# Supplementary material for: Genome-wide analysis of miRNA and mRNA transcriptomes during amelogenesis
Source: BMC Genomics. 2014 Nov 19;15(1):998. doi: 10.1186/1471-2164-15-998 (PMC4254193; doi:10.1186/1471-2164-15-998)
Supplement: Supplementary file 1 — Additional file 1: Normalized miRNA expression scores, fold changes and P values. (XLSX 297 KB) [file 12864_2014_6698_MOESM1_ESM.xlsx]

## Sheet: Additional File 1.
Additiional File 1. Normalized miRNA expression scores, fold changes and P values
ID	M1.1	M1.2	M1.3	S1.1	S1.2	S1.3		M2.1	M2.2	M2.3	S2.1	S2.2	S2.3		M3.1	M3.2	M3.3	S3.1	S3.2	S3.3		M4.1	M4.2	M4.3	S4.1	S4.2	S4.3		Average_M1	Average_M2	Average_M3	Average_M4	Average_S1	Average_S2	Average_S3	Average_S4	M/S1	M/S2	M/S3	M/S4	Average M/S	P values	BH (FDR)
rno-miR-653	10.3783	10.31	10.5117	14.8983	15.325	13.8067		10.3883	10.6433	9.75333	13.2417	14.345	17.1217		8.82167	9.87167	9.975	11.5267	14.3733	11.5917		10.0067	9.77	9.86167	19.1333	14.3283	19.705		10.4	10.2617	9.55611	9.87944	14.6767	14.9028	12.4972	17.7222	19.3823	24.9525	7.68003	229.568	70.3957	0.00399511	0.0205184
rno-miR-489	9.37833	9	9.42167	15.4383	15.925	15.9667		9.12833	9.55333	9.73333	12.2717	12.885	12.2117		8.47167	9.47167	9.335	16.4467	12.9733	18.5217		10.1067	9.75	9.37167	13.2233	13.2683	19.705		9.26667	9.47167	9.09278	9.74278	15.7767	12.4561	15.9806	15.3989	91.1392	7.91421	118.421	50.4265	66.9752	0.000587259	0.00575053
rno-miR-653*	12.33	12.2033	16.69	13.6183	20.0417	20.1817		14.0633	12.7367	13.4283	14.0267	19.2583	19.89		11.185	13.37	12.03	17.0833	18.595	18.3783		11.9567	13.3167	18.5067	19.1783	18.3383	14.6117		13.7411	13.4094	12.195	14.5933	17.9472	17.725	18.0189	17.3761	18.4572	19.9119	56.6455	6.88176	25.4741	0.000168733	0.00323235
rno-miR-10b*	11.5583	10.98	11.5517	12.9383	13.755	15.0967		11.1383	11.0733	12.5333	16.0017	15.455	19.7917		11.8117	11.0617	10.545	11.6367	18.6233	18.5217		11.5567	11.71	12.0917	19.1333	13.9383	13.945		11.3633	11.5817	11.1394	11.7861	13.93	17.0828	16.2606	15.6722	5.92439	45.2897	34.8023	14.7855	25.2005	0.000773999	0.00673895
rno-miR-802	10.8883	10.85	11.3817	13.8483	13.125	13.6767		10.2283	10.1833	10.3333	19.2317	14.365	12.9217		9.90167	10.4817	10.755	16.4467	12.3633	18.5217		10.4467	9.88	10.9717	12.0533	12.8483	15.665		11.04	10.2483	10.3794	10.4328	13.55	15.5061	15.7772	13.5222	5.6962	38.2603	42.1593	8.51168	23.6569	0.000687124	0.0063196
rno-miR-384-5p	12.0583	11.82	12.4917	14.0883	15.245	15.7167		12.7283	11.8433	12.0633	19.2317	14.155	16.8117		11.6317	12.5917	12.315	11.7467	18.6233	15.0417		12.1967	12.19	12.0017	19.1333	18.2883	14.785		12.1233	12.2117	12.1794	12.1294	15.0167	16.7328	15.1372	17.4022	7.42985	22.961	7.76926	38.6602	19.2051	0.000576032	0.00575053
rno-miR-137	12.4083	11.81	11.3117	18.7683	15.765	16.0967		11.4683	11.2433	12.6433	13.0917	19.225	15.0017		11.3517	12.2117	14.095	16.4467	15.2033	13.0817		12.2467	14.39	12.6617	14.0033	13.7783	15.505		11.8433	11.785	12.5528	13.0994	16.8767	15.7728	14.9106	14.4289	32.748	15.865	5.1258	2.51306	14.063	0.0022006	0.0131834
rno-miR-383	12.65	12.9533	13.82	13.7083	20.0417	15.4517		12.8133	12.3067	12.5683	15.8867	15.1583	14.06		15.985	13.47	15.06	12.2733	18.595	18.3783		13.5667	12.6067	13.7767	17.6883	18.3383	19.5917		13.1411	12.5628	14.8383	13.3167	16.4006	15.035	16.4156	18.5394	9.57614	5.54898	2.98395	37.3433	13.8631	0.0114295	0.0433923
rno-miR-384-3p	13.9883	15.48	13.1417	14.4683	15.645	16.8067		12.6483	13.4133	14.0733	16.1017	15.455	19.7917		12.3517	13.4717	14.445	16.4467	14.8233	18.5217		13.2367	13.87	13.2917	19.1333	18.2883	15.965		14.2033	13.3783	13.4228	13.4661	15.64	17.1161	16.5972	17.7956	2.70695	13.3408	9.02824	20.1045	11.2951	0.000682643	0.0063196
rno-miR-9	7.70833	7.97	7.82167	10.4883	11.095	11.9467		7.83833	7.70333	7.84333	10.6617	11.085	12.6517		7.21167	7.19167	7.785	9.06667	10.2633	11.0017		8.12667	7.95	7.85167	10.6633	12.0783	11.345		7.83333	7.795	7.39611	7.97611	11.1767	11.4661	10.1106	11.3622	10.1495	12.7384	6.5634	10.4549	9.97655	6.63097e-05	0.00203407
rno-miR-31	1.01833	1.01	1.00167	3.93833	4.035	4.08667		0.208333	0.343333	0.313333	3.97167	3.995	4.03167		1.09167	0.971667	0.945	3.92667	4.27333	4.26167		1.01667	0.89	0.911667	3.91333	4.04833	3.905		1.01	0.288333	1.00278	0.939444	4.02	3.99944	4.15389	3.95556	8.05564	13.0965	8.88339	8.08984	9.53135	1.94173e-06	0.000267568
rno-miR-218a-1*	9.63	9.96333	9.28	14.5983	12.1617	11.6117		11.1033	10.1667	10.0983	13.0467	16.9283	12.37		11.955	10.61	9.45	14.0833	13.285	12.5683		10.8367	9.91667	10.0767	12.0883	15.6383	12.2617		9.62444	10.4561	10.6717	10.2767	12.7906	14.115	13.3122	13.3294	8.97624	12.6309	6.23572	8.29808	9.03524	0.000117057	0.00272993
rno-miR-31*	4.06	3.96333	4.1	7.74833	6.58167	6.27167		3.84333	3.90667	3.73833	6.64667	7.37833	6.6		4.315	4.38	4.08	7.40333	7.415	7.23833		4.25667	4.38667	4.63667	7.03833	7.19833	7.28167		4.04111	3.82944	4.25833	4.42667	6.86722	6.875	7.35222	7.17278	7.0916	8.25664	8.53795	6.70906	7.64881	3.01009e-06	0.000280799
rno-miR-489*	12.3983	12.45	13.0117	15.7583	14.065	13.7067		12.4183	14.3033	13.1133	13.8417	16.295	14.4617		12.1917	11.9317	13.655	16.4467	16.7733	17.2317		14.0467	12.28	16.7117	16.8633	18.2883	14.645		12.62	13.2783	12.5928	14.3461	14.51	14.8661	16.8172	16.5989	3.70635	3.00586	18.6932	4.766	7.54286	0.0133919	0.0477865
rno-miR-325-3p	12.5383	11.99	11.8117	14.7283	15.075	17.1367		12.0783	12.9533	13.0333	19.2317	15.355	14.3517		11.5317	12.0817	13.335	13.4367	13.3133	15.5717		12.6267	13.48	13.6917	14.0533	15.3383	14.135		12.1133	12.6883	12.3161	13.2661	15.6467	16.3128	14.1072	14.5089	11.5782	12.3329	3.46081	2.36654	7.43461	0.0041522	0.0206976
rno-miR-488	10.8783	11.34	11.2917	13.5883	13.155	12.9567		12.0683	12.3133	11.2433	11.6817	14.215	13.4117		12.2517	11.2617	10.855	16.4467	12.1433	12.9917		10.7167	10.89	11.9217	13.4733	18.2883	13.745		11.17	11.875	11.4561	11.1761	13.2333	13.1028	13.8606	15.1689	4.17951	2.34206	5.29432	15.9201	6.934	0.00288797	0.0158474
rno-miR-325-5p	15.2483	15.5	16.7017	18.7683	15.025	20.2467		13.6683	17.4733	14.9733	19.2317	15.015	19.7917		12.9317	13.8217	14.425	14.7667	18.6233	18.5217		13.9067	12.99	18.4017	19.1333	13.7483	19.205		15.8167	15.3717	13.7261	15.0994	18.0133	18.0128	17.3039	17.3622	4.58419	6.23812	11.9404	4.79915	6.89046	0.00161941	0.0107906
rno-miR-327	12.8883	13.04	12.7517	12.8783	14.455	20.2467		13.3783	13.2633	12.4033	14.4617	14.675	15.1217		12.5217	13.3817	14.695	16.4467	15.9133	17.3817		12.5767	18.27	14.0917	19.1333	14.0883	14.675		12.8933	13.015	13.5328	14.9794	15.86	14.7528	16.5806	15.9656	7.81728	3.33521	8.26937	1.98084	5.35068	0.0117387	0.044054
rno-miR-21	-2.13167	-2.14	-2.06833	-0.301667	0.195	0.746667		-2.55167	-2.47667	-2.43667	0.251667	-0.045	0.451667		-3.39833	-2.83833	-2.605	-1.73333	-0.616667	-0.688333		-2.94333	-3.21	-2.95833	-0.636667	-0.971667	-0.315		-2.11333	-2.48833	-2.94722	-3.03722	0.213333	0.219444	-1.01278	-0.641111	5.01645	6.53315	3.82231	5.26382	5.15893	0.000810069	0.00695138
rno-miR-132	6.03833	5.99	6.03167	7.69833	7.705	8.54667		5.71833	5.76333	5.81333	7.86167	7.855	7.94167		5.25167	5.71167	5.815	6.43667	7.45333	7.50167		5.80667	5.59	5.68167	8.07333	8.13833	8.355		6.02	5.765	5.59278	5.69278	7.98333	7.88611	7.13056	8.18889	3.89962	4.35029	2.90347	5.64163	4.19875	0.000180831	0.00323235
rno-miR-223*	11.56	11.5333	12.74	11.9983	13.6917	13.2217		11.4533	10.7767	11.3983	12.8967	13.2983	13.63		14.265	10.96	10.77	12.2633	13.505	13.8183		11.2167	10.9267	11.2467	15.9083	12.9683	13.2817		11.9444	11.2094	11.9983	11.13	12.9706	13.275	13.1956	14.0528	2.03653	4.18595	2.29298	7.58305	4.02463	0.00158492	0.0107375
rno-miR-132*	9.62	9.85333	9.83	11.1383	11.8217	12.2017		9.75333	9.86667	9.60833	12.1067	11.1583	13.35		9.135	9.66	9.77	10.6033	11.475	11.2183		9.79667	10.1367	9.81667	12.0583	11.2183	12.1717		9.76778	9.74278	9.52167	9.91667	11.7206	12.205	11.0989	11.8161	3.87119	5.51065	2.98395	3.7307	4.02412	0.0001881	0.00323235
rno-miR-21*	8.79833	8.77	8.69167	11.7983	10.825	10.2967		9.45833	9.93333	9.08333	10.3417	12.015	11.0917		11.3417	9.67167	8.125	12.3367	10.7633	11.3317		9.53667	9.31	9.87167	11.7733	12.1283	11.635		8.75333	9.49167	9.71278	9.57278	10.9733	11.1494	11.4772	11.8456	4.65893	3.1553	3.39743	4.83253	4.01105	0.000469857	0.00520028
rno-miR-218a	1.64833	1.63	1.79167	3.37833	3.755	4.14667		1.32833	1.42333	1.47333	3.86167	3.455	3.82167		0.531667	1.00167	1.185	1.30667	3.00333	2.85167		1.05667	0.84	0.971667	3.01333	2.55833	3.335		1.69	1.40833	0.906111	0.956111	3.76	3.71278	2.38722	2.96889	4.19887	4.93977	2.79164	4.03558	3.99147	0.00200322	0.0125485
rno-miR-487b*	14.55	15.9433	15.56	15.1983	18.2517	19.1817		15.7533	13.6967	19.4683	13.4667	19.2583	19.89		17.355	14.23	15.81	17.0833	18.595	18.3783		12.9667	18.3867	14.5567	17.5083	18.3383	14.6817		15.3511	16.3061	15.7983	15.3033	17.5439	17.5383	18.0189	16.8428	4.57185	2.34929	4.66073	2.90683	3.62217	0.00176687	0.0113114
rno-miR-139-3p	8.62833	8.38	8.84167	10.5483	9.775	9.81667		8.15833	8.40333	8.14333	10.2617	10.345	9.87167		10.0517	9.76167	8.975	10.8767	11.3233	11.0117		9.26667	9.32	8.99167	10.9833	10.6283	11.305		8.61667	8.235	9.59611	9.19278	10.0467	10.1594	11.0706	10.9722	2.69447	3.79591	2.77877	3.43294	3.17552	0.0063462	0.0287783
rno-miR-147	10.3683	9.73	9.67167	12.5383	11.975	11.2467		10.4683	11.1433	10.0133	10.5217	13.265	11.1017		10.0617	9.48167	9.665	11.5367	12.1433	11.0817		9.83667	10.21	10.0217	11.9633	11.2183	11.495		9.92333	10.5417	9.73611	10.0228	11.92	11.6294	11.5872	11.5589	3.99077	2.12546	3.60778	2.90012	3.15603	0.000150247	0.00316488
rno-miR-212	8.58833	8.27	8.44167	9.85833	9.775	10.3367		8.39833	8.57333	8.54333	9.92167	10.255	10.0817		8.22167	8.45167	8.395	8.97667	9.64333	10.2017		8.40667	8.18	8.54167	9.40333	10.4483	9.835		8.43333	8.505	8.35611	8.37611	9.99	10.0861	9.60722	9.89556	2.94173	2.992	2.38025	2.86681	2.7952	9.85069e-06	0.000536042
rno-miR-27a*	8.74833	8.55	8.45167	9.63833	9.555	10.0067		8.20833	8.06333	8.27333	9.89167	9.085	10.1317		8.71167	8.37167	8.345	11.0767	9.76333	10.1517		8.56667	8.13	8.34167	9.59333	9.20833	9.985		8.58333	8.18167	8.47611	8.34611	9.73333	9.70278	10.3306	9.59556	2.21914	2.87012	3.61612	2.3775	2.77072	0.000249193	0.00380888
rno-miR-223	2.92833	2.91	2.91167	4.36833	4.565	5.01667		2.78833	2.82333	2.87333	4.06167	3.745	3.98167		2.09167	2.37167	2.575	2.36667	3.79333	3.84167		2.59667	2.28	2.45167	3.94333	3.75833	4.265		2.91667	2.82833	2.34611	2.44278	4.65	3.92944	3.33389	3.98889	3.32495	2.1452	1.98313	2.92029	2.59339	0.00446775	0.0219356
rno-miR-702-5p	11.55	10.9933	10.96	10.9583	12.4717	12.9017		10.8133	10.3667	9.98833	12.8867	11.7383	12.21		11.355	12.11	11.6	13.3633	13.035	12.3183		11.3167	11.8267	11.5467	14.0783	11.5983	12.7717		11.1678	10.3894	11.6883	11.5633	12.1106	12.2783	12.9056	12.8161	1.92223	3.7035	2.32499	2.383	2.58343	0.00939206	0.0373701
rno-miR-466b-2*	5.73	6.02333	5.64	6.17833	7.63167	7.22167		5.24333	5.40667	5.18833	7.20667	6.29833	7.23		6.325	6.11	6.01	7.07333	7.045	6.90833		6.16667	6.07667	6.31667	7.64833	7.27833	7.56167		5.79778	5.27944	6.14833	6.18667	7.01056	6.91167	7.00889	7.49611	2.31783	3.0999	1.81574	2.47846	2.42798	0.00232907	0.0137016
rno-miR-674-5p	4.84833	4.86	4.80167	5.61833	6.065	6.26667		4.68833	4.54333	4.57333	6.29167	5.825	6.22167		5.06167	4.90167	4.975	6.05667	6.11333	6.10167		5.27667	5.04	5.04167	6.14333	6.26833	6.015		4.83667	4.60167	4.97944	5.11944	5.98333	6.11278	6.09056	6.14222	2.21402	2.85029	2.16012	2.03183	2.31406	4.76948e-05	0.00163919
rno-miR-146b	6.91833	6.75	6.84167	7.85833	8.145	8.32667		6.68833	6.79333	6.68333	8.22167	7.985	8.26167		6.58167	6.70167	6.735	7.01667	7.84333	7.98167		7.14667	6.8	6.97167	7.86333	7.56833	8.295		6.83667	6.72167	6.67278	6.97278	8.11	8.15611	7.61389	7.90889	2.41719	2.70278	1.92001	1.91336	2.23834	0.000181061	0.00323235
rno-miR-24-2*	4.55833	4.56	4.61167	5.99833	5.535	5.26667		4.44833	4.58333	4.50333	5.38167	5.845	5.41167		4.92167	4.99167	4.685	6.10667	5.93333	6.14167		4.76667	4.93	5.11167	6.25333	6.36833	6.225		4.57667	4.51167	4.86611	4.93611	5.6	5.54611	6.06056	6.28222	2.03261	2.04832	2.28857	2.54226	2.22794	0.00145441	0.0102039
rno-miR-351	5.58833	5.37	5.56167	6.40833	6.695	6.92667		5.44833	5.32333	5.26333	6.41167	6.815	6.64167		5.43167	5.70167	5.265	6.63667	6.41333	6.58167		5.67667	5.54	5.66167	6.43333	6.46833	6.815		5.50667	5.345	5.46611	5.62611	6.67667	6.62278	6.54389	6.57222	2.25012	2.42465	2.11078	1.92667	2.17806	2.45851e-06	0.000267568
rno-miR-145*	4.88	5.09333	4.91	5.94833	6.23167	6.43167		4.75333	4.74667	4.99833	6.05667	5.73833	6.05		4.345	4.4	4.65	5.25333	5.775	5.31833		4.58667	4.65667	4.59667	5.44833	5.94833	5.44167		4.96111	4.83278	4.465	4.61333	6.20389	5.94833	5.44889	5.61278	2.36654	2.16678	1.97779	1.99923	2.12759	0.0017153	0.0111805
rno-miR-23a*	9.31833	8.85	9.27167	9.63833	10.135	10.5067		9.48833	9.12333	9.05333	10.6517	9.655	10.4317		9.18167	9.96167	9.405	10.9467	10.2233	10.1817		10.2767	9.2	9.52167	10.7333	10.1083	11.295		9.14667	9.22167	9.51611	9.66611	10.0933	10.2461	10.4506	10.7122	1.92741	2.03418	1.91115	2.06496	1.98443	0.001595	0.0107375
rno-miR-27a	-1.00167	-0.96	-1.05833	0.358333	-0.015	-0.223333		-1.15167	-0.916667	-0.986667	-0.258333	0.095	-0.308333		-1.05833	-0.748333	-0.935	-0.573333	0.183333	0.241667		-0.933333	-0.89	-0.788333	0.163333	0.148333	0.405		-1.00667	-1.01833	-0.913889	-0.870556	0.04	-0.157222	-0.0494444	0.238889	2.06575	1.81644	1.82064	2.15763	1.96511	4.08328e-05	0.00163919
rno-miR-203	6.57833	6.41	6.54167	5.22833	5.265	5.58667		6.51833	6.50333	6.61333	5.57167	5.355	5.70167		5.89167	6.11167	6.605	4.42667	5.14333	5.14167		6.30667	6.02	6.19167	4.97333	5.03833	5.395		6.51	6.545	6.20278	6.17278	5.36	5.54278	4.90389	5.13556	-2.21914	-2.00308	-2.46039	-2.05227	-2.18372	0.000579423	0.00575053
rno-miR-410	9.73833	9.9	10.0017	9.29833	8.835	8.72667		10.4383	9.69333	10.0833	8.39167	8.895	8.46167		10.8617	10.1817	10.005	9.11667	8.96333	8.99167		10.4367	9.99	10.0217	8.82333	9.35833	9.575		9.88	10.0717	10.3494	10.1494	8.95333	8.58278	9.02389	9.25222	-1.90088	-2.80673	-2.50629	-1.86248	-2.26909	0.000479844	0.0052223
rno-miR-675*	11.52	11.7833	11.84	10.6883	10.1417	11.3917		10.7433	12.5967	12.2883	10.9867	10.7683	11.2		12.105	11.72	12.2	9.58333	11.865	10.5683		11.8067	13.0367	11.3367	11.2683	10.1583	10.3317		11.7144	11.8761	12.0083	12.06	10.7406	10.985	10.6722	10.5861	-1.96413	-1.8546	-2.5247	-2.7777	-2.28028	5.37008e-05	0.00175333
rno-miR-409-3p	8.59833	9.02	8.77167	7.47833	7.565	8.19667		8.56833	8.41333	8.83333	7.32167	7.345	7.48167		7.82167	8.61167	8.885	6.23667	7.12333	7.21167		7.81667	8.32	7.98167	7.11333	6.91833	7.365		8.79667	8.605	8.43944	8.03944	7.74667	7.38278	6.85722	7.13222	-2.07053	-2.33306	-2.99431	-1.87543	-2.31833	0.00302173	0.0163074
rno-miR-16*	8.59	9.33333	9.07	7.76833	8.13167	8.03167		8.44333	8.75667	9.28833	7.74667	7.69833	7.66		8.955	8.6	8.53	6.85333	7.345	7.55833		8.92667	9.10667	9.00667	7.70833	7.31833	7.48167		8.99778	8.82944	8.695	9.01333	7.97722	7.70167	7.25222	7.50278	-2.0287	-2.18522	-2.71844	-2.8492	-2.44539	0.000300064	0.00396491
rno-miR-154*	9.70833	9.88	10.0717	9.41833	8.555	8.97667		9.08833	10.4033	9.79333	8.18167	8.205	8.43167		9.09167	9.65167	9.985	8.17667	8.51333	8.61167		9.47667	9.49	10.6317	8.21333	8.29833	8.315		9.88667	9.76167	9.57611	9.86611	8.98333	8.27278	8.43389	8.27556	-1.87038	-2.80673	-2.20721	-3.01165	-2.47399	0.000418212	0.00471299
rno-miR-493*	11.8	11.3333	11.09	9.61833	10.0217	10.8017		11.0233	10.5267	11.3783	9.80667	10.0383	10.48		10.475	11.19	10.82	8.64333	9.835	9.46833		10.7567	10.8667	11.2367	9.47833	9.38833	9.45167		11.4078	10.9761	10.8283	10.9533	10.1472	10.1083	9.31556	9.43944	-2.39588	-1.82485	-2.85359	-2.85579	-2.48253	0.00219773	0.0131834
rno-miR-485*	10.32	9.29333	9.71	8.62833	8.86167	9.12167		10.0933	10.2467	10.0183	8.79667	8.98833	8.79		10.795	9.97	9.65	9.27333	8.425	8.66833		11.1567	9.45667	10.6767	8.83833	8.65833	8.73167		9.77444	10.1194	10.1383	10.43	8.87056	8.85833	8.78889	8.74278	-1.8711	-2.3968	-2.54814	-3.22036	-2.5091	7.92878e-05	0.00225109
rno-miR-138	3.80833	3.82	3.72167	3.29833	2.685	2.70667		4.52833	4.60333	4.67333	2.93167	3.075	2.87167		5.02167	4.89167	4.675	3.24667	3.31333	3.30167		4.65667	4.9	4.75167	3.18333	3.45833	3.185		3.78333	4.60167	4.86278	4.76944	2.89667	2.95944	3.28722	3.27556	-1.8489	-3.12146	-2.9805	-2.81647	-2.69183	0.00193199	0.0122484
rno-miR-376b-3p	8.38833	7.96	8.27167	7.64833	7.095	6.88667		8.27833	8.34333	8.24333	6.46167	6.995	6.52167		8.56167	8.37167	8.055	6.26667	7.04333	7.13167		8.02667	8.37	8.72167	6.70333	6.42833	6.645		8.20667	8.28833	8.32944	8.37278	7.21	6.65944	6.81389	6.59222	-1.99538	-3.09275	-2.85909	-3.43558	-2.8457	4.71959e-05	0.00163919
rno-miR-673	13.0883	12.25	14.5117	12.7783	11.255	10.8367		14.2783	13.3933	13.2333	11.3717	13.645	11.2817		12.4417	13.6717	14.315	10.1567	12.4633	12.5117		12.4167	17.25	14.1117	13.1033	11.0183	13.575		13.2833	13.635	13.4761	14.5928	11.6233	12.0994	11.7106	12.5656	-3.16017	-2.899	-3.40005	-4.07619	-3.38385	0.00291754	0.0158763
rno-miR-346	10.4583	10.57	10.6117	8.58833	8.605	8.91667		10.2083	10.9333	10.0233	8.87167	9.175	9.22167		11.8417	11.1817	10.795	8.07667	9.27333	9.20167		11.1167	10.59	11.2117	9.45333	9.34833	9.395		10.5467	10.3883	11.2728	10.9728	8.70333	9.08944	8.85056	9.39889	-3.58838	-2.46039	-5.35996	-2.97706	-3.59645	0.000400305	0.00471299
rno-miR-153	6.26833	6.24	6.35167	5.34833	4.785	5.14667		7.53833	7.33333	7.49333	5.67167	5.285	5.36167		6.89167	7.19167	7.575	4.64667	4.87333	5.01167		6.32667	6.32	6.47167	4.66333	4.60833	4.685		6.28667	7.455	7.21944	6.37278	5.09333	5.43944	4.84389	4.65222	-2.2868	-4.04336	-5.18936	-3.29563	-3.70379	0.00172929	0.0111805
rno-miR-3085	10.05	9.56333	10.26	8.36833	7.99167	7.53167		11.0033	10.2867	10.2383	8.26667	8.36833	7.96		10.015	10.7	10.71	8.55333	8.625	8.27833		10.7167	10.8667	10.2567	8.15833	8.59833	8.72167		9.95778	10.5094	10.475	10.6133	7.96389	8.19833	8.48556	8.49278	-3.98309	-4.96265	-3.97084	-4.34861	-4.3163	3.65549e-05	0.00159136
rno-miR-298	9.86833	9.78	10.0417	7.63833	7.615	8.13667		10.4383	9.86333	9.73333	8.05167	7.975	8.08167		10.7517	10.4717	10.955	8.43667	8.40333	8.78167		10.8767	11.15	10.0717	8.40333	8.71833	8.405		9.89667	10.0117	10.7261	10.6994	7.79667	8.03611	8.54056	8.50889	-4.28709	-3.9328	-4.54902	-4.56481	-4.33343	0.000315735	0.00396491
rno-miR-153*	12	11.8933	12.25	10.8983	10.3117	10.6117		12.6433	13.3767	13.2483	11.0367	10.8483	10.34		12.205	13.28	14.06	10.3333	10.655	10.5783		12.9467	12.4767	11.9167	10.7483	10.9483	10.4217		12.0478	13.0894	13.1817	12.4467	10.6072	10.7417	10.5222	10.7061	-2.71425	-5.0904	-6.3179	-3.34164	-4.36605	0.000298249	0.00396491
rno-miR-490*	12.2	12.1033	13	9.03833	9.14167	9.39167		12.3133	12.7767	12.1083	9.59667	9.17833	9.6		10.775	12.91	11.76	8.99333	9.275	8.85833		14.1067	11.9467	12.3167	9.79833	9.27833	9.11167		12.4344	12.3994	11.815	12.79	9.19056	9.45833	9.04222	9.39611	-9.47344	-7.68003	-6.83423	-10.5114	-8.62478	8.91006e-06	0.000536042
rno-miR-135a	7.68	7.94333	7.85	4.89833	4.90167	4.94167		8.27333	8.36667	8.39833	5.44667	5.18833	5.18		7.845	8.73	8.51	4.59333	4.895	4.86833		8.22667	7.83667	7.99667	5.07833	5.14833	5.01167		7.82444	8.34611	8.36167	8.02	4.91389	5.27167	4.78556	5.07944	-7.51908	-8.42364	-11.9266	-7.67707	-8.8866	1.55321e-06	0.000267568
rno-miR-135b	8.47	9.35333	8.83	5.58833	5.58167	5.46167		9.63333	9.12667	9.56833	5.68667	5.73833	5.74		9.075	9.34	9.71	5.55333	5.145	4.82833		8.58667	8.71667	8.73667	5.85833	5.65833	5.59167		8.88444	9.44278	9.375	8.68	5.54389	5.72167	5.17556	5.70278	-10.13	-13.1876	-18.3721	-7.87469	-12.3911	4.0589e-06	0.000331308
rno-miR-135b*	17.68	16.7733	19.79	15.3283	13.5417	14.3117		19.3133	19.6967	19.4683	15.6167	14.4683	14.04		17.355	18.09	19.02	17.0833	13.735	13.2383		15.3367	18.3867	18.5067	13.8083	14.3383	15.6217		18.0811	19.4928	18.155	17.41	14.3939	14.7083	14.6856	14.5894	-12.8814	-27.5589	-11.0766	-7.06434	-14.6453	0.000160379	0.00323235
rno-miR-217*	13.83	16.5033	16.34	14.6683	20.0417	15.6617		16.5433	17.6467	14.5583	16.3367	17.0283	19.89		14.775	15.74	19.02	15.5033	15.745	14.3783		9.45667	13.6267	12.4667	19.1783	18.3383	16.9617		15.5578	16.2494	16.5117	11.85	16.7906	17.7517	15.2089	18.1594	2.35019	2.83279	-2.46703	79.3107	20.5067	0.177178	0.329622
rno-miR-547	12.9683	13.48	12.7717	15.0183	15.035	20.2467		12.1383	13.1933	16.2733	14.7117	14.095	14.9417		17.4017	13.8417	13.355	16.4467	18.6233	18.5217		13.8867	12.71	12.0417	14.3733	18.2883	19.705		13.0733	13.8683	14.8661	12.8794	16.7667	14.5828	17.8639	17.4556	12.9361	1.64085	7.98769	23.8532	11.6045	0.013044	0.0473208
rno-miR-3569	12.43	12.3933	12.5	12.9883	17.7217	16.3417		13.7533	12.5667	12.6283	14.0467	15.2383	13.7		12.695	15.32	14.85	17.0833	18.595	16.6183		13.9167	13.1667	14.7867	13.4583	18.3383	19.5917		12.4411	12.9828	14.2883	13.9567	15.6839	14.3283	17.4322	17.1294	9.46615	2.54128	8.83904	9.01781	7.46607	0.0169898	0.0574592
rno-miR-9*	11.4283	11.55	11.5117	16.3583	14.265	14.0667		11.4083	11.3533	11.2433	13.2017	14.315	15.1417		9.92167	10.8817	10.855	11.7567	12.8433	13.4817		11.6267	18.27	11.5217	13.6333	13.3883	19.705		11.4967	11.335	10.5528	13.8061	14.8967	14.2194	12.6939	15.5756	10.5561	7.38421	4.41102	3.40923	6.44013	0.0341227	0.0968788
rno-miR-212*	11.56	11.3533	11.38	11.7983	12.5317	13.6517		11.6233	10.5467	11.2783	12.9667	12.4283	12.86		14.165	11.27	11.01	17.0833	12.795	18.3783		11.4467	16.5267	11.6067	12.8383	13.5083	13.6917		11.4311	11.1494	12.1483	13.1933	12.6606	12.7517	16.0856	13.3461	2.34477	3.03611	15.3187	1.11171	5.45282	0.110841	0.23427
rno-miR-196b	13.0383	12.49	12.3317	12.7083	16.265	14.3167		12.8383	12.5833	14.6033	13.1817	13.075	15.2817		12.3417	14.0617	12.995	12.4267	18.6233	18.5217		13.2867	14.8	12.9617	15.3233	14.7683	16.335		12.62	13.3417	13.1328	13.6828	14.43	13.8461	16.5239	15.4756	3.50642	1.41858	10.4912	3.46481	4.72026	0.024949	0.0779507
rno-miR-3590-3p	15.43	18.0533	13.62	16.3183	20.0417	20.1817		14.5133	19.6967	18.6083	14.1767	15.0983	19.1		17.355	19.17	19.02	17.0833	18.595	14.1483		12.6367	13.9467	18.4567	19.1783	18.3383	19.5917		15.7011	17.6061	18.515	15.0133	18.8472	16.125	16.6089	19.0361	8.85266	-2.79164	-3.74797	16.2546	4.64192	0.426106	0.583327
rno-miR-383*	13.89	12.5233	12.99	11.9583	12.8817	16.2417		12.5433	12.8767	13.1083	14.0267	13.2683	14.51		13.035	14.92	15.89	17.0833	13.045	15.4783		13.5267	13.1267	12.3867	19.1783	15.0983	15.2117		13.1344	12.8428	14.615	13.0133	13.6939	13.935	15.2022	16.4961	1.4737	2.13202	1.50235	11.1795	4.07188	0.110507	0.23427
rno-miR-128-2*	14.31	15.1533	14.24	15.3983	14.1717	14.8817		14.1733	13.4267	15.5183	14.0967	15.7983	15.07		13.995	14.85	19.02	17.0833	13.955	17.3183		14.2767	12.8867	18.5067	19.1783	18.3383	19.0617		14.5678	14.3728	15.955	15.2233	14.8172	14.9883	16.1189	18.8594	1.18875	1.53215	1.1203	12.4331	4.06857	0.287732	0.453838
rno-miR-3584-3p	15.21	13.2433	15.91	15.4583	17.8917	15.6517		13.5733	14.5767	13.3883	14.0667	17.6283	17.48		15.455	13.79	15.02	17.0833	18.595	16.2883		18.6667	14.2467	18.5067	19.1783	14.1383	19.5917		14.7878	13.8461	14.755	17.14	16.3339	16.3917	17.3222	17.6361	2.92029	5.83833	5.92667	1.41041	4.02392	0.0609056	0.147301
rno-miR-192*	11.7483	12.24	11.5617	13.8683	11.835	12.6767		11.2983	12.3133	11.0233	12.3317	13.805	12.6317		13.0017	11.4317	13.245	16.4467	12.6233	18.5217		11.2667	11.27	13.0417	12.0933	11.9783	13.165		11.85	11.545	12.5594	11.8594	12.7933	12.9228	15.8639	12.4122	1.92297	2.59868	9.87954	1.46691	3.96702	0.110161	0.23427
rno-miR-124	10.2283	10.25	10.0217	12.4683	12.535	12.8267		10.4983	10.7833	10.4333	11.6917	12.545	13.6417		10.8817	11.1117	9.945	12.7467	14.4533	13.3017		11.3067	14.18	11.5317	12.6933	11.1283	12.685		10.1667	10.5717	10.6461	12.3394	12.61	12.6261	13.5006	12.1689	5.43897	4.15384	7.23225	-1.12549	3.92489	0.017952	0.0598094
rno-miR-216b-5p	14.91	13.9033	13.93	14.4783	20.0417	14.3417		14.0633	14.9067	13.7483	16.7967	14.4783	18.66		17.355	14.04	15.26	17.0833	16.505	13.9783		13.7367	15.1967	18.5067	19.1783	18.3383	16.7517		14.2478	14.2394	15.5517	15.8133	16.2872	16.645	15.8556	18.0894	4.11087	5.2984	1.23447	4.84371	3.87186	0.0336136	0.0962704
rno-miR-218b	16.9283	15.54	15.0117	16.2183	19.505	19.6167		15.4883	15.1533	19.5433	19.2317	17.665	19.7917		17.4017	19.1817	15.805	16.4467	18.6233	18.5217		18.5967	14.43	18.4017	19.1333	17.6883	19.705		15.8267	16.7283	17.4628	17.1428	18.4467	18.8961	17.8639	18.8422	6.1475	4.49331	1.32052	3.24776	3.80227	0.00687033	0.0301096
rno-miR-3065-3p	13.63	13.9933	14.53	18.9183	19.1317	17.4117		18.7733	15.4667	14.2183	19.4567	12.4583	15.13		12.415	12.66	19.02	11.4033	14.095	13.4183		18.6667	18.3867	18.5067	14.6383	18.3383	19.5917		14.0511	16.1528	14.6983	18.52	18.4872	15.6817	12.9722	17.5228	21.6472	-1.38618	-3.30835	-1.99615	3.73914	0.849462	0.918376
rno-miR-3550	13.79	12.2633	13.47	12.7183	13.7617	13.7417		12.1133	12.3567	12.0883	14.5067	13.2283	13.89		14.385	14.08	15.28	13.3233	13.595	15.4983		11.8867	13.0067	14.0267	16.4783	15.5083	17.5617		13.1744	12.1861	14.5817	12.9733	13.4072	13.875	14.1389	16.5161	1.1751	3.22408	-1.35922	11.6542	3.67354	0.192228	0.352598
rno-miR-219-2-3p	12.9183	12.44	12.0017	11.8483	13.335	13.1367		11.9483	12.3933	12.3333	12.8817	11.865	15.2117		12.1217	13.8817	12.985	16.4467	16.2133	15.8417		12.5967	13.07	13.0117	13.6333	13.7283	14.175		12.4533	12.225	12.9961	12.8928	12.7733	13.3194	16.1672	13.8456	1.24833	2.13531	9.0074	1.9356	3.58166	0.121595	0.248907
rno-miR-222*	13.96	15.3833	13.03	13.0183	20.0417	14.4017		12.9333	13.8467	14.1483	14.7667	16.3383	14.63		12.965	14.12	14.65	11.3833	14.015	16.2983		12.3367	18.3867	13.2667	19.1783	18.3383	16.0017		14.1244	13.6428	13.9117	14.6633	15.8206	15.245	13.8989	17.8394	3.24026	3.03611	-1.0089	9.03867	3.57654	0.105039	0.228636
rno-miR-10b	8.30833	9.23	8.91167	9.74833	11.135	11.2667		8.67833	8.73333	8.83333	11.1117	10.345	11.3617		7.49167	8.18167	8.145	7.64667	9.45333	8.80167		7.85667	7.71	7.58167	9.32333	9.75833	10.235		8.81667	8.74833	7.93944	7.71611	10.7167	10.9394	8.63389	9.77222	3.73213	4.56657	1.61826	4.15864	3.5189	0.0283023	0.0840065
rno-miR-343	12.2983	10.82	11.6517	10.4983	12.595	12.4767		10.2883	11.3633	10.6533	14.8117	11.905	12.1517		11.0017	13.1317	12.175	16.4467	12.5133	15.2517		13.3767	12.59	10.3617	12.1433	12.8383	13.515		11.59	10.7683	12.1028	12.1094	11.8567	12.9561	14.7372	12.8322	1.20303	4.55603	6.20936	1.65036	3.40469	0.0758274	0.173738
rno-miR-201	13.7883	13.74	15.8717	12.7483	15.065	13.9267		12.9183	12.1933	13.6833	15.4917	17.135	16.7117		17.4017	15.0417	15.795	16.4467	14.2933	18.5217		17.4467	12.39	13.3517	14.0133	14.9883	16.555		14.4667	12.9317	16.0794	14.3961	13.9133	16.4461	16.4206	15.1856	-1.46747	11.4276	1.26673	1.72841	3.2388	0.289871	0.455045
rno-miR-34a*	9.35	9.45333	9.51	12.1383	10.8317	10.2017		9.90333	11.2767	9.50833	11.0367	10.8183	10.04		9.845	10.17	9.48	16.2833	10.315	10.6883		10.3067	9.88667	10.0767	11.9083	11.0383	11.2817		9.43778	10.2294	9.83167	10.09	11.0572	10.6317	12.4289	11.4094	3.07257	1.32154	6.0512	2.4957	3.23525	0.0124384	0.0456307
rno-miR-3554	13.81	13.6733	14.41	13.7983	17.0717	15.1117		14.0433	13.6267	12.7183	15.0367	13.4783	19.89		17.355	15.7	14.6	17.0833	14.525	18.3783		12.8767	18.3867	14.0567	19.1783	14.3183	14.6917		13.9644	13.4628	15.885	15.1067	15.3272	16.135	16.6622	16.0628	2.5718	6.3741	1.71383	1.94007	3.14995	0.0568717	0.140141
rno-miR-196c*	15.64	13.6233	14.29	17.9783	20.0417	15.7717		14.6033	14.8967	14.7983	17.4167	14.3883	17.28		17.355	13.74	14.25	17.0833	15.245	13.7083		18.6667	16.4067	15.2167	19.1783	13.0583	14.5017		14.5178	14.7661	15.115	16.7633	17.9306	16.3617	15.3456	15.5794	10.65	3.02211	1.17329	-2.27188	3.14337	0.23749	0.405167
rno-miR-152*	12.83	11.9133	11.36	12.9183	13.6317	11.8117		11.4833	12.4467	11.8883	12.2767	11.9583	12.06		11.495	11.66	11.59	17.0833	14.835	12.1583		12.3267	12.7067	12.0967	12.8483	12.0383	12.7117		12.0344	11.9394	11.5817	12.3767	12.7872	12.0983	14.6922	12.5328	1.68503	1.11643	8.63715	1.11428	3.13822	0.130031	0.26288
rno-miR-3591	12.28	12.2633	11.8	11.7583	12.8017	12.6517		13.7633	12.8767	11.4183	13.4167	12.4883	15.52		14.475	11.93	12.94	17.0833	15.955	14.6483		12.9967	11.9467	14.0667	14.0483	13.4383	14.3717		12.1144	12.6861	13.115	13.0033	12.4039	13.8083	15.8956	13.9528	1.22217	2.17682	6.87117	1.93113	3.05032	0.138162	0.275902
rno-miR-196b*	19.77	15.1633	13.59	17.8383	18.1217	20.1817		19.3133	18.6267	16.3383	19.4567	19.2583	19.89		17.355	19.17	16.01	17.0833	18.595	16.7483		13.8067	18.3867	18.5067	19.1783	18.3383	19.5917		16.1744	18.0928	17.5117	16.9	18.7139	19.535	17.4756	19.0361	5.81365	2.71739	-1.02535	4.39576	2.97536	0.0448167	0.118005
rno-miR-122	13.8283	15.36	14.5717	18.7683	13.795	20.2467		16.3383	14.1233	17.8433	19.2317	15.015	15.9117		17.4017	19.1817	14.375	12.9067	18.6233	13.7717		13.9067	18.27	12.3317	19.1333	13.2683	19.705		14.5867	16.1017	16.9861	14.8361	17.6033	16.7194	15.1006	17.3689	8.09296	1.53451	-3.69495	5.78685	2.92984	0.227282	0.391764
rno-miR-105	14.2983	14.2	12.9217	15.6283	15.395	15.7167		13.8583	13.4033	14.7333	19.2317	15.345	15.9917		17.4017	16.7717	14.805	16.4467	14.4733	15.9717		14.0867	16.19	18.4017	19.1333	15.6283	17.775		13.8067	13.9983	16.3261	16.2261	15.58	16.8561	15.6306	17.5122	3.41843	7.24898	-1.61951	2.4387	2.87165	0.168998	0.31729
rno-miR-511	11.6783	11.21	10.8917	11.7983	12.745	12.8767		11.0683	10.5233	10.6233	13.1117	11.405	12.9317		10.0317	11.7717	11.315	11.3167	10.8533	14.0617		12.6567	11.54	12.4217	13.6833	13.7883	14.665		11.26	10.7383	11.0394	12.2061	12.4733	12.4828	12.0772	14.0456	2.31873	3.35066	2.05306	3.57872	2.82529	0.0352153	0.0986937
rno-miR-133a*	11.82	12.5333	13.12	18.9183	16.5117	13.3917		11.9733	11.5667	13.7983	14.2267	12.4583	12.12		17.355	13.25	13.88	12.1133	13.445	11.9483		13.5067	11.4567	10.9467	12.3483	12.2383	11.7417		12.4911	12.4461	14.8283	11.97	16.2739	12.935	12.5022	12.1094	13.7635	1.40336	-5.01452	1.10148	2.81346	0.666455	0.775748
rno-miR-551b*	12.7	11.5133	12.05	14.3383	15.5517	14.0517		12.2233	12.1867	11.7683	13.2967	13.7183	14.89		13.145	14.48	12.91	11.7333	13.545	13.9683		13.5567	12.2967	13.1067	15.0183	14.0783	14.4817		12.0878	12.0594	13.5117	12.9867	14.6472	13.9683	13.0822	14.5261	5.89481	3.7552	-1.34671	2.90683	2.80253	0.0325193	0.0935468
rno-miR-499*	9.98	9.87333	9.69	11.0883	10.6617	9.17167		10.4733	10.1667	10.0583	9.63667	11.1583	10.34		9.945	10.37	10.14	17.0833	11.505	10.3683		9.76667	11.2467	10.5767	11.0283	10.6783	11.2917		9.84778	10.2328	10.1517	10.53	10.3072	10.3783	12.9856	10.9994	1.37501	1.10616	7.12993	1.38458	2.74892	0.17834	0.330841
rno-miR-3558-5p	13.29	15.6733	13.93	15.6183	13.7517	15.1817		14.3933	13.1567	15.8583	19.4567	16.0783	17.3		12.095	19.17	19.02	17.0833	15.475	12.3883		18.6667	13.9567	14.4067	19.1783	18.3383	15.6017		14.2978	14.4694	16.7617	15.6767	14.8506	17.6117	14.9822	17.7061	1.46691	8.82883	-3.43294	4.08248	2.73632	0.352737	0.515295
rno-miR-336	19.8083	14.54	14.8417	18.7683	13.395	15.1667		12.9983	13.7233	19.5433	15.1117	13.965	15.5317		17.4017	12.9017	12.765	16.4467	18.6233	18.5217		18.5967	13.17	18.4017	16.1933	18.2883	19.705		16.3967	15.4217	14.3561	16.7228	15.7767	14.8694	17.8639	18.0622	-1.53688	-1.46634	11.3749	2.53054	2.72555	0.370497	0.531474
rno-miR-449c-3p	15.68	14.3533	15.77	15.5883	16.5817	15.2717		15.2533	14.3167	15.4883	19.4567	16.7383	17.78		17.355	19.17	18.28	17.0833	18.595	18.3783		14.5867	18.3867	18.5067	17.6483	18.3383	19.5917		15.2678	15.0194	18.2683	17.16	15.8139	17.9917	18.0189	18.5261	1.46014	7.84744	-1.18875	2.57775	2.67415	0.283733	0.453002
rno-miR-196c	13.3783	13.24	13.3017	16.3583	15.385	16.7767		17.6483	13.5833	16.0133	15.3717	16.665	15.0717		12.9617	12.6417	13.815	13.5267	15.8133	12.7017		18.5967	14.78	18.4017	16.5533	18.2883	19.705		13.3067	15.7483	13.1394	17.2594	16.1733	15.7028	14.0139	18.1822	7.29378	-1.03208	1.8333	1.89576	2.49769	0.413634	0.571042
rno-miR-3547	9.45	9.51333	9.7	10.5983	10.5617	10.8617		9.40333	9.94667	9.37833	12.1567	11.0683	11.1		10.055	10.17	9.95	10.8933	10.745	10.9283		10.4767	10.3167	10.1767	12.2483	11.3283	10.9117		9.55444	9.57611	10.0583	10.3233	10.6739	11.4417	10.8556	11.4961	2.17263	3.64408	1.73775	2.25445	2.45223	0.00444786	0.0219356
rno-miR-146a*	8.75	8.94333	8.74	10.0383	10.5117	10.3817		8.94333	9.28667	9.49833	9.92667	10.0883	9.51		8.645	9.23	8.84	11.6133	10.445	9.43833		8.66667	9.91667	9.08667	10.2983	10.7783	10.2917		8.81111	9.24278	8.905	9.22333	10.3106	9.84167	10.4989	10.4561	2.82734	1.51455	3.01862	2.35019	2.42767	0.000580017	0.00575053
rno-miR-347	7.66833	7.29	7.98167	8.66833	9.155	9.10667		7.88833	7.63333	7.47333	9.45167	9.125	9.55167		9.44167	8.65167	8.715	9.67667	9.65333	9.54167		9.12667	8.77	8.28167	9.68333	9.86833	9.805		7.64667	7.665	8.93611	8.72611	8.97667	9.37611	9.62389	9.78556	2.51403	3.27413	1.6108	2.08413	2.37077	0.0207924	0.0675494
rno-miR-211	5.64833	5.61	5.67167	6.54833	6.955	7.28667		5.42833	5.58333	5.66333	7.01167	6.985	7.30167		4.98167	5.29167	5.165	5.01667	6.46333	6.40167		5.18667	5.25	5.21167	6.38333	6.09833	6.785		5.64333	5.55833	5.14611	5.21611	6.93	7.09944	5.96056	6.42222	2.43964	2.91019	1.75862	2.30715	2.3539	0.00544469	0.0253956
rno-miR-146b*	12.77	11.6433	12.24	13.1983	13.9717	14.4017		11.9633	13.0367	13.0783	17.0267	12.9283	13.71		12.525	13.09	14.19	12.4233	18.595	15.0283		18.6667	16.1767	13.9567	14.0683	18.3383	14.2717		12.2178	12.6928	13.2683	16.2667	13.8572	14.555	15.3489	15.5594	3.11546	3.63567	4.2297	-1.63266	2.33704	0.264659	0.436359
rno-miR-674-3p	5.71833	5.61	5.71167	6.19833	6.585	7.11667		4.94833	5.16333	5.22333	6.88167	6.725	7.00167		4.66167	5.04167	5.075	4.55667	6.16333	6.08167		5.01667	4.76	4.58167	6.03333	5.79833	6.375		5.68	5.11167	4.92611	4.78611	6.63333	6.86944	5.60056	6.06889	1.93634	3.38177	1.59598	2.43307	2.33679	0.0150688	0.0526321
rno-miR-494*	13.42	13.5533	13.49	12.4183	14.6317	13.7117		14.2433	13.7567	13.5083	18.2167	18.3983	13.87		17.355	16.24	14.22	17.0833	18.595	18.3783		18.6667	18.3867	18.5067	13.9583	18.3383	17.3417		13.4878	13.8361	15.9383	18.52	13.5872	16.8283	18.0189	16.5461	1.07136	7.95699	4.2297	-3.92826	2.33245	0.611598	0.734274
rno-miR-764*	17.53	13.8633	14.66	14.4383	14.9017	15.2217		14.3633	14.2567	13.3783	13.0967	19.2583	16.89		17.355	15.42	14.36	17.0833	13.495	18.3783		14.1767	18.3867	15.0767	19.1783	14.7183	19.5917		15.3511	13.9994	15.7117	15.88	14.8539	16.415	16.3189	17.8294	-1.41149	5.33525	1.52332	3.86226	2.32733	0.182593	0.336817
rno-miR-503*	7.85	7.69333	7.99	9.62833	9.56167	9.20167		7.99333	7.57667	8.06833	9.06667	9.00833	9.2		7.855	7.67	7.85	9.22333	8.575	8.85833		7.93667	8.25667	7.96667	8.98833	8.46833	9.08167		7.84444	7.87944	7.79167	8.05333	9.46389	9.09167	8.88556	8.84611	3.07257	2.31694	2.13449	1.73241	2.3141	0.000243212	0.00380888
rno-miR-216a*	15.45	16.3833	17.43	18.9183	19.1217	20.1817		17.3333	19.0267	15.8683	15.6767	15.2383	19.89		17.355	19.17	17.17	17.0833	18.595	18.3783		14.4267	18.3867	16.9467	13.7983	18.3383	19.5917		16.4211	17.4094	17.8983	16.5867	19.4072	16.935	18.0189	17.2428	7.92335	-1.38938	1.08715	1.57583	2.29924	0.254312	0.42581
rno-miR-224*	11.3	11.4833	11.1	12.5383	12.3117	12.7717		10.5433	11.1967	11.7383	11.7267	13.3683	11.76		10.855	10.88	10.89	11.8433	12.375	13.2083		11.3367	11.6567	10.5867	11.7483	11.5483	12.1917		11.2944	11.1594	10.875	11.1933	12.5406	12.285	12.4756	11.8294	2.37201	2.18186	3.0326	1.55413	2.28515	0.000769313	0.00673895
rno-miR-511*	8.64	8.96333	8.79	11.5983	10.1817	9.59167		9.06333	9.03667	8.61833	10.1267	9.83833	9.81		9.705	9.48	8.83	10.6333	10.345	10.7183		9.68667	9.05667	9.30667	9.97833	10.3183	9.63167		8.79778	8.90611	9.33833	9.35	10.4572	9.925	10.5656	9.97611	3.15895	2.02636	2.34116	1.5434	2.26747	0.00201775	0.0125485
rno-miR-542-5p	6.88833	6.76	6.81167	7.89833	8.225	8.79667		6.49833	6.87333	6.82333	8.11167	7.945	7.96167		7.28167	6.69167	6.835	6.99667	7.84333	8.21167		7.27667	6.69	6.98167	8.16333	7.72833	8.265		6.82	6.73167	6.93611	6.98278	8.30667	8.00611	7.68389	8.05222	2.80241	2.41906	1.6792	2.09863	2.24982	0.00017957	0.00323235
rno-miR-471*	19.77	14.5733	19.79	18.9183	20.0417	20.1817		16.1833	19.6967	16.4083	19.4567	19.2583	19.89		17.355	19.17	19.02	17.0833	18.595	18.3783		18.6667	15.3567	18.5067	19.1783	18.3383	19.5917		18.0444	17.4294	18.515	17.51	19.7139	19.535	18.0189	19.0361	3.18092	4.30363	-1.41041	2.88008	2.23856	0.0391497	0.106078
rno-miR-451*	12.8	12.0433	12.93	12.0683	14.9017	14.0017		13.2033	12.6967	11.7083	13.2867	11.8483	13.02		12.775	12.27	15.98	15.8533	14.525	13.1983		11.9867	13.4567	14.3267	14.3783	13.8183	17.4717		12.5911	12.5361	13.675	13.2567	13.6572	12.7183	14.5256	15.2228	2.09378	1.13463	1.8032	3.90714	2.23469	0.145465	0.284208
rno-miR-192	6.91833	6.97	6.98167	8.04833	7.755	8.02667		6.56833	6.76333	6.76333	7.96167	8.105	8.10167		6.72167	6.96167	6.885	6.78667	7.90333	8.01167		6.81667	6.75	6.63167	8.04333	8.30833	8.235		6.95667	6.69833	6.85611	6.73278	7.94333	8.05611	7.56722	8.19556	1.9816	2.5629	1.63706	2.75639	2.23449	0.000255649	0.00380888
rno-miR-450a*	8.62	9.26333	9.12	8.93833	9.87167	10.6917		8.46333	8.54667	8.49833	9.67667	10.2183	10.53		7.565	7.94	8.07	8.40333	9.265	8.71833		8.27667	8.18667	8.41667	9.72833	8.91833	9.44167		9.00111	8.50278	7.85833	8.29333	9.83389	10.1417	8.79556	9.36278	1.78111	3.11426	1.91484	2.09863	2.22721	0.025084	0.0779994
rno-miR-3575	15.63	15.0333	15.26	13.1283	14.8717	15.1617		12.9633	13.6867	12.9983	15.8667	17.2983	15.01		17.355	19.17	19.02	17.0833	18.595	18.3783		15.4367	18.3867	14.7167	17.5283	18.3383	19.5917		15.3078	13.2161	18.515	16.18	14.3872	16.0583	18.0189	18.4861	-1.89284	7.17124	-1.41041	4.94548	2.20337	0.542902	0.689718
rno-miR-204*	11.8183	10.63	11.2517	10.9883	12.205	13.1367		11.7683	11.0433	11.8033	14.2817	11.485	14.5317		12.1917	12.2617	11.775	12.6467	13.4833	12.1517		13.6667	11.48	11.8817	13.4433	12.7683	12.975		11.2333	11.5383	12.0761	12.3428	12.11	13.4328	12.7606	13.0622	1.83613	3.71779	1.60708	1.64655	2.20189	0.0323038	0.0933379
rno-miR-3546	13.47	14.9433	13.59	15.1183	13.9317	14.9517		14.8733	13.8267	13.6883	16.1467	13.9183	15.35		17.355	12.99	15.74	17.0833	15.955	15.2883		14.3767	18.3867	15.1267	17.7883	18.3383	17.2117		14.0011	14.1294	15.3617	15.9633	14.6672	15.1383	16.1089	17.7794	1.58679	2.01236	1.67856	3.52131	2.19975	0.252649	0.424113
rno-miR-375*	7.02	6.88333	7.36	8.44833	8.78167	8.72167		7.62333	7.48667	7.25833	8.27667	8.34833	8.47		7.305	7.26	7.31	8.59333	8.425	8.24833		7.66667	7.43667	7.33667	8.15833	8.50833	8.11167		7.08778	7.45611	7.29167	7.48	8.65056	8.365	8.42222	8.25944	2.95422	1.8776	2.18943	1.71647	2.18443	0.000109772	0.00272993
rno-miR-770	7.43833	7.25	7.54167	8.71833	8.575	8.81667		8.08833	8.10333	7.88333	9.25167	8.735	9.03167		9.07167	8.76167	8.275	9.88667	9.57333	9.79167		8.68667	8.59	8.81167	9.85333	10.1283	9.595		7.41	8.025	8.70278	8.69611	8.70333	9.00611	9.75056	9.85889	2.45094	1.97399	2.06734	2.23888	2.18279	0.0367564	0.101797
rno-miR-363	8.98833	8.99	8.78167	10.8183	10.905	10.5367		9.71833	9.40333	9.64333	9.81167	9.985	10.5617		10.1117	9.72167	9.035	9.48667	10.6233	10.1917		9.38667	9.84	10.2217	11.6133	10.4183	10.995		8.92	9.58833	9.62278	9.81611	10.7533	10.1194	10.1006	11.0089	3.56359	1.44504	1.3926	2.28592	2.17179	0.015357	0.0533411
rno-miR-143*	6.57	6.26333	6.44	8.24833	7.81167	6.91167		6.98333	6.98667	6.79833	7.41667	7.80833	7.38		7.035	6.61	6.34	9.24333	7.685	7.87833		7.23667	7.17667	7.29667	7.81833	8.08833	7.77167		6.42444	6.92278	6.66167	7.23667	7.65722	7.535	8.26889	7.89278	2.35019	1.52861	3.04665	1.57583	2.12532	0.00498723	0.0236354
rno-miR-1224	11.0583	11.34	11.5817	11.2083	12.175	12.0967		10.7983	10.7133	10.7733	12.7717	11.495	12.5717		12.1917	12.3117	12.445	16.4467	13.4933	11.9617		12.9567	11.74	12.7517	12.3633	12.3583	12.965		11.3267	10.7617	12.3161	12.4828	11.8267	12.2794	13.9672	12.5622	1.41421	2.8635	3.14075	1.05661	2.11877	0.179609	0.332251
rno-miR-322	1.55833	1.54	1.56167	2.49833	2.555	3.08667		1.09833	1.30333	1.29333	2.51167	2.265	2.71167		0.741667	1.04167	1.235	0.936667	2.10333	2.05167		1.15667	0.87	1.05167	2.10333	1.92833	2.345		1.55333	1.23167	1.00611	1.02611	2.71333	2.49611	1.69722	2.12556	2.23457	2.40235	1.61453	2.14272	2.09854	0.00630165	0.0287761
rno-miR-194	4.90833	5.03	4.95167	5.75833	5.855	6.16667		4.47833	4.68333	4.65333	5.94167	5.715	6.25167		4.26167	4.69167	4.845	4.91667	5.47333	5.53167		4.56667	4.55	4.68167	5.71333	5.51833	5.825		4.96333	4.605	4.59944	4.59944	5.92667	5.96944	5.30722	5.68556	1.94981	2.57477	1.63329	2.12301	2.07022	0.00112053	0.00871082
rno-miR-3581	14.56	13.1433	15.28	13.8583	15.5317	14.4917		15.0133	13.1867	13.7183	13.7867	13.8383	17.55		15.275	14.18	14.05	17.0833	13.545	18.3783		18.0567	18.3867	13.3567	19.1783	18.3383	13.6017		14.3278	13.9728	14.5017	16.6	14.6272	15.0583	16.3356	17.0394	1.23067	2.12219	3.56497	1.35608	2.06848	0.304646	0.469183
rno-miR-448*	12.43	11.8933	11.66	12.8583	13.4817	13.4917		11.9233	11.3667	11.8083	13.4067	12.5583	12.81		16.165	13.11	12.71	17.0833	13.365	12.8983		12.6867	12.9567	13.1667	14.5083	14.3383	13.1717		11.9944	11.6994	13.995	12.9367	13.2772	12.925	14.4489	14.0061	2.43307	2.33845	1.36973	2.09863	2.05997	0.156659	0.302658
rno-miR-503	5.00833	4.99	5.12167	7.05833	6.565	6.14667		5.21833	5.41333	5.51333	5.90167	6.155	6.01167		5.59167	5.48167	5.315	6.34667	6.49333	6.75167		5.81667	5.86	5.90167	6.45333	6.73833	6.545		5.04	5.38167	5.46278	5.85944	6.59	6.02278	6.53056	6.57889	2.92817	1.55953	2.0962	1.64655	2.05761	0.00373217	0.0193421
rno-miR-143	-0.291667	-0.29	-0.288333	1.42833	1.125	0.856667		-0.121667	0.0133333	-0.106667	0.501667	1.035	0.701667		-0.0283333	-0.138333	-0.285	0.406667	0.913333	1.05167		0.0866667	0.11	0.231667	0.993333	1.04833	0.925		-0.29	-0.0716667	-0.150556	0.142778	1.13667	0.746111	0.790556	0.988889	2.68825	1.76269	1.92001	1.79765	2.04215	0.000222632	0.00372766
rno-miR-322*	5.66833	5.46	5.66167	6.51833	6.835	7.17667		5.39833	5.51333	5.56333	6.66167	6.315	6.85167		5.58167	5.14167	5.285	5.60667	6.23333	6.26167		5.59667	5.4	5.26167	6.27333	6.47833	6.405		5.59667	5.49167	5.33611	5.41944	6.84333	6.60944	6.03389	6.38556	2.37293	2.17012	1.622	1.95357	2.02966	0.0014244	0.0102039
rno-miR-204	6.24833	6.22	6.35167	7.23833	7.345	7.51667		6.70833	6.53333	6.50333	8.03167	7.685	8.40167		5.69167	6.29167	5.975	5.48667	6.90333	6.78167		6.45667	6.26	6.23167	7.17333	6.79833	7.705		6.27333	6.58167	5.98611	6.31611	7.36667	8.03944	6.39056	7.22556	2.13366	2.74685	1.32358	1.87832	2.0206	0.0363042	0.10131
rno-miR-336*	14.54	20.3533	15.09	16.0683	20.0417	20.1817		14.4633	19.6967	16.3483	19.4567	16.8883	19.89		17.355	19.17	19.02	17.0833	18.595	18.3783		18.6667	18.3867	18.5067	19.1783	18.3383	19.5917		16.6611	16.8361	18.515	18.52	18.7639	18.745	18.0189	19.0361	4.29536	3.7552	-1.41041	1.4301	2.01756	0.11996	0.247892
rno-miR-146a	3.83833	3.84	3.90167	4.53833	4.965	5.19667		3.56833	3.58333	3.69333	4.77167	4.755	5.01167		2.96167	3.02167	3.275	3.05667	4.30333	4.10167		3.53667	3.26	3.38167	4.38333	4.20833	4.445		3.86	3.615	3.08611	3.39278	4.9	4.84611	3.82056	4.34556	2.05623	2.34748	1.66376	1.9356	2.00076	0.0167018	0.0571009
rno-miR-450a	3.11833	3.06	3.06167	4.06833	4.195	4.44667		2.92833	3.01333	2.92333	4.12167	3.945	4.27167		2.36167	2.63167	2.895	2.32667	3.61333	3.65167		2.75667	2.54	2.68167	3.73333	3.57833	3.675		3.08	2.955	2.62944	2.65944	4.23667	4.11278	3.19722	3.66222	2.22942	2.23113	1.48224	2.00385	1.98666	0.00985864	0.0387813
rno-miR-139-5p	5.87833	5.6	5.79167	6.45833	6.825	7.02667		5.75833	5.85333	5.59333	6.85167	6.535	6.87167		5.67167	5.66167	5.595	5.44667	6.69333	6.42167		5.58667	5.58	5.58167	6.96333	6.80833	6.795		5.75667	5.735	5.64278	5.58278	6.77	6.75278	6.18722	6.85556	2.01857	2.0248	1.45846	2.41626	1.97952	0.000902458	0.00727537
rno-miR-542-3p	4.79833	4.88	4.78167	5.92833	5.865	6.19667		4.52833	4.75333	4.64333	5.93167	5.535	5.78167		4.06167	4.47167	4.655	4.50667	5.45333	5.30167		4.47667	4.71	4.45167	5.42333	5.33833	5.575		4.82	4.64167	4.39611	4.54611	5.99667	5.74944	5.08722	5.44556	2.26054	2.15513	1.61453	1.86535	1.97389	0.00412656	0.0206976
rno-miR-19b-2*	17.65	15.8933	17.26	15.6183	20.0417	18.0717		16.0633	15.6667	19.4683	16.1267	17.7183	19.89		14.075	14.92	19.02	14.5033	18.595	15.5883		15.5167	18.3867	18.5067	19.1783	18.3383	19.5917		16.9344	17.0661	16.005	17.47	17.9106	17.9117	16.2289	19.0361	1.96716	1.79696	1.16788	2.96105	1.97326	0.21804	0.381716
rno-miR-22	-0.451667	-0.37	-0.388333	1.40833	0.655	0.126667		-0.281667	-0.136667	-0.206667	0.231667	1.035	0.341667		0.131667	0.101667	-0.235	0.976667	1.12333	1.18167		0.0766667	0.04	0.181667	0.993333	1.01833	1.005		-0.403333	-0.208333	-0.000555556	0.0994444	0.73	0.536111	1.09389	1.00556	2.19365	1.67533	2.13531	1.87399	1.96957	0.00125389	0.00930444
rno-miR-224	6.34833	6.28	6.33167	6.71833	7.115	7.53667		5.51833	5.68333	5.54333	7.01167	6.885	6.97167		5.41167	5.88167	5.955	5.95667	6.91333	6.82167		6.08667	5.89	6.01167	6.77333	6.73833	6.945		6.32	5.58167	5.74944	5.99611	7.12333	6.95611	6.56389	6.81889	1.74513	2.59268	1.75862	1.76881	1.96631	0.00304981	0.016324
rno-miR-3579	12.84	13.8333	12.93	13.0983	16.2117	14.7417		13.9033	12.8367	13.7983	14.4467	13.8083	15.05		12.425	14.06	13.04	12.1433	13.835	13.8783		13.4367	12.9967	11.7367	13.7783	12.8783	14.6917		13.2011	13.5128	13.175	12.7233	14.6839	14.435	13.2856	13.7828	2.79486	1.89503	1.07964	2.08413	1.96342	0.0459624	0.119101
rno-miR-92b	7.87833	7.67	7.65167	8.53833	8.985	8.90667		8.46833	7.60333	7.59333	8.80167	9.005	8.86167		8.28167	8.27167	8.125	8.49667	9.32333	9.31167		8.28667	8.23	8.13167	8.79333	9.35833	9.405		7.73333	7.88833	8.22611	8.21611	8.81	8.88944	9.04389	9.18556	2.10916	2.00154	1.76269	1.95809	1.95787	0.000622546	0.00589163
rno-miR-378*	6.09833	6.04	6.15167	7.31833	7.235	6.93667		6.10833	6.16333	6.16333	6.82167	7.105	6.82167		6.14167	6.13167	6.185	6.96667	7.32333	7.36167		6.36667	6.35	6.43167	7.21333	7.19833	7.485		6.09667	6.145	6.15278	6.38278	7.16333	6.91611	7.21722	7.29889	2.09459	1.70658	2.09136	1.88702	1.94489	9.62437e-05	0.00261863
rno-miR-205	-2.23167	-2.32	-2.28833	-1.29167	-1.415	-1.55333		-2.62167	-2.47667	-2.52667	-1.47833	-1.165	-1.34833		-2.10833	-2.18833	-2.185	-1.78333	-1.20667	-1.02833		-2.27333	-2.2	-2.09833	-1.29667	-1.25167	-1.335		-2.28	-2.54167	-2.16056	-2.19056	-1.42	-1.33056	-1.33944	-1.29444	1.81504	2.31516	1.76677	1.86104	1.9395	4.48955e-05	0.00163919
rno-miR-126	-1.13167	-1.15	-1.17833	0.0583333	0.005	0.226667		-1.48167	-1.24667	-1.30667	-0.298333	-0.445	-0.218333		-1.53833	-1.17833	-1.105	-1.53333	-0.366667	-0.368333		-1.17333	-1.23	-1.15833	-0.296667	-0.431667	-0.195		-1.15333	-1.345	-1.27389	-1.18722	0.0966667	-0.320556	-0.756111	-0.307778	2.37841	2.03418	1.43175	1.83967	1.921	0.00218831	0.0131834
rno-miR-448	13.6383	14.16	14.5617	13.2883	17.455	15.7367		13.5283	14.5633	13.7933	15.5317	13.845	16.5517		12.4617	13.3817	15.355	14.1967	14.4433	11.2017		13.0967	12.18	13.3817	15.0633	13.1483	16.325		14.12	13.9617	13.7328	12.8861	15.4933	15.3094	13.2806	14.8456	2.59068	2.5452	-1.36815	3.88912	1.91421	0.114557	0.238235
rno-miR-29b	2.98833	3.26	2.96167	4.62833	3.765	2.67667		3.22833	3.40333	3.23333	3.30167	4.965	3.59167		3.14167	3.01167	2.245	3.77667	3.86333	4.09167		2.72667	2.93	3.24167	4.08333	3.84833	4.705		3.07	3.28833	2.79944	2.96611	3.69	3.95278	3.91056	4.21222	1.53688	1.58496	2.16012	2.37201	1.91349	0.000848901	0.00710682
rno-miR-34a	3.36833	3.34	3.30167	4.50833	4.365	4.32667		3.28833	3.42333	3.42333	4.08167	4.185	4.27167		3.48167	3.33167	3.355	4.09667	4.37333	4.20167		3.38667	3.26	3.47167	4.26333	4.37833	4.405		3.33667	3.37833	3.38944	3.37278	4.4	4.17944	4.22389	4.34889	2.08975	1.74244	1.78317	1.96716	1.89563	2.36223e-06	0.000267568
rno-miR-193*	8.97833	9.19	9.25167	9.50833	9.455	10.7167		8.70833	8.50333	8.45333	9.70167	9.495	10.2517		7.72167	8.72167	9.135	8.49667	9.86333	9.49167		8.42667	8.5	8.25167	9.45333	8.61833	9.665		9.14	8.555	8.52611	8.39278	9.89333	9.81611	9.28389	9.24556	1.68568	2.3968	1.69088	1.80597	1.89484	0.00896468	0.0361354
rno-miR-217	13.0783	13.08	14.8617	13.4683	15.285	16.1567		12.0583	13.7033	12.0733	13.6917	14.155	13.5517		17.4017	19.1817	14.785	16.4467	18.6233	17.3417		13.0067	13.04	12.2417	13.2233	13.1583	13.405		13.6733	12.6117	17.1228	12.7628	14.97	13.7994	17.4706	13.2622	2.45661	2.27802	1.2726	1.41367	1.85522	0.575924	0.710333
rno-miR-101a	3.36833	3.45	3.29167	5.19833	4.375	3.57667		3.44833	3.68333	3.50333	3.83167	4.575	3.69167		3.35167	3.62167	3.105	4.36667	4.36333	4.47167		3.51667	3.6	3.87167	4.57333	4.36833	4.835		3.37	3.545	3.35944	3.66278	4.38333	4.03278	4.40056	4.59222	2.01857	1.40228	2.05781	1.90454	1.8458	0.000740289	0.00671401
rno-miR-3584-5p	12.07	12.1333	11.75	11.2083	13.3317	13.8717		12.2633	11.7067	11.1583	12.1267	12.0783	13.21		13.405	11.98	12.97	16.1233	13.435	13.1583		12.5367	13.9867	13.0467	14.4583	12.3683	13.4617		11.9844	11.7094	12.785	13.19	12.8039	12.4717	14.2389	13.4294	1.76473	1.6961	2.73945	1.18054	1.84521	0.165882	0.314886
rno-miR-23a	-0.851667	-0.85	-0.958333	-0.601667	-0.065	0.206667		-1.25167	-1.26667	-1.26667	-0.0283333	-0.325	0.0316667		-1.59833	-1.23833	-1.205	-1.62333	-0.476667	-0.548333		-1.43333	-1.63	-1.49833	-0.406667	-0.721667	-0.235		-0.886667	-1.26167	-1.34722	-1.52056	-0.153333	-0.107222	-0.882778	-0.454444	1.66248	2.22599	1.37979	2.09378	1.84051	0.00865586	0.0355489
rno-miR-142-5p	5.48833	5.78	5.56167	7.98833	7.485	6.41667		6.42833	6.27333	6.43333	5.67167	7.105	5.70167		5.85167	5.67167	4.955	6.31667	6.77333	6.75167		5.70667	6.3	6.48167	7.76333	7.43833	8.195		5.61	6.37833	5.49278	6.16278	7.29667	6.15944	6.61389	7.79889	3.21912	-1.16384	2.17514	3.10827	1.83467	0.0458965	0.119101
rno-miR-206	9.06833	9.49	9.57167	10.6583	11.775	12.2167		8.83833	8.73333	9.05333	10.1017	9.715	9.75167		8.50167	9.66167	9.045	8.30667	8.87333	9.17167		8.03667	7.35	7.54167	8.84333	8.30833	8.905		9.37667	8.875	9.06944	7.64278	11.55	9.85611	8.78389	8.68556	4.51064	1.97399	-1.21888	2.06019	1.83148	0.249168	0.420431
rno-miR-145	0.308333	0.21	0.281667	1.84833	1.465	1.31667		0.288333	0.483333	0.443333	0.991667	1.315	1.05167		0.501667	0.351667	0.265	0.676667	1.29333	1.37167		0.666667	0.69	0.711667	1.27333	1.45833	1.315		0.266667	0.405	0.372778	0.689444	1.54333	1.11944	1.11389	1.34889	2.42279	1.64085	1.67146	1.57947	1.82864	0.000819688	0.00695138
rno-miR-449a*	11.06	11.1533	10.47	10.6583	13.1417	14.1217		11.0733	10.4467	10.3883	12.2767	10.8383	12.96		16.055	12.44	12.23	12.6133	12.165	11.5683		10.8067	12.4867	11.4767	14.1783	13.9383	12.7117		10.8944	10.6361	13.575	11.59	12.6406	12.025	12.1156	13.6094	3.35453	2.61877	-2.75002	4.05428	1.81939	0.268611	0.436359
rno-miR-22*	4.68833	4.7	4.73167	5.38833	5.425	5.47667		4.45833	4.59333	4.63333	5.67167	5.515	5.74167		4.43167	4.35167	4.615	4.41667	5.28333	5.34167		4.43667	4.22	4.37167	5.33333	5.20833	5.495		4.70667	4.56167	4.46611	4.34278	5.43	5.64278	5.01389	5.34556	1.65099	2.11566	1.46183	2.00385	1.80809	0.00146886	0.0102039
rno-miR-142-3p	1.41833	1.45	1.36167	4.04833	3.415	2.96667		2.02833	2.24333	2.05333	1.79167	2.215	1.61167		1.55167	1.77167	1.605	1.95667	2.59333	2.71167		2.01667	2.02	2.24167	3.35333	3.15833	3.665		1.41	2.10833	1.64278	2.09278	3.47667	1.87278	2.42056	3.39222	4.18918	-1.17736	1.71449	2.46134	1.79691	0.0612426	0.14757
rno-miR-126*	1.24833	1.24	1.16167	1.46833	2.095	2.70667		0.648333	0.793333	0.793333	1.96167	1.465	2.10167		-0.468333	0.421667	0.385	-1.12333	0.953333	0.951667		0.116667	-0.18	0.151667	1.14333	0.528333	1.595		1.21667	0.745	0.112778	0.0294444	2.09	1.84278	0.260556	1.08889	1.83189	2.14025	1.10786	2.08413	1.79103	0.162194	0.309686
rno-miR-378	3.36833	3.19	3.32167	4.06833	4.195	4.41667		3.10833	3.18333	3.17333	4.17167	3.995	3.14167		3.27167	3.27167	3.265	4.14667	4.18333	4.19167		3.44667	3.23	3.33167	4.18333	4.23833	4.165		3.29333	3.155	3.26944	3.33611	4.22667	3.76944	4.17389	4.19556	1.90968	1.53097	1.87182	1.81434	1.7817	0.000356529	0.00439271
rno-miR-344a-5p	15.62	14.2133	15.86	14.8883	20.0417	14.9217		16.2133	15.4667	15.2383	14.1467	19.2583	19.89		17.355	19.17	17.45	17.0833	15.405	18.3783		18.6667	15.1567	18.5067	17.7983	18.3383	19.5917		15.2311	15.6394	17.9917	17.4433	16.6172	17.765	16.9556	18.5761	2.61373	4.36371	-2.05069	2.19281	1.77989	0.304389	0.469183
rno-miR-871	10.3483	10.2	10.4417	10.6283	10.315	10.2667		11.8383	10.8033	10.2133	11.0417	11.265	11.6117		11.1617	11.9917	10.905	13.4467	11.6533	12.1817		11.6767	10.96	11.3417	12.8833	12.4683	12.865		10.33	10.9517	11.3528	11.3261	10.4033	11.3061	12.4272	12.7389	1.05214	1.27849	2.10591	2.66249	1.77476	0.260243	0.433517
rno-miR-190*	7.64	7.26333	8.03	8.67833	8.86167	8.72167		7.19333	7.41667	7.34833	8.16667	8.26833	8.41		7.135	7.37	7.59	7.56333	7.835	8.04833		7.23667	7.38667	7.67667	8.09833	7.80833	8.42167		7.64444	7.31944	7.365	7.43333	8.75389	8.28167	7.81556	8.10944	2.15763	1.94831	1.36657	1.59783	1.76758	0.00873331	0.0356428
rno-miR-328b-3p	11.03	10.6533	10.97	11.8683	12.6117	11.9317		11.6233	11.2667	10.3583	12.2067	11.1883	11.63		11.125	12.21	11.74	11.6733	12.605	12.8483		12.4967	13.9267	14.3767	14.2583	14.9983	13.2317		10.8844	11.0828	11.6917	13.6	12.1372	11.675	12.3756	14.1628	2.383	1.50757	1.60646	1.47711	1.74353	0.384928	0.545054
rno-miR-29c	0.0883333	0.06	0.161667	1.22833	0.855	0.496667		-0.0516667	0.133333	0.113333	0.691667	1.145	0.701667		-0.0383333	0.211667	0.075	0.226667	0.943333	1.16167		0.0866667	-0.01	0.211667	0.963333	0.948333	0.935		0.103333	0.065	0.0827778	0.0961111	0.86	0.846111	0.777222	0.948889	1.68958	1.71845	1.61826	1.80597	1.70807	7.04856e-07	0.000267568
rno-miR-664	3.61833	3.64	3.65167	4.43833	4.315	4.45667		3.34833	3.44333	3.46333	4.18167	4.155	4.39167		3.46167	3.65167	3.565	3.44667	4.43333	4.35167		3.51667	3.32	3.39167	4.31333	4.18833	4.395		3.63667	3.41833	3.55944	3.40944	4.40333	4.24278	4.07722	4.29889	1.70133	1.77085	1.43175	1.85246	1.6891	0.000142096	0.00309297
rno-miR-760-5p	9.34833	9.28	9.38167	9.43833	9.805	9.86667		9.41833	9.31333	9.45333	10.1217	9.535	10.3617		8.90167	10.2817	9.755	10.7967	10.3833	10.9717		10.2067	9.91	9.68167	10.7033	11.2483	10.475		9.33667	9.395	9.64611	9.93278	9.70333	10.0061	10.7172	10.8089	1.28937	1.52744	2.10105	1.83542	1.68832	0.0519932	0.13016
rno-miR-295	13.5083	14	13.8917	14.4983	13.785	15.6867		14.8183	13.9233	13.4333	15.1317	14.965	14.0217		14.5917	13.6317	16.355	16.4467	18.6233	16.0017		18.5967	15.11	17.8017	19.1333	17.5383	14.295		13.8	14.0583	14.8594	17.1694	14.6567	14.7061	17.0239	16.9889	1.81085	1.56675	4.48294	-1.13332	1.68181	0.424894	0.582891
rno-miR-210*	10.44	11.1533	10.35	11.3383	11.5217	10.7917		10.7433	10.5467	10.3383	11.4767	12.0883	11.46		13.025	11.28	10.88	12.6133	11.765	11.1683		10.7067	10.1067	11.2067	11.9383	11.2083	11.7517		10.6478	10.5428	11.7283	10.6733	11.2172	11.675	11.8489	11.6328	1.48395	2.19196	1.08715	1.94456	1.67691	0.0652112	0.154847
rno-miR-92a-1*	11.77	11.8933	11.35	11.8783	12.0617	13.8817		11.8833	11.4967	11.0883	11.2867	12.7083	13.69		11.525	11.18	11.64	11.3533	11.395	11.6183		12.0967	12.2567	10.7167	11.9483	13.4583	11.9217		11.6711	11.4894	11.4483	11.69	12.6072	12.5617	11.4556	12.4428	1.91336	2.10267	1.00502	1.68503	1.67652	0.0480816	0.123127
rno-miR-190b	8.66833	8.28	8.54167	8.69833	9.155	9.32667		8.49833	8.52333	8.72333	9.50167	9.665	9.41167		7.55167	7.69167	8.145	7.01667	8.79333	9.09167		7.63667	7.76	7.56167	8.68333	8.30833	8.665		8.49667	8.58167	7.79611	7.65278	9.06	9.52611	8.30056	8.55222	1.47768	1.92445	1.41858	1.86535	1.67151	0.0907718	0.203691
rno-miR-29a	0.538333	0.51	0.561667	1.43833	1.225	0.986667		0.368333	0.443333	0.483333	1.05167	1.515	1.06167		0.381667	0.651667	0.465	0.506667	1.46333	1.50167		0.456667	0.41	0.501667	1.28333	1.25833	1.345		0.536667	0.431667	0.499444	0.456111	1.21667	1.20944	1.15722	1.29556	1.60214	1.71449	1.57765	1.78936	1.67091	9.94493e-07	0.000267568
rno-miR-24-1*	7.14833	7.24	7.17167	8.01833	7.755	7.66667		7.29833	7.10333	7.36333	7.82167	8.405	7.87167		7.25167	7.16167	6.955	7.51667	8.14333	8.30167		7.71667	7.36	7.13167	8.21333	7.74833	8.195		7.18667	7.255	7.12278	7.40278	7.81333	8.03278	7.98722	8.05222	1.54399	1.71449	1.82064	1.56856	1.66192	0.000105162	0.00272993
rno-miR-190	3.59833	3.61	3.61167	4.47833	4.425	4.38667		3.02833	3.24333	3.23333	4.17167	4.275	4.11167		3.06167	3.27167	3.585	2.67667	3.96333	4.01167		3.37667	3.42	3.59167	4.17333	4.04833	4.325		3.60667	3.16833	3.30611	3.46278	4.43	4.18611	3.55056	4.18222	1.76949	2.0248	1.18464	1.64655	1.65637	0.0158378	0.054432
rno-miR-466c*	6.83	7.40333	7.38	8.41833	8.16167	6.88167		7.47333	7.40667	7.30833	7.71667	8.10833	7.54		7.075	7.42	6.75	8.11333	8.035	8.27833		7.29667	7.50667	7.40667	8.21833	8.06833	8.17167		7.20444	7.39611	7.08167	7.40333	7.82056	7.78833	8.14222	8.15278	1.53274	1.31241	2.08573	1.68115	1.65301	0.00141366	0.0102039
rno-miR-363*	19.8083	16.68	15.0617	18.7683	19.505	20.2467		19.2283	19.5933	19.5433	19.2317	19.225	19.7917		13.4317	19.1817	19.125	16.4467	18.6233	17.0417		18.5967	18.27	18.4017	19.1333	18.2883	19.705		17.1833	19.455	17.2461	18.4228	19.5067	19.4161	17.3706	19.0422	5.00487	-1.02732	1.09009	1.53628	1.65098	0.342748	0.50867
rno-miR-3577	10.7683	10.77	10.3717	10.9783	11.605	11.1467		9.78833	9.74333	10.1533	10.7517	11.085	11.6117		11.4617	10.7417	10.675	9.94667	11.9533	12.0917		11.2767	9.43	11.4817	11.1933	11.0883	11.365		10.6367	9.895	10.9594	10.7294	11.2433	11.1494	11.3306	11.2156	1.52274	2.38575	1.29335	1.40066	1.65063	0.0268802	0.0813671
rno-miR-101a*	10.9083	10.47	10.6917	10.9683	11.725	10.9467		10.9583	10.9033	10.7033	11.8117	11.785	10.8917		10.8717	11.0817	11.585	13.1367	12.1733	11.7017		11.2267	11.01	11.5117	11.0933	12.4683	11.425		10.69	10.855	11.1794	11.2494	11.2133	11.4961	12.3372	11.6622	1.43727	1.55953	2.23113	1.33125	1.6398	0.0463153	0.119541
rno-miR-3561-3p	14.2	14.3933	15.54	11.2383	17.1717	16.8817		15.1033	14.3467	15.1883	16.2667	13.8483	17.15		17.355	14.25	15.43	17.0833	14.345	18.3783		14.1867	17.6767	18.5067	14.0583	18.3383	19.5917		14.7111	14.8794	15.6783	16.79	15.0972	15.755	16.6022	17.3294	1.30687	1.83471	1.89722	1.45341	1.62305	0.355306	0.51789
rno-miR-1912-3p	15.6683	15.28	16.9417	15.1483	15.555	16.6967		15.0083	15.1733	14.7033	19.2317	17.485	16.8017		14.8117	14.9817	19.125	16.4467	16.9533	14.0417		15.0567	15.2	15.6317	19.1333	13.2483	15.495		15.9633	14.9617	16.3061	15.2961	15.8	17.8394	15.8139	15.9589	-1.11987	7.35017	-1.40661	1.58313	1.6017	0.262728	0.436359
rno-miR-3557-3p	11.39	12.1033	11.87	11.7483	11.8917	13.9017		12.3033	12.7767	12.0983	13.0367	12.1583	13.5		13.305	12.46	13.33	13.5533	13.175	12.8283		13.1067	12.4067	13.3167	13.1183	15.7283	13.3417		11.7878	12.3928	13.0317	12.9433	12.5139	12.8983	13.1856	14.0628	1.65417	1.41967	1.11256	2.17263	1.58976	0.201972	0.360589
rno-miR-30c-2*	10.5283	9.92	10.1017	10.7183	11.245	10.9567		9.99833	9.88333	9.47333	10.7917	10.795	10.5617		12.5117	9.69167	10.875	11.3967	10.9333	10.7817		10.4967	11.08	10.0417	10.8433	11.7083	11.395		10.1833	9.785	11.0261	10.5394	10.9733	10.7161	11.0372	11.3156	1.72907	1.90674	1.00773	1.71251	1.58901	0.0747266	0.172426
rno-miR-129-1*/rno-miR-129-2*	7.41	7.38333	7.33	7.71833	8.24167	8.17167		6.73333	6.75667	6.76833	7.74667	7.75833	8.08		7.095	6.82	7.01	7.56333	7.475	7.29833		7.19667	7.10667	6.76667	7.24833	7.19833	7.47167		7.37444	6.75278	6.975	7.02333	8.04389	7.86167	7.44556	7.30611	1.59046	2.15679	1.38564	1.21653	1.58736	0.0260913	0.0796151
rno-miR-328a*	9.64	9.28333	9.79	9.64833	10.1917	10.8317		9.92333	9.57667	9.51833	11.1267	10.1483	10.81		10.075	10.43	10.28	10.2133	10.595	10.6683		10.4067	10.1767	9.98667	10.9883	10.9883	10.4617		9.57111	9.67278	10.2617	10.19	10.2239	10.695	10.4922	10.8128	1.57219	2.03105	1.17329	1.53984	1.57909	0.0275125	0.0827912
rno-miR-3555	12.3683	11.44	12.2917	11.8083	12.335	13.5067		12.1183	11.7833	11.4633	13.2617	12.105	13.3117		12.3517	12.9117	13.335	13.5667	13.4333	12.3417		13.4167	12.39	12.6117	13.9533	13.3683	12.855		12.0333	11.7883	12.8661	12.8061	12.55	12.8928	13.1139	13.3922	1.43065	2.15016	1.18738	1.50119	1.56734	0.107949	0.231252
rno-miR-465	10.6483	9.98	10.0817	9.40833	11.205	12.3167		10.4783	10.0833	10.1433	11.5017	11.235	10.0617		12.0017	11.3417	11.825	12.8367	11.3533	11.9917		11.2267	10.73	11.1217	11.9233	11.8483	11.565		10.2367	10.235	11.7228	11.0261	10.9767	10.9328	12.0606	11.7789	1.67018	1.622	1.26381	1.68503	1.56026	0.21628	0.379653
rno-miR-331*	11.65	10.9633	11.47	10.0883	10.9917	12.1517		11.3833	10.7667	10.9783	12.0967	10.6883	11.63		10.905	10.68	10.47	9.33333	12.045	11.1283		9.94667	9.91667	10.7867	11.0683	15.1383	11.3217		11.3611	11.0428	10.685	10.2167	11.0772	11.4717	10.8356	12.5094	-1.21747	1.3462	1.11	4.89999	1.53468	0.194952	0.356593
rno-miR-211*	13.76	13.3633	12.56	11.9583	13.8117	14.0617		12.9533	12.3067	12.7783	12.8967	13.8483	13.6		13.515	12.98	12.71	17.0833	14.185	11.5783		12.3567	15.1967	14.6967	14.3783	13.7783	14.3717		13.2278	12.6794	13.0683	14.0833	13.2772	13.4483	14.2822	14.1761	1.03487	1.70396	2.31962	1.06642	1.53122	0.221871	0.387384
rno-miR-202*	14.5	16.1333	17.78	14.0283	17.6517	15.3017		14.0233	15.4267	17.5983	15.6867	16.2683	15.62		15.265	13.77	15.3	16.1433	15.285	16.9783		17.3567	12.2967	13.6467	16.9983	14.1483	17.9317		16.1378	15.6828	14.7783	14.4333	15.6606	15.8583	16.1356	16.3594	-1.39206	1.1294	2.56191	3.80029	1.52489	0.128521	0.260877
rno-miR-3564	14.31	12.9833	13.98	11.9583	16.4717	15.4517		12.8033	12.7767	13.3783	13.3867	12.2683	14.21		15.095	14.14	13.74	13.2933	15.515	16.4483		13.3367	15.8567	13.4867	14.0583	14.2683	15.5617		13.7578	12.9861	14.325	14.2267	14.6272	13.2883	15.0856	14.6294	1.82696	1.23304	1.69414	1.32205	1.51905	0.282114	0.45263
rno-miR-214*	10.26	10.3033	10.03	10.0883	10.6317	11.3517		10.6133	10.1967	9.66833	11.2767	10.3483	10.82		11.035	10.14	10.91	10.6733	10.495	11.9183		10.9367	11.1467	10.8367	11.2983	12.7483	11.3917		10.1978	10.1594	10.695	10.9733	10.6906	10.815	11.0289	11.8128	1.40715	1.57522	1.26041	1.78936	1.50804	0.119852	0.247892
rno-miR-152	1.01833	0.99	1.01167	1.52833	1.625	1.94667		0.778333	0.873333	0.833333	1.69167	1.395	1.79167		0.621667	0.841667	0.995	0.936667	1.44333	1.25167		0.806667	0.72	0.841667	1.17333	1.09833	1.345		1.00667	0.828333	0.819444	0.789444	1.7	1.62611	1.21056	1.20556	1.61702	1.73842	1.3114	1.33433	1.50029	0.00655909	0.0291366
rno-miR-24	-1.27167	-1.32	-1.29833	-0.901667	-0.745	-0.613333		-1.63167	-1.48667	-1.47667	-0.768333	-0.815	-0.658333		-1.47833	-1.30833	-1.325	-1.50333	-0.766667	-0.738333		-1.37333	-1.49	-1.44833	-0.836667	-0.871667	-0.765		-1.29667	-1.53167	-1.37056	-1.43722	-0.753333	-0.747222	-1.00278	-0.824444	1.45734	1.72243	1.29036	1.5292	1.49983	0.000307627	0.00396491
rno-miR-666	10.45	10.4733	10.47	10.5483	10.7717	10.8417		10.4533	10.3667	10.4183	10.4867	10.9883	10.65		13.045	11.45	10.62	14.1433	12.225	11.9983		10.9967	11.3867	10.9667	11.7783	11.6683	11.4917		10.4644	10.4128	11.705	11.1167	10.7206	10.7083	12.7889	11.6461	1.19426	1.22736	2.11974	1.44337	1.49618	0.386463	0.545054
rno-miR-1	8.42833	8.62	8.53167	9.84833	10.225	10.3467		8.46833	7.73333	7.87333	9.18167	8.895	8.85167		7.85167	8.37167	7.935	7.39667	8.26333	8.20167		7.13667	6.59	7.18167	8.05333	7.74833	8.215		8.52667	8.025	8.05278	6.96944	10.14	8.97611	7.95389	8.00556	3.05958	1.93336	-1.07095	2.05069	1.49317	0.201351	0.360589
rno-miR-877	9.36833	9.21	8.91167	9.20833	9.625	9.96667		9.17833	8.75333	8.89333	9.68167	9.025	9.66167		9.93167	9.60167	9.735	11.3767	9.85333	10.1017		9.17667	10.05	9.30167	9.70333	10.8183	9.805		9.16333	8.94167	9.75611	9.50944	9.6	9.45611	10.4439	10.1089	1.35347	1.42844	1.6108	1.51513	1.47696	0.103113	0.225193
rno-miR-219-1-3p	12.1383	11.53	11.5517	11.2183	11.655	12.8767		11.3383	11.5333	11.7533	13.3917	12.915	11.7917		12.5417	12.4617	11.825	12.9567	11.7133	13.8717		13.3867	11.88	13.2417	13.7233	12.0083	12.835		11.74	11.5417	12.2761	12.8361	11.9167	12.6994	12.8472	12.8556	1.13027	2.23113	1.48567	1.01357	1.46516	0.23764	0.405167
rno-miR-20b-3p	12.1583	14.43	13.9817	14.2383	15.025	14.1967		12.2483	13.1233	13.5233	13.7717	13.215	13.9117		17.4017	13.0617	13.255	11.7867	18.0233	13.7017		15.0167	11.98	13.4617	14.1733	16.2283	15.315		13.5233	12.965	14.5728	13.4861	14.4867	13.6328	14.5039	15.2389	1.94981	1.58862	-1.04891	3.37007	1.4649	0.128641	0.260877
rno-miR-3588	12.39	11.4833	11.09	16.2283	12.7017	12.1317		11.8733	12.1767	12.1483	14.6967	13.2483	14.31		17.355	13.46	11.71	17.0833	12.785	12.2883		18.6667	14.3867	16.2567	13.9283	18.3383	16.2017		11.6544	12.0661	14.175	16.4367	13.6872	14.085	14.0522	16.1561	4.09192	4.05272	-1.08883	-1.21466	1.46029	0.48792	0.638501
rno-miR-488*	15.2283	17.47	19.8317	14.8483	19.505	20.2467		19.2283	19.5933	14.7733	13.9817	14.555	19.7917		17.4017	14.0217	14.725	16.4467	18.6233	18.5217		13.5467	18.27	18.4017	19.1333	18.2883	15.775		17.51	17.865	15.3828	16.7394	18.2	16.1094	17.8639	17.7322	1.61328	-3.37656	5.58327	1.99001	1.4525	0.435596	0.588912
rno-miR-711	19.8083	14.27	19.8317	18.7683	19.505	20.2467		19.2283	19.5933	17.5533	19.2317	19.225	19.7917		17.4017	18.2117	19.125	16.4467	18.6233	18.5217		15.2767	18.27	18.4017	19.1333	17.2883	19.705		17.97	18.7917	18.2461	17.3161	19.5067	19.4161	17.8639	18.7089	2.90123	1.54162	-1.30335	2.62584	1.44134	0.156155	0.30258
rno-miR-129-2*	9.33	8.89333	9.37	9.56833	9.94167	9.85167		8.74333	8.91667	8.67833	9.36667	9.85833	9.68		8.495	8.7	8.86	9.30333	9.205	8.94833		8.92667	8.83667	9.03667	9.09833	8.89833	9.08167		9.19778	8.77944	8.685	8.93333	9.78722	9.635	9.15222	9.02611	1.50467	1.80946	1.38245	1.06642	1.44075	0.0588974	0.144045
rno-miR-449a	9.05833	9.36	9.48167	10.2883	10.395	10.0567		9.26833	9.53333	9.57333	9.23167	9.775	9.54167		10.0417	9.73167	9.455	11.3767	9.64333	10.0517		9.30667	9.01	10.2817	9.95333	9.85833	9.755		9.3	9.45833	9.74278	9.53278	10.2467	9.51611	10.3572	9.85556	1.92741	1.04086	1.53097	1.25074	1.4375	0.0629537	0.151135
rno-miR-216a	12.8283	12.37	12.4117	11.7283	13.105	12.1767		13.5383	13.1933	12.1633	12.8817	11.695	12.9017		12.2717	13.0917	12.465	16.4467	13.2033	13.9817		11.5467	11.58	12.2117	13.7833	14.1283	13.895		12.5367	12.965	12.6094	11.7794	12.3367	12.4928	14.5439	13.9356	-1.1487	-1.38724	3.82231	4.45712	1.43587	0.202107	0.360589
rno-miR-29a*	6.64833	6.69	6.70167	7.46833	7.325	6.95667		6.53833	6.77333	6.75333	6.96167	7.515	6.98167		6.31167	6.87167	6.785	6.64667	7.20333	7.62167		6.74667	6.61	6.96167	7.29333	7.06833	7.555		6.68	6.68833	6.65611	6.77278	7.25	7.15278	7.15722	7.30556	1.48452	1.37979	1.4153	1.44671	1.43158	2.63557e-05	0.00122931
rno-miR-101b*	15.37	14.7033	14.53	18.9183	14.5817	16.0217		19.3133	14.2167	15.3583	19.4567	19.2583	14.6		17.355	19.17	14.25	17.0833	13.835	18.3783		18.6667	18.3867	16.6367	19.1783	18.3383	17.0717		14.8678	16.2961	16.925	17.8967	16.5072	17.7717	16.4322	18.1961	3.11546	2.78091	-1.40715	1.23067	1.42997	0.382798	0.54459
rno-miR-29b-2*	10.8583	11.18	10.5717	10.9783	11.195	12.0467		10.3883	10.2633	10.6433	11.1217	10.995	11.4417		10.7017	10.4817	11.245	10.3867	11.7233	11.6117		10.6567	9.91	11.5017	11.2333	10.7683	10.785		10.87	10.4317	10.8094	10.6894	11.4067	11.1861	11.2406	10.9289	1.45062	1.68698	1.34827	1.18054	1.4166	0.012262	0.0452379
rno-miR-471	15.6183	19.73	17.9517	15.4683	19.505	17.4867		14.3783	19.5933	15.6033	19.2317	18.735	19.7917		17.4017	19.1817	18.185	16.4467	18.6233	18.5217		18.5967	18.27	18.4017	19.1333	18.2883	19.705		17.7667	16.525	18.2561	18.4228	17.4867	19.2528	17.8639	19.0422	-1.21419	6.62434	-1.31241	1.53628	1.40851	0.315232	0.479829
rno-miR-125a-5p	0.698333	0.6	0.551667	0.758333	1.175	1.35667		0.248333	0.383333	0.383333	0.921667	0.905	0.971667		0.0716667	0.421667	0.065	-0.0833333	0.693333	0.741667		0.326667	0.2	0.141667	0.813333	0.608333	1.035		0.616667	0.338333	0.186111	0.222778	1.09667	0.932778	0.450556	0.818889	1.39474	1.50989	1.20117	1.51164	1.40436	0.0282246	0.0840065
rno-miR-210	5.68833	5.68	5.69167	6.91833	6.255	5.93667		6.15833	6.30333	6.26333	6.65167	6.765	6.36167		6.84167	6.69167	6.275	7.21667	6.71333	7.10167		6.63667	6.55	6.65167	7.15333	7.16833	6.935		5.68667	6.24167	6.60278	6.61278	6.37	6.59278	7.01056	7.08556	1.60585	1.27554	1.32664	1.38778	1.39895	0.134015	0.270098
rno-miR-27b*	8.28	8.05333	8.26	7.75833	8.57167	8.51167		7.98333	7.88667	8.02833	8.78667	8.30833	9.01		7.875	7.98	8.12	8.80333	8.605	8.24833		8.09667	8.33667	7.65667	8.64833	8.40833	8.40167		8.19778	7.96611	7.99167	8.03	8.28056	8.70167	8.55222	8.48611	1.05906	1.66504	1.47484	1.37184	1.39269	0.00406884	0.0205965
rno-miR-3544	18.52	15.9933	19.31	18.9183	15.4617	17.9917		15.5733	15.1167	16.1083	17.2067	19.2583	17.18		17.355	19.17	19.02	17.0833	18.595	18.3783		14.3467	18.3867	15.1667	17.4183	18.3383	17.5417		17.9411	15.5994	18.515	15.9667	17.4572	17.8817	18.0189	17.7661	-1.39851	4.86427	-1.41041	3.48086	1.38405	0.328561	0.494356
rno-miR-26a	-0.771667	-0.76	-0.758333	-0.581667	-0.315	0.0166667		-1.19167	-1.08667	-0.936667	-0.308333	-0.565	-0.228333		-1.31833	-1.19833	-1.075	-1.73333	-0.696667	-0.738333		-1.18333	-1.22	-1.15833	-0.706667	-0.791667	-0.555		-0.763333	-1.07167	-1.19722	-1.18722	-0.293333	-0.367222	-1.05611	-0.684444	1.38511	1.62952	1.10275	1.41694	1.38358	0.0647447	0.1543
rno-miR-879*	13.32	12.5833	15.56	13.5383	15.0717	13.2717		19.3133	13.6867	13.1983	14.1967	16.0583	12.99		13.045	12.98	13.56	15.6433	12.875	16.2683		13.2767	16.7567	12.7567	15.0483	18.3383	14.2417		13.8211	15.3994	13.195	14.2633	13.9606	14.415	14.9289	15.8761	1.10148	-1.97855	3.32623	3.0584	1.37689	0.352385	0.515295
rno-miR-1249	7.77	7.47333	7.97	7.96833	8.25167	8.23167		7.84333	7.69667	7.44833	8.24667	8.25833	8.07		7.695	7.95	7.33	7.67333	8.125	8.30833		7.68667	8.29667	7.56667	8.36833	8.15833	8.56167		7.73778	7.66278	7.65833	7.85	8.15056	8.19167	8.03556	8.36278	1.33125	1.44282	1.29884	1.42679	1.37492	0.00133763	0.00981431
rno-miR-499	5.81833	5.86	5.78167	6.34833	6.305	6.50667		6.77833	5.74333	6.11333	7.21167	6.285	6.64167		5.11167	5.73167	6.025	5.26667	6.37333	6.08167		5.50667	5.57	5.70167	5.95333	5.92833	6.275		5.82	6.21167	5.62278	5.59278	6.38667	6.71278	5.90722	6.05222	1.4811	1.4153	1.21794	1.37501	1.37234	0.0959272	0.212341
rno-miR-3574	12.96	11.3433	11.81	12.5183	13.7017	13.5317		12.4833	12.2867	12.0283	13.2667	12.9983	13.83		12.995	13.4	16.97	12.6333	14.495	13.5883		13.2167	13.5967	12.4367	13.8883	15.6083	14.1917		12.0378	12.2661	14.455	13.0833	13.2506	13.365	13.5722	14.5628	2.31783	2.1419	-1.84392	2.78841	1.35106	0.287415	0.453838
rno-miR-365	2.51833	2.47	2.50167	2.65833	2.855	3.21667		2.27833	2.21333	2.27333	2.84167	2.845	2.94167		1.84167	1.96167	1.935	1.19667	2.40333	2.37167		2.03667	1.96	1.91167	2.45333	2.29833	2.675		2.49667	2.255	1.91278	1.96944	2.91	2.87611	1.99056	2.47556	1.33176	1.53806	1.05539	1.42022	1.33636	0.162161	0.309686
rno-miR-30d*	8.84833	8.91	8.67167	9.89833	9.395	8.98667		9.08833	9.31333	9.14333	8.82167	10.045	9.30167		10.1517	9.26167	8.975	9.89667	9.84333	9.54167		9.38667	9.49	9.08167	10.1233	9.54833	9.745		8.81	9.18167	9.46278	9.31944	9.42667	9.38944	9.76056	9.80556	1.53333	1.15491	1.22925	1.40066	1.32954	0.0640415	0.153183
rno-miR-297	17.0283	15.57	17.0217	18.7683	19.505	16.8067		19.2283	16.4033	19.5433	19.2317	19.225	18.1317		17.4017	19.1817	17.765	16.4467	16.4433	18.5217		16.3767	18.27	15.7517	19.1333	18.2883	16.655		16.54	18.3917	18.1161	16.7994	18.36	18.8628	17.1372	18.0256	3.53081	1.38618	-1.97095	2.33936	1.32135	0.322705	0.486942
rno-miR-3558-3p	13.02	12.8733	12.93	13.7883	14.7817	14.6017		14.7433	13.4867	12.5883	13.4467	18.0083	14.74		12.245	13.05	19.02	17.0833	13.655	15.1883		13.5667	18.3867	12.0267	13.3083	14.1183	12.8317		12.9411	13.6061	14.7717	14.66	14.3906	15.3983	15.3089	13.4194	2.73103	3.46348	1.45118	-2.3629	1.3207	0.358169	0.520901
rno-miR-3551-3p	19.77	15.6733	16.43	17.7483	20.0417	17.1717		16.0933	19.6967	13.6983	19.4567	19.2583	17.12		17.355	19.17	19.02	17.0833	18.595	15.8183		18.6667	18.3867	18.5067	19.1783	18.3383	19.5917		17.2911	16.4961	18.515	18.52	18.3206	18.6117	17.1656	19.0361	2.04124	4.33357	-2.54814	1.4301	1.31419	0.399659	0.557053
rno-let-7i	0.348333	0.23	0.291667	0.368333	0.665	0.876667		0.118333	0.143333	0.213333	0.561667	0.675	0.741667		0.261667	0.101667	0.245	0.506667	0.613333	0.611667		0.406667	0.23	0.291667	0.623333	0.718333	0.565		0.29	0.158333	0.202778	0.309444	0.636667	0.659444	0.577222	0.635556	1.27162	1.4153	1.29634	1.25363	1.30922	6.85293e-05	0.00203407
rno-miR-1*	17.3983	16.13	15.1317	17.6183	19.505	20.2467		19.2283	19.5933	12.3733	15.2717	19.225	15.7417		17.4017	19.1817	19.125	16.4467	16.7033	18.5217		18.5967	18.27	18.4017	19.1333	18.2883	19.705		16.22	17.065	18.5694	18.4228	19.1233	16.7461	17.2239	19.0422	7.48153	-1.24737	-2.54128	1.53628	1.30729	0.597105	0.727444
rno-miR-3578	16.32	15.6333	15.78	17.2283	16.9417	14.9517		14.1833	16.6267	15.6883	15.9767	16.1983	19.89		17.355	19.17	15.75	17.0833	18.595	18.3783		18.6667	18.3867	18.5067	19.1783	18.3383	16.9617		15.9111	15.4994	17.425	18.52	16.3739	17.355	18.0189	18.1594	1.37819	3.61891	1.50931	-1.28392	1.30562	0.459361	0.612168
rno-let-7i*	6.25833	6.44	6.50167	7.75833	6.765	5.93667		6.65833	6.60333	6.49333	6.26167	7.775	6.29167		6.62167	6.72167	6.065	7.23667	7.08333	7.01167		6.78667	6.9	6.96167	6.91333	6.93833	7.505		6.4	6.585	6.46944	6.88278	6.82	6.77611	7.11056	7.11889	1.33793	1.14164	1.55953	1.17781	1.30423	0.0382986	0.104204
rno-miR-375	11.6083	12.24	12.0017	12.1883	12.815	12.3667		12.8283	12.3633	13.4033	13.1617	12.765	13.2517		14.8217	13.3617	12.335	12.6467	14.7833	15.0417		13.3967	13.19	11.8917	12.7633	12.4483	13.295		11.95	12.865	13.5061	12.8261	12.4567	13.0594	14.1572	12.8356	1.42076	1.14428	1.57038	1.00657	1.2855	0.509248	0.662428
rno-miR-3585-5p	12.59	12.7833	12.66	14.5283	13.7117	13.8917		12.3933	13.3867	11.7383	13.4267	13.8683	12.48		12.235	12.76	14.2	15.4033	13.395	13.3483		13.0167	12.6167	14.2867	13.1883	13.1683	13.0417		12.6778	12.5061	13.065	13.3067	14.0439	13.2583	14.0489	13.1328	2.57775	1.68439	1.97779	-1.1281	1.27796	0.0542245	0.134988
rno-miR-103-1*	8.49833	8.38	8.24167	8.95833	8.965	8.53667		8.50833	8.66333	8.59333	8.70167	8.945	8.56167		9.19167	8.91167	9.315	9.43667	9.07333	9.06167		9.16667	9.2	9.09167	9.18333	10.6283	9.675		8.37333	8.58833	9.13944	9.15278	8.82	8.73611	9.19056	9.82889	1.36289	1.10786	1.03606	1.59783	1.27616	0.337892	0.503028
rno-miR-3589	16.25	15.3833	16.72	13.5683	16.1917	15.4317		14.9533	19.6967	13.7583	19.4567	19.2583	17.98		17.355	13.46	14.15	17.0833	15.695	14.0783		15.9667	18.3867	16.6267	17.5183	14.9483	17.8817		16.1178	16.1361	14.9883	16.9933	15.0639	18.8983	15.6189	16.7828	-2.07612	6.7844	1.54816	-1.15713	1.27483	0.592958	0.723742
rno-miR-201*	18.72	13.3933	19.79	14.1283	20.0417	15.2917		13.3533	17.5867	14.1783	15.9067	17.0483	19.89		17.355	19.17	14.06	17.0833	18.595	18.3783		16.0567	18.3867	18.5067	13.6883	18.3383	19.5917		17.3011	15.0394	16.8617	17.65	16.4872	17.615	18.0189	17.2061	-1.75794	5.961	2.23028	-1.36027	1.26827	0.388938	0.547363
rno-miR-133b*	15.48	16.2233	19.79	12.4083	20.0417	20.1817		15.8333	19.6967	15.2883	14.9567	16.6783	19.89		17.355	19.17	15.79	13.8233	18.595	18.3783		14.7367	14.6667	18.5067	19.1783	15.1283	19.5917		17.1644	16.9394	17.4383	15.97	17.5439	17.175	16.9322	17.9661	1.30084	1.17736	-1.42022	3.98923	1.2618	0.226985	0.391764
rno-miR-125a-3p	10.6283	9.85	9.88167	10.0383	11.035	11.3067		10.0283	10.1733	10.0833	10.6817	9.835	9.96167		9.84167	11.2517	10.625	11.0367	11.3233	10.4217		11.1267	10.1	9.71167	10.3833	10.2883	10.595		10.12	10.095	10.5728	10.3128	10.7933	10.1594	10.9272	10.4222	1.59475	1.04568	1.27849	1.07881	1.24944	0.196933	0.359209
rno-miR-30b-5p	0.928333	0.93	0.881667	1.44833	1.295	1.29667		0.938333	1.13333	1.10333	1.33167	1.495	1.48167		1.07167	1.20167	1.205	0.496667	1.57333	1.54167		0.946667	0.89	1.02167	1.27333	1.27833	1.345		0.913333	1.05833	1.15944	0.952778	1.34667	1.43611	1.20389	1.29889	1.35035	1.29934	1.03129	1.27113	1.23803	0.00647006	0.0291025
rno-miR-99b	3.14833	2.95	3.05167	3.25833	3.365	3.69667		2.81833	2.90333	2.80333	3.23167	3.115	3.45167		2.88167	3.01167	2.905	2.53667	3.13333	3.19167		3.08667	2.87	2.87167	3.22333	3.22833	3.365		3.05	2.84167	2.93278	2.94278	3.44	3.26611	2.95389	3.27222	1.31039	1.34206	1.01474	1.25653	1.23093	0.0381457	0.104204
rno-miR-34c	5.67833	5.81	5.66167	6.82833	6.075	5.45667		5.85833	6.22333	5.75333	5.82167	6.435	5.78167		6.29167	6.08167	5.605	6.54667	6.28333	6.69167		6.02667	6.24	6.29167	6.14333	6.44833	6.325		5.71667	5.945	5.99278	6.18611	6.12	6.01278	6.50722	6.30556	1.32256	1.0481	1.42844	1.08632	1.22136	0.105974	0.229903
rno-miR-760-3p	7.59833	7.19	7.11167	6.81833	7.675	8.23667		7.44833	7.15333	7.15333	8.06167	7.105	7.90167		8.12167	8.04167	7.925	8.70667	8.40333	8.10167		8.39667	8.09	8.29167	8.37333	8.28833	8.205		7.3	7.25167	8.02944	8.25944	7.57667	7.68944	8.40389	8.28889	1.21139	1.35452	1.29634	1.02062	1.22072	0.428882	0.584677
rno-miR-3541	10.5583	10.66	10.9217	10.5283	10.585	11.6867		11.2183	10.4233	10.0533	10.7317	10.275	10.8317		8.97167	10.8517	10.765	11.3767	11.2133	10.2117		11.2767	10.29	10.0117	10.7133	10.1383	10.755		10.7133	10.565	10.1961	10.5261	10.9333	10.6128	10.9339	10.5356	1.16473	1.03367	1.66761	1.00657	1.21814	0.14468	0.283712
rno-miR-339-5p	6.22833	5.98	6.03167	6.33833	6.405	6.27667		5.90833	6.15333	5.97333	6.21167	6.265	6.23167		5.91167	6.34167	6.205	6.14667	6.33333	6.73167		6.20667	6.22	6.14167	6.64333	6.41833	6.585		6.08	6.01167	6.15278	6.18944	6.34	6.23611	6.40389	6.54889	1.19748	1.16833	1.19012	1.28293	1.20972	0.0116125	0.0438322
rno-miR-3596c	13.0583	13.05	12.4917	14.3683	14.825	13.6767		12.6883	13.0833	12.7833	12.7617	12.665	13.6817		17.4017	13.8217	13.315	11.9967	14.5733	13.9417		11.8267	14.5	12.3217	13.1933	14.0183	16.855		12.8667	12.8517	14.8461	12.8828	14.29	13.0361	13.5039	14.6889	2.68204	1.13638	-2.53542	3.49698	1.195	0.435574	0.588912
rno-miR-328a	4.74833	4.54	4.56167	4.64833	4.985	4.74667		4.49833	4.48333	4.44333	4.38167	4.845	4.67167		5.09167	5.02167	4.605	5.01667	5.17333	5.28167		4.88667	5.03	4.96167	5.14333	5.49833	5.455		4.61667	4.475	4.90611	4.95944	4.79333	4.63278	5.15722	5.36556	1.13027	1.11557	1.19012	1.32511	1.19027	0.268632	0.436359
rno-miR-195	-0.351667	-0.39	-0.388333	-0.0816667	-0.065	0.0866667		-0.561667	-0.456667	-0.426667	-0.118333	-0.285	-0.108333		-0.528333	-0.498333	-0.405	-0.793333	-0.286667	-0.318333		-0.423333	-0.54	-0.448333	-0.226667	-0.241667	-0.185		-0.376667	-0.481667	-0.477222	-0.470556	-0.02	-0.170556	-0.466111	-0.217778	1.28046	1.24066	1.00773	1.1915	1.18009	0.0513923	0.129572
rno-miR-3592	15.5	17.9233	17.44	18.9183	18.2517	17.8517		19.3133	17.0067	19.4683	19.4567	19.2583	19.89		17.355	19.17	19.02	17.0833	18.595	15.3283		15.4167	18.3867	18.5067	19.1783	18.3383	19.5917		16.9544	18.5961	18.515	17.4367	18.3406	19.535	17.0022	19.0361	2.61373	1.91705	-2.85359	3.03027	1.17686	0.411216	0.570115
rno-miR-873*	14.44	14.7533	16.95	16.6383	15.9817	17.7617		18.0733	19.6967	16.4083	19.4567	19.2583	16.85		17.355	19.17	15.2	17.0833	18.595	15.7783		18.6667	15.3667	18.5067	16.9683	18.3383	19.5917		15.3811	18.0594	17.2417	17.5133	16.7939	18.5217	17.1522	18.2994	2.66249	1.37766	-1.06396	1.72442	1.17515	0.405923	0.563974
rno-miR-124*	15.4283	13.99	14.8217	16.1483	14.745	14.4267		18.4083	15.7833	15.2933	18.7517	15.655	14.2117		14.8117	19.1817	14.245	16.4467	18.6233	14.1917		14.2867	14.75	17.5217	18.3433	13.7583	19.705		14.7467	16.495	16.0794	15.5194	15.1067	16.2061	16.4206	17.2689	1.28343	-1.2217	1.26673	3.36229	1.17269	0.390513	0.548398
rno-miR-673*	12.51	14.1233	12.67	11.6183	12.9417	13.0217		13.6333	12.3167	12.1083	13.2867	13.2583	13.08		11.795	13.15	12.23	15.1833	11.905	12.0883		12.5767	12.9667	14.6067	13.2383	18.3383	13.5317		13.1011	12.6861	12.3917	13.3833	12.5272	13.2083	13.0589	15.0361	-1.48853	1.43617	1.58801	3.14438	1.17001	0.37247	0.531694
rno-miR-330*	9.30833	8.83	8.94167	9.45833	9.255	9.53667		8.95833	8.83333	8.76333	9.36167	9.175	9.08167		9.26167	9.24167	9.145	9.44667	8.97333	9.35167		9.85667	9.98	9.19167	9.92333	9.81833	9.405		9.02667	8.85167	9.21611	9.67611	9.41667	9.20611	9.25722	9.71556	1.31039	1.27849	1.02891	1.02772	1.16138	0.366778	0.528711
rno-miR-338	3.26833	3.3	3.34167	4.21833	3.825	3.15667		3.64833	3.74333	3.70333	3.44167	4.325	3.48167		3.43167	3.65167	3.675	3.18667	3.80333	3.82167		3.79667	3.63	3.88167	4.01333	3.90833	4.295		3.30333	3.69833	3.58611	3.76944	3.73333	3.74944	3.60389	4.07222	1.34723	1.03606	1.0124	1.23352	1.1573	0.210515	0.37153
rno-miR-196a	13.2883	14.58	13.8817	17.0583	14.545	15.8267		14.2983	17.2133	16.5933	19.2317	15.185	14.2517		15.4117	19.1817	19.125	16.4467	17.7333	18.5017		18.5967	17.27	15.4417	16.3333	18.2883	16.815		13.9167	16.035	17.9061	17.1028	15.81	16.2228	17.5606	17.1456	3.71493	1.13901	-1.27064	1.0301	1.15335	0.657593	0.772447
rno-miR-30e*	4.75833	4.61	4.59167	4.45833	4.955	5.10667		4.82833	4.39333	4.51333	4.91167	4.665	4.93167		4.06167	4.35167	4.275	3.86667	4.49333	4.42167		4.15667	4.07	4.22167	4.40333	4.16833	4.695		4.65333	4.57833	4.22944	4.14944	4.84	4.83611	4.26056	4.42222	1.13813	1.19564	1.0218	1.20813	1.14092	0.370101	0.531474
rno-miR-291a-5p	9.52833	9.37	9.29167	8.96833	10.105	9.72667		10.2483	9.45333	9.14333	10.0417	9.705	9.62167		9.56167	10.2817	9.815	11.2167	9.55333	9.37167		10.3367	9.94	9.63167	9.99333	10.2783	10.255		9.39667	9.615	9.88611	9.96944	9.6	9.78944	10.0472	10.1756	1.15136	1.12853	1.11815	1.15357	1.1379	0.349868	0.513402
rno-let-7f	-0.271667	-0.33	-0.308333	-0.811667	-0.155	0.116667		-0.341667	-0.396667	-0.406667	0.281667	-0.345	0.0616667		-1.12833	-0.848333	-0.795	-1.36333	-0.666667	-0.728333		-0.923333	-1.16	-0.978333	-0.826667	-0.981667	-0.425		-0.303333	-0.381667	-0.923889	-1.02056	-0.283333	-0.000555556	-0.919444	-0.744444	1.01396	1.30234	1.00309	1.21093	1.13258	0.564053	0.704258
rno-miR-218a-2*	12.38	12.1133	12.99	13.4383	14.7617	13.2917		12.8433	14.8567	12.1183	12.9667	12.6983	13.86		12.505	12.93	13.69	11.6833	13.315	14.8683		15.5867	13.1367	14.2367	12.8983	13.0283	19.5917		12.4944	13.2728	13.0417	14.32	13.8306	13.175	13.2889	15.1728	2.5247	-1.07012	1.18692	1.80597	1.11187	0.365197	0.527596
rno-miR-497*	9.62	9.98333	9.98	11.5883	10.7217	9.26167		10.7533	10.4867	10.6583	10.2767	10.9283	9.86		10.195	10.03	9.2	10.8333	10.355	11.1683		9.75667	9.40667	10.7167	10.7983	11.0883	11.1517		9.86111	10.6328	9.80833	9.96	10.5239	10.355	10.7856	11.0128	1.58313	-1.21233	1.96867	2.07452	1.1035	0.0456749	0.119101
rno-miR-181b-2*	10.99	10.5233	10.03	10.8083	10.7117	10.3517		10.9833	11.7667	10.7283	10.7967	10.8883	10.71		10.095	10.67	10.57	14.0833	11.295	11.2383		10.3767	10.7167	10.0467	10.6383	10.7883	10.4717		10.5144	11.1594	10.445	10.38	10.6239	10.7983	12.2056	10.6328	1.07881	-1.28441	3.38829	1.1915	1.09355	0.337556	0.503028
rno-miR-344b-1-3p	14.26	12.5333	13.48	14.0783	15.0317	16.1517		14.2233	16.1067	15.1683	17.2167	15.6883	15.71		14.785	19.17	19.02	17.0833	15.785	15.0383		18.6667	13.8667	14.5267	15.6683	15.2683	19.5917		13.4244	15.1661	17.6583	15.6867	15.0872	16.205	15.9689	16.8428	3.16626	2.05464	-3.22532	2.22856	1.05603	0.586701	0.718792
rno-miR-2985	13.6683	12.61	12.2917	12.2283	14.735	14.5767		13.8983	12.7833	13.0533	15.3817	12.565	13.5517		14.2917	13.6617	13.645	16.4467	13.5733	14.5417		14.7967	14.07	13.1417	13.9333	13.6283	13.375		12.8567	13.245	13.8661	14.0028	13.8467	13.8328	14.8539	13.6456	1.98618	1.50293	1.98313	-1.28096	1.04782	0.19992	0.360589
rno-miR-129	11.5583	11.26	10.3617	12.4583	12.215	12.9767		11.6783	11.2333	11.1233	11.6717	12.195	12.2217		11.2117	12.8717	11.755	10.5367	11.6633	12.6717		12.5167	10.82	12.4617	11.6933	12.4583	11.715		11.06	11.345	11.9461	11.9328	12.55	12.0294	11.6239	11.9556	2.80889	1.60708	-1.25025	1.01591	1.04541	0.15974	0.307378
rno-miR-742	14.4383	13.3	15.7717	13.9483	16.325	15.8267		16.0783	16.7033	14.7733	15.8317	16.545	14.7917		17.4017	13.8517	19.125	16.4467	18.6233	18.5217		16.2167	13.85	18.4017	15.7833	18.2883	15.705		14.5033	15.8517	16.7928	16.1561	15.3667	15.7228	17.8639	16.5922	1.81924	-1.09345	2.10105	1.35295	1.04495	0.475217	0.625786
rno-miR-3560	13.49	13.4333	13.62	13.8183	14.3517	14.2217		15.5933	13.7567	12.9183	15.4567	13.4283	14.33		16.865	14.36	14	14.2333	13.355	16.4383		13.2667	12.9567	14.3267	16.3883	12.6683	15.5617		13.5144	14.0894	15.075	13.5167	14.1306	14.405	14.6756	14.8728	1.53274	1.24449	-1.319	2.55994	1.00454	0.284499	0.453117
rno-miR-7a-2*	10.47	9.84333	10.34	10.1583	11.2317	11.7717		10.5633	9.77667	9.61833	11.2367	10.3983	11.46		11.425	11.11	10.96	10.5733	10.645	11.0583		10.9467	10.6667	10.1467	11.0083	11.4383	10.8617		10.2178	9.98611	11.165	10.5867	11.0539	11.0317	10.7589	11.1028	1.78523	2.06416	-1.32511	1.4301	0.988595	0.113054	0.236925
rno-miR-293	14.7683	13.42	13.0317	13.4083	19.505	15.9367		15.9283	13.1033	13.6733	19.2317	15.135	13.0117		17.4017	13.0417	18.385	16.4467	18.6233	18.5217		18.5967	18.27	18.4017	14.0233	18.2883	14.045		13.74	14.235	16.2761	18.4228	16.2833	15.7928	17.8639	15.4522	5.82934	2.944	3.00586	-7.83838	0.985206	0.590263	0.721801
rno-miR-3549	13.42	13.2433	14.41	13.7883	16.3117	15.3117		14.3033	14.6667	13.6183	14.5467	14.5283	13.95		12.235	13.62	13.32	12.7933	13.875	13.0083		12.7667	13.8367	15.8067	13.6583	13.9683	14.7017		13.6911	14.1961	13.0583	14.1367	15.1372	14.3417	13.2256	14.1094	2.72473	1.10616	1.12289	-1.01905	0.983682	0.39536	0.554012
rno-miR-551b	14.5083	13.87	13.6917	13.7383	17.775	13.4267		17.0283	13.6633	14.1033	13.4717	19.225	13.4617		17.4017	14.1917	14.175	16.4467	18.6233	16.9617		18.5967	12.75	18.4017	14.3733	14.4283	15.325		14.0233	14.9317	15.2561	16.5828	14.98	15.3861	17.3439	14.7089	1.94082	1.37026	4.25093	-3.66519	0.974203	0.628766	0.747876
rno-miR-377*	19.77	14.1033	15.06	14.0483	16.9417	20.1817		19.3133	19.6967	14.1383	19.4567	19.2583	19.89		12.365	19.17	19.02	17.0833	18.595	18.3783		18.6667	18.3867	18.5067	14.2683	18.3383	17.4317		16.3111	17.7161	16.8517	18.52	17.0572	19.535	18.0189	16.6794	1.67727	3.52809	2.24579	-3.58148	0.967417	0.576338	0.710333
rno-miR-465*	16.99	17.1833	15	18.9183	14.2617	16.8417		18.7133	14.3767	13.5783	16.6067	19.2583	15.65		17.355	15.91	19.02	17.0833	15.415	13.9683		14.1067	15.1567	15.4067	16.1883	14.5183	19.1617		16.3911	15.5561	17.4283	14.89	16.6739	17.1717	15.4889	16.6228	1.21653	3.0643	-3.83558	3.32367	0.942231	0.541414	0.689169
rno-miR-292-5p	14.5483	14.34	13.7017	14.5983	14.335	13.6767		13.5083	15.4233	15.2833	14.6817	14.085	15.4517		14.0917	15.7117	15.795	13.2667	12.7633	18.5217		15.7067	13.17	15.4017	15.5233	18.2883	15.235		14.1967	14.7383	15.1994	14.7594	14.2033	14.7394	14.8506	16.3489	1.00463	1.00077	-1.27358	3.00933	0.935289	0.558335	0.699794
rno-miR-664-1*	5.83	5.66333	5.78	6.96833	6.22167	6.02167		6.20333	6.24667	6.03833	6.34667	6.24833	6.38		6.655	6.62	5.99	8.32333	6.925	7.27833		6.60667	7.11667	7.12667	6.62833	6.94833	6.57167		5.75778	6.16278	6.42167	6.95	6.40389	6.325	7.50889	6.71611	1.56494	1.11901	2.12465	-1.176	0.90815	0.302047	0.468733
rno-miR-221*	10.78	11.2633	11.42	11.1983	12.5117	11.4317		10.5833	11.2167	11.2883	12.3367	11.7283	11.04		10.525	11.87	9.95	9.64333	11.115	11.2783		10.3167	11.1867	11.4367	11.9583	11.8783	11.1017		11.1544	11.0294	10.7817	10.98	11.7139	11.7017	10.6789	11.6461	1.4737	1.59353	-1.07384	1.58679	0.895045	0.140245	0.277951
rno-miR-664-2*	5.58	5.51333	5.63	6.51833	5.77167	5.93167		6.04333	6.15667	5.75833	6.20667	6.20833	6.36		6.245	6.46	6.07	7.73333	6.815	7.05833		7.11667	6.71667	7.00667	6.70833	7.11833	6.60167		5.57444	5.98611	6.25833	6.94667	6.07389	6.25833	7.20222	6.80944	1.41367	1.20767	1.92371	-1.09979	0.861314	0.347226	0.511825
rno-miR-199a-5p	0.658333	0.69	0.611667	2.09833	1.365	0.706667		0.948333	1.12333	1.05333	0.731667	1.715	0.651667		1.01167	0.941667	0.375	1.09667	1.37333	1.42167		1.10667	1.1	1.29167	1.56333	1.56833	1.655		0.653333	1.04167	0.776111	1.16611	1.39	1.03278	1.29722	1.59556	1.66632	-1.00618	1.43506	1.34671	0.860479	0.0447291	0.118005
rno-miR-598-3p	7.64833	7.64	7.55167	7.88833	7.955	7.87667		7.06833	7.36333	7.26333	7.76167	7.915	7.93167		8.08167	7.70167	7.655	6.87667	7.62333	8.11167		7.17667	7	7.41167	8.04333	7.94833	8.135		7.61333	7.23167	7.81278	7.19611	7.90667	7.86944	7.53722	8.04222	1.22547	1.55593	-1.21046	1.79765	0.842147	0.0877995	0.1977
rno-miR-873	14.7783	15.03	14.6917	13.0383	16.715	20.2467		14.6483	14.5933	15.4733	16.0717	17.955	15.4317		17.4017	16.5717	17.395	13.8567	18.6233	15.7717		18.5967	18.27	16.1917	16.3633	18.2883	17.515		14.8333	14.905	17.1228	17.6861	16.6667	16.4861	16.0839	17.3889	3.56359	2.992	-2.05464	-1.22878	0.818044	0.534951	0.683607
rno-miR-34b	7.37833	7.24	7.06167	8.53833	7.425	6.68667		7.28833	7.56333	7.51333	7.13167	8.065	7.03167		7.56167	7.30167	6.615	8.67667	7.52333	7.87167		7.23667	7.5	7.70167	7.69333	7.49833	7.915		7.22667	7.455	7.15944	7.47944	7.55	7.40944	8.02389	7.70222	1.25122	-1.03208	1.82064	1.16698	0.801689	0.0692046	0.161395
rno-miR-133b	11.6183	10.79	10.8817	12.0983	12.555	11.7367		11.1983	11.3633	11.3333	11.7317	11.445	10.6317		10.8217	12.6917	11.645	12.3767	11.9233	11.3817		10.5667	11.81	11.0017	10.4733	12.5583	10.465		11.0967	11.2983	11.7194	11.1261	12.13	11.2694	11.8939	11.1656	2.04675	-1.02023	1.12853	1.02772	0.795692	0.311437	0.47516
rno-miR-883*	19.77	20.3533	19.79	18.9183	20.0417	20.1817		19.3133	19.6967	19.4683	19.4567	19.2583	19.89		17.355	19.17	14.76	17.0833	18.595	18.3783		18.6667	18.3867	18.5067	19.1783	18.3383	19.5917		19.9711	19.4928	17.095	18.52	19.7139	19.535	18.0189	19.0361	-1.19518	1.0297	1.89722	1.4301	0.79046	0.69334	0.799843
rno-miR-582*	9.71	10.1533	9.29	10.4883	11.0117	11.0117		10.1533	9.95667	10.1283	10.1067	10.3583	10.67		10.075	10.38	10.43	9.33333	10.785	9.56833		9.97667	10.2267	9.94667	9.73833	10.5883	10.1317		9.71778	10.0794	10.295	10.05	10.8372	10.3783	9.89556	10.1528	2.17263	1.2302	-1.319	1.07384	0.789417	0.27342	0.443035
rno-miR-598-5p	12.5483	12.39	12.4017	12.6783	12.615	12.2767		12.2283	12.5533	12.0833	13.1117	13.055	12.9617		13.5517	13.6917	12.725	13.2367	14.1933	15.4217		15.0267	13.92	12.9917	12.7633	13.9883	13.235		12.4467	12.2883	13.3228	13.9794	12.5233	13.0428	14.2839	13.3289	1.05458	1.68698	1.94681	-1.56977	0.779649	0.616813	0.739044
rno-miR-741-5p	19.77	18.9833	19.79	18.9183	20.0417	20.1817		19.3133	14.8767	19.4683	19.4567	17.1183	19.89		17.355	19.17	19.02	17.0833	18.595	18.3783		18.6667	18.3867	18.5067	19.1783	18.3383	19.5917		19.5144	17.8861	18.515	18.52	19.7139	18.8217	18.0189	19.0361	1.14826	1.91263	-1.41041	1.4301	0.770143	0.573348	0.710333
rno-miR-466b	10.4683	10.56	10.6717	10.0783	10.405	11.4867		11.0983	10.4833	10.1433	10.2817	10.155	11.2817		9.00167	10.7417	10.405	9.20667	11.6133	10.6417		9.53667	10.91	10.3417	10.3033	11.7183	10.935		10.5667	10.575	10.0494	10.2628	10.6567	10.5728	10.4872	10.9856	1.06437	-1.00154	1.35452	1.65036	0.766925	0.111986	0.235894
rno-miR-30c-1*	9.69833	10.41	10.0117	10.2083	10.695	10.5367		10.2583	10.2333	10.0233	10.0717	10.725	11.4217		11.1317	10.7817	10.175	11.5767	10.4033	11.5417		11.5867	12.14	10.4717	10.8033	10.9783	11.665		10.04	10.1717	10.6961	11.3994	10.48	10.7394	11.1739	11.1489	1.3566	1.48224	1.3926	-1.18967	0.760444	0.41337	0.571042
rno-miR-463	19.8083	19.73	19.8317	14.8383	19.505	20.2467		14.1683	19.5933	19.5433	19.2317	19.225	19.7917		17.4017	15.2917	14.815	16.4467	18.6233	18.5217		18.5967	18.27	18.4017	19.1333	18.2883	17.135		19.79	17.7683	15.8361	18.4228	18.1967	19.4161	17.8639	18.1856	-3.01746	3.13351	4.07776	-1.17872	0.753773	0.623035	0.745132
rno-miR-17-2-3p	16.4	13.9533	15.82	12.6383	20.0417	20.1817		19.3133	14.1567	16.1583	19.4567	13.8283	14.01		17.355	15.36	16.03	17.0833	16.585	18.3783		18.6667	18.3867	18.5067	19.1783	18.3383	14.7017		15.3911	16.5428	16.2483	18.52	17.6206	15.765	17.3489	17.4061	4.68953	-1.71449	2.14437	-2.16428	0.738784	0.664055	0.775721
rno-miR-582	7.39833	7.4	7.38167	8.29833	7.845	8.01667		7.52833	7.52333	7.48333	7.85167	7.975	7.92167		7.26167	7.30167	7.595	7.49667	7.14333	7.33167		7.81667	7.3	7.57167	7.66333	7.52833	7.755		7.39333	7.51167	7.38611	7.56278	8.05333	7.91611	7.32389	7.64889	1.58008	1.32358	-1.04407	1.0615	0.730273	0.153859	0.299018
rno-miR-667	7.91833	7.75	8.08167	8.29833	8.745	8.79667		8.07833	7.87333	7.67333	7.91167	8.225	8.23167		8.71167	8.89167	8.845	7.85667	8.86333	8.86167		8.48667	8.14	8.24167	9.02333	8.33833	8.755		7.91667	7.875	8.81611	8.28944	8.61333	8.12278	8.52722	8.70556	1.62076	1.18738	-1.2217	1.33433	0.73019	0.330642	0.496343
rno-miR-3568	13.8	14.4633	14.92	13.9083	13.8217	16.7617		13.0333	15.1167	16.8583	16.2867	13.4383	16.43		17.355	13.64	17.02	17.0833	18.595	13.8183		13.9967	15.0567	13.6567	13.5383	14.0183	14.5317		14.3944	15.0028	16.005	14.2367	14.8306	15.385	16.4989	14.0294	1.35295	1.30335	1.40824	-1.15446	0.727518	0.688059	0.796636
rno-miR-26b	-0.141667	-0.11	-0.198333	-0.331667	0.125	0.616667		-0.181667	-0.466667	-0.456667	0.141667	-0.225	0.291667		-1.06833	-0.748333	-0.825	-1.97333	-0.406667	-0.638333		-0.793333	-1.05	-0.978333	-0.316667	-0.791667	-0.225		-0.15	-0.368333	-0.880556	-0.940556	0.136667	0.0694444	-1.00611	-0.444444	1.21982	1.35452	-1.09093	1.41041	0.723453	0.436756	0.589136
rno-miR-128-1*	12.74	12.5933	12.84	13.0083	13.7617	12.9617		14.9233	13.7967	13.7983	14.2467	13.5983	15.83		17.355	13.85	14.97	17.0833	17.695	12.0583		15.8367	13.3467	15.3267	14.8383	12.8883	16.4217		12.7244	14.1728	15.3917	14.8367	13.2439	14.5583	15.6122	14.7161	1.4334	1.30636	1.16518	-1.08715	0.704449	0.750572	0.849435
rno-miR-199a-3p	-0.251667	-0.3	-0.148333	-0.161667	0.175	0.326667		-0.571667	-0.426667	-0.376667	-0.0483333	-0.065	0.0516667		-0.918333	-0.798333	-0.635	-1.76333	-0.526667	-0.528333		-0.633333	-0.85	-0.718333	-0.326667	-0.471667	-0.285		-0.233333	-0.458333	-0.783889	-0.733889	0.113333	-0.0205556	-0.939444	-0.361111	1.27162	1.35452	-1.11385	1.29484	0.701782	0.385345	0.545054
rno-miR-875	14.7483	17.32	19.8317	18.2983	19.505	20.2467		19.2283	19.5933	15.1333	19.2317	19.225	18.7517		17.4017	19.1817	19.125	16.4467	13.7733	18.5217		18.5967	18.27	18.4017	19.1333	18.2883	19.705		17.3	17.985	18.5694	18.4228	19.35	19.0694	16.2472	19.0422	4.14106	2.12056	-5.00102	1.53628	0.699221	0.663919	0.775721
rno-miR-27b	-0.371667	-0.37	-0.248333	-0.191667	-0.035	-0.00333333		-0.531667	-0.416667	-0.426667	-0.0883333	-0.055	-0.0183333		-0.648333	-0.308333	-0.265	-1.10333	-0.176667	-0.0383333		-0.413333	-0.49	-0.458333	-0.0966667	-0.191667	-0.005		-0.33	-0.458333	-0.407222	-0.453889	-0.0766667	-0.0538889	-0.439444	-0.0977778	1.19196	1.32358	-1.02259	1.27997	0.693231	0.0431344	0.115913
rno-miR-188*	12.43	11.8633	12.05	13.4383	12.1217	11.5217		12.2833	14.5367	12.2783	11.9067	12.0083	12.22		12.415	12.71	11.12	11.9833	13.245	11.7983		13.5567	12.2767	11.5467	14.6983	12.0483	14.3417		12.1144	13.0328	12.0817	12.46	12.3606	12.045	12.3422	13.6961	1.18601	-1.98313	1.19794	2.35563	0.689111	0.675986	0.784481
rno-miR-193	6.08833	6.21	6.15167	6.65833	6.595	6.04667		6.44833	6.61333	6.59333	6.13167	6.815	6.31167		6.91167	6.34167	5.685	7.48667	6.70333	6.67167		6.40667	6.85	7.02167	6.84333	7.02833	6.715		6.15	6.55167	6.31278	6.75944	6.43333	6.41944	6.95389	6.86222	1.217	-1.09598	1.55953	1.07384	0.688598	0.292352	0.457807
rno-miR-101b	3.80833	3.78	3.67167	4.57833	4.205	3.69667		3.97833	4.15333	4.10333	3.83167	4.455	3.74167		4.04167	4.09167	3.755	4.32667	4.27333	4.43167		4.07667	4.13	4.23167	4.16333	4.34833	4.605		3.75333	4.07833	3.96278	4.14611	4.16	4.00944	4.34389	4.37222	1.32562	-1.04891	1.30234	1.16968	0.687183	0.0984035	0.217086
rno-miR-7a	6.13833	5.92	6.05167	5.87833	6.485	6.95667		5.79833	5.86333	5.98333	6.47167	6.105	6.52167		5.17167	5.43167	5.655	4.15667	5.57333	5.37167		5.45667	5.05	5.41167	5.66333	5.35833	6.025		6.03667	5.88167	5.41944	5.30611	6.44	6.36611	5.03389	5.68222	1.32256	1.39905	-1.30636	1.29784	0.678271	0.578588	0.710333
rno-miR-7b	7.04833	6.78	6.99167	6.80833	7.245	7.72667		7.18833	6.82333	6.97333	7.44167	6.865	7.49167		5.99167	6.26167	6.565	5.20667	6.49333	6.20167		6.15667	5.96	6.27167	6.68333	6.38833	6.995		6.94	6.995	6.27278	6.12944	7.26	7.26611	5.96722	6.68889	1.24833	1.20674	-1.23589	1.4737	0.673219	0.598469	0.727747
rno-miR-195*	8.76	8.98333	8.77	8.89833	9.46167	9.40167		9.02333	8.65667	8.69833	9.06667	9.31833	9.39		9.785	9.42	9.08	9.35333	9.105	8.83833		8.88667	9.86667	9.00667	9.16833	9.58833	9.91167		8.83778	8.79278	9.42833	9.25333	9.25389	9.25833	9.09889	9.55611	1.33433	1.38085	-1.25653	1.23352	0.673041	0.287264	0.453838
rno-miR-30e	0.498333	0.48	0.441667	1.04833	1.165	0.516667		0.418333	0.543333	0.463333	0.571667	0.905	0.581667		0.461667	0.691667	0.675	0.166667	0.753333	0.821667		0.536667	0.54	0.611667	0.783333	0.748333	0.915		0.473333	0.475	0.609444	0.562778	0.91	0.686111	0.580556	0.815556	1.35347	1.15758	-1.02023	1.1915	0.670581	0.0340541	0.0968788
rno-miR-370*	13.21	13.0633	12.84	12.9683	13.2717	13.7417		12.9533	11.9867	12.2283	12.5267	12.7683	14.21		16.475	13.77	12.16	17.0833	13.175	12.8783		13.9667	16.0267	12.2667	13.6283	12.0383	14.9317		13.0378	12.3894	14.135	14.0867	13.3272	13.1683	14.3789	13.5328	1.22217	1.71581	1.18418	-1.46804	0.66353	0.719187	0.819597
rno-miR-3551-5p	19.77	16.1333	17.16	13.6783	16.5417	20.1817		17.8533	16.3167	19.4683	19.4567	16.4883	18.72		17.355	13.34	19.02	17.0833	16.795	18.3783		18.6667	18.3867	18.5067	19.1783	18.3383	19.5917		17.6878	17.8794	16.5717	18.52	16.8006	18.2217	17.4189	19.0361	-1.84961	1.26771	1.79903	1.4301	0.661806	0.757401	0.854201
rno-miR-339-3p	8.92833	8.94	8.82167	9.22833	9.115	9.41667		9.23833	9.13333	8.77333	9.77167	9.185	9.46167		10.2317	9.16167	9.125	9.89667	8.95333	9.06167		9.21667	9.43	9.63167	9.77333	9.87833	9.305		8.89667	9.04833	9.50611	9.42611	9.25333	9.47278	9.30389	9.65222	1.28046	1.34206	-1.15047	1.16968	0.660432	0.287153	0.453838
rno-miR-23b	-0.0216667	-0.18	-0.148333	-0.411667	0.125	0.316667		-0.441667	-0.366667	-0.326667	0.111667	-0.085	0.311667		-0.598333	-0.328333	-0.285	-1.07333	-0.166667	-0.228333		-0.393333	-0.54	-0.498333	-0.186667	-0.421667	-0.035		-0.116667	-0.378333	-0.403889	-0.477222	0.01	0.112778	-0.489444	-0.214444	1.09177	1.40553	-1.0611	1.19979	0.658996	0.246941	0.417753
rno-miR-291b	14.37	15.8633	19.79	18.9183	17.5217	14.2917		13.0333	14.5667	19.4683	19.4567	13.4783	14.03		17.355	19.17	19.02	17.0833	18.595	18.3783		18.6667	13.8167	12.5467	12.9783	18.3383	19.5917		16.6744	15.6894	18.515	15.01	16.9106	15.655	18.0189	16.9694	1.17781	-1.02416	-1.41041	3.88912	0.658092	0.660839	0.774736
rno-miR-547*	12.63	12.3333	13.26	13.7783	12.8817	12.7517		12.7533	14.1967	12.5583	13.5467	13.1683	12.74		11.405	12.42	12.89	17.0833	13.555	12.5383		13.3667	17.0067	13.1967	14.0083	13.2383	13.0517		12.7411	13.1694	12.2383	14.5233	13.1372	13.1517	14.3922	13.4328	1.31596	-1.0124	4.45026	-2.12956	0.656064	0.552224	0.693743
rno-miR-214	1.43833	1.21	1.33167	1.31833	1.615	1.96667		1.15833	1.25333	1.16333	1.58167	1.335	1.68167		1.23167	1.15167	1.245	0.586667	1.48333	1.49167		1.37667	1.16	1.22167	1.37333	1.36833	1.495		1.32667	1.19167	1.20944	1.25278	1.63333	1.53278	1.18722	1.41222	1.23685	1.26673	-1.01552	1.11686	0.651228	0.0989941	0.217654
rno-miR-592	9.28833	9.04	9.01167	9.34833	9.495	9.36667		8.31833	8.90333	8.82333	9.12167	9.045	9.37167		8.38167	9.11167	8.765	8.55667	8.47333	9.32167		8.41667	8.88	8.58167	8.45333	8.49833	8.555		9.11333	8.68167	8.75278	8.62611	9.40333	9.17944	8.78389	8.50222	1.22264	1.41204	1.0218	-1.08967	0.641702	0.476834	0.626504
rno-miR-30c	0.358333	0.31	0.301667	0.358333	0.455	0.796667		-0.0816667	0.0833333	0.113333	0.381667	0.285	0.601667		-0.0483333	0.151667	0.185	-0.763333	0.313333	0.271667		0.0866667	-0.09	-0.0483333	0.223333	0.128333	0.395		0.323333	0.0383333	0.0961111	-0.0172222	0.536667	0.422778	-0.0594444	0.248889	1.15936	1.30536	-1.11385	1.20256	0.638358	0.281867	0.45263
rno-miR-497	2.87833	2.99	2.93167	3.79833	3.325	2.87667		3.08833	3.32333	3.22333	2.87167	3.515	3.06167		3.16167	3.11167	2.905	2.87667	3.26333	3.34167		3.33667	3.33	3.47167	3.57333	3.51833	3.655		2.93333	3.21167	3.05944	3.37944	3.33333	3.14944	3.16056	3.58222	1.31951	-1.04407	1.0726	1.15091	0.624737	0.294599	0.460223
rno-miR-412	14.4683	13.28	12.7317	12.8983	12.735	11.9367		13.2483	13.5433	13.9733	12.3417	16.035	13.4117		12.4417	13.6217	15.765	16.4467	15.0733	18.5217		16.2067	13.13	17.8317	14.8033	12.5683	14.385		13.4933	13.5883	13.9428	15.7228	12.5233	13.9294	16.6806	13.9189	-1.95884	1.26673	6.67042	-3.4916	0.621678	0.942549	0.964709
rno-miR-30a*	6.05833	5.91	5.97167	5.73833	6.215	6.41667		5.93833	5.70333	5.97333	6.19167	6.075	6.29167		5.39167	5.82167	5.925	5.30667	5.93333	5.76167		5.60667	5.49	5.60167	5.74333	5.46833	6.155		5.98	5.87167	5.71278	5.56611	6.12333	6.18611	5.66722	5.78889	1.10445	1.24353	-1.03208	1.16698	0.620721	0.346607	0.511825
rno-miR-3586-5p	8.63	9.19333	8.78	9.45833	9.17167	8.29167		9.13333	9.19667	9.02833	9.00667	9.03833	8.91		8.985	8.95	8.98	9.65333	9.115	9.17833		8.74667	9.14667	9.04667	9.26833	9.40833	9.10167		8.86778	9.11944	8.97167	8.98	8.97389	8.985	9.31556	9.25944	1.07632	-1.09767	1.26917	1.21373	0.615388	0.200703	0.360589
rno-miR-29c*	9.37833	8.86	8.95167	9.23833	9.345	9.45667		9.03833	9.10333	9.03333	9.12167	9.275	9.09167		9.28167	9.51167	9.555	9.10667	9.34333	10.9817		9.56667	9.09	9.94167	9.43333	9.24833	9.425		9.06333	9.05833	9.44944	9.53278	9.34667	9.16278	9.81056	9.36889	1.217	1.07508	1.28441	-1.1203	0.614049	0.461685	0.612764
rno-miR-222	5.98833	5.77	6.01167	5.84833	6.295	6.48667		5.91833	5.90333	6.04333	6.20167	6.005	6.22167		5.93167	5.86167	5.885	6.30667	5.89333	6.27167		6.37667	6.31	6.20167	6.10333	6.17833	6.175		5.92333	5.955	5.89278	6.29611	6.21	6.14278	6.15722	6.15222	1.21982	1.13901	1.20117	-1.10488	0.61378	0.169092	0.31729
rno-miR-30a	0.108333	0.18	0.0816667	0.518333	0.325	0.246667		0.00833333	0.183333	0.153333	0.261667	0.405	0.391667		0.141667	0.361667	0.385	-0.393333	0.513333	0.521667		0.186667	0.11	0.201667	0.343333	0.298333	0.465		0.123333	0.115	0.296111	0.166111	0.363333	0.352778	0.213889	0.368889	1.18099	1.17917	-1.05865	1.15091	0.613108	0.0367905	0.101797
rno-miR-221	6.41833	6.26	6.39167	6.25833	6.515	6.73667		6.09833	6.17333	6.32333	6.37167	6.265	6.43167		6.21167	5.97167	5.995	6.58667	6.24333	6.37167		6.56667	6.24	6.18167	6.16333	6.26833	6.345		6.35667	6.19833	6.05944	6.32944	6.50333	6.35611	6.40056	6.25889	1.10701	1.11557	1.26673	-1.05012	0.609797	0.14186	0.279863
rno-let-7e	0.418333	0.07	0.361667	-0.191667	0.585	1.08667		0.428333	0.173333	0.163333	0.711667	0.115	0.791667		0.381667	0.351667	0.655	-0.0433333	0.663333	0.541667		0.626667	0.28	0.371667	0.683333	0.488333	0.505		0.283333	0.255	0.462778	0.426111	0.493333	0.539444	0.387222	0.558889	1.15669	1.21794	-1.05377	1.0964	0.604316	0.0753163	0.173174
rno-miR-16	-0.741667	-0.71	-0.598333	-0.291667	-0.525	-0.333333		-0.971667	-0.626667	-0.666667	-0.718333	-0.575	-0.528333		-0.648333	-0.528333	-0.425	-0.993333	-0.526667	-0.438333		-0.523333	-0.57	-0.568333	-0.386667	-0.431667	-0.465		-0.683333	-0.755	-0.533889	-0.553889	-0.383333	-0.607222	-0.652778	-0.427778	1.23114	1.10786	-1.0859	1.09135	0.586114	0.227379	0.391764
rno-miR-330	8.41833	8.36	8.34167	8.47833	8.185	8.45667		7.97833	8.09333	8.10333	8.03167	8.775	8.40167		8.21167	8.11167	8.375	7.97667	8.42333	8.36167		8.66667	7.93	8.67167	8.46333	8.60833	8.375		8.37333	8.05833	8.23278	8.42278	8.37333	8.40278	8.25389	8.48222	-1	1.26966	1.01474	1.04206	0.581617	0.30369	0.469183
rno-miR-802*	15.87	17.6533	15.78	16.9683	13.2717	20.1817		14.5433	18.7267	15.6283	19.4567	19.2583	15.93		17.355	19.17	19.02	17.0833	18.595	18.3783		18.6667	18.3867	18.5067	19.1783	18.3383	16.7617		16.4344	16.2994	18.515	18.52	16.8072	18.215	18.0189	18.0928	1.29484	3.77259	-1.41041	-1.34464	0.578096	0.644426	0.763721
rno-miR-18a*	8.31	8.28333	8.07	7.78833	8.53167	8.61167		8.30333	8.21667	8.02833	8.90667	8.16833	8.58		8.945	9.13	8.79	8.70333	9.115	9.28833		9.60667	9.25667	8.58667	9.05833	9.11833	8.82167		8.22111	8.18278	8.955	9.15	8.31056	8.55167	9.03556	8.99944	1.06396	1.29136	1.05743	-1.11	0.575687	0.761088	0.856881
rno-let-7a-1*/rno-let-7c-2*	5.66	6.11333	5.57	5.77833	6.22167	6.11167		5.57333	5.49667	5.48833	5.90667	5.53833	5.99		5.325	5.29	5.51	4.90333	5.325	5.19833		5.35667	5.41667	5.39667	5.61833	5.32833	5.46167		5.78111	5.51944	5.375	5.39	6.03722	5.81167	5.14222	5.46944	1.19426	1.22452	-1.1751	1.05661	0.575074	0.665782	0.775748
rno-miR-103	1.46833	1.46	1.53167	1.59833	1.465	1.72667		1.31833	1.41333	1.42333	1.72167	1.695	1.75167		1.89167	1.70167	1.705	1.37667	1.68333	1.74167		1.61667	1.56	1.53167	1.61333	1.74833	1.625		1.48667	1.385	1.76611	1.56944	1.59667	1.72278	1.60056	1.66222	1.07923	1.26381	-1.1216	1.06642	0.571965	0.318017	0.482942
rno-miR-30d	1.00833	0.97	0.951667	0.978333	1.075	1.26667		0.878333	0.953333	1.02333	1.22167	1.175	1.43167		0.981667	1.12167	1.215	0.286667	1.17333	1.17167		0.916667	0.82	0.851667	0.953333	0.918333	1.115		0.976667	0.951667	1.10611	0.862778	1.10667	1.27611	0.877222	0.995556	1.09429	1.25218	-1.17193	1.0964	0.567737	0.3987	0.557053
rno-miR-935	13.0383	13.81	13.0417	12.6983	14.305	13.4467		13.7583	12.8233	12.8533	14.2917	13.345	14.4017		14.2217	13.4017	14.165	12.4867	13.7233	12.8317		15.0267	14.98	13.3617	16.5333	14.0083	13.185		13.2967	13.145	13.9294	14.4561	13.4833	14.0128	13.0139	14.5756	1.13813	1.82485	-1.8863	1.08632	0.540751	0.891169	0.936079
rno-let-7b*	8.75833	8.55	8.81167	8.67833	9.075	8.58667		8.77833	8.58333	8.64333	8.86167	8.895	8.79167		9.02167	8.66167	8.605	7.72667	9.25333	8.75167		9.30667	8.77	8.43167	8.87333	9.25833	8.735		8.70667	8.66833	8.76278	8.83611	8.78	8.84944	8.57722	8.95556	1.05214	1.13376	-1.13725	1.08632	0.533741	0.610625	0.734274
rno-let-7f-2*	9.33	8.95333	8.65	9.68833	9.11167	8.71167		9.25333	9.31667	9.34833	9.08667	9.41833	8.78		8.625	9.26	8.62	8.40333	8.935	9.66833		9.61667	9.39667	9.23667	9.21833	9.63833	9.43167		8.97778	9.30611	8.835	9.41667	9.17056	9.095	9.00222	9.42944	1.14296	-1.15758	1.12289	1.0089	0.529293	0.814001	0.896364
rno-let-7c	-1.19167	-1.44	-1.40833	-1.71167	-0.995	-0.573333		-1.29167	-1.39667	-1.52667	-0.878333	-1.305	-0.718333		-0.988333	-1.14833	-0.935	-1.41333	-0.656667	-0.788333		-0.713333	1.38	-0.868333	-0.786667	-0.741667	-0.825		-1.34667	-1.405	-1.02389	-0.0672222	-1.09333	-0.967222	-0.952778	-0.784444	1.19196	1.35452	1.05053	-1.64401	0.488247	0.97274	0.98328
rno-miR-191	1.93833	1.83	1.86167	1.51833	1.955	2.20667		1.73833	1.65333	1.80333	1.90167	1.755	2.08167		1.52167	1.79167	1.795	0.896667	1.62333	1.54167		1.75667	1.54	1.62167	1.76333	1.53833	1.905		1.87667	1.73167	1.70278	1.63944	1.89333	1.91278	1.35389	1.73556	1.01162	1.13376	-1.27358	1.06889	0.485171	0.92439	0.954074
rno-miR-135a*	13.4483	12.71	12.5417	12.7083	13.605	14.1967		12.3483	12.6233	12.7533	14.3217	13.425	14.6417		12.8417	13.3917	13.995	12.1567	15.0633	12.8217		14.3367	15.42	14.3717	13.3033	13.9283	15.185		12.9	12.575	13.4094	14.7094	13.5033	14.1294	13.3472	14.1389	1.51922	2.93721	-1.04407	-1.4851	0.481815	0.485582	0.636717
rno-miR-295*	11.85	12.8633	13.56	13.2483	13.7017	13.0617		12.6033	12.8967	13.4683	12.7767	13.7883	14.5		15.535	14.37	13	13.9233	13.305	11.4383		13.1967	11.5467	14.0767	13.2283	14.4083	12.6317		12.7578	12.9894	14.3017	12.94	13.3372	13.6883	12.8889	13.4228	1.49427	1.62325	-2.66249	1.39743	0.463117	0.831558	0.908039
rno-miR-758*	11.74	13.0833	13	11.9683	12.5417	12.8917		13.0133	12.6167	12.4283	14.5767	11.3783	13.35		13.375	14.78	14.69	13.9933	14.655	12.7983		11.8367	13.3767	12.8067	13.0783	15.3483	14.2317		12.6078	12.6861	14.2817	12.6733	12.4672	13.1017	13.8156	14.2194	-1.10233	1.33381	-1.38138	2.92029	0.442598	0.568705	0.708711
rno-miR-3593-3p	11.64	11.5433	11.55	12.1583	12.6917	11.5017		12.1333	11.9167	12.0683	11.7567	10.8383	12.47		10.655	12.01	10.89	11.9633	14.705	11.5083		12.7167	12.3467	11.5467	12.9183	10.8583	11.3917		11.5778	12.0394	11.185	12.2033	12.1172	11.6883	12.7256	11.7228	1.45341	-1.27554	2.90907	-1.39528	0.422914	0.38576	0.545054
rno-miR-3596b	12.08	13.8233	12.31	11.3783	12.8017	12.8817		13.2033	13.5367	13.6383	13.2267	13.6983	13.57		17.355	18.35	11.54	17.0833	13.635	14.9083		18.6667	13.5167	14.6667	16.4183	18.3383	17.1817		12.7378	13.4594	15.7483	15.6167	12.3539	13.4983	15.2089	17.3128	-1.30485	1.02732	-1.45341	3.24026	0.37733	0.882937	0.931434
rno-miR-206*	19.77	20.3533	19.79	18.1783	20.0417	19.2117		19.3133	14.7467	19.4683	19.4567	19.2583	19.89		17.355	19.17	19.02	17.0833	18.595	18.3783		18.6667	18.3867	18.5067	19.1783	18.3383	19.5917		19.9711	17.8428	18.515	18.52	19.1439	19.535	18.0189	19.0361	-1.77427	3.23154	-1.41041	1.4301	0.369241	0.702944	0.806718
rno-miR-504	10.9183	10.59	11.3817	10.4183	12.635	11.9767		11.4483	11.2433	10.7733	12.9617	11.665	11.8917		11.7217	12.2217	12.345	12.4267	12.2533	11.3217		13.2867	12.78	11.8817	12.1433	13.3283	11.845		10.9633	11.155	12.0961	12.6494	11.6767	12.1728	12.0006	12.4389	1.63959	2.0248	-1.06848	-1.15713	0.359694	0.437567	0.589136
rno-miR-3562	8.96	8.90333	8.98	9.87833	9.19167	8.27167		9.99333	10.1367	9.53833	9.54667	9.42833	9.59		10.435	10.44	8.86	13.0333	10.585	10.3883		10.1667	10.8267	10.6167	10.1883	10.3283	10.7617		8.94778	9.88944	9.91167	10.5367	9.11389	9.52167	11.3356	10.4261	1.12203	-1.29036	2.68308	-1.07964	0.358775	0.65614	0.772447
rno-miR-3557-5p	13.99	13.3633	14.35	14.6583	14.0017	13.4517		14.8333	13.7767	13.3083	14.4667	14.8883	15.06		17.355	15.25	14.33	11.9233	13.795	16.4883		12.8867	15.4467	15.5067	14.4383	16.1683	14.3617		13.9011	13.9728	15.645	14.6133	14.0372	14.805	14.0689	14.9894	1.09894	1.78043	-2.98165	1.29784	0.298888	0.906571	0.944164
rno-miR-615	12.69	12.1333	11.68	10.8483	12.5817	12.7717		12.8433	12.5967	12.0983	14.4167	12.3383	12.87		11.615	12.13	12.63	10.3933	12.635	12.0283		12.2467	11.2467	11.1767	11.9583	11.8683	13.6417		12.1678	12.5128	12.125	11.5567	12.0672	13.2083	11.6856	12.4894	-1.07219	1.61951	-1.35608	1.90895	0.275047	0.50262	0.655111
rno-miR-3596d	14.4	14.0933	13.42	14.5483	14.6417	13.9817		15.2733	13.9267	13.6583	15.2967	14.0383	13.81		17.355	14.62	13.59	17.0833	14.015	15.3983		18.6667	18.3867	18.5067	15.7783	16.1283	19.5917		13.9711	14.2861	15.1883	18.52	14.3906	14.3817	15.4989	17.1661	1.33741	1.06848	1.24019	-2.556	0.272518	0.918101	0.954074
rno-miR-32*	15.5	19.1333	17.49	13.8583	20.0417	16.8617		17.2633	14.6967	16.6283	15.2667	14.5283	17.65		17.355	16.25	15.13	17.0833	16.795	18.3783		18.6667	14.6167	18.0267	15.0283	18.3383	19.5917		17.3744	16.1961	16.245	17.1033	16.9206	15.815	17.4189	17.6528	-1.36973	-1.30234	2.25619	1.46352	0.26191	0.676359	0.784481
rno-miR-3556b	19.77	20.3533	19.79	18.9183	20.0417	20.1817		19.3133	19.6967	19.4683	19.4567	19.2583	19.89		17.355	19.17	19.02	17.0833	18.595	18.3783		18.6667	18.3867	16.1967	19.1783	18.3383	19.5917		19.9711	19.4928	18.515	17.75	19.7139	19.535	18.0189	19.0361	-1.19518	1.0297	-1.41041	2.4387	0.215704	0.825994	0.905777
rno-miR-880*	19.77	20.3533	19.79	18.9183	16.8417	20.1817		14.3733	19.6967	19.4683	19.4567	19.2583	19.89		17.355	19.17	19.02	17.0833	18.595	18.3783		18.6667	18.3867	18.5067	19.1783	18.3383	19.5917		19.9711	17.8461	18.515	18.52	18.6472	19.535	18.0189	19.0361	-2.5034	3.22408	-1.41041	1.4301	0.185093	0.867015	0.927545
rno-miR-208	15.3483	13.78	15.4017	16.8083	14.935	16.8567		15.1783	14.7533	14.7033	18.7317	15.955	15.8117		15.6817	19.1817	16.935	15.4167	13.9233	13.7617		14.4467	14.51	15.5217	14.0733	12.8383	19.705		14.8433	14.8783	17.2661	14.8261	16.2	16.8328	14.3672	15.5389	2.56093	3.87567	-7.45852	1.63896	0.154258	0.737719	0.837792
rno-miR-30b-3p	9.85833	9.66	10.6917	9.43833	9.775	10.0367		9.68833	9.69333	10.6333	10.6817	10.725	10.4117		9.42167	10.1117	9.825	9.53667	9.78333	10.0017		9.83667	9.22	9.22167	9.82333	9.97833	9.765		10.07	10.005	9.78611	9.42611	9.75	10.6061	9.77389	9.85556	-1.24833	1.51688	-1.00851	1.34671	0.15169	0.512414	0.665222
rno-miR-3586-3p	10.96	12.0933	10.89	9.71833	11.5717	12.2417		11.5133	11.8767	10.9083	12.6267	11.5583	11.72		12.165	12.96	11.74	13.7133	11.935	12.4683		12.3067	14.1467	12.1467	12.1883	12.5183	13.5417		11.3144	11.4328	12.2883	12.8667	11.1772	11.9683	12.7056	12.7494	-1.09979	1.4495	1.33535	-1.08464	0.150106	0.749459	0.849435
rno-miR-324-5p	3.96833	3.69	3.86167	4.20833	4.155	4.16667		3.87833	3.59333	3.61333	4.05167	4.115	4.10167		4.30167	4.21167	4.175	3.88667	4.39333	4.27167		4.26667	4.19	4.23167	4.18333	4.21833	4.235		3.84	3.695	4.22944	4.22944	4.17667	4.08944	4.18389	4.21222	1.26284	1.31444	-1.03208	-1.01201	0.133296	0.275083	0.44353
rno-miR-493	11.4683	11.76	10.7417	11.5783	12.145	12.2267		12.9483	10.9133	10.9733	11.8217	10.905	11.9317		12.0517	11.4017	11.565	11.1567	13.1033	11.1017		11.7167	11.71	12.3017	11.9733	11.6383	11.595		11.3233	11.6117	11.6728	11.9094	11.9833	11.5528	11.7872	11.7356	1.58008	-1.04166	1.08256	-1.1281	0.123221	0.400089	0.557053
rno-let-7b	-0.111667	-0.45	-0.278333	-0.701667	0.035	0.576667		-0.151667	-0.256667	-0.356667	0.271667	-0.185	0.431667		0.331667	0.0416667	0.605	-0.123333	0.553333	0.421667		0.606667	0.39	0.491667	0.383333	0.518333	0.225		-0.28	-0.255	0.326111	0.496111	-0.03	0.172778	0.283889	0.375556	1.18921	1.34516	-1.0297	-1.08715	0.104379	0.575197	0.710333
rno-miR-3583-3p	12.98	13.1833	14.29	12.3483	16.6017	13.8617		12.4233	12.2967	13.0683	17.5767	12.1783	13.69		17.355	13.49	12.75	13.8933	13.485	12.4583		18.6667	15.8167	12.7667	13.8783	12.6183	16.5317		13.4844	12.5961	14.5317	15.75	14.2706	14.4817	13.2789	14.3428	1.72442	3.69495	-2.383	-2.65226	0.0960284	0.996956	0.998623
rno-miR-133a	7.98833	7.86	7.86167	8.72833	8.845	8.29667		8.17833	8.02333	7.75333	7.69167	7.425	7.56167		8.52167	8.30167	8.025	8.89667	8.25333	8.09167		7.42667	7.34	8.01167	7.62333	7.48833	7.495		7.90333	7.985	8.28278	7.59278	8.62333	7.55944	8.41389	7.53556	1.64718	-1.34309	1.09514	-1.04046	0.0896922	0.781298	0.875107
rno-miR-200c*	9.38	9.11333	9.26	9.11833	9.52167	9.08167		9.21333	9.23667	9.46833	10.0567	9.18833	9.13		8.905	9.4	9.81	9.67333	9.865	10.0083		8.90667	9.63667	10.3167	9.18833	9.57833	9.44167		9.25111	9.30611	9.37167	9.62	9.24056	9.45833	9.84889	9.40278	-1.00734	1.11128	1.39206	-1.16249	0.083376	0.534721	0.683607
rno-miR-678	11.3483	11.66	11.5717	11.5083	11.405	12.2267		11.8083	12.0033	11.2033	12.0117	11.155	12.9917		12.9717	13.2017	12.185	14.4867	12.2233	11.2417		11.9167	11.99	13.4417	12.1333	12.3183	12.815		11.5267	11.6717	12.7861	12.4494	11.7133	12.0528	12.6506	12.4222	1.13813	1.30234	-1.09852	-1.01905	0.0807279	0.79183	0.882363
rno-miR-103-2*	8.84	9.06333	8.9	9.55833	9.49167	8.64167		9.38333	9.44667	9.19833	9.27667	9.44833	9.02		9.785	9.59	9.04	10.7133	9.285	10.1783		10.3567	9.30667	10.1167	9.38833	9.66833	9.35167		8.93444	9.34278	9.47167	9.92667	9.23056	9.24833	10.0589	9.46944	1.22783	-1.06765	1.50235	-1.3729	0.0724079	0.778194	0.873128
rno-miR-466c	9.88833	9.79	10.1417	10.4783	9.995	10.4367		10.0983	10.2633	10.1433	9.90167	10.055	10.4717		9.93167	9.90167	9.675	9.90667	9.50333	10.4317		9.80667	9.87	10.2217	10.0333	9.60833	9.995		9.94	10.1683	9.83611	9.96611	10.3033	10.1428	9.94722	9.87889	1.28639	-1.01787	1.08006	-1.06232	0.071565	0.475329	0.625786
rno-miR-331	4.94833	4.81	4.83167	5.45833	5.235	4.87667		4.98833	5.17333	5.18333	4.89167	5.195	4.96167		5.37167	5.04167	4.835	4.94667	5.28333	5.28167		5.29667	5.24	5.28167	5.24333	5.18833	5.375		4.86333	5.115	5.08278	5.27278	5.19	5.01611	5.17056	5.26889	1.25411	-1.07095	1.06273	-1.0027	0.0607992	0.463454	0.613865
rno-miR-3596a	11.09	10.3733	10.29	11.5783	11.0417	10.4717		11.4033	11.6167	10.7283	11.3967	11.4583	10.76		17.355	13.95	10.65	17.0833	12.705	12.2183		12.6767	13.8167	12.5867	12.7483	11.6383	14.2717		10.5844	11.2494	13.985	13.0267	11.0306	11.205	14.0022	12.8861	1.36236	-1.03129	1.01201	-1.10233	0.0601891	0.949699	0.967479
rno-miR-466d	19.77	15.8033	19.79	18.9183	20.0417	14.8117		16.4833	16.1867	19.4683	19.4567	19.2583	19.89		17.355	19.17	19.02	17.0833	18.595	18.3783		18.6667	18.3867	18.5067	16.2683	18.3383	19.5917		18.4544	17.3794	18.515	18.52	17.9239	19.535	18.0189	18.0661	-1.44449	4.4554	-1.41041	-1.36973	0.0576956	0.734633	0.835742
rno-miR-501	9.68833	9.58	9.98167	9.80833	9.915	9.58667		9.76833	10.1733	10.3133	9.58167	9.655	9.67167		10.1717	9.84167	9.725	12.0067	9.87333	9.97167		9.55667	10.94	10.3017	9.80333	10.4883	10.165		9.75	10.085	9.91278	10.2661	9.77	9.63611	10.6172	10.1522	1.01396	-1.36499	1.62952	-1.08214	0.0490867	0.875204	0.929281
rno-miR-26b*	9.48833	9.3	9.64167	9.43833	10.275	9.45667		10.2183	9.83333	9.64333	9.86167	10.035	9.42167		8.73167	9.97167	9.715	9.56667	9.74333	10.1117		9.69667	10.36	10.0417	9.84333	9.03833	10.515		9.47667	9.89833	9.47278	10.0328	9.72333	9.77278	9.80722	9.79889	1.18646	-1.09093	1.26089	-1.176	0.0451065	0.716526	0.817993
rno-miR-365*	11.71	12.0633	11.77	11.3683	13.4517	13.4817		11.9133	12.8767	12.5083	13.2267	12.3283	13.65		12.435	13.95	13.65	11.9033	12.665	18.3783		14.5767	13.6967	16.5167	12.6783	11.2383	13.7117		11.8478	12.4328	13.345	14.93	12.7672	13.0683	14.3156	12.5428	1.89139	1.55354	1.9596	-5.23149	0.0432566	0.966059	0.97956
rno-miR-140*	3.07833	2.94	2.94167	3.46833	3.375	3.49667		2.80833	2.86333	2.80333	2.96167	2.825	2.99167		3.36167	2.99167	2.965	2.71667	2.91333	3.06167		3.29667	3.1	3.22167	2.97333	3.06833	3.055		2.98667	2.825	3.10611	3.20611	3.44667	2.92611	2.89722	3.03222	1.37554	1.0726	-1.1558	-1.1281	0.041062	0.778077	0.873128
rno-miR-702-3p	7.99	8.08333	8.43	7.75833	8.11167	7.91167		8.44333	8.02667	7.87833	8.34667	8.35833	8.51		8.195	8.1	7.61	8.30333	8.025	8.14833		8.25667	8.00667	7.95667	8.04833	7.87833	8.13167		8.16778	8.11611	7.96833	8.07333	7.92722	8.405	8.15889	8.01944	-1.18145	1.2217	1.1412	-1.03806	0.0358488	0.694723	0.799843
rno-miR-881*	14.36	18.7433	17.83	15.7883	16.7017	18.6917		17.8133	15.7267	19.4683	15.1067	19.2583	14.96		17.355	19.17	19.02	17.0833	16.485	18.3783		16.0467	16.7867	15.4467	19.1783	18.3383	16.4417		16.9778	17.6694	18.515	16.0933	17.0606	16.4417	17.3156	17.9861	1.05906	-2.34206	-2.29651	3.7135	0.0334947	0.858179	0.923215
rno-miR-122*	19.8083	15.98	15.3717	16.6783	19.505	20.2467		19.2283	19.5933	19.5433	19.2317	19.225	19.7917		17.4017	19.1817	19.125	16.4467	14.3433	18.5217		14.1667	18.27	18.4017	16.1733	18.2883	19.705		17.0533	19.455	18.5694	16.9461	18.81	19.4161	16.4372	18.0556	3.37916	-1.02732	-4.38392	2.15763	0.0313864	0.851045	0.918566
rno-let-7a	-0.511667	-0.59	-0.588333	-1.15167	-0.505	-0.0733333		-0.541667	-0.666667	-0.806667	-0.198333	-0.755	-0.108333		-0.648333	-0.618333	-0.445	-1.41333	-0.406667	-0.568333		-0.433333	-0.68	-0.568333	-0.436667	-0.691667	-0.525		-0.563333	-0.671667	-0.570556	-0.560556	-0.576667	-0.353889	-0.796111	-0.551111	-1.00928	1.24641	-1.16923	1.00657	0.0186162	0.822741	0.904461
rno-miR-99b*	9.28833	8.86	9.29167	8.86833	9.105	9.41667		9.03833	8.66333	9.05333	9.11167	8.905	8.93167		9.44167	8.82167	9.565	9.89667	9.56333	9.12167		9.27667	9.24	9.34167	8.82333	9.06833	9.355		9.14667	8.91833	9.27611	9.28611	9.13	8.98278	9.52722	9.08222	-1.01162	1.04568	1.19012	-1.1518	0.0180968	0.876984	0.92966
rno-miR-141	1.36833	1.42	1.14167	2.07833	1.305	0.426667		1.50833	1.72333	1.52333	1.10167	2.045	1.05167		1.90167	1.84167	1.385	1.96667	1.65333	1.85167		1.41667	1.48	1.93167	1.68333	1.46833	2.265		1.31	1.585	1.70944	1.60944	1.27	1.39944	1.82389	1.80556	-1.02811	-1.13725	1.08256	1.14561	0.0156989	0.901731	0.943638
rno-miR-28	3.90833	3.94	4.01167	3.89833	4.035	4.28667		3.89833	4.01333	4.04333	4.01167	3.965	4.11167		3.94167	3.91167	4.075	3.59667	3.95333	3.97167		4.01667	3.77	3.89167	3.86333	3.86833	3.865		3.95333	3.985	3.97611	3.89278	4.07333	4.02944	3.84056	3.86556	1.08673	1.03129	-1.09852	-1.01905	0.000114233	0.994837	0.998623
rno-miR-761	13.4683	13.27	12.7817	12.5683	14.785	15.2067		14.8183	12.8733	13.6133	15.4217	14.175	14.2417		17.4017	19.1817	13.785	16.4467	15.0933	15.8217		18.5967	15.54	17.6617	19.1333	14.8883	15.185		13.1733	13.7683	16.7894	17.2661	14.1867	14.6128	15.7872	16.4022	2.01857	1.79557	-2.00308	-1.81994	-0.00221943	0.998623	0.998623
rno-miR-743a*	12.56	12.1233	12.3	10.3483	12.4717	13.7117		12.5833	13.4967	12.9283	12.7467	11.8983	15.15		13.065	13.78	14.21	11.5233	13.295	13.9383		11.8667	15.0767	13.2667	14.9783	12.8083	14.4117		12.3278	13.0028	13.685	13.4033	12.1772	13.265	12.9189	14.0661	-1.11	1.19932	-1.70068	1.58313	-0.00705591	0.996747	0.998623
rno-miR-505	6.74833	6.61	6.57167	6.39833	6.615	6.58667		6.54833	6.50333	6.58333	6.51167	6.355	6.61167		6.34167	6.47167	6.385	6.15667	6.61333	6.57167		6.78667	6.72	6.53167	6.72333	6.75833	6.785		6.64333	6.545	6.39944	6.67944	6.53333	6.49278	6.44722	6.75556	-1.07923	-1.03686	1.03367	1.05417	-0.00706123	0.921057	0.954074
rno-miR-138-2*	10.36	11.1633	11.52	9.47833	10.9817	11.0617		11.0433	10.9267	10.9783	11.4567	10.7783	11.8		11.495	11.49	12.02	11.0233	10.715	11.6983		11.6067	11.2267	11.0267	12.6083	11.8683	11.0917		11.0144	10.9828	11.6683	11.2867	10.5072	11.345	11.1456	11.8561	-1.42131	1.2854	-1.43672	1.48395	-0.0221684	0.941441	0.964709
rno-miR-185*	15.44	15.1633	15.58	15.3483	16.1317	14.1317		15.7333	16.5967	15.1483	14.5767	19.2583	14.99		17.355	19.17	15.55	17.0833	16.805	16.3983		18.6667	16.8467	16.1267	19.1783	18.3383	14.8117		15.3944	15.8261	17.3583	17.2133	15.2039	16.275	16.7622	17.4428	-1.1412	1.36499	-1.51164	1.17238	-0.0288669	0.969592	0.981618
rno-miR-349	15.5983	14.33	16.0117	15.3983	19.505	19.3467		19.2283	18.6033	19.5433	16.4017	19.225	19.7917		17.4017	19.1817	19.125	16.4467	18.6233	18.5217		17.4267	18.27	18.4017	14.2033	14.4783	19.705		15.3133	19.125	18.5694	18.0328	18.0833	18.4728	17.8639	16.1289	6.82108	-1.57159	-1.63077	-3.74221	-0.0308716	0.90541	0.944164
rno-miR-130a	2.24833	2.04	1.97167	2.73833	2.245	1.99667		2.36833	2.52333	2.31333	2.01167	2.295	1.99167		2.98167	2.58167	2.105	3.00667	2.51333	2.61167		2.83667	2.91	3.04167	2.59333	2.76833	2.635		2.08667	2.40167	2.55611	2.92944	2.32667	2.09944	2.71056	2.66556	1.18099	-1.23304	1.11299	-1.20071	-0.0349419	0.85651	0.922939
rno-miR-874	8.33833	8.07	8.13167	8.04833	8.555	8.32667		8.68833	8.36333	8.42333	8.15167	8.295	8.42167		8.88167	8.78167	8.435	8.73667	8.36333	8.64167		9.14667	8.96	9.20167	8.96333	9.54833	8.805		8.18	8.49167	8.69944	9.10278	8.31	8.28944	8.58056	9.10556	1.09429	-1.15047	-1.0859	1.00193	-0.0350366	0.867887	0.927545
rno-miR-208b-5p	19.77	20.3533	19.79	18.9183	20.0417	20.1817		19.3133	19.6967	19.4683	19.4567	19.2583	19.89		17.355	19.17	19.02	17.0833	18.595	18.3783		18.6667	18.3867	18.5067	19.1783	18.3383	19.5917		19.9711	19.4928	18.515	18.52	19.7139	19.535	18.0189	19.0361	-1.19518	1.0297	-1.41041	1.4301	-0.036447	0.929236	0.954074
rno-miR-3576	19.77	20.3533	19.79	18.9183	20.0417	20.1817		19.3133	19.6967	19.4683	19.4567	19.2583	19.89		17.355	19.17	19.02	17.0833	18.595	18.3783		18.6667	18.3867	18.5067	19.1783	18.3383	19.5917		19.9711	19.4928	18.515	18.52	19.7139	19.535	18.0189	19.0361	-1.19518	1.0297	-1.41041	1.4301	-0.036447	0.929236	0.954074
rno-miR-3580-5p	19.77	20.3533	19.79	18.9183	20.0417	20.1817		19.3133	19.6967	19.4683	19.4567	19.2583	19.89		17.355	19.17	19.02	17.0833	18.595	18.3783		18.6667	18.3867	18.5067	19.1783	18.3383	19.5917		19.9711	19.4928	18.515	18.52	19.7139	19.535	18.0189	19.0361	-1.19518	1.0297	-1.41041	1.4301	-0.036447	0.929236	0.954074
rno-miR-3587	19.77	20.3533	19.79	18.9183	20.0417	20.1817		19.3133	19.6967	19.4683	19.4567	19.2583	19.89		17.355	19.17	19.02	17.0833	18.595	18.3783		18.6667	18.3867	18.5067	19.1783	18.3383	19.5917		19.9711	19.4928	18.515	18.52	19.7139	19.535	18.0189	19.0361	-1.19518	1.0297	-1.41041	1.4301	-0.036447	0.929236	0.954074
rno-miR-3595	19.77	20.3533	19.79	18.9183	20.0417	20.1817		19.3133	19.6967	19.4683	19.4567	19.2583	19.89		17.355	19.17	19.02	17.0833	18.595	18.3783		18.6667	18.3867	18.5067	19.1783	18.3383	19.5917		19.9711	19.4928	18.515	18.52	19.7139	19.535	18.0189	19.0361	-1.19518	1.0297	-1.41041	1.4301	-0.036447	0.929236	0.954074
rno-miR-33*	7.64	7.78333	7.72	8.05833	7.71167	7.77167		7.74333	7.76667	7.78833	8.01667	7.81833	7.61		7.785	7.66	7.89	7.20333	7.845	7.49833		7.49667	7.96667	7.93667	7.81833	7.53833	7.70167		7.71444	7.76611	7.77833	7.8	7.84722	7.815	7.51556	7.68611	1.0964	1.03447	-1.19979	-1.08214	-0.0377643	0.552444	0.693743
rno-miR-871*	19.77	15.4033	14.92	18.9183	20.0417	20.1817		19.3133	19.6967	19.4683	19.4567	14.9083	14.97		17.355	19.17	19.02	17.0833	18.595	18.3783		18.6667	18.3867	18.5067	19.1783	18.3383	19.5917		16.6978	19.4928	18.515	18.52	19.7139	16.445	18.0189	19.0361	8.08984	-8.26937	-1.41041	1.4301	-0.039961	0.997572	0.998623
rno-miR-344a-3p	11.36	10.4333	10.76	10.1683	11.0517	11.1217		10.5633	10.4667	10.2183	11.0167	10.2783	11.09		11.045	11.88	11.65	11.0733	11.375	12.2283		11.5867	11.3867	11.5967	10.8383	11.5383	10.5717		10.8511	10.4161	11.525	11.5233	10.7806	10.795	11.5589	10.9828	-1.05012	1.30034	1.02377	-1.45453	-0.0451364	0.884624	0.931709
rno-miR-32	7.67833	7.64	7.59167	8.60833	7.635	5.98667		8.23833	8.46333	8.25333	6.80167	8.795	7.25167		8.10167	7.23167	6.415	8.22667	7.46333	7.66167		7.69667	7.72	8.26167	7.59333	7.85833	8.875		7.63667	8.31833	7.24944	7.89278	7.41	7.61611	7.78389	8.10889	-1.17013	-1.62701	1.44838	1.1616	-0.0467887	0.873658	0.929281
rno-miR-208b-3p	19.77	20.3533	15.03	17.0283	20.0417	19.1617		19.3133	18.4767	19.4683	19.4567	19.2583	16.98		17.355	19.17	19.02	17.0833	18.595	18.3783		18.6667	18.3867	14.4267	19.1783	18.3383	15.2217		18.3844	19.0861	18.515	17.16	18.7439	18.565	18.0189	17.5794	1.28293	-1.43506	-1.41041	1.33741	-0.0562806	0.906096	0.944164
rno-miR-3556a	19.77	19.5433	19.79	18.9183	20.0417	20.1817		19.3133	19.6967	15.0583	17.1467	19.2583	19.89		17.355	19.17	19.02	17.0833	18.595	18.3783		18.6667	18.3867	18.5067	19.1783	18.3383	16.2417		19.7011	18.0228	18.515	18.52	19.7139	18.765	18.0189	17.9194	1.0089	1.67275	-1.41041	-1.5163	-0.0612651	0.881119	0.931021
rno-miR-3597-3p	19.77	20.3533	14.8	18.9183	14.6317	20.1817		19.3133	19.6967	19.4683	19.4567	19.2583	19.89		17.355	19.17	19.02	17.0833	18.595	18.3783		18.6667	18.3867	18.5067	19.1783	18.3383	19.5917		18.3078	19.4928	18.515	18.52	17.9106	19.535	18.0189	19.0361	-1.31697	1.0297	-1.41041	1.4301	-0.0668956	0.866238	0.927545
rno-miR-23b*	9.92	10.1933	10.03	10.3883	9.93167	9.96167		9.97333	9.93667	9.61833	9.76667	10.6783	10.02		9.665	9.6	9.71	8.69333	9.765	10.1383		10.6767	10.1867	9.58667	9.48833	8.87833	10.4017		10.0478	9.84278	9.65833	10.15	10.0939	10.155	9.53222	9.58944	1.03248	1.24162	-1.09135	-1.47484	-0.073022	0.691115	0.798758
rno-miR-151	3.04833	2.96	3.09167	2.52833	2.955	3.28667		2.95833	3.07333	3.17333	3.10167	2.935	3.35167		2.66167	2.81167	3.045	1.89667	2.76333	2.73167		2.75667	2.49	2.58167	2.70333	2.42833	2.805		3.03333	3.06833	2.83944	2.60944	2.92333	3.12944	2.46389	2.64556	-1.07923	1.04327	-1.29734	1.02535	-0.076988	0.611292	0.734274
rno-miR-184	15.3483	19.73	19.8317	15.7783	15.975	20.2467		19.2283	17.5333	19.5433	14.8717	19.225	15.7317		13.8217	19.1817	19.125	16.4467	18.6233	18.5217		13.8067	18.27	18.4017	19.1333	18.2883	19.705		18.3033	18.7683	17.3761	16.8261	17.3333	16.6094	17.8639	19.0422	-1.95884	-4.46571	1.40228	4.64639	-0.0939681	0.880108	0.931021
rno-miR-130b	5.47833	5.35	5.29167	5.72833	5.475	5.23667		5.82833	5.75333	5.69333	5.71167	5.365	5.28167		6.33167	5.92167	5.335	6.29667	5.60333	5.81167		6.01667	5.87	6.15167	5.65333	5.61833	5.815		5.37333	5.75833	5.86278	6.01278	5.48	5.45278	5.90389	5.69556	1.07674	-1.23589	1.02891	-1.24593	-0.0940451	0.51681	0.668271
rno-miR-501*	9.57	9.52333	9.58	9.68833	9.57167	9.86167		9.29333	9.25667	9.54833	9.71667	9.28833	9.42		9.795	9.41	9.72	9.64333	9.165	8.80833		9.49667	9.55667	9.19667	9.06833	8.87833	9.46167		9.55778	9.36611	9.64167	9.41667	9.70722	9.475	9.20556	9.13611	1.10914	1.0784	-1.35295	-1.21466	-0.0950188	0.461087	0.612764
rno-miR-505*	9.79833	9.39	9.10167	8.89833	9.305	10.2467		9.20833	8.95333	8.89333	9.02167	8.865	9.21167		9.44167	9.24167	9.105	8.43667	9.34333	9.49167		9.89667	9.52	9.39167	9.21333	8.88833	9.485		9.43	9.01833	9.26278	9.60278	9.48333	9.03278	9.09056	9.19556	1.03766	1.01006	-1.12679	-1.32613	-0.1013	0.453854	0.607308
rno-miR-3582	12	13.4433	13.26	10.8983	12.8417	12.1717		12.9933	12.3167	13.0483	13.5867	12.3583	12.63		10.695	12.21	12.52	11.0833	11.595	11.8983		11.3967	12.0667	10.5867	12.1983	11.1983	12.8017		12.9011	12.7861	11.8083	11.35	11.9706	12.8583	11.5256	12.0661	-1.90601	1.05133	-1.21653	1.64275	-0.107116	0.828099	0.905777
rno-miR-33	7.02833	7.48	7.13167	7.91833	7.165	5.76667		7.87833	7.62333	7.65333	6.39167	8.285	6.91167		7.41167	7.19167	6.115	7.34667	6.73333	7.21167		7.20667	7.33	7.86167	7.04333	7.24833	8.365		7.21333	7.71833	6.90611	7.46611	6.95	7.19611	7.09722	7.55222	-1.20025	-1.43617	1.14164	1.0615	-0.108317	0.577698	0.710333
rno-miR-3597-5p	19.77	20.3533	19.79	18.9183	20.0417	20.1817		19.3133	19.6967	19.4683	19.4567	15.2083	19.89		17.355	19.17	15	17.0833	18.595	18.3783		18.6667	18.3867	18.5067	19.1783	18.3383	19.5917		19.9711	19.4928	17.175	18.52	19.7139	18.185	18.0189	19.0361	-1.19518	-2.4756	1.79488	1.4301	-0.111449	0.946476	0.965701
rno-miR-3571	19.77	15.9733	19.79	18.9183	14.6517	20.1817		19.3133	19.6967	19.4683	19.4567	19.2583	19.89		17.355	19.17	19.02	17.0833	18.595	18.3783		18.6667	18.3867	18.5067	19.1783	18.3383	19.5917		18.5111	19.4928	18.515	18.52	17.9172	19.535	18.0189	19.0361	-1.50931	1.0297	-1.41041	1.4301	-0.114981	0.784097	0.876738
rno-miR-872	5.45833	5.39	5.34167	4.71833	5.155	5.70667		5.04833	5.13333	5.17333	5.16167	4.885	5.48167		4.57167	4.90167	5.125	3.70667	4.72333	4.55167		4.88667	4.56	4.69167	4.70333	4.56833	4.965		5.39667	5.11833	4.86611	4.71278	5.19333	5.17611	4.32722	4.74556	-1.15136	1.04086	-1.45285	1.02298	-0.135092	0.545809	0.692065
rno-miR-743a	17.8883	15.43	19.8317	15.5083	16.745	18.6467		19.2283	16.8333	19.5433	16.3117	18.385	19.7917		17.4017	19.1817	14.195	16.4467	16.6233	18.5217		18.5967	18.27	18.4017	18.1533	18.2883	19.705		17.7167	18.535	16.9261	18.4228	16.9667	18.1628	17.1972	18.7156	-1.68179	-1.29435	1.20674	1.225	-0.136101	0.809408	0.895837
rno-miR-187*	11.48	10.6733	12.34	11.1983	11.9617	12.1917		11.3333	11.5367	10.9883	11.2667	11.1183	11.7		11.585	11.27	11.09	10.8033	11.295	11.5983		12.4167	11.9167	11.6667	11.4383	10.8783	11.2017		11.4978	11.2861	11.315	12	11.7839	11.3617	11.2322	11.1728	1.21935	1.05377	-1.05906	-1.77427	-0.140051	0.547575	0.692958
rno-miR-541	9.07833	9.16	9.09167	8.20833	8.245	8.78667		9.08833	9.28333	9.32333	19.2317	7.935	8.33167		10.0617	8.93167	9.195	7.37667	8.31333	8.14167		10.0267	9.03	9.29167	8.18333	8.18833	8.345		9.11	9.23167	9.39611	9.44944	8.41333	11.8328	7.94389	8.23889	-1.62076	6.06754	-2.73629	-2.31427	-0.150944	0.843041	0.916415
rno-let-7f-1*	8.15833	7.99	7.97167	7.82833	8.115	8.28667		8.01833	8.06333	8.08333	8.01167	7.795	8.27167		7.97167	8.35167	8.065	7.02667	7.77333	7.40167		8.17667	7.5	7.82167	7.93333	7.60833	8.145		8.04	8.055	8.12944	7.83278	8.07667	8.02611	7.40056	7.89556	1.02574	-1.02023	-1.65736	1.04447	-0.151843	0.36264	0.52516
rno-miR-92a-2*	15.87	15.9333	19.79	16.0683	14.8817	20.1817		19.3133	19.6967	14.3983	19.4567	19.2583	19.89		17.355	19.17	19.02	17.0833	18.595	18.3783		18.6667	18.3867	15.7567	19.1783	12.5483	19.5917		17.1978	17.8028	18.515	17.6033	17.0439	19.535	18.0189	17.1061	-1.11256	3.32239	-1.41041	-1.41149	-0.153018	0.827582	0.905777
rno-miR-1193-5p	12.44	13.5933	12.73	14.0083	12.6317	13.7717		13.1833	12.6467	13.2783	12.7367	12.9783	13.79		14.015	11.83	13.08	10.7833	12.935	14.2183		13.3467	12.4867	13.1367	12.7983	11.1283	12.1417		12.9211	13.0361	12.975	12.99	13.4706	13.1683	12.6456	12.0228	1.46352	1.09598	-1.25653	-1.95507	-0.163025	0.646367	0.764633
rno-miR-293*	13.45	13.2233	13.5	13.1683	16.8517	14.2917		13.5533	12.8567	14.1583	17.7867	14.0683	14.92		14.695	16.2	17.06	11.3533	16.985	12.7983		18.6667	16.5767	18.5067	19.1783	16.0783	14.2817		13.3911	13.5228	15.985	17.9167	14.7706	15.5917	13.7122	16.5128	2.60168	4.19563	-4.83253	-2.64614	-0.170338	0.964675	0.97956
rno-miR-34c*	9.39833	8.97	8.72167	8.22833	9.375	9.67667		8.81833	8.93333	8.57333	8.76167	9.045	9.36167		8.96167	9.28167	8.935	7.89667	8.76333	8.65167		9.02667	8.92	8.85167	8.40333	8.27833	8.505		9.03	8.775	9.05944	8.93278	9.09333	9.05611	8.43722	8.39556	1.04488	1.21513	-1.53924	-1.45118	-0.182603	0.3496	0.513402
rno-miR-3561-5p	19.77	17.0133	18.57	16.0383	18.2517	15.2617		16.1233	14.4367	17.4683	19.4567	14.1283	17.2		17.355	19.17	13.96	17.0833	18.595	18.3783		18.6667	18.3867	18.5067	19.1783	18.3383	17.6217		18.4511	16.0094	16.8283	18.52	16.5172	16.9283	18.0189	18.3794	-3.82084	1.89066	2.28241	-1.10233	-0.187526	0.991192	0.998623
rno-miR-3593-5p	13.09	13.1733	13.29	12.8683	13.1217	13.0717		13.5533	13.2867	13.1983	16.0367	12.5783	14.07		17.355	17.9	14.46	17.0833	13.275	14.2183		16.0167	13.2167	13.7867	14.7183	14.3583	16.3017		13.1844	13.3461	16.5717	14.34	13.0206	14.2283	14.8589	15.1261	-1.1203	1.84321	-3.27791	1.72442	-0.207646	0.95622	0.972603
rno-miR-880	19.8083	19.73	19.8317	18.7683	18.335	20.2467		19.2283	19.5933	19.5433	19.2317	19.225	19.7917		17.4017	19.1817	19.125	16.4467	18.6233	18.5217		15.3667	18.27	16.2917	17.1733	18.2883	19.705		19.79	19.455	18.5694	16.6428	19.1167	19.4161	17.8639	18.3889	-1.59475	-1.02732	-1.63077	3.35453	-0.224579	0.920479	0.954074
rno-miR-874*	11.89	11.2833	11.33	12.2783	11.6917	11.9517		11.9133	11.0467	11.7483	11.9067	12.7683	10.91		12.335	12.39	12.14	11.1133	13.295	11.5583		15.9267	11.4067	13.3367	12.0183	12.0283	12.5317		11.5011	11.5694	12.2883	13.5567	11.9739	11.8617	11.9889	12.1928	1.38778	1.22452	-1.23067	-2.57378	-0.298037	0.657704	0.772447
rno-miR-449c-5p	12.75	12.9333	13.2	13.2583	14.0117	12.9717		14.3533	13.6867	12.7283	13.1767	13.8283	13.14		11.375	12.87	12.65	13.3833	11.845	12.3383		12.9267	16.4067	14.2267	14.6583	12.1483	12.2717		12.9611	13.5894	12.2983	14.52	13.4139	13.3817	12.5222	13.0261	1.36867	-1.15491	1.16788	-2.81647	-0.358707	0.637366	0.756727
rno-miR-878	17.3983	17.85	19.8317	16.0283	19.505	20.2467		19.2283	19.5933	16.2533	15.7517	15.385	19.7917		17.4017	16.2317	19.125	16.4467	15.7833	18.5217		18.5967	18.27	18.4017	19.1333	18.2883	19.705		18.36	18.3583	17.5861	18.4228	18.5933	16.9761	16.9172	19.0422	1.17555	-2.6067	-1.58985	1.53628	-0.371178	0.625745	0.745642
rno-miR-628	19.77	20.3533	19.79	18.9183	20.0417	16.8217		19.3133	19.6967	19.4683	19.4567	19.2583	19.89		17.355	19.17	19.02	17.0833	18.595	18.3783		18.6667	18.3867	18.5067	19.1783	18.3383	19.5917		19.9711	19.4928	18.515	18.52	18.5939	19.535	18.0189	19.0361	-2.59768	1.0297	-1.41041	1.4301	-0.387073	0.524211	0.675167
rno-miR-672*	12.37	13.3933	12.63	13.7883	11.9317	11.7317		13.2033	12.5267	14.0583	12.4367	12.7383	11.78		11.875	12.49	12.12	11.8633	12.555	18.3783		13.4567	13.2867	13.6367	12.0183	10.9883	13.0417		12.7978	13.2628	12.1617	13.46	12.4839	12.3183	14.2656	12.0161	-1.24305	-1.92445	4.29867	-2.72053	-0.397342	0.80634	0.893956
rno-miR-425*	9.31	9.16333	9.27	9.21833	8.93167	8.91167		9.46333	9.28667	9.45833	9.50667	9.28833	8.82		9.275	9.32	8.88	10.5933	10.005	9.20833		9.44667	10.1667	9.32667	9.69833	9.67833	9.41167		9.24778	9.40278	9.15833	9.64667	9.02056	9.205	9.93556	9.59611	-1.17058	-1.14693	1.71383	-1.03566	-0.409836	0.754778	0.852717
rno-miR-3543	15.62	15.4033	16.23	16.7483	15.6417	14.4917		16.0033	13.6767	19.4683	17.8267	16.9783	15.41		17.355	13.59	19.02	14.0833	18.595	18.3783		18.6667	18.3867	18.0267	16.1383	18.3383	15.6817		15.7511	16.3828	16.655	18.36	15.6272	16.7383	17.0189	16.7194	-1.08967	1.27948	1.28689	-3.11786	-0.41029	0.695728	0.799843
rno-miR-764	12.7383	13.44	14.1417	12.2683	12.825	13.8367		12.7083	13.1733	12.1633	14.0117	14.445	14.3517		11.8317	12.8717	13.665	9.90667	13.2333	12.4817		13.5767	14.33	12.1317	13.7433	11.3083	13.255		13.44	12.6817	12.7894	13.3461	12.9767	14.2694	11.8739	12.7689	-1.37872	3.00586	-1.8863	-1.49197	-0.437783	0.867824	0.927545
rno-miR-140	3.00833	2.94	3.01167	3.74833	3.335	3.36667		3.19833	3.11333	3.10333	3.04167	3.155	3.00167		2.87167	2.96167	3.015	1.98667	2.87333	3.07167		3.11667	3	3.19167	3.05333	3.01833	3.035		2.98667	3.13833	2.94944	3.10278	3.48333	3.06611	2.64389	3.03556	1.41095	-1.05133	-1.23589	-1.0477	-0.480994	0.944315	0.965005
rno-miR-361*	8.01	7.98333	8.28	7.73833	7.94167	8.25167		7.84333	7.71667	8.06833	8.03667	8.01833	8.31		7.685	8.07	7.87	7.89333	7.675	7.81833		7.82667	7.91667	7.57667	7.78833	7.54833	7.84167		8.09111	7.87611	7.875	7.77333	7.97722	8.12167	7.79556	7.72611	-1.08214	1.18555	-1.05661	-1.03327	-0.496619	0.991438	0.998623
rno-miR-381*	12.81	12.6733	12.47	11.7583	12.1717	11.6917		13.2033	13.3467	12.6683	11.7867	11.7783	12.74		12.345	14.05	13.33	11.8833	18.595	14.3683		13.4567	13.2667	13.4667	12.4083	13.0783	12.7017		12.6511	13.0728	13.2417	13.3967	11.8739	12.1017	14.9489	12.7294	-1.71383	-1.96035	3.26532	-1.58801	-0.499219	0.814003	0.896364
rno-miR-216b-3p	19.77	20.3533	19.79	18.9183	16.4317	19.6117		19.3133	19.6967	19.4683	19.4567	19.2583	19.89		17.355	19.17	19.02	17.0833	18.595	18.3783		18.6667	18.3867	18.5067	19.1783	18.3383	19.5917		19.9711	19.4928	18.515	18.52	18.3206	19.535	18.0189	19.0361	-3.13955	1.0297	-1.41041	1.4301	-0.522539	0.457658	0.611147
rno-miR-338*	9.93	9.93333	9.84	9.21833	9.88167	10.2017		9.51333	9.74667	10.0183	10.1467	9.58833	11.07		9.465	9.73	10.06	8.58333	9.845	9.36833		9.80667	10.2767	9.63667	9.93833	9.79833	9.90167		9.90111	9.75944	9.75167	9.90667	9.76722	10.2683	9.26556	9.87944	-1.09725	1.42295	-1.40066	-1.01905	-0.523501	0.875196	0.929281
rno-miR-374*	8.94	9.34333	9.24	8.81833	9.21167	9.49167		8.83333	8.87667	8.70833	9.44667	8.99833	9.13		8.135	8.59	8.57	7.72333	8.535	8.18833		8.40667	8.32667	9.36667	8.51833	8.37833	8.38167		9.17444	8.80611	8.43167	8.7	9.17389	9.19167	8.14889	8.42611	-1.00039	1.30636	-1.21653	-1.20906	-0.529905	0.893074	0.936079
rno-miR-632	13.49	12.9233	14.45	12.7283	12.9017	13.9217		13.0433	13.1467	14.4683	16.1867	14.2083	12.86		12.685	14.08	15.76	17.0833	13.475	13.0483		18.6667	16.1467	12.7967	14.1483	13.1083	14.4917		13.6211	13.5528	14.175	15.87	13.1839	14.4183	14.5356	13.9161	-1.35399	1.82204	1.28392	-3.87417	-0.530552	0.655835	0.772447
rno-miR-301b*	15.74	13.4933	16.6	13.3683	16.4617	14.8617		14.4233	13.4167	13.4183	12.4467	13.3783	13.33		11.455	13.25	13.6	16.5433	11.255	13.6283		15.6667	13.4167	14.2767	15.0783	12.2183	15.0817		15.2778	13.7528	12.7683	14.4533	14.8972	13.0517	13.8089	14.1261	-1.30184	-1.62576	2.05702	-1.2546	-0.531294	0.892856	0.936079
rno-miR-181a-2*	9.29	9.25333	9.3	9.36833	10.2717	9.27167		9.33333	9.37667	9.56833	9.49667	9.46833	9.13		9.315	10.43	9.44	8.95333	9.535	9.11833		9.87667	9.86667	9.34667	9.30833	9.97833	9.75167		9.28111	9.42611	9.72833	9.69667	9.63722	9.365	9.20222	9.67944	1.27997	-1.04327	-1.44004	-1.01201	-0.553837	0.705534	0.808269
rno-miR-130a*	9	9.22333	9.21	9.32833	9.29167	9.25167		8.83333	9.22667	9.18833	9.07667	8.88833	8.91		8.655	9.39	9.15	8.43333	9.565	8.79833		9.41667	9.41667	9.77667	9.46833	9.16833	9.12167		9.14444	9.08278	9.065	9.53667	9.29056	8.95833	8.93222	9.25278	1.10658	-1.09009	-1.0964	-1.21747	-0.574345	0.523993	0.675167
rno-miR-3580-3p	13.88	15.6333	14.74	12.3383	13.6317	16.1117		14.9433	13.9667	13.8983	16.1967	12.7683	14.56		17.355	16.39	18.3	17.0833	13.725	16.5283		15.7067	15.7167	16.7867	14.3083	17.9283	16.5217		14.7511	14.2694	17.3483	16.07	14.0272	14.5083	15.7789	16.2528	-1.65163	1.18008	-2.9679	1.13507	-0.576095	0.609449	0.734274
rno-miR-759	19.8083	19.73	19.8317	18.7683	19.505	20.2467		19.2283	19.5933	19.5433	19.2317	19.225	19.7917		17.4017	19.1817	19.125	16.4467	18.6233	18.5217		18.5967	18.27	18.4017	19.1333	18.2883	19.705		19.79	19.455	18.5694	18.4228	19.5067	19.4161	17.8639	19.0422	-1.217	-1.02732	-1.63077	1.53628	-0.584704	0.846245	0.916415
rno-miR-881	19.8083	19.73	19.8317	18.7683	19.505	20.2467		19.2283	19.5933	19.5433	19.2317	19.225	19.7917		17.4017	19.1817	19.125	16.4467	18.6233	18.5217		18.5967	18.27	18.4017	19.1333	18.2883	19.705		19.79	19.455	18.5694	18.4228	19.5067	19.4161	17.8639	19.0422	-1.217	-1.02732	-1.63077	1.53628	-0.584704	0.846245	0.916415
rno-miR-883	19.8083	19.73	19.8317	18.7683	19.505	20.2467		19.2283	19.5933	19.5433	19.2317	19.225	19.7917		17.4017	19.1817	19.125	16.4467	18.6233	18.5217		18.5967	18.27	18.4017	19.1333	18.2883	19.705		19.79	19.455	18.5694	18.4228	19.5067	19.4161	17.8639	19.0422	-1.217	-1.02732	-1.63077	1.53628	-0.584704	0.846245	0.916415
rno-miR-342-5p	10.3583	9.5	9.89167	9.39833	9.365	10.4967		9.97833	9.93333	9.62333	9.96167	9.135	9.76167		10.0817	9.79167	10.035	10.3767	9.56333	10.7817		9.53667	11.5	10.4817	10.4533	10.0483	9.985		9.91667	9.845	9.96944	10.5061	9.75333	9.61944	10.2406	10.1622	-1.11987	-1.16923	1.20674	-1.26917	-0.587884	0.60961	0.734274
rno-miR-3548	19.8083	19.73	15.9717	14.8483	19.505	20.2467		19.2283	19.5933	19.5433	19.2317	19.225	19.7917		17.4017	19.1817	19.125	16.4467	18.6233	18.5217		18.5967	18.27	18.4017	19.1333	18.2883	19.705		18.5033	19.455	18.5694	18.4228	18.2	19.4161	17.8639	19.0422	-1.23399	-1.02732	-1.63077	1.53628	-0.588951	0.813192	0.896364
rno-miR-352	1.93833	1.84	1.92167	1.33833	2.025	2.17667		1.99833	1.88333	1.78333	2.06167	1.805	1.98167		2.22167	1.95167	2.255	1.46667	2.24333	2.02167		2.36667	2.13	2.27167	2.00333	2.16833	1.845		1.9	1.88833	2.14278	2.25611	1.84667	1.94944	1.91056	2.00556	-1.03766	1.04327	-1.17464	-1.18967	-0.589675	0.267076	0.436359
rno-miR-292-3p	19.8083	14.01	14.8717	13.8183	13.615	19.0167		15.4583	14.5633	19.5433	19.2317	19.225	15.9117		17.4017	19.1817	19.125	11.5967	18.6233	18.5217		18.5967	18.27	18.4017	19.1333	18.2883	18.915		16.23	16.5217	18.5694	18.4228	15.4833	18.1228	16.2472	18.7789	-1.67791	3.03377	-5.00102	1.27997	-0.591298	0.788174	0.879791
rno-miR-423*	5.85	5.33333	5.9	5.34833	5.55167	6.02167		6.00333	5.87667	5.76833	6.13667	5.58833	6.21		5.895	5.97	5.99	5.67333	5.805	5.54833		6.20667	5.97667	6.06667	5.74833	5.92833	5.64167		5.69444	5.88278	5.95167	6.08333	5.64056	5.97833	5.67556	5.77278	-1.03806	1.06848	-1.21093	-1.24019	-0.605174	0.265593	0.436359
rno-miR-202	19.8083	19.73	19.8317	18.7683	19.505	20.2467		19.2283	19.5933	19.5433	19.2317	19.225	19.7917		17.4017	19.1817	19.125	16.4467	18.6233	18.0517		18.5967	18.27	18.4017	19.1333	18.2883	19.705		19.79	19.455	18.5694	18.4228	19.5067	19.4161	17.7072	19.0422	-1.217	-1.02732	-1.81784	1.53628	-0.63147	0.799946	0.888375
rno-miR-125b-5p	-2.13167	-2.13	-2.13833	-2.36167	-2.165	-1.84333		-2.30167	-2.22667	-2.16667	-2.32833	-2.435	-2.20833		-2.50833	-2.39833	-2.285	-3.47333	-2.56667	-2.51833		-2.30333	-2.51	-2.38833	-2.61667	-2.64167	-2.425		-2.13333	-2.23167	-2.39722	-2.40056	-2.12333	-2.32389	-2.85278	-2.56111	1.00696	-1.06601	-1.37131	-1.11772	-0.637021	0.344767	0.510506
rno-miR-3572	9.65	10.1533	9.49	8.87833	10.1417	9.61167		9.63333	10.2267	9.74833	9.38667	9.55833	9.79		9.235	9.66	9.84	9.71333	10.155	9.38833		10.4067	9.59667	9.55667	9.47833	9.39833	9.55167		9.76444	9.86944	9.57833	9.85333	9.54389	9.57833	9.75222	9.47611	-1.16518	-1.22358	1.1281	-1.29884	-0.639877	0.0913845	0.20382
rno-miR-34b*	8.33	8.49333	8.32	7.92833	8.31167	8.26167		8.23333	7.98667	7.98833	8.31667	7.81833	8.35		8.615	8.32	8	7.39333	8.165	7.71833		7.88667	7.93667	8.02667	7.93833	7.81833	8.05167		8.38111	8.06944	8.31167	7.95	8.16722	8.16167	7.75889	7.93611	-1.15981	1.06601	-1.46691	-1.00967	-0.642595	0.268521	0.436359
rno-miR-150	3.40833	3.28	3.35167	2.70833	3.225	3.47667		3.02833	3.10333	3.19333	2.99167	2.775	3.04167		2.50167	2.94167	2.755	1.65667	2.56333	2.51167		2.88667	2.8	2.65167	2.85333	2.46833	3.255		3.34667	3.10833	2.73278	2.77944	3.13667	2.93611	2.24389	2.85889	-1.15669	-1.12679	-1.40336	1.05661	-0.657558	0.442658	0.594764
rno-miR-374	3.91833	3.96	4.02167	3.43833	3.695	4.30667		3.80833	3.80333	3.75333	3.86167	3.265	3.86167		2.94167	3.30167	3.605	1.90667	3.22333	3.03167		3.19667	3.11	3.24167	3.20333	2.94833	3.405		3.96667	3.78833	3.28278	3.18278	3.81333	3.66278	2.72056	3.18556	-1.11214	-1.09093	-1.47654	1.00193	-0.66942	0.527453	0.678005
rno-miR-540	10.5083	10.05	10.4017	9.65833	10.635	11.0367		10.7283	10.4933	10.2133	10.2517	9.745	10.1117		10.9117	10.6617	11.055	10.3467	10.5033	11.1717		11.4767	11.06	10.2917	10.3733	11.0383	10.365		10.32	10.4783	10.8761	10.9428	10.4433	10.0361	10.6739	10.5922	1.08925	-1.3587	-1.15047	-1.27505	-0.673742	0.333826	0.499973
rno-miR-144*	7.62	8.20333	7.45	8.17833	8.68167	8.77167		7.55333	8.32667	8.05833	6.26667	5.51833	6.57		6.205	6.71	6.81	5.15333	5.805	5.56833		6.76667	6.83667	6.76667	7.21833	7.04833	7.24167		7.75778	7.97944	6.575	6.79	8.54389	6.11833	5.50889	7.16944	1.72442	-3.63287	-2.09378	1.30084	-0.675349	0.578709	0.710333
rno-miR-106b*	8.65833	8.41	8.83167	8.54833	8.955	8.67667		8.91833	9.09333	8.66333	8.46167	8.115	8.83167		8.85167	9.61167	8.685	8.26667	8.96333	8.30167		9.25667	9.01	9.27167	9.05333	9.30833	8.785		8.63333	8.89167	9.04944	9.17944	8.72667	8.46944	8.51056	9.04889	1.06683	-1.33999	-1.45285	-1.09472	-0.705182	0.208571	0.369098
rno-miR-320	3.34833	3.02	3.08167	2.27833	3.185	3.75667		3.23833	3.21333	3.14333	3.35167	2.835	3.56167		4.17167	3.64167	3.785	3.09667	3.54333	3.45167		4.11667	3.91	3.87167	3.43333	3.55833	3.415		3.15	3.19833	3.86611	3.96611	3.07333	3.24944	3.36389	3.46889	-1.05458	1.03606	-1.41639	-1.41149	-0.711601	0.310583	0.474967
rno-miR-362*	6.71	6.85333	6.52	7.43833	6.65167	5.96167		7.12333	7.22667	7.23833	6.37667	6.93833	6.32		6.895	6.78	6.52	6.93333	6.745	6.52833		7.40667	7.09667	7.19667	6.94833	6.89833	6.80167		6.69444	7.19611	6.73167	7.23333	6.68389	6.545	6.73556	6.88278	-1.00734	-1.57038	1.0027	-1.27505	-0.712518	0.168683	0.31729
rno-miR-421	9.40833	9.47	9.92167	9.00833	9.485	9.98667		8.90833	9.27333	9.20333	9.64167	9.195	9.72167		8.25167	9.20167	9.725	6.59667	9.08333	8.52167		9.25667	8.55	8.60167	8.32333	8.40833	9.265		9.6	9.12833	9.05944	8.80278	9.49333	9.51944	8.06722	8.66556	-1.07674	1.3114	-1.98925	-1.09979	-0.713592	0.606155	0.734274
rno-miR-107*	8.31	8.78333	8.52	8.99833	8.57167	8.21167		8.89333	9.01667	8.72833	8.74667	8.55833	8.53		9.285	9.01	9.02	8.91333	8.915	9.03833		9.91667	9.83667	9.74667	9.14833	9.16833	9.16167		8.53778	8.87944	9.105	9.83333	8.59389	8.61167	8.95556	9.15944	1.03966	-1.20395	-1.10914	-1.59537	-0.717201	0.431394	0.586876
rno-miR-194*	14.08	13.9533	12.93	13.6783	13.0917	14.3517		14.2233	13.5767	14.8083	16.6867	13.3483	15.41		13.385	17.33	17.5	14.0833	14.155	15.1583		17.2967	13.4967	17.9067	14.6483	15.8083	13.7917		13.6544	14.2028	16.0717	16.2333	13.7072	15.1483	14.4656	14.7494	1.03726	1.92593	-3.0443	-2.79702	-0.719532	0.494992	0.64646
rno-miR-196a*	14.5283	13.7	14.0417	12.7583	12.955	13.4567		13.6683	13.5733	12.5233	15.1217	13.415	16.4517		15.0617	13.1017	14.215	12.5467	14.1233	13.8517		15.2567	14.72	16.3917	13.8633	14.1383	14.135		14.09	13.255	14.1261	15.4561	13.0567	14.9961	13.5072	14.0456	-2.04675	3.34293	-1.53569	-2.6584	-0.724477	0.611708	0.734274
rno-miR-532-5p	5.94833	6.01	6.02167	6.53833	6.025	5.56667		6.17833	6.32333	6.18333	5.51167	6.095	5.49167		6.19167	6.18167	6.165	5.76667	5.82333	6.20167		6.49667	6.34	6.53167	5.81333	6.33833	6.055		5.99333	6.22833	6.17944	6.45611	6.04333	5.69944	5.93056	6.06889	1.03526	-1.44282	-1.18829	-1.30787	-0.725929	0.0707803	0.164482
rno-let-7e*	9.91	9.54333	9.95	10.3883	10.3017	9.47167		10.1233	10.0067	9.58833	9.93667	9.30833	9.45		10.975	10.62	9.7	10.5933	9.765	9.92833		10.3667	9.81667	10.0467	9.99833	9.13833	9.09167		9.80111	9.90611	10.4317	10.0767	10.0539	9.565	10.0956	9.40944	1.1915	-1.26673	-1.26235	-1.58801	-0.731399	0.26339	0.436359
rno-miR-345-3p	10.4283	10.29	10.6517	10.4483	9.775	10.5267		10.8583	10.3833	10.6233	10.4417	9.685	10.3217		11.1217	10.4817	11.155	12.3067	10.3433	10.1917		10.5167	11.01	11.2117	10.1833	10.3683	10.515		10.4567	10.6217	10.9194	10.9128	10.25	10.1494	10.9472	10.3556	-1.15402	-1.38724	1.01944	-1.47143	-0.748314	0.204234	0.363392
rno-miR-344b-5p	18.4	20.3533	19.79	18.9183	20.0417	19.0517		19.3133	19.6967	19.4683	19.4567	19.2583	19.89		17.355	19.17	19.02	17.0833	18.595	18.3783		18.6667	18.3867	18.5067	15.8683	18.3383	19.5917		19.5144	19.4928	18.515	18.52	19.3372	19.535	18.0189	17.9328	-1.1307	1.0297	-1.41041	-1.50235	-0.753441	0.572618	0.710333
rno-miR-3542	10.8	10.6233	10.96	9.82833	10.8617	10.9117		11.1133	11.3167	10.7483	12.0867	10.3583	11.41		14.175	11.36	11.86	10.9233	10.905	12.7983		11.1367	10.9867	11.3267	11.0583	10.9583	10.9217		10.7944	11.0594	12.465	11.15	10.5339	11.285	11.5422	10.9794	-1.19794	1.16923	-1.89576	-1.12549	-0.762492	0.537935	0.686077
rno-miR-3594-3p	12.5	13.9533	13.75	12.3383	14.0917	13.1917		13.7733	13.1567	13.5183	15.5267	13.8683	13.89		17.355	19.17	16.04	17.0833	14.065	14.0683		15.8067	18.3867	14.5367	14.9283	16.1383	19.5917		13.4011	13.4828	17.5217	16.2433	13.2072	14.4283	15.0722	16.8861	-1.14384	1.92593	-5.46206	1.56133	-0.779659	0.843794	0.916415
rno-miR-483*	11.45	11.3333	11.66	10.6983	11.5217	11.8617		11.2333	11.3967	10.9183	10.9167	10.7383	11.59		11.655	11.49	11.9	11.6333	12.205	11.3083		13.6067	12.4567	10.6867	11.2083	11.1183	11.4417		11.4811	11.1828	11.6817	12.25	11.3606	11.0817	11.7156	11.2561	-1.08715	-1.0726	1.02377	-1.99155	-0.781883	0.3022	0.468733
rno-miR-10a-3p	15.9183	14.66	14.6917	18.7683	15.435	16.4667		17.1283	19.5933	15.5733	19.2317	14.485	19.7917		17.4017	19.1817	15.255	16.4467	15.5733	18.5217		18.5967	17.5	15.5817	15.1033	13.3483	15.015		15.09	17.4317	17.2794	17.2261	16.89	17.8361	16.8472	14.4889	3.4822	1.32358	-1.34931	-6.66785	-0.802845	0.798724	0.888375
rno-miR-99a*	8.85833	9.06	8.74167	9.51833	8.675	7.51667		9.46833	9.36333	9.30333	8.04167	9.095	8.05167		9.35167	8.86167	8.415	8.58667	8.59333	9.67167		9.84667	9.24	8.66167	8.71333	8.76833	9.645		8.88667	9.37833	8.87611	9.24944	8.57	8.39611	8.95056	9.04222	-1.24545	-1.97551	1.05296	-1.15446	-0.830616	0.123165	0.251333
rno-miR-463*	15.6	15.1033	19.79	18.9183	15.1617	20.1817		17.2933	17.5167	19.4683	17.5767	16.6183	19.89		17.355	19.17	19.02	17.0833	18.595	18.3783		18.6667	18.3867	18.5067	15.5683	15.1683	19.5917		16.8311	18.0928	18.515	18.52	18.0872	18.0283	18.0189	16.7761	2.38851	-1.04568	-1.41041	-3.34937	-0.854237	0.625638	0.745642
rno-miR-770*	11.49	11.3133	11.97	10.1583	11.6617	11.6617		12.1833	11.8167	11.2183	12.4267	11.4583	11.58		12.065	12.11	11.79	10.9133	12.545	11.8383		12.9767	13.4667	11.7367	12.2183	11.5883	11.3417		11.5911	11.7394	11.9883	12.7267	11.1606	11.8217	11.7656	11.7161	-1.34775	1.05865	-1.16698	-2.01469	-0.867693	0.228749	0.393086
rno-miR-26a*	11.53	12.5833	11.6	10.6483	11.1717	11.1917		11.5033	11.7467	11.3083	11.4567	12.1783	11		11.695	11.7	11.07	10.9433	11.135	10.1283		10.6567	11.4567	10.8267	10.8083	10.7983	11.3017		11.9044	11.5194	11.4883	10.98	11.0039	11.545	10.7356	10.9694	-1.86678	1.01787	-1.68503	-1.00734	-0.885323	0.160043	0.307378
rno-miR-743b*	13.52	13.0633	14.6	11.0083	11.9517	14.2017		12.5433	13.9067	12.4583	12.9567	10.9083	11.61		12.175	12.99	13.97	17.0833	15.225	12.5583		15.3567	13.5767	14.6667	13.7683	12.7983	12.9117		13.7278	12.9694	13.045	14.5333	12.3872	11.825	14.9556	13.1594	-2.53249	-2.21061	3.75954	-2.59168	-0.89381	0.551783	0.693743
rno-miR-125b-3p	10.2783	9.65	9.62167	9.05833	9.535	9.38667		10.2283	10.3833	10.0233	9.67167	9.775	9.36167		10.1017	9.92167	9.805	10.4467	9.28333	10.1717		10.2867	10.21	10.5217	9.43333	9.90833	9.425		9.85	10.2117	9.94278	10.3394	9.32667	9.60278	9.96722	9.58889	-1.43727	-1.52508	1.01709	-1.68244	-0.906927	0.0371686	0.101979
rno-miR-19b-1*	10.35	11.0733	11.38	11.9483	10.9017	10.1317		11.9233	12.2967	11.0683	11.0667	12.0983	10.59		13.085	11.58	11.09	10.8733	11.145	11.0583		11.5167	12.5267	11.7567	11.6083	11.5683	11.0817		10.9344	11.7628	11.9183	11.9333	10.9939	11.2517	11.0256	11.4194	1.04206	-1.42515	-1.85675	-1.42789	-0.916931	0.121517	0.248907
rno-miR-20a*	8.73833	8.46	8.64167	8.72833	8.965	8.34667		8.74833	9.18333	8.70333	8.36167	8.295	8.30167		9.41167	9.07167	9.125	8.17667	8.40333	8.85167		9.48667	9.01	9.57167	8.34333	8.82833	8.765		8.61333	8.87833	9.20278	9.35611	8.68	8.31944	8.47722	8.64556	1.04729	-1.47313	-1.65354	-1.63643	-0.928953	0.0410113	0.110663
rno-miR-451	0.708333	0.73	0.741667	1.71833	1.535	1.22667		1.33833	1.52333	1.52333	-1.01833	-0.695	-0.908333		0.361667	0.481667	0.455	-0.623333	-0.266667	-0.148333		0.806667	0.81	0.961667	1.07333	1.04833	1.155		0.726667	1.46167	0.432778	0.859444	1.49333	-0.873889	-0.346111	1.09222	1.70133	-5.04745	-1.71581	1.1751	-0.971708	0.416236	0.573422
rno-miR-3545-3p	10.91	10.7233	11.32	9.13833	10.2617	10.1217		9.98333	10.0067	10.1883	10.6367	9.82833	10.78		9.385	10.37	10.1	8.39333	9.525	9.09833		10.1567	9.16667	9.25667	9.21833	9.50833	9.72167		10.9844	10.0594	9.95167	9.52667	9.84056	10.415	9.00556	9.48278	-2.20976	1.27948	-1.92667	-1.03089	-0.97196	0.338177	0.503028
rno-miR-496	11.0583	10.52	10.2717	9.97833	10.015	10.2067		11.7283	10.7733	10.4533	10.1217	9.545	10.1017		10.3717	10.4617	10.345	11.2967	11.1533	10.2917		10.4067	11.22	10.0517	9.68333	9.98833	9.145		10.6167	10.985	10.3928	10.5594	10.0667	9.92278	10.9139	9.60556	-1.46409	-2.08815	1.43506	-1.93709	-1.01356	0.145803	0.284208
rno-miR-3566	19.77	20.3533	19.79	18.9183	16.6717	20.1817		19.3133	19.6967	19.4683	19.4567	19.2583	17.34		17.355	19.17	15.86	17.0833	18.595	18.3783		18.6667	18.3867	18.5067	16.9383	18.3383	19.5917		19.9711	19.4928	17.4617	18.52	18.5906	18.685	18.0189	18.2894	-2.60369	-1.75051	1.47143	-1.17329	-1.01401	0.449897	0.603249
rno-miR-708*	10.4583	10.33	10.6317	10.6883	9.585	9.53667		11.1483	11.5733	11.0133	9.89167	11.445	10.3517		11.5617	10.8617	10.105	10.9267	10.8833	11.1217		11.8267	11.34	12.0117	10.2733	10.5983	10.635		10.4733	11.245	10.8428	11.7261	9.93667	10.5628	10.9772	10.5022	-1.45062	-1.60461	1.09767	-2.33575	-1.07333	0.144162	0.283548
rno-miR-148b-5p	10.4483	10.36	10.8917	10.6583	10.565	9.69667		10.4083	10.7933	10.6033	9.96167	11.195	10.5117		12.5217	11.2117	10.565	12.6967	11.1433	10.0417		10.5167	11.05	10.4017	10.8533	9.92833	11.135		10.5667	10.6017	11.4328	10.6561	10.3067	10.5561	11.2939	10.6389	-1.19748	-1.03208	-1.10106	-1.01201	-1.08566	0.709346	0.811214
rno-miR-652*	10.91	11.8333	11.27	10.4483	10.6217	10.6817		11.2333	10.9167	10.9583	11.0667	10.2683	10.56		10.715	12.84	11.66	9.98333	10.935	10.4983		10.9667	11.5867	12.1867	10.7883	12.8983	11.0817		11.3378	11.0361	11.7383	11.58	10.5839	10.6317	10.4722	11.5894	-1.68633	-1.32358	-2.40512	1.00657	-1.10212	0.0914536	0.20382
rno-miR-652	3.76833	3.64	3.69167	3.31833	3.605	4.05667		3.73833	3.73333	3.65333	3.69167	3.465	3.81167		3.73167	3.80167	3.925	2.97667	3.74333	3.68167		4.04667	3.76	3.64167	3.71333	3.76833	3.685		3.7	3.70833	3.81944	3.81611	3.66	3.65611	3.46722	3.72222	-1.02811	-1.03686	-1.27653	-1.06724	-1.10219	0.0809346	0.184791
rno-miR-141*	6.28	6.34333	6.55	6.17833	5.96167	5.90167		6.34333	6.22667	6.46833	6.26667	6.36833	6.31		6.205	6.73	6.33	5.93333	6.425	6.27833		6.26667	6.20667	6.45667	6.25833	6.16833	6.42167		6.39111	6.34611	6.42167	6.31	6.01389	6.315	6.21222	6.28278	-1.29884	-1.0218	-1.15624	-1.01905	-1.12398	0.0660042	0.156162
rno-miR-148b-3p	3.62833	3.45	3.59167	3.07833	3.345	3.50667		3.39833	3.35333	3.49333	3.36167	3.185	3.46167		3.16167	3.37167	3.595	2.70667	3.16333	3.35167		3.30667	3.11	3.31167	3.15333	3.09833	3.365		3.55667	3.415	3.37611	3.24278	3.31	3.33611	3.07389	3.20556	-1.18646	-1.0562	-1.23304	-1.02614	-1.12546	0.107359	0.231252
rno-miR-376a*	10.7683	11.04	10.6917	12.2883	10.755	10.3267		11.2483	10.6733	12.2933	9.86167	10.405	9.98167		9.66167	11.3917	11.045	9.10667	10.0933	11.1217		11.0667	10.25	11.5417	10.7033	9.30833	10.415		10.8333	11.405	10.6994	10.9528	11.1233	10.0828	10.1072	10.1422	1.22264	-2.50051	-1.50757	-1.75389	-1.13483	0.0855485	0.193969
rno-miR-151*	6.06833	5.84	6.03167	5.54833	6.055	6.25667		5.91833	6.17333	6.14333	6.13167	5.955	6.06167		6.36167	6.22167	6.345	5.26667	6.19333	6.08167		6.24667	6.17	6.24167	5.98333	6.17833	5.795		5.98	6.07833	6.30944	6.21944	5.95333	6.04944	5.84722	5.98556	-1.01866	-1.02023	-1.37766	-1.176	-1.14814	0.0677986	0.158683
rno-miR-207	16.2983	16.25	13.5717	13.7983	14.495	16.4067		16.8383	16.1933	13.3733	13.8417	15.625	16.9517		13.9617	16.5117	19.125	16.4467	15.9833	18.5217		17.0967	18.27	18.4017	15.8133	15.1183	15.395		15.3733	15.4683	16.5328	17.9228	14.9	15.4728	16.9839	15.4422	-1.38831	1.00309	1.36709	-5.58112	-1.14981	0.433349	0.58831
rno-let-7d	1.60833	1.43	1.54167	0.818333	1.505	1.84667		1.42833	1.43333	1.47333	1.67167	0.355	1.64167		1.45167	1.33167	1.565	0.386667	1.48333	1.41167		1.56667	1.12	1.48167	1.30333	1.30833	1.275		1.52667	1.445	1.44944	1.38944	1.39	1.22278	1.09389	1.29556	-1.09936	-1.16653	-1.27948	-1.06724	-1.15315	0.0256272	0.0791755
rno-miR-150*	7.52	7.87333	8.24	6.80833	7.99167	7.79167		8.40333	7.84667	8.26833	8.26667	7.74833	8.36		7.145	8.16	8.18	7.15333	7.745	7.82833		8.15667	8.06667	7.82667	7.85833	7.63833	8.03167		7.87778	8.17278	7.82833	8.01667	7.53056	8.125	7.57556	7.84278	-1.27211	-1.03367	-1.1915	-1.1281	-1.15634	0.240362	0.407679
rno-miR-345-5p	6.31833	6.35	6.11167	6.65833	6.375	5.67667		6.47833	6.71333	6.63333	5.79167	6.515	6.04167		7.44167	6.52167	5.895	6.37667	6.44333	6.33167		6.87667	6.34	6.97167	6.59333	6.80833	6.435		6.26	6.60833	6.61944	6.72944	6.23667	6.11611	6.38389	6.61222	-1.0163	-1.40661	-1.17736	-1.08464	-1.17123	0.191636	0.352501
rno-miR-675	11.4983	10.89	10.9317	9.92833	10.605	11.1567		10.8883	11.0233	10.1233	11.5817	10.095	11.4517		14.2717	11.0117	11.315	10.1467	10.4833	10.7217		12.2267	11.99	11.1717	11.6533	11.2083	11.825		11.1067	10.6783	12.1994	11.7961	10.5633	11.0428	10.4506	11.5622	-1.45734	1.28739	-3.361	-1.176	-1.17674	0.250726	0.42197
rno-miR-291a-3p	12.5383	12.87	12.9317	12.1883	12.395	15.1767		13.7583	12.7433	12.1933	13.2217	12.165	12.6817		14.2617	14.4517	13.845	10.9367	11.8833	11.8617		11.6467	15.14	13.1817	14.7033	11.8183	14.205		12.78	12.8983	14.1861	13.3228	13.2533	12.6894	11.5606	13.5756	1.38831	-1.1558	-6.17122	1.1915	-1.1868	0.371136	0.531474
rno-miR-10a-5p	4.64833	4.65	4.66167	4.35833	4.805	4.75667		4.57833	4.52333	4.62333	4.24167	4.215	4.45167		3.92167	4.17167	4.325	3.07667	3.86333	3.96167		4.29667	4.13	4.23167	4.04333	3.94833	4.185		4.65333	4.575	4.13944	4.21944	4.64	4.30278	3.63389	4.05889	-1.00928	-1.20767	-1.41967	-1.11772	-1.18858	0.372918	0.531694
rno-miR-484	3.90833	3.78	3.77167	3.57833	3.725	3.73667		3.89833	3.88333	3.89333	3.43167	3.745	3.62167		4.03167	4.08167	3.945	3.76667	3.61333	3.96167		4.22667	3.95	3.92167	3.65333	3.73833	3.715		3.82	3.89167	4.01944	4.03278	3.68	3.59944	3.78056	3.70222	-1.10191	-1.22452	-1.18008	-1.2575	-1.191	0.00756267	0.0320677
rno-miR-144	5.74833	5.95	5.61167	7.36833	6.505	5.25667		6.95833	7.15333	7.13333	3.77167	5.205	4.01167		5.51167	5.20167	4.385	5.39667	4.65333	4.81167		5.52667	5.85	6.18167	6.02333	6.17833	7.045		5.77	7.08167	5.03278	5.85278	6.37667	4.32944	4.95389	6.41556	1.52274	-6.73754	-1.0562	1.47711	-1.19847	0.559795	0.70028
rno-miR-532-3p	6.25833	6.07	6.33167	5.61833	6.055	6.16667		5.92833	6.11333	6.26333	5.78167	5.915	5.99167		5.50167	6.13167	5.985	4.96667	5.73333	5.56167		6.12667	6.04	5.69167	5.91333	5.62833	5.945		6.22	6.10167	5.87278	5.95278	5.94667	5.89611	5.42056	5.82889	-1.2086	-1.15313	-1.36815	-1.08967	-1.20489	0.114079	0.238
rno-miR-500	5.46833	5.25	5.34167	5.22833	5.315	5.41667		5.34833	5.43333	5.31333	5.36167	5.125	5.29167		6.13167	5.52167	5.795	5.18667	5.62333	5.47167		6.13667	6.08	6.23167	5.58333	5.81833	5.535		5.35333	5.365	5.81611	6.14944	5.32	5.25944	5.42722	5.64556	-1.02337	-1.07591	-1.30938	-1.41803	-1.20667	0.266109	0.436359
rno-miR-3120	16.04	17.0733	15.87	14.9283	15.0017	16.6717		15.5233	14.1167	14.7883	14.9467	17.4083	13.93		17.355	19.17	13.93	17.0833	13.825	14.0283		18.6667	18.3867	13.3067	14.2583	18.3383	17.5517		16.3278	14.8094	16.8183	16.7867	15.5339	15.4283	14.9789	16.7161	-1.73374	1.53569	-3.57872	-1.05012	-1.20672	0.418599	0.575464
rno-miR-128	4.75833	4.77	4.83167	4.35833	4.505	4.73667		4.66833	4.55333	4.66333	4.28167	4.345	4.53167		4.63167	4.52167	4.635	3.76667	4.37333	4.40167		4.72667	4.51	4.59167	4.39333	4.36833	4.465		4.78667	4.62833	4.59611	4.60944	4.53333	4.38611	4.18056	4.40889	-1.19196	-1.18281	-1.33381	-1.14914	-1.21443	0.0174547	0.0584509
rno-let-7d*	4.50833	4.42	4.58167	3.98833	4.415	4.40667		4.53833	4.44333	4.59333	4.50167	4.165	4.33167		4.73167	4.45167	4.595	3.76667	4.24333	4.26167		4.63667	4.4	4.48167	4.26333	4.45833	4.255		4.50333	4.525	4.59278	4.50611	4.27	4.33278	4.09056	4.32556	-1.17555	-1.14252	-1.41639	-1.13332	-1.21695	0.00368979	0.0192755
rno-miR-667*	9.66	9.48333	8.96	9.03833	9.35167	9.32167		9.95333	9.91667	9.57833	9.19667	9.07833	9.6		9.785	10.11	10.36	10.4033	8.915	10.0083		10.2667	10.2467	10.3167	10.4183	10.0483	9.66167		9.36778	9.81611	10.085	10.2767	9.23722	9.29167	9.77556	10.0428	-1.09472	-1.43838	-1.23923	-1.176	-1.23708	0.320464	0.485528
rno-miR-423	5.24833	5.08	5.16167	4.80833	4.785	4.77667		5.09833	5.20333	5.17333	4.72167	4.905	4.80167		5.45167	5.40167	5.105	5.09667	4.91333	5.15167		5.46667	5.48	5.37167	5.04333	5.20833	5.165		5.16333	5.15833	5.31944	5.43944	4.79	4.80944	5.05389	5.13889	-1.29534	-1.27358	-1.2021	-1.23162	-1.25066	0.0269147	0.0813671
rno-miR-99a	1.28833	1.21	1.28167	1.27833	1.075	1.09667		1.29833	1.49333	1.42333	0.931667	1.045	0.981667		1.13167	1.34167	1.305	0.236667	1.13333	1.16167		1.45667	1.36	1.45167	1.08333	1.04833	1.145		1.26	1.405	1.25944	1.42278	1.15	0.986111	0.843889	1.09222	-1.07923	-1.3369	-1.33381	-1.2575	-1.25186	0.00754803	0.0320677
rno-miR-412*	12.6	12.4433	11.51	12.1983	11.9317	11.3517		12.7933	12.6167	12.2883	13.4067	11.2383	11.56		11.375	12.32	13.54	13.6233	12.115	11.1183		12.0167	11.6067	11.8467	11.1383	12.0483	11.3417		12.1844	12.5661	12.4117	11.8233	11.8272	12.0683	12.2856	11.5094	-1.28096	-1.41204	-1.09135	-1.24305	-1.25685	0.212096	0.373312
rno-miR-92a	3.47833	3.29	3.48167	2.83833	3.175	3.31667		3.31833	3.18333	3.25333	2.97167	2.955	3.09167		3.22167	3.47167	3.285	2.12667	2.94333	3.06167		3.40667	3.26	3.32167	3.13333	3.19833	3.295		3.41667	3.25167	3.32611	3.32944	3.11	3.00611	2.71056	3.20889	-1.23685	-1.18555	-1.53215	-1.08715	-1.26042	0.0290512	0.085839
rno-miR-125b*	6.82833	6.84	6.87167	6.66833	6.755	7.00667		7.05833	7.19333	7.12333	6.49167	6.725	6.68167		6.96167	6.95167	7.075	6.20667	6.79333	6.83167		7.23667	7.22	7.38167	6.75333	7.12833	6.695		6.84667	7.125	6.99611	7.27944	6.81	6.63278	6.61056	6.85889	-1.02574	-1.40661	-1.30636	-1.33844	-1.26929	0.0240578	0.0763056
rno-miR-7a-1*	7.95	8.05333	8.13	7.33833	7.37167	8.09167		8.06333	8.16667	7.75833	7.96667	7.47833	7.94		7.595	7.81	7.96	7.32333	7.415	7.22833		7.91667	7.87667	7.65667	7.46833	7.63833	7.48167		8.04444	7.99611	7.78833	7.81667	7.60056	7.795	7.32222	7.52944	-1.36027	-1.14958	-1.38138	-1.22029	-1.27788	0.0241168	0.0763056
rno-miR-100	2.36833	2.39	2.49167	2.04833	2.085	2.26667		2.45833	2.53333	2.54333	2.04167	2.025	2.22167		2.14167	2.31167	2.305	1.41667	2.10333	2.05167		2.40667	2.3	2.33167	2.02333	1.93833	1.965		2.41667	2.51167	2.25278	2.34611	2.13333	2.09611	1.85722	1.97556	-1.217	-1.33381	-1.31545	-1.29285	-1.28978	0.00455373	0.0220265
rno-miR-98*	9.24	9.50333	9.38	9.40833	9.54167	9.09167		9.33333	8.96667	9.18833	8.97667	8.97833	9.08		8.935	9.22	9.19	7.66333	8.525	8.71833		8.75667	9.06667	9.25667	8.80833	8.52833	8.59167		9.37444	9.16278	9.115	9.02667	9.34722	9.01167	8.30222	8.64278	-1.01905	-1.11042	-1.75659	-1.30485	-1.29773	0.198693	0.360407
rno-miR-93*	9.43	9.07333	8.99	8.70833	8.76167	8.75167		9.90333	9.46667	9.31833	8.98667	8.73833	8.92		9.245	9.2	8.96	8.62333	8.925	9.25833		9.93667	8.43667	9.15667	9.13833	9.33833	8.63167		9.16444	9.56278	9.135	9.17667	8.74056	8.88167	8.93556	9.03611	-1.34154	-1.60337	-1.14826	-1.10233	-1.29887	0.0226613	0.0728958
rno-miR-872*	6.83833	6.89	7.02167	6.95833	6.615	6.56667		7.00833	7.23333	7.03333	6.44167	6.705	6.58167		7.05167	7.03167	7.105	6.15667	6.79333	6.97167		7.15667	7.12	7.06167	6.57333	6.84833	6.805		6.91667	7.09167	7.06278	7.11278	6.71333	6.57611	6.64056	6.74222	-1.15136	-1.42954	-1.33999	-1.29285	-1.30344	0.000620861	0.00589163
rno-miR-3545-5p	17.06	15.6333	16.68	12.2483	17.5017	17.8517		19.3133	14.8467	19.4683	16.4867	19.2583	19.89		14.585	19.17	19.02	17.0833	18.595	16.1583		17.5567	18.3867	17.6467	18.2283	13.5483	15.7017		16.4578	17.8761	17.5917	17.8633	15.8672	18.545	17.2789	15.8261	-1.50583	1.58985	-1.2421	-4.10454	-1.31566	0.46714	0.617495
rno-miR-100*	7.53	7.87333	7.49	7.45833	7.61167	7.52167		7.63333	7.53667	7.65833	7.39667	7.10833	7.38		7.785	7.28	7.21	6.71333	7.105	7.14833		8.14667	7.69667	8.11667	7.10833	7.60833	7.17167		7.63111	7.60944	7.425	7.98667	7.53056	7.295	6.98889	7.29611	-1.07219	-1.24353	-1.35295	-1.6139	-1.32064	0.0543675	0.134988
rno-miR-3559-3p	11.25	11.3933	11.12	10.3783	10.5717	12.0417		11.3533	11.3667	11.6683	10.5167	10.4583	11.76		10.285	11.97	11.36	10.7633	10.115	11.2183		10.8067	10.5167	11.8067	11.3383	10.3283	10.6417		11.2544	11.4628	11.205	11.0433	10.9972	10.9117	10.6989	10.7694	-1.19518	-1.46521	-1.42022	-1.20906	-1.32242	0.0111002	0.0428901
rno-miR-425	4.91833	4.88	4.85167	4.93833	4.575	4.69667		4.97833	5.04333	5.12333	4.37167	4.555	4.56167		4.98167	5.16167	5.065	4.15667	4.64333	4.71167		5.25667	5.17	5.11167	4.93333	4.95833	4.725		4.88333	5.04833	5.06944	5.17944	4.73667	4.49611	4.50389	4.87222	-1.10701	-1.46634	-1.47996	-1.23732	-1.32266	0.0120231	0.0446271
rno-miR-96*	10.59	9.87333	10.33	10.3583	9.83167	10.0317		11.2933	10.9067	10.0083	10.0867	10.5183	9.79		11.875	10.89	10.06	10.5533	10.725	10.4383		11.3267	11.3167	11.5467	10.7483	10.9883	11.0817		10.2644	10.7361	10.9417	11.3967	10.0739	10.1317	10.5722	10.9394	-1.1412	-1.52039	-1.29186	-1.3729	-1.33159	0.23963	0.407496
rno-let-7c-1*	8.79	9.04333	8.97	8.53833	8.09167	8.29167		9.30333	8.86667	9.21833	8.40667	8.47833	8.55		8.225	9.21	8.31	8.25333	9.115	8.26833		9.34667	8.59667	9.20667	9.06833	8.84833	8.47167		8.93444	9.12944	8.58167	9.05	8.30722	8.47833	8.54556	8.79611	-1.54459	-1.57038	-1.02535	-1.19242	-1.33318	0.0474809	0.122067
rno-miR-98	4.34833	4.26	4.28167	3.23833	3.975	4.22667		3.89833	4.04333	4.05333	3.86167	3.745	4.00167		3.69167	3.88167	4.005	2.24667	3.44333	3.33167		3.71667	3.5	3.64167	3.64333	3.26833	3.735		4.29667	3.99833	3.85944	3.61944	3.81333	3.86944	3.00722	3.54889	-1.39797	-1.09345	-1.80528	-1.05012	-1.33671	0.164567	0.3133
rno-miR-3570	14.07	16.7033	15.94	15.4583	17.0017	15.7217		14.8933	16.4867	18.0183	16.5267	15.3783	17.58		17.355	19.17	19.02	13.2433	15.365	17.4483		14.8867	14.6067	14.2467	14.4983	14.9483	14.9017		15.5711	16.4661	18.515	14.58	16.0606	16.495	15.3522	14.7828	1.4039	1.02023	-8.95552	1.15091	-1.34512	0.531406	0.681745
rno-miR-3065-5p	12.92	12.4133	13.38	12.1583	11.1117	11.2717		12.3533	11.7567	11.6283	11.9367	10.5783	11.73		12.345	12.18	12.55	10.1433	11.335	11.1483		10.9867	11.4967	10.6667	12.0783	11.1283	11.4517		12.9044	11.9128	12.3583	11.05	11.5139	11.415	10.8756	11.5528	-2.6218	-1.41204	-2.79486	1.41694	-1.35294	0.140465	0.277951
rno-miR-93	3.23833	3.04	3.16167	3.00833	2.735	2.87667		3.12833	3.26333	3.26333	2.53167	2.895	2.72167		3.22167	3.31167	3.285	2.34667	2.87333	3.01167		3.42667	3.43	3.45167	2.99333	3.02833	2.945		3.14667	3.21833	3.27278	3.43611	2.87333	2.71611	2.74389	2.98889	-1.2086	-1.41639	-1.44282	-1.36341	-1.35781	0.00251441	0.0144027
rno-miR-342-3p	4.40833	4.35	4.17167	3.53833	3.985	4.14667		4.05833	4.17333	4.19333	3.83167	3.725	3.88167		4.15167	4.10167	3.975	2.77667	3.68333	3.71167		4.08667	4.11	4.09167	3.71333	3.71833	3.895		4.31	4.14167	4.07611	4.09611	3.89	3.81278	3.39056	3.77556	-1.33793	-1.25605	-1.60832	-1.24881	-1.36278	0.0120281	0.0446271
rno-miR-350	8.25833	8.33	8.07167	7.62833	7.745	7.85667		7.88833	8.06333	8.00333	7.51167	7.935	7.75167		7.70167	8.01167	7.705	6.39667	7.62333	7.28167		8.37667	8.13	7.61167	7.83333	7.43833	7.875		8.22	7.985	7.80611	8.03944	7.74333	7.73278	7.10056	7.71556	-1.39152	-1.19104	-1.63077	-1.2517	-1.36626	0.0495544	0.125422
rno-miR-219-5p	7.78833	7.84	7.70167	8.29833	7.695	6.43667		8.88833	8.28333	7.99333	7.09167	8.295	7.07167		8.73167	8.28167	7.465	8.03667	7.49333	8.00167		8.43667	7.74	8.08167	7.80333	7.41833	8.325		7.77667	8.38833	8.15944	8.08611	7.47667	7.48611	7.84389	7.84889	-1.23114	-1.86894	-1.24449	-1.17872	-1.38082	0.0371539	0.101979
rno-miR-200c	-0.0916667	-0.08	-0.0583333	-1.14167	-0.605	-0.153333		-0.0716667	-0.436667	-0.316667	-0.0783333	-0.685	-0.128333		-0.548333	-0.188333	-0.135	-2.09333	-0.696667	-0.808333		-0.533333	-0.8	-0.658333	-0.906667	-1.12167	-0.655		-0.0766667	-0.275	-0.290556	-0.663889	-0.633333	-0.297222	-1.19944	-0.894444	-1.47087	-1.01552	-1.8776	-1.17329	-1.38432	0.108012	0.231252
rno-miR-294	12.8483	13.2	12.3017	12.8683	13.125	13.2167		13.9983	13.5433	12.6633	13.3417	13.035	12.5917		17.4017	13.3817	13.075	12.0567	13.2433	12.6417		14.8067	14.86	13.8017	13.6833	14.3083	13.675		12.7833	13.4017	14.6194	14.4894	13.07	12.9894	12.6472	13.8889	1.21982	-1.33073	-3.92372	-1.5163	-1.38773	0.23718	0.405167
rno-miR-136	7.78833	7.94	7.99167	7.93833	7.925	7.37667		8.08833	8.03333	8.09333	7.27167	7.695	7.33167		7.63167	7.11167	7.225	6.16667	6.94333	7.09167		7.53667	7.34	8.16167	7.11333	6.91833	7.635		7.90667	8.07167	7.32278	7.67944	7.74667	7.43278	6.73389	7.22222	-1.11729	-1.55713	-1.50409	-1.3729	-1.38785	0.1353	0.271849
rno-miR-181a-1*	6.38833	6.17	6.03167	6.20833	5.795	5.54667		6.30833	6.48333	6.41333	5.82167	6.035	5.85167		6.83167	6.76167	6.355	6.03667	6.08333	6.11167		6.57667	6.68	6.50167	6.02333	6.01833	6.255		6.19667	6.40167	6.64944	6.58611	5.85	5.90278	6.07722	6.09889	-1.27162	-1.41312	-1.48681	-1.40174	-1.39332	0.0072003	0.0309329
rno-miR-494	7.36	6.93333	7.12	6.93833	7.09167	7.32167		7.17333	7.49667	7.32833	6.90667	6.72833	6.84		7.045	7.23	7.31	6.69333	6.465	6.52833		7.12667	7.50667	7.33667	6.64833	6.53833	6.71167		7.13778	7.33278	7.195	7.32333	7.11722	6.825	6.56222	6.63278	-1.01435	-1.42186	-1.55055	-1.6139	-1.40017	0.0131754	0.0473456
rno-miR-1949	4.58	4.53333	4.66	4.43833	3.96167	4.14167		4.55333	4.61667	4.65833	4.17667	4.22833	4.05		5.035	4.81	4.83	4.70333	4.435	4.31833		4.90667	5.00667	4.97667	4.21833	4.55833	4.09167		4.59111	4.60944	4.89167	4.96333	4.18056	4.15167	4.48556	4.28944	-1.3292	-1.37342	-1.32511	-1.59537	-1.40577	0.00716763	0.0309329
rno-miR-25	3.39833	3.33	3.44167	2.47833	2.965	3.29667		3.19833	3.15333	3.30333	2.91167	2.745	2.91167		2.86167	3.01167	3.035	1.48667	2.54333	2.46167		3.04667	2.87	2.82167	2.66333	2.35833	2.735		3.39	3.21833	2.96944	2.91278	2.91333	2.85611	2.16389	2.58556	-1.39152	-1.2854	-1.74782	-1.2546	-1.41984	0.0520243	0.13016
rno-miR-3553	19.8083	14.47	14.1617	18.7683	14.585	13.6967		19.2283	15.4933	16.3533	14.9217	14.035	17.9217		17.4017	16.8117	19.125	16.4467	13.5133	18.5217		18.5967	16.29	14.9717	18.0633	14.2783	18.955		16.1467	17.025	17.7794	16.6194	15.6833	15.6261	16.1606	17.0989	-1.37872	-2.63698	-3.07138	1.39421	-1.42322	0.173081	0.323845
rno-miR-154	7.14833	7.29	7.47167	6.99833	7.135	7.11667		7.66833	7.50333	7.31333	6.75167	6.855	6.74167		7.42167	7.63167	7.395	6.33667	7.36333	7.13167		7.60667	7.85	7.25167	7.14333	6.92833	7.055		7.30333	7.495	7.48278	7.56944	7.08333	6.78278	6.94389	7.04222	-1.16473	-1.63833	-1.45285	-1.44115	-1.42427	0.00124813	0.00930444
rno-miR-17-1-3p	7.18	7.27333	7.07	7.24833	6.77167	6.66167		7.16333	7.41667	7.29833	6.98667	6.81833	6.83		7.975	7.6	7.59	7.95333	7.025	6.95833		8.17667	7.93667	8.17667	7.15833	7.36833	7.14167		7.17444	7.29278	7.72167	8.09667	6.89389	6.87833	7.31222	7.22278	-1.21466	-1.33279	-1.32817	-1.8326	-1.42705	0.0835756	0.190156
rno-miR-300-3p	9.51833	9.53	9.50167	9.53833	9.275	8.85667		10.3383	9.59333	9.58333	8.90167	9.065	9.25167		9.37167	10.4617	9.155	9.29667	9.27333	9.44167		9.81667	10.27	10.4917	9.81333	9.92833	8.965		9.51667	9.83833	9.66278	10.1928	9.22333	9.07278	9.33722	9.56889	-1.22547	-1.70002	-1.25315	-1.54102	-1.42992	0.031189	0.0917408
rno-miR-381	9.23833	9.2	9.25167	9.08833	9.175	8.84667		9.94833	10.0733	9.86333	9.12167	9.365	9.03167		10.2617	10.6017	9.575	10.2867	9.42333	8.62167		10.1867	9.23	9.96167	9.04333	9.84833	9.395		9.23	9.96167	10.1461	9.79278	9.03667	9.17278	9.44389	9.42889	-1.1434	-1.72774	-1.62701	-1.28689	-1.44626	0.0601627	0.146048
rno-miR-361	6.11833	6.02	6.13167	4.85833	5.465	6.13667		5.94833	5.71333	5.80333	5.74167	5.125	5.93167		5.16167	5.40167	5.805	3.78667	5.09333	4.77167		5.63667	5.22	5.52167	5.25333	4.84833	5.365		6.09	5.82167	5.45611	5.45944	5.48667	5.59944	4.55056	5.15556	-1.51922	-1.16653	-1.87327	-1.23447	-1.44837	0.120511	0.248245
rno-miR-742*	19.77	20.3533	19.79	18.9183	16.8517	20.1817		19.3133	19.6967	19.4683	16.4467	19.2583	19.89		17.355	19.17	19.02	17.0833	15.585	18.3783		18.6667	18.3867	18.5067	19.1783	18.3383	19.5917		19.9711	19.4928	18.515	18.52	18.6506	18.5317	17.0156	19.0361	-2.49762	-1.94681	-2.82734	1.4301	-1.46042	0.205028	0.363813
rno-miR-25*	9.24833	8.53	8.80167	8.02833	8.745	9.55667		9.46833	8.34333	8.80333	8.99167	8.045	8.93167		11.5617	9.45167	8.875	9.12667	8.83333	8.80167		9.60667	8.95	9.98167	8.64333	8.88833	8.945		8.86	8.87167	9.96278	9.51278	8.77667	8.65611	8.92056	8.82556	-1.05946	-1.16115	-2.0594	-1.61018	-1.47255	0.113202	0.236925
rno-miR-106b	2.00833	2.04	2.03167	2.10833	1.655	1.31667		2.07833	2.31333	2.24333	1.29167	1.775	1.41167		2.28167	2.34167	2.245	1.35667	1.76333	1.81167		2.36667	2.34	2.55167	1.87333	1.84833	1.895		2.02667	2.21167	2.28944	2.41944	1.69333	1.49278	1.64389	1.87222	-1.25992	-1.64591	-1.56434	-1.46127	-1.48286	0.00258009	0.0145408
rno-miR-200a	1.77833	1.72	1.74167	1.40833	1.225	0.726667		1.93833	1.93333	1.99333	1.10167	1.705	1.31167		2.04167	2.09167	1.955	1.12667	1.49333	1.46167		1.87667	1.82	1.94167	1.32333	1.43833	1.615		1.74667	1.955	2.02944	1.87944	1.12	1.37278	1.36056	1.45889	-1.54399	-1.49715	-1.58985	-1.33844	-1.49236	0.00089914	0.00727537
rno-miR-421*	8.45	8.70333	8.55	7.34833	7.94167	8.07167		8.26333	8.16667	8.17833	8.02667	7.28833	8.01		7.245	7.73	7.72	6.74333	7.145	6.82833		7.46667	7.54667	7.67667	7.05833	7.03833	7.31167		8.56778	8.20278	7.565	7.56333	7.78722	7.775	6.90556	7.13611	-1.71779	-1.34516	-1.57947	-1.34464	-1.49677	0.137464	0.27535
rno-miR-96	3.92833	4.06	4.07167	3.94833	3.455	2.77667		4.25833	4.36333	4.33333	3.24167	4.135	3.11167		4.69167	4.73167	4.135	4.14667	3.95333	4.06167		4.39667	4.51	4.69167	4.04333	4.07833	4.325		4.02	4.31833	4.51944	4.53278	3.39333	3.49611	4.05389	4.14889	-1.54399	-1.76813	-1.38085	-1.30485	-1.49946	0.0439496	0.11718
rno-miR-300-5p	12.5083	13.06	12.9517	12.4583	12.225	12.0067		14.6783	12.6033	12.7933	12.0417	12.765	12.3917		15.1017	13.5117	11.685	11.2867	11.1633	12.0917		12.2467	12.87	11.9717	12.6933	13.3483	11.805		12.84	13.3583	13.4328	12.3628	12.23	12.3994	11.5139	12.6156	-1.52626	-1.94381	-3.78132	1.1915	-1.51497	0.0576888	0.14162
rno-miR-186	3.94833	3.92	3.91167	3.67833	3.365	3.19667		3.99833	4.17333	4.11333	3.23167	3.485	3.39167		4.15167	4.23167	4.065	3.14667	3.55333	3.67167		4.19667	4.13	4.10167	3.63333	3.73833	3.595		3.92667	4.095	4.14944	4.14278	3.41333	3.36944	3.45722	3.65556	-1.42734	-1.65354	-1.61577	-1.40174	-1.5246	0.000315421	0.00396491
rno-miR-541*	11.69	11.7933	11.36	11.2083	11.2217	11.1817		12.4533	12.2467	11.9683	12.1867	12.1083	11.33		11.425	12.92	12.11	11.8633	10.915	11.4583		12.5367	13.2067	13.5367	11.7383	13.4483	11.4317		11.6144	12.2228	12.1517	13.0933	11.2039	11.875	11.4122	12.2061	-1.3292	-1.2726	-1.66953	-1.84961	-1.53024	0.16811	0.31729
rno-miR-1912-5p	8.75	8.86333	9.44	7.73833	8.72167	9.03167		9.90333	9.50667	9.49833	9.28667	8.50833	9.19		10.345	9.93	9.78	9.80333	9.215	9.14833		10.6267	9.97667	9.31667	9.06833	9.57833	9.18167		9.01778	9.63611	10.0183	9.97333	8.49722	8.995	9.38889	9.27611	-1.43451	-1.55953	-1.54697	-1.62138	-1.5406	0.0872025	0.197035
rno-miR-188	7.62833	7.44	7.36167	6.72833	6.845	7.07667		7.25833	7.26333	7.34333	6.77167	6.405	6.92167		7.71167	7.33167	7.215	6.40667	6.87333	6.78167		7.52667	7.79	7.24167	6.98333	6.93833	6.895		7.47667	7.28833	7.41944	7.51944	6.88333	6.69944	6.68722	6.93889	-1.50873	-1.50409	-1.6612	-1.49542	-1.54236	0.000256647	0.00380888
rno-miR-362	8.37833	8.62	8.51167	7.81833	7.735	7.84667		8.36833	8.56333	8.41333	7.83167	7.705	7.68167		8.40167	8.38167	8.305	8.19667	7.64333	7.62167		8.30667	8.34	8.31167	7.71333	7.80833	7.705		8.50333	8.44833	8.36278	8.31944	7.8	7.73944	7.82056	7.74222	-1.62826	-1.63454	-1.45621	-1.49197	-1.55275	9.42897e-06	0.000536042
rno-miR-19b	1.60833	1.62	1.62167	1.86833	1.365	0.816667		1.81833	2.11333	1.97333	0.741667	1.655	0.741667		1.72167	2.00167	1.725	0.266667	1.30333	1.41167		1.78667	1.81	2.06167	1.44333	1.30833	1.605		1.61667	1.96833	1.81611	1.88611	1.35	1.04611	0.993889	1.45222	-1.20303	-1.89503	-1.76813	-1.35087	-1.55426	0.00402199	0.0205184
rno-miR-19a	1.67833	1.75	1.63167	1.89833	1.355	0.806667		1.90833	2.09333	1.90333	0.761667	1.665	0.691667		1.68167	2.00167	1.725	0.326667	1.32333	1.40167		1.75667	1.83	2.07167	1.41333	1.31833	1.625		1.68667	1.96833	1.80278	1.88611	1.35333	1.03944	1.01722	1.45222	-1.25992	-1.90381	-1.72376	-1.35087	-1.55959	0.00258681	0.0145408
rno-miR-455*	2.37833	2	2.08167	0.998333	1.345	1.81667		1.87833	2.02333	1.75333	1.72167	1.235	1.77167		2.86167	2.74167	2.765	2.25667	1.95333	1.99167		2.61667	2.52	2.50167	1.81333	1.94833	1.705		2.15333	1.885	2.78944	2.54611	1.38667	1.57611	2.06722	1.82222	-1.70133	-1.23875	-1.64972	-1.65163	-1.56036	0.0450763	0.118212
rno-miR-181a	0.108333	0.05	0.121667	-0.311667	-0.515	-0.713333		0.268333	0.513333	0.453333	-0.418333	-0.065	-0.288333		0.881667	0.761667	0.635	-0.00333333	0.133333	0.221667		0.586667	0.6	0.721667	-0.0766667	0.0283333	-0.115		0.0933333	0.411667	0.759444	0.636111	-0.513333	-0.257222	0.117222	-0.0544444	-1.52274	-1.58985	-1.56073	-1.6139	-1.57181	0.0170706	0.0574592
rno-miR-136*	7.65	7.51333	7.63	7.77833	7.20167	7.12167		7.96333	7.78667	8.07833	6.69667	7.28833	6.8		7.505	7.9	7.59	6.73333	6.765	7.08833		7.62667	7.96667	7.76667	7.21833	7.47833	7.33167		7.59778	7.94278	7.665	7.78667	7.36722	6.92833	6.86222	7.34278	-1.17329	-2.02012	-1.74446	-1.36027	-1.57453	0.0066633	0.0293996
rno-miR-20a	1.58833	1.54	1.52167	1.33833	1.065	1.00667		1.50833	1.59333	1.57333	0.841667	1.035	0.851667		1.53167	1.75167	1.665	0.236667	0.953333	1.05167		1.68667	1.58	1.84167	1.02333	1.05833	1.175		1.55	1.55833	1.64944	1.70278	1.13667	0.909444	0.747222	1.08556	-1.33176	-1.56796	-1.86894	-1.53392	-1.57565	0.000528799	0.00556945
rno-miR-200b*	7.98	7.54333	7.82	6.69833	7.02167	7.43167		7.73333	7.60667	7.98833	7.40667	7.25833	7.56		7.615	8.14	7.91	6.76333	7.465	7.22833		7.92667	7.91667	8.04667	7.28833	6.95833	7.36167		7.78111	7.77611	7.88833	7.96333	7.05056	7.40833	7.15222	7.20278	-1.65928	-1.29036	-1.66568	-1.69414	-1.57737	0.000315081	0.00396491
rno-miR-539	9.65833	9.82	9.53167	9.32833	9.305	9.58667		9.71833	9.88333	10.0233	8.77167	8.985	8.84167		10.1417	9.23167	9.165	8.67667	8.81333	8.67167		9.52667	9.05	9.56167	8.85333	9.05833	8.875		9.67	9.875	9.51278	9.37944	9.40667	8.86611	8.72056	8.92889	-1.20025	-2.01236	-1.73174	-1.36657	-1.57773	0.013836	0.0491028
rno-miR-17-5p	2.31833	2.39	2.42167	2.03833	1.815	1.79667		2.31833	2.25333	2.45333	1.75167	1.905	1.72167		2.45167	2.63167	2.645	1.12667	1.79333	1.85167		2.53667	2.45	2.52167	1.84333	1.88833	1.905		2.37667	2.34167	2.57611	2.50278	1.88333	1.79278	1.59056	1.87889	-1.40769	-1.46296	-1.98008	-1.54102	-1.59794	0.000277109	0.00396491
rno-miR-299	8.38833	8.6	8.53167	7.85833	8.075	8.67667		8.68833	8.35333	8.41333	7.96167	8.025	8.02167		8.13167	8.09167	8.185	6.16667	7.53333	7.21167		8.18667	8.03	8.37167	7.64333	7.40833	7.635		8.50667	8.485	8.13611	8.19611	8.20333	8.00278	6.97056	7.56222	-1.23399	-1.39689	-2.2432	-1.55174	-1.60646	0.0670727	0.157548
rno-miR-187	7.41	7.45333	7.44	7.39833	7.19167	7.00167		7.55333	7.74667	7.47833	6.36667	6.84833	6.52		8.085	7.6	7.67	7.59333	7.185	7.30833		7.80667	7.74667	7.70667	6.85833	6.84833	6.78167		7.43444	7.59278	7.785	7.75333	7.19722	6.57833	7.36222	6.82944	-1.17872	-2.02012	-1.34051	-1.89722	-1.60914	0.0156953	0.0542277
rno-miR-341	8.7	8.89333	8.87	8.90833	8.33167	8.34167		9.77333	9.48667	9.33833	8.72667	9.14833	8.66		10.285	10.18	9	9.28333	8.725	8.99833		9.73667	10.6267	9.95667	8.85833	9.29833	9.32167		8.82111	9.53278	9.82167	10.1067	8.52722	8.845	9.00222	9.15944	-1.22594	-1.6108	-1.76473	-1.92816	-1.63241	0.0666364	0.157089
rno-miR-20b-5p	3.54833	3.51	3.52167	3.20833	2.945	2.98667		3.36833	3.59333	3.57333	2.79167	2.875	2.78167		3.32167	3.65167	3.605	1.97667	2.75333	2.72167		3.46667	3.32	3.56167	2.83333	2.83833	2.985		3.52667	3.51167	3.52611	3.44944	3.04667	2.81611	2.48389	2.88556	-1.39474	-1.61951	-2.0594	-1.47825	-1.63797	0.0011448	0.00879475
rno-miR-181b	0.628333	0.37	0.511667	-0.521667	-0.055	0.146667		0.758333	0.693333	0.723333	0.281667	-0.015	0.401667		1.15167	1.01167	1.065	-0.203333	0.443333	0.371667		1.11667	0.91	1.01167	0.173333	0.278333	0.185		0.503333	0.725	1.07611	1.01278	-0.143333	0.222778	0.203889	0.212222	-1.56555	-1.41639	-1.83048	-1.74177	-1.63855	0.00452152	0.0220265
rno-miR-181c	0.408333	0.26	0.391667	-0.0416667	-0.185	-0.493333		0.868333	0.803333	0.693333	-0.0583333	0.175	-0.0283333		1.15167	0.991667	0.865	0.0966667	0.353333	0.401667		0.896667	0.91	1.09167	0.133333	0.248333	0.165		0.353333	0.788333	1.00278	0.966111	-0.24	0.0294444	0.283889	0.182222	-1.50873	-1.69219	-1.64591	-1.72177	-1.64215	0.00891796	0.0361354
rno-miR-181d*	12.56	13.4633	12.65	12.1183	12.5617	12.2417		12.1233	12.7267	12.8083	11.3867	11.5683	12.52		11.135	13.88	13.04	13.0733	11.805	11.0583		13.5867	12.4267	12.6367	12.6783	11.6783	11.7117		12.8911	12.5528	12.685	12.8833	12.3072	11.825	11.9789	12.0228	-1.49888	-1.65609	-1.6314	-1.81574	-1.65053	0.00145614	0.0102039
rno-miR-455	3.81833	4	3.77167	3.76833	3.175	2.80667		3.99833	3.92333	4.00333	2.97167	3.515	2.87167		4.30167	4.26167	4.165	2.95667	3.55333	3.55167		4.10667	4.03	4.30167	3.67333	3.40833	3.755		3.86333	3.975	4.24278	4.14611	3.25	3.11944	3.35389	3.61222	-1.52979	-1.80946	-1.85175	-1.44783	-1.65971	0.00171386	0.0111805
rno-miR-672	10.0583	9.64	10.0517	9.54833	10.265	9.84667		10.5283	10.3933	10.6733	9.48167	9.115	9.86167		10.6217	10.6617	10.245	9.91667	9.89333	10.0017		10.5767	11	10.7117	9.49333	9.62833	9.945		9.91667	10.5317	10.5094	10.7628	9.88667	9.48611	9.93722	9.68889	-1.02101	-2.06416	-1.48681	-2.1051	-1.66927	0.0169298	0.0574592
rno-miR-200a*	8.41	8.53333	8.91	7.58833	7.46167	7.82167		8.22333	8.73667	8.90833	8.23667	7.94833	7.78		8.365	8.94	9.08	8.30333	8.075	7.50833		8.37667	8.14667	8.17667	7.77833	7.97833	7.60167		8.61778	8.62278	8.795	8.23333	7.62389	7.98833	7.96222	7.78611	-1.99155	-1.55234	-1.78111	-1.36341	-1.6721	0.00249594	0.0144027
rno-miR-376c	8.37833	8.67	8.49167	7.86833	8.065	8.42667		8.46833	8.66333	8.57333	7.98167	7.465	8.06167		7.51167	8.01167	8.205	5.91667	7.44333	7.31167		8.12667	7.94	8.15167	7.30333	6.91833	7.415		8.51333	8.56833	7.90944	8.07278	8.12	7.83611	6.89056	7.21222	-1.31342	-1.6612	-2.02636	-1.81574	-1.70418	0.0601636	0.146048
rno-miR-708	5.30833	5.26	5.35167	4.39833	4.535	4.77667		5.10833	5.29333	5.37333	4.68167	4.675	4.81167		5.48167	5.28167	5.405	4.03667	4.42333	4.52167		5.51667	5.34	5.37167	4.70333	4.76833	4.655		5.30667	5.25833	5.38944	5.40944	4.57	4.72278	4.32722	4.70889	-1.66632	-1.4495	-2.08815	-1.62513	-1.70727	0.000248413	0.00380888
rno-miR-326	5.02833	4.9	4.87167	4.77833	4.445	3.76667		5.53833	5.61333	5.53333	4.37167	5.085	4.44167		6.32167	5.67167	5.105	5.49667	4.75333	5.06167		5.58667	5.77	6.06167	4.81333	4.98833	4.805		4.93333	5.56167	5.69944	5.80611	4.33	4.63278	5.10389	4.86889	-1.51922	-1.90381	-1.51105	-1.91484	-1.71223	0.0242471	0.0763056
rno-miR-485	11.4283	11.29	11.8417	11.6983	11.285	11.0467		12.1183	12.1433	13.0033	11.7417	10.645	11.8917		11.3217	11.6617	12.275	10.7567	11.4933	12.2217		12.5167	11.01	13.2017	10.5633	10.9083	11.165		11.52	12.4217	11.7528	12.2428	11.3433	11.4261	11.4906	10.8789	-1.13027	-1.99385	-1.19932	-2.57378	-1.72431	0.0318307	0.0932084
rno-miR-433	9.64833	9.17	9.92167	8.33833	9.285	9.42667		9.83833	9.73333	9.80333	8.91167	8.555	9.08167		9.36167	9.81167	9.415	8.43667	8.51333	8.71167		9.11667	10.27	9.02167	8.83333	8.86833	8.775		9.58	9.79167	9.52944	9.46944	9.01667	8.84944	8.55389	8.82556	-1.47768	-1.92149	-1.9664	-1.56254	-1.73202	0.000590023	0.00575053
rno-miR-3563-3p/rno-miR-299*	12.01	11.4633	11.33	12.1083	10.8517	10.4417		12.0733	12.1767	11.0983	10.8767	10.8983	10.59		10.985	11.67	11.15	11.0433	11.395	10.4783		13.1567	11.5167	12.3667	11.1483	11.2983	10.9117		11.6011	11.7828	11.2683	12.3467	11.1339	10.7883	10.9722	11.1194	-1.38245	-1.99231	-1.22783	-2.34116	-1.73594	0.0207325	0.0675494
rno-miR-376b-5p	8.89833	9.06	9.07167	7.89833	8.535	9.09667		8.74833	8.80333	9.21333	8.20167	7.985	8.62167		8.04167	8.35167	8.435	6.15667	7.42333	7.42167		8.31667	8.16	8.31167	7.73333	7.30833	7.825		9.01	8.92167	8.27611	8.26278	8.51	8.26944	7.00056	7.62222	-1.41421	-1.57159	-2.42092	-1.55893	-1.74141	0.100283	0.219747
rno-miR-183	4.36833	4.25	4.28167	3.00833	3.535	3.75667		3.92833	4.06333	4.07333	3.55167	3.355	3.72167		4.50167	4.41167	4.655	2.71667	3.71333	3.66167		4.34667	3.99	4.09167	3.59333	3.49833	3.425		4.3	4.02167	4.52278	4.14278	3.43333	3.54278	3.36389	3.50556	-1.82344	-1.39367	-2.23285	-1.55533	-1.75133	0.000489388	0.00523885
rno-miR-665	9.48	9.43333	9.71	8.89833	8.29167	8.71167		9.63333	9.63667	9.62833	8.60667	9.08833	8.58		9.185	9.79	9.56	10.2033	8.835	8.98833		9.70667	9.99667	9.64667	8.60833	8.67833	8.64167		9.54111	9.63278	9.51167	9.78333	8.63389	8.75833	9.34222	8.64278	-1.87543	-1.8333	-1.12463	-2.20466	-1.7595	0.00500842	0.0236354
rno-miR-185	5.33833	5.26	5.17167	4.27833	4.405	4.71667		5.10833	5.21333	5.24333	4.47167	4.335	4.60167		5.74167	5.22167	5.325	4.67667	4.48333	4.55167		5.47667	5.24	5.27167	4.43333	4.39833	4.495		5.25667	5.18833	5.42944	5.32944	4.46667	4.46944	4.57056	4.44222	-1.72907	-1.64591	-1.81364	-1.84961	-1.75956	8.97605e-06	0.000536042
rno-miR-380	10.9983	10.89	11.5517	10.6783	10.935	10.7567		11.5083	11.3233	12.4533	10.5017	10.695	10.8617		9.63167	10.7217	12.005	8.42667	9.62333	10.8017		11.0467	10.12	10.3217	9.83333	9.96833	10.215		11.1467	11.7617	10.7861	10.4961	10.79	10.6861	9.61722	10.0056	-1.28046	-2.10753	-2.24838	-1.40499	-1.76034	0.0952479	0.211554
rno-miR-329*	11.41	10.8433	10.48	10.7583	9.93167	10.4817		11.0933	11.7867	11.9183	10.8867	10.7183	10.5		14.225	12.6	11.51	17.0833	11.525	10.6783		11.9767	13.9367	12.4867	10.3883	10.7883	10.2317		10.9111	11.5994	12.7783	12.8	10.3906	10.7017	13.0956	10.4694	-1.43451	-1.86319	1.24593	-5.02999	-1.77044	0.322888	0.486942
rno-miR-296	9.50833	9.34	9.48167	7.88833	8.425	8.70667		9.47833	8.28333	9.06333	8.70167	8.325	8.77167		9.31167	9.35167	9.555	8.09667	8.16333	8.73167		9.39667	9.15	9.41167	8.54333	8.78833	8.685		9.44333	8.94167	9.40611	9.31944	8.34	8.59944	8.33056	8.67222	-2.14851	-1.26771	-2.10753	-1.56615	-1.77247	0.00155775	0.0107075
rno-miR-3583-5p	19.77	19.3533	17.24	14.1283	15.2817	14.5917		13.5233	16.5667	13.2083	19.4567	19.2583	14.72		13.955	19.17	15.97	17.0833	15.345	12.4583		15.2667	18.3867	13.4967	13.2083	18.3383	19.5917		18.7878	14.4328	16.365	15.7167	14.6672	17.8117	14.9622	17.0461	-17.3945	10.4027	-2.6441	2.51306	-1.78069	0.870412	0.928724
rno-miR-130b*	11.53	11.3233	11.77	10.1783	10.2917	11.7317		11.0933	11.6767	11.3483	11.3767	10.2983	10.98		11.915	11.03	10.72	10.0533	10.825	10.2583		10.8267	12.3667	10.9567	10.0083	10.1383	10.5917		11.5411	11.3728	11.2217	11.3833	10.7339	10.885	10.3789	10.2461	-1.74984	-1.40228	-1.7935	-2.19957	-1.7863	0.00238654	0.0139144
rno-miR-411	7.31833	7	7.10167	6.86833	6.575	6.90667		7.30833	7.30333	7.32333	6.34167	6.155	6.45167		7.06167	7.03167	7.115	5.64667	6.18333	6.38167		7.17667	7.23	7.05167	6.22333	6.14833	6.335		7.14	7.31167	7.06944	7.15278	6.78333	6.31611	6.07056	6.23556	-1.28046	-1.99385	-1.99846	-1.88848	-1.79031	0.00228434	0.0135607
rno-miR-15b*	7.45	7.54333	7.53	6.24833	6.52167	6.98167		7.41333	7.40667	7.54833	6.69667	6.41833	6.91		6.685	6.91	6.94	5.51333	6.245	6.00833		6.96667	6.86667	6.96667	6.01833	6.23833	6.27167		7.50778	7.45611	6.845	6.93333	6.58389	6.675	5.92222	6.17611	-1.89722	-1.71845	-1.89576	-1.69023	-1.80042	0.013942	0.0492115
rno-miR-379	6.89833	6.79	6.88167	5.92833	6.355	6.78667		6.79833	6.82333	7.00333	6.29167	5.715	6.07167		6.18167	6.33167	6.445	4.34667	5.60333	5.74167		6.63667	6.07	6.58167	5.70333	5.31833	5.545		6.85667	6.875	6.31944	6.42944	6.35667	6.02611	5.23056	5.52222	-1.41421	-1.80111	-2.1271	-1.87543	-1.80446	0.0279187	0.0836281
rno-miR-376a	9.45833	9.33	9.46167	10.2883	9.045	8.04667		10.0383	10.3333	9.88333	8.04167	9.295	8.09167		9.23167	9.50167	8.225	8.76667	8.86333	8.47167		9.77667	9.87	10.4817	9.21333	8.98833	9.485		9.41667	10.085	8.98611	10.0428	9.12667	8.47611	8.70056	9.22889	-1.22264	-3.05017	-1.21888	-1.75794	-1.81241	0.0566405	0.140099
rno-miR-181c*	8.76	8.56333	8.54	8.85833	7.73167	7.30167		9.34333	9.44667	9.36833	8.02667	8.13833	7.7		9.005	9.15	9.03	9.08333	8.295	8.23833		9.21667	9.17667	9.14667	8.24833	9.16833	8.22167		8.62111	9.38611	9.06167	9.18	7.96389	7.955	8.53889	8.54611	-1.57704	-2.69654	-1.43672	-1.55174	-1.81551	0.0131959	0.0473456
rno-miR-107	5.79833	5.54	5.76167	5.06833	5.215	5.07667		5.88833	6.05333	5.81333	5.09167	5.135	5.15167		6.98167	6.16167	6.165	5.14667	5.22333	5.45167		6.18667	6.35	6.07167	5.41333	5.37833	5.275		5.7	5.91833	6.43611	6.20278	5.12	5.12611	5.27389	5.35556	-1.49485	-1.73174	-2.23802	-1.79903	-1.81591	0.00260532	0.0145408
rno-miR-138-1*	12.61	11.8833	12.3	11.4983	11.5317	11.7117		12.9833	13.1067	12.7583	13.1367	12.5983	12.46		17.355	14.22	12.64	17.0833	11.485	11.5783		13.3867	13.2767	14.1167	13.2483	12.6483	12.0217		12.2644	12.9494	14.7383	13.5933	11.5806	12.7317	13.3822	12.6394	-1.60646	-1.16294	-2.55994	-1.93709	-1.81661	0.259476	0.433345
rno-miR-543	13.6783	12.64	12.8817	11.3483	12.515	12.9267		13.1583	14.3633	12.6033	14.8017	11.755	11.9017		10.8717	13.9317	12.465	10.2667	10.9733	12.1017		12.7667	12.29	12.0917	11.7733	11.5983	11.765		13.0667	13.375	12.4228	12.3828	12.2633	12.8194	11.1139	11.7122	-1.74513	-1.46973	-2.47751	-1.59169	-1.82101	0.106712	0.230739
rno-miR-337*	9.39	9.37333	9.5	8.59833	8.60167	9.25167		9.12333	9.56667	9.38833	9.05667	8.29833	8.62		9.295	9.16	9.2	8.03333	8.215	8.47833		9.59667	9.13667	9.72667	8.15833	8.27833	8.44167		9.42111	9.35944	9.21833	9.48667	8.81722	8.65833	8.24222	8.29278	-1.51981	-1.62576	-1.96716	-2.28769	-1.8501	0.00120974	0.00918556
rno-miR-15b	2.83833	2.62	2.78167	1.46833	2.005	2.26667		2.85833	2.83333	2.79333	1.96167	1.755	2.06167		2.54167	2.90167	2.885	0.996667	2.09333	1.96167		2.89667	2.71	2.68167	1.99333	1.92833	2.155		2.74667	2.82833	2.77611	2.76278	1.91333	1.92611	1.68389	2.02556	-1.7818	-1.86894	-2.13202	-1.66696	-1.86243	2.05127e-05	0.00103037
rno-miR-337	7.99833	7.76	7.85167	8.00833	7.455	7.07667		7.76833	8.21333	8.33333	6.80167	7.155	6.79167		8.11167	7.77167	7.905	6.03667	7.08333	7.35167		8.05667	8.08	8.05167	7.24333	7.16833	7.355		7.87	8.105	7.92944	8.06278	7.51333	6.91611	6.82389	7.25556	-1.28046	-2.27977	-2.15182	-1.74984	-1.86547	0.00212313	0.0130793
rno-miR-483	9.59833	9.87	9.91167	8.88833	10.165	9.77667		9.89833	9.51333	9.99333	9.08167	9.065	9.09167		9.64167	10.4017	9.615	7.44667	8.58333	8.98167		10.1667	10.55	9.59167	9.39333	8.82833	9.595		9.79333	9.80167	9.88611	10.1028	9.61	9.07944	8.33722	9.27222	-1.1355	-1.64972	-2.92592	-1.77837	-1.87238	0.0257047	0.0791755
rno-miR-127	5.70833	5.46	5.58167	4.73833	4.985	5.10667		5.49833	5.76333	5.70333	4.55167	4.445	4.62167		5.28167	5.62167	5.415	3.99667	4.57333	4.65167		5.45667	5.51	5.33167	4.61333	4.58833	4.745		5.58333	5.655	5.43944	5.43278	4.94333	4.53944	4.40722	4.64889	-1.55833	-2.16678	-2.04517	-1.72177	-1.87301	0.000406729	0.00471299
rno-miR-215	13.4583	12.46	12.5217	10.7383	11.045	12.4267		13.5183	13.0533	12.8733	13.0717	10.855	13.0017		11.5117	12.6917	13.405	12.5667	12.2433	11.2117		14.5367	13.02	11.8617	12.5833	12.0083	12.745		12.8133	13.1483	12.5361	13.1394	11.4033	12.3094	12.0072	12.4456	-2.65737	-1.78867	-1.44282	-1.61764	-1.87662	0.019428	0.0640733
rno-miR-301a	4.65833	4.6	4.59167	4.64833	4.015	3.42667		4.88833	5.11333	5.01333	3.42167	4.205	3.47167		4.85167	5.06167	4.725	3.92667	3.78333	4.13167		5.05667	5.02	5.26167	4.31333	4.26833	4.635		4.61667	5.005	4.87944	5.11278	4.03	3.69944	3.94722	4.40556	-1.50177	-2.47179	-1.90821	-1.63266	-1.87861	0.00278272	0.0153993
rno-miR-539*	9.94	10.0933	9.73	9.98833	9.76167	9.79167		10.2933	10.3967	10.3083	8.94667	9.14833	9.09		10.085	10.94	9.89	9.14333	9.285	9.92833		11.2967	10.0767	9.66667	9.10833	9.03833	9.31167		9.92111	10.3328	10.305	10.3467	9.84722	9.06167	9.45222	9.15278	-1.05255	-2.41347	-1.80597	-2.28769	-1.88992	0.00603007	0.0279265
rno-miR-411*	7.71	7.80333	7.77	6.84833	7.01167	7.41167		7.59333	7.46667	7.68833	6.98667	6.46833	7.11		6.875	7.13	7.47	5.67333	6.285	6.14833		7.42667	7.11667	7.24667	6.33833	5.91833	6.25167		7.76111	7.58278	7.15833	7.26333	7.09056	6.855	6.03556	6.16944	-1.59169	-1.65609	-2.17766	-2.13449	-1.88998	0.0214546	0.0693558
rno-let-7a-2*	11.88	11.5633	11.12	11.1883	11.0717	10.2417		12.0233	12.0367	12.1183	10.6567	10.7183	10.34		11.435	11.72	10.9	11.3633	11.005	10.2783		12.2167	11.8767	12.1067	10.6383	10.9383	12.1617		11.5211	12.0594	11.3517	12.0667	10.8339	10.5717	10.8822	11.2461	-1.61018	-2.80457	-1.38458	-1.76609	-1.89135	0.00944268	0.0373701
rno-miR-379*	7.98833	8.01	7.95167	6.88833	7.415	7.91667		8.15833	7.61333	7.84333	7.22167	6.775	7.24167		7.06167	7.66167	7.355	5.31667	6.43333	6.28167		7.42667	7.13	7.49167	6.47333	6.28833	6.675		7.98333	7.87167	7.35944	7.34944	7.40667	7.07944	6.01056	6.47889	-1.4914	-1.73174	-2.54716	-1.82837	-1.89967	0.0439648	0.11718
rno-miR-429	2.15833	2.21	2.16167	0.998333	1.085	1.42667		1.78833	1.89333	2.00333	1.23167	1.095	1.43167		1.74167	2.03167	2.205	-0.0733333	1.10333	1.09167		1.81667	1.6	1.71167	1.01333	0.948333	1.145		2.17667	1.895	1.99278	1.70944	1.17	1.25278	0.707222	1.03556	-2.00926	-1.56073	-2.43776	-1.59537	-1.90078	0.00111642	0.00871082
rno-miR-743b	19.8083	19.73	19.8317	14.6983	15.035	20.2467		15.4383	19.5933	19.5433	19.2317	16.495	19.7917		17.4017	19.1817	19.125	16.4467	18.6233	18.5217		18.5967	18.27	18.4017	19.1333	18.2883	19.705		19.79	18.1917	18.5694	18.4228	16.66	18.5061	17.8639	19.0422	-8.75435	1.24353	-1.63077	1.53628	-1.90133	0.289891	0.455045
rno-miR-137*	19.77	20.3533	19.79	15.9883	15.7017	20.1817		19.3133	16.3467	19.4683	19.4567	17.6483	19.89		17.355	19.17	19.02	17.0833	18.595	18.3783		18.6667	18.3867	18.5067	16.3583	18.3383	19.5917		19.9711	18.3761	18.515	18.52	17.2906	18.9983	18.0189	18.0961	-6.41103	1.53924	-1.41041	-1.34154	-1.90593	0.197674	0.359557
rno-miR-3559-5p	7.74	8.00333	8.23	6.93833	6.99167	7.36167		7.98333	8.24667	8.08833	7.40667	6.88833	7.54		7.435	7.51	7.53	6.30333	6.525	6.39833		7.85667	7.51667	7.59667	6.71833	6.63833	6.87167		7.99111	8.10611	7.49167	7.65667	7.09722	7.27833	6.40889	6.74278	-1.85818	-1.77495	-2.11811	-1.88412	-1.90884	0.00825447	0.0343323
rno-miR-434	6.33833	6.29	6.28167	5.35833	5.665	5.96667		5.99833	6.18333	6.19333	5.21167	5.045	5.48167		5.91167	6.04167	5.855	3.72667	5.23333	5.09167		5.91667	5.83	6.07167	4.93333	4.81833	5.385		6.30333	6.125	5.93611	5.93944	5.66333	5.24611	4.68389	5.04556	-1.55833	-1.83896	-2.38208	-1.85818	-1.90939	0.0062004	0.0285131
rno-miR-182	4.54833	4.56	4.71167	3.52833	3.545	3.55667		4.41833	4.38333	4.48333	3.70167	3.785	3.62167		4.67167	4.86167	4.945	3.07667	3.84333	4.00167		4.65667	4.56	4.44167	3.88333	3.84833	3.835		4.60667	4.42833	4.82611	4.55278	3.54333	3.70278	3.64056	3.85556	-2.08975	-1.65354	-2.27451	-1.62138	-1.9098	0.000129241	0.00291015
rno-miR-301b	4.75833	5.02	4.72167	4.86833	4.245	3.58667		5.01833	5.41333	5.20333	3.50167	4.385	3.51167		4.91167	5.23167	4.915	3.88667	4.24333	4.30167		5.27667	5.3	5.34167	4.65333	4.38833	4.745		4.83333	5.21167	5.01944	5.30611	4.23333	3.79944	4.14389	4.59556	-1.51572	-2.66147	-1.83471	-1.63643	-1.91208	0.00358356	0.0188715
rno-miR-3573-5p	16.2	19.5133	15.64	13.3683	13.8517	16.0417		19.3133	14.8467	14.0883	16.8667	14.8983	14.64		14.995	19.17	19.02	17.0833	16.635	18.3783		18.6667	14.2467	18.5067	15.5983	18.3383	19.5917		17.1178	16.0828	17.7283	17.14	14.4206	15.4683	17.3656	17.8428	-6.48552	-1.53097	-1.2859	1.62764	-1.91869	0.427314	0.583758
rno-miR-377	9.04833	9.23	9.40167	9.33833	9.085	8.48667		9.46833	10.1333	10.6033	8.46167	8.515	8.57167		9.98167	9.62167	9.425	8.51667	9.11333	8.65167		9.30667	9.47	9.64167	9.08333	8.54833	8.575		9.22667	10.0683	9.67611	9.47278	8.97	8.51611	8.76056	8.73556	-1.19472	-2.93269	-1.8863	-1.66696	-1.92016	0.00503112	0.0236354
rno-miR-666*	12.68	13.4133	13.02	14.4383	12.0417	11.5017		15.7233	13.4467	13.0783	13.2967	14.0083	11.69		12.475	14.32	12.29	12.5333	11.415	12.4383		12.5367	16.6967	12.5467	13.2283	12.8283	11.9217		13.0378	14.0828	13.0283	13.9267	12.6606	12.9983	12.1289	12.6594	-1.29884	-2.12056	-1.86535	-2.40698	-1.92293	0.0350684	0.0986937
rno-miR-3590-5p	16.17	15.3133	12.87	11.8483	13.0417	13.6417		14.3233	14.4167	13.9883	13.8867	13.2183	12.87		17.355	12.63	13.38	11.7433	13.335	13.2783		13.4967	14.8967	12.4767	15.7683	13.8683	11.8017		14.7844	14.2428	14.455	13.6233	12.8439	13.325	12.7856	13.8128	-3.83853	-1.8892	-3.18092	1.14032	-1.94208	0.0193836	0.0640733
rno-miR-376c*	11.01	11.5733	12.23	10.9283	11.1917	10.9917		12.2733	11.6667	12.2983	11.7167	10.4683	11.34		12.035	11.4	11.95	9.22333	11.115	10.7983		11.3067	11.5167	10.9867	10.3783	10.5183	10.4617		11.6044	12.0794	11.795	11.27	11.0372	11.175	10.3789	10.4528	-1.48167	-1.87182	-2.66865	-1.76201	-1.94604	0.0126532	0.0461596
rno-miR-181b-1*	6.89	7.11333	7.09	6.60833	6.25167	5.86167		7.44333	7.39667	7.29833	6.30667	6.67833	6.41		7.555	7.38	7.06	6.02333	6.365	6.06833		7.52667	7.50667	7.43667	6.60833	6.38833	6.67167		7.03111	7.37944	7.33167	7.49	6.24056	6.465	6.15222	6.55611	-1.72974	-1.88484	-2.2649	-1.91042	-1.94747	0.000418611	0.00471299
rno-miR-741-3p	19.77	19.5133	19.79	18.9183	20.0417	20.1817		19.3133	19.0767	19.4683	19.4567	19.2583	14.88		17.355	19.17	19.02	17.0833	18.595	13.8583		18.6667	18.3867	18.5067	19.1783	18.3383	14.6717		19.6911	19.2861	18.515	18.52	19.7139	17.865	16.5122	17.3961	1.01591	-2.67792	-4.00771	-2.17934	-1.96226	0.174996	0.326492
rno-miR-191*	10.0183	10.37	10.0717	10.2783	9.825	9.95667		10.4483	10.1133	10.2033	9.36167	10.215	10.0217		17.4017	10.2917	9.845	11.3667	9.74333	10.1217		10.2167	10.07	10.0017	9.86333	9.90833	9.705		10.1533	10.255	12.5128	10.0961	10.02	9.86611	10.4106	9.82556	-1.09682	-1.30938	-4.2937	-1.20627	-1.97655	0.274592	0.44353
rno-miR-183*	9.33	8.54333	8.85	7.91833	7.95167	8.07167		8.87333	8.95667	9.18833	8.07667	8.28833	8.2		8.475	9.61	9.26	7.22333	8.155	7.87833		8.43667	8.51667	9.07667	7.87833	7.58833	8.32167		8.90778	9.00611	9.115	8.67667	7.98056	8.18833	7.75222	7.92944	-1.90161	-1.76269	-2.5718	-1.67856	-1.97866	0.000303322	0.00396491
rno-miR-500*	10.25	10.9033	10.33	10.7783	10.0117	9.83167		10.8533	10.6867	10.6083	9.90667	9.69833	9.75		10.275	10.68	10.17	9.75333	9.755	9.48833		10.5267	11.6967	11.2967	9.43833	9.25833	9.82167		10.4944	10.7161	10.375	11.1733	10.2072	9.785	9.66556	9.50611	-1.22029	-1.90674	-1.63517	-3.17602	-1.98456	0.00811574	0.0339716
rno-miR-668	14.2283	13.7	12.6417	13.6683	14.365	14.0667		13.7583	12.6533	14.5633	13.3917	15.015	12.9117		13.4417	14.2317	14.895	16.4467	13.1333	12.0617		17.3767	12.47	18.4017	11.6533	14.0083	12.955		13.5233	13.6583	14.1894	16.0828	14.0333	13.7728	13.8806	12.8722	1.42405	1.08256	-1.23875	-9.25707	-1.9973	0.305448	0.469312
rno-miR-301a*	10.46	9.96333	10.04	10.0683	9.75167	9.25167		10.3233	10.4067	10.0883	9.54667	9.35833	9.53		9.435	9.97	10.16	9.50333	9.775	9.54833		10.6667	12.1667	10.9667	9.66833	9.14833	9.23167		10.1544	10.2728	9.855	11.2667	9.69056	9.47833	9.60889	9.34944	-1.37925	-1.73441	-1.18601	-3.77695	-2.01916	0.0348731	0.0985807
rno-miR-340-3p	6.87833	7.28	6.89167	5.73833	6.065	6.72667		7.12833	7.12333	6.91333	6.38167	6.165	6.52167		6.25167	6.90167	6.725	3.75667	5.63333	5.48167		6.36667	5.86	6.15167	5.49333	5.16833	5.995		7.01667	7.055	6.62611	6.12611	6.17667	6.35611	4.95722	5.55222	-1.79005	-1.62325	-3.1797	-1.48853	-2.02038	0.0493586	0.125413
rno-miR-544	13.7183	12.75	11.7917	13.5583	12.625	11.8767		13.7183	13.7933	14.3333	11.5317	12.405	11.2217		14.1717	12.8817	15.105	16.4467	11.7233	13.6117		13.0567	12.38	13.3817	12.8533	11.5883	13.305		12.7533	13.9483	14.0528	12.9394	12.6867	11.7194	13.9272	12.5822	-1.04729	-4.68773	-1.09093	-1.28096	-2.02673	0.265096	0.436359
rno-miR-200b	2.64	2.62333	2.7	0.948333	1.36167	1.77167		2.31333	2.35667	2.35833	1.90667	1.39833	1.81		1.825	2.25	2.26	0.253333	1.185	0.948333		1.84667	1.82667	1.77667	1.07833	0.868333	1.37167		2.65444	2.34278	2.11167	1.81667	1.36056	1.705	0.795556	1.10611	-2.45188	-1.55593	-2.48994	-1.63643	-2.03355	0.00921695	0.0369243
rno-miR-134*	12.04	11.8333	12.23	12.8083	10.8717	12.0217		14.9133	12.6867	11.4783	11.2967	11.5483	11.55		17.355	13.3	12.74	17.0833	10.455	11.1883		12.4567	11.4567	11.7667	12.0883	11.0383	11.2617		12.0344	13.0261	14.465	11.8933	11.9006	11.465	12.9089	11.4628	-1.09725	-2.95081	-2.9406	-1.34775	-2.0841	0.226994	0.391764
rno-miR-382	8.04833	7.9	7.87167	6.91833	7.385	7.88667		7.94833	8.05333	8.03333	7.14167	6.915	7.11167		7.70167	7.78167	7.775	5.20667	6.56333	6.67167		7.72667	7.53	7.63167	6.87333	6.43833	6.705		7.94	8.01167	7.75278	7.62944	7.39667	7.05611	6.14722	6.67222	-1.45734	-1.93933	-3.04313	-1.94157	-2.09534	0.0113483	0.0433358
rno-miR-409-5p	9.81833	10.31	10.1217	9.17833	9.395	9.76667		10.3483	10.0633	10.1533	9.20167	9.055	9.07167		9.64167	10.2817	9.625	7.25667	8.78333	8.62167		9.67667	9.79	10.0217	8.79333	9.31833	9.275		10.0833	10.1883	9.84944	9.82944	9.44667	9.10944	8.22056	9.12889	-1.55473	-2.11241	-3.09275	-1.62513	-2.09625	0.0108548	0.0421917
rno-miR-434*	9.51	9.50333	10.04	9.71833	9.64167	9.24167		10.4233	11.3567	10.0183	8.98667	9.26833	9.37		9.855	10.65	10.18	10.7633	9.845	9.29833		11.3867	9.88667	10.8267	9.13833	8.79833	8.76167		9.68444	10.5994	10.2283	10.7	9.53389	9.20833	9.96889	8.89944	-1.11	-2.62281	-1.19702	-3.48354	-2.10334	0.0321667	0.0933379
rno-miR-431	8.48833	8.32	8.37167	7.52833	7.825	7.42667		8.98833	8.29333	8.65333	6.95167	7.155	7.27167		7.96167	8.24167	8.085	6.63667	8.06333	7.29167		8.63667	8.74	8.62167	7.64333	7.58833	7.315		8.39333	8.645	8.09611	8.66611	7.59333	7.12611	7.33056	7.51556	-1.7411	-2.8657	-1.70002	-2.21999	-2.13171	0.000772324	0.00673895
rno-miR-496*	13.38	13.6333	14.26	14.0283	13.1117	13.8117		15.2533	13.9567	13.6283	13.0567	12.6883	13.75		17.355	16.96	19.02	12.1333	18.595	13.5183		15.3467	14.2667	13.2667	19.1783	13.4683	14.7117		13.7578	14.2794	17.7783	14.2933	13.6506	13.165	14.7489	15.7861	-1.07715	-2.16512	-8.16495	2.8143	-2.14823	0.552117	0.693743
rno-miR-1193-3p	9.74	9.16333	9.87	8.54833	8.94167	9.24167		9.41333	9.57667	9.66833	8.42667	8.53833	8.73		8.685	9.05	9.09	7.94333	8.015	8.27833		10.4767	10.0567	9.74667	8.68833	8.15833	8.37167		9.59111	9.55278	8.94167	10.0933	8.91056	8.565	8.07889	8.40611	-1.60276	-1.98313	-1.81854	-3.22036	-2.1562	0.0112628	0.0432624
rno-miR-490	11.5583	11.52	12.1117	11.0583	11.015	10.4967		12.8083	11.7033	11.9933	11.2817	10.695	10.4117		13.4617	13.0017	12.185	13.0467	11.5733	11.1517		12.2567	11.89	12.8417	10.8633	11.1483	11.435		11.73	12.1683	12.8828	12.3294	10.8567	10.7961	11.9239	11.1489	-1.83189	-2.58869	-1.94381	-2.26664	-2.15776	0.0207373	0.0675494
rno-miR-134	8.32833	8.44	8.36167	7.40833	7.745	7.89667		8.17833	8.36333	8.33333	7.31167	7.565	7.42167		8.90167	8.76167	8.715	6.50667	7.43333	7.25167		8.32667	8.36	8.22167	7.45333	7.08833	7.475		8.37667	8.29167	8.79278	8.30278	7.68333	7.43278	7.06389	7.33889	-1.61702	-1.81364	-3.31472	-1.95056	-2.17399	0.000900337	0.00727537
rno-miR-369-5p	10.6183	10.3	10.2717	8.90833	9.275	10.0367		10.2883	10.0333	10.2433	9.05167	8.795	9.32167		9.33167	9.69167	10.035	8.00667	8.32333	8.45167		9.26667	9.73	9.46167	8.82333	8.36833	8.555		10.3967	10.1883	9.68611	9.48611	9.40667	9.05611	8.26056	8.58222	-1.98618	-2.19196	-2.68618	-1.8711	-2.18386	0.0150723	0.0526321
rno-miR-382*	9.64833	9.91	10.1717	8.51833	9.065	9.24667		9.42833	10.0433	10.3133	8.48167	8.325	9.28167		9.14167	9.24167	9.185	6.69667	8.26333	8.16167		9.66667	8.14	9.13167	8.03333	8.40833	8.195		9.91	9.92833	9.18944	8.97944	8.94333	8.69611	7.70722	8.21222	-1.95432	-2.34929	-2.79379	-1.70199	-2.19985	0.0231027	0.0739511
rno-miR-299*	10.36	10.5033	10.05	10.2083	9.49167	9.63167		10.4233	10.5467	9.78833	9.26667	9.15833	9.22		14.115	9.97	9.88	10.1733	9.745	9.47833		10.8967	11.1767	10.9867	10.0883	9.52833	9.59167		10.3044	10.2528	11.3217	11.02	9.77722	9.215	9.79889	9.73611	-1.44115	-2.05306	-2.87344	-2.43494	-2.20065	0.0107209	0.0419206
rno-miR-18a	6.07833	6	6.10167	5.53833	5.235	5.23667		6.37833	6.40333	6.51333	4.97167	5.085	4.93167		6.04167	6.34167	6.325	4.46667	5.18333	5.25167		6.41667	6.42	6.39167	5.37333	5.28833	5.435		6.06	6.43167	6.23611	6.40944	5.33667	4.99611	4.96722	5.36556	-1.65099	-2.70486	-2.40976	-2.06178	-2.20685	0.000187047	0.00323235
rno-miR-127*	9.11	9.31333	9.11	9.18833	8.54167	8.41167		9.59333	9.35667	9.41833	8.39667	8.82833	7.82		11.625	9.62	9.62	10.3833	8.345	8.50833		9.81667	10.2267	11.7667	8.66833	9.24833	9.02167		9.17778	9.45611	10.2883	10.6033	8.71389	8.34833	9.07889	8.97944	-1.37925	-2.15513	-2.31249	-3.08205	-2.23223	0.0259147	0.0794475
rno-miR-181d	3.83833	3.59	3.63167	2.00833	2.685	3.15667		3.80833	3.71333	3.73333	3.05167	2.485	3.22167		3.96167	3.82167	4.035	1.76667	2.81333	2.64167		4.08667	3.71	4.03167	2.89333	2.78833	2.715		3.68667	3.75167	3.93944	3.94278	2.61667	2.91944	2.40722	2.79889	-2.09943	-1.78043	-2.89231	-2.20976	-2.24548	0.000116407	0.00272993
rno-miR-296*	6.89833	7.03	6.84167	6.44833	6.095	5.75667		7.27833	7.51333	7.46333	5.87167	6.135	5.77167		8.25167	7.52167	7.175	6.48667	6.57333	6.68167		7.40667	8.11	8.10167	6.39333	7.20833	6.215		6.92333	7.41833	7.64944	7.87278	6.1	5.92611	6.58056	6.60556	-1.76949	-2.81322	-2.09782	-2.40698	-2.27188	0.00469162	0.0225267
rno-miR-543*	9.45833	10.23	9.93167	9.50833	9.225	9.43667		9.75833	10.0333	10.2133	8.84167	8.435	8.81167		9.01167	9.45167	9.815	7.56667	8.54333	8.56167		10.4567	10.09	9.24167	8.30333	8.25833	8.545		9.87333	10.0017	9.42611	9.92944	9.39	8.69611	8.22389	8.36889	-1.39797	-2.47179	-2.30094	-2.94967	-2.28009	0.00780101	0.0328649
rno-miR-495	8.46833	8.41	8.55167	7.32833	7.565	8.05667		8.31833	8.51333	8.48333	7.22167	7.525	7.29167		7.97167	7.84167	8.315	5.67667	6.90333	7.01167		8.07667	7.77	8.20167	6.88333	6.55833	6.755		8.47667	8.43833	8.04278	8.01611	7.65	7.34611	6.53056	6.73222	-1.77358	-2.13202	-2.85249	-2.43494	-2.29826	0.00650684	0.0291025
rno-miR-487b	8.39833	8.5	8.43167	7.58833	7.625	8.11667		8.26833	8.67333	8.54333	7.18167	7.105	7.43167		9.00167	8.45167	8.635	6.29667	7.42333	7.34167		8.21667	8.58	8.63167	7.34333	7.27833	7.295		8.44333	8.495	8.69611	8.47611	7.77667	7.23944	7.02056	7.30556	-1.5874	-2.38759	-3.19442	-2.25098	-2.3551	0.00040761	0.00471299
rno-miR-298*	11.07	10.8533	11.05	9.65833	9.82167	10.0617		11.1133	10.7867	10.7083	9.91667	9.87833	10.31		12.165	10.82	12.31	10.0133	10.335	10.4083		12.6167	11.9567	11.4167	10.8183	10.6483	10.2317		10.9911	10.8694	11.765	11.9967	9.84722	10.035	10.2522	10.5661	-2.20976	-1.78317	-2.85359	-2.6955	-2.38551	0.00843093	0.0348443
rno-miR-876	13.65	13.5233	12.95	11.7883	15.7217	14.1917		15.4133	13.4067	11.8883	12.5167	12.7883	14.15		12.385	19.17	17.72	14.4433	13.175	12.4483		15.6767	15.2867	15.1267	14.9283	14.9083	13.8517		13.3744	13.5694	16.425	15.3633	13.9006	13.1517	13.3556	14.5628	1.44004	-1.33587	-8.3945	-1.74177	-2.50802	0.28336	0.453002
rno-miR-369-3p	7.62833	7.72	7.81167	6.75833	6.995	7.16667		7.89833	7.92333	7.77333	6.79167	6.435	6.78167		7.58167	7.46167	7.425	4.52667	6.07333	6.04167		7.67667	7.28	7.52167	6.11333	6.12833	6.355		7.72	7.865	7.48944	7.49278	6.97333	6.66944	5.54722	6.19889	-1.67791	-2.29033	-3.84297	-2.45188	-2.56577	0.00714789	0.0309329
rno-miR-323	12.0183	11.82	13.4217	11.8383	12.105	12.8567		13.1583	14.4333	12.2533	11.2417	11.835	11.8517		12.2117	12.6617	12.555	9.30667	11.4133	10.9417		11.4567	11.81	14.0617	11.4533	10.7483	11.145		12.42	13.2817	12.4761	12.4428	12.2667	11.6428	10.5539	11.1156	-1.11214	-3.11426	-3.79006	-2.50919	-2.63141	0.0243056	0.0763056
rno-miR-380*	9.42	9.34333	9.72	9.23833	8.74167	8.28167		10.3733	9.92667	10.5483	8.17667	8.22833	7.83		9.805	9.95	9.75	9.08333	8.185	8.64833		9.29667	10.0767	9.72667	8.85833	8.19833	8.48167		9.49444	10.2828	9.835	9.7	8.75389	8.07833	8.63889	8.51278	-1.67082	-4.60897	-2.29121	-2.27714	-2.71204	0.000984693	0.00784152
rno-miR-19a*	10.7	11.2833	10.67	10.9283	10.1317	10.2417		11.0833	11.7967	11.3283	10.1067	9.95833	10.14		12.485	11.77	11.83	9.60333	9.505	10.0683		11.9067	10.8467	11.3867	10.2583	9.77833	10.6617		10.8844	11.4028	12.0283	11.38	10.4339	10.0683	9.72556	10.2328	-1.36657	-2.52178	-4.93407	-2.21487	-2.75932	0.0033059	0.0175508
rno-miR-540*	13.3583	11.38	11.0217	12.2683	12.125	10.4067		11.9783	13.5933	14.3633	10.7917	11.555	10.8417		11.3017	10.7317	11.315	16.4467	11.3433	10.8817		13.3567	12.28	18.4017	11.1333	10.9683	12.275		11.92	13.3117	11.1161	14.6794	11.6	11.0628	12.8906	11.4589	-1.24833	-4.75317	3.42106	-9.32146	-2.97547	0.297124	0.463059
rno-miR-410*	12.69	13.9533	13.42	13.8983	14.4917	12.2117		13.2133	14.0367	13.1883	13.4367	12.2483	12.93		17.355	15.17	16.74	11.6933	12.225	15.5983		12.9167	15.7467	13.5967	12.8983	12.9783	12.3917		13.3544	13.4794	16.4217	14.0867	13.5339	12.8717	13.1722	12.7561	1.13245	-1.52391	-9.50999	-2.515	-3.10411	0.139093	0.276915
rno-miR-3567	19.77	20.3533	19.79	18.9183	15.3717	14.0317		19.3133	15.1967	19.4683	19.4567	19.2583	14.58		17.355	19.17	15.9	17.0833	18.595	17.9283		18.6667	18.3867	18.5067	19.1783	18.3383	19.5917		19.9711	17.9928	17.475	18.52	16.1072	17.765	17.8689	19.0361	-14.5595	-1.17103	1.31393	1.4301	-3.24663	0.362706	0.52516
rno-miR-186*	14.64	14.9633	14.25	18.9183	15.6817	14.2017		17.8233	16.5667	16.1383	14.0867	15.3783	14.21		15.455	19.17	15.07	17.0833	14.775	18.3783		18.6667	16.7667	18.5067	12.8183	13.8983	16.2217		14.6178	16.8428	16.565	17.98	16.2672	14.5583	16.7456	14.3128	3.13713	-4.87176	1.13332	-12.7041	-3.32635	0.308354	0.472665
rno-miR-203*	12.52	12.0533	12.62	13.4283	12.3617	11.3617		11.9233	14.4667	13.3783	11.7167	11.7383	12.09		12.355	12.46	13.67	13.9033	12.175	13.1083		18.6667	16.4967	12.6167	12.4383	12.3683	12.1917		12.3978	13.2561	12.8283	15.9267	12.3839	11.8483	13.0622	12.3328	-1.00967	-2.65328	1.176	-12.0745	-3.64036	0.201113	0.360589
rno-miR-3074	11.23	10.9933	11.68	10.9483	10.7617	11.0717		12.0233	11.3067	12.3383	10.8667	11.0283	11.52		17.355	12.28	11.87	9.86333	11.385	10.4283		13.2967	12.3567	11.2367	11.3083	10.8083	11.0317		11.3011	11.8894	13.835	12.2967	10.9272	11.1383	10.5589	11.0494	-1.29584	-1.68309	-9.68741	-2.37384	-3.76004	0.0441806	0.117276
rno-miR-758	13.2483	15.98	13.5717	12.8183	13.405	14.5067		14.4683	14.6033	14.6433	14.7617	12.835	14.4917		17.4017	14.4117	12.675	13.3667	12.7033	13.6917		18.5967	18.27	13.7117	14.4333	13.3783	13.215		14.2667	14.5717	14.8294	16.8594	13.5767	14.0294	13.2539	13.6756	-1.61328	-1.45621	-2.9805	-9.08753	-3.78438	0.0490275	0.125058
rno-miR-3585-3p	16.63	13.4233	14.26	11.7683	13.1417	13.2817		16.0133	16.9767	12.9083	12.8867	11.9383	13.66		12.015	15.77	13.68	17.0833	12.595	13.4783		14.1767	18.3867	15.8067	13.1183	12.9883	13.6717		14.7711	15.2994	13.8217	16.1233	12.7306	12.8283	14.3856	13.2594	-4.11404	-5.54471	1.47825	-7.27975	-3.86506	0.032211	0.0933379
rno-miR-2964	13.41	13.0433	14.11	12.7683	13.0017	14.2717		12.5533	13.4467	13.1483	13.1367	14.1583	16.13		17.355	19.17	19.02	17.0833	12.905	13.4083		11.7567	13.9567	16.5267	13.4383	12.3683	14.0117		13.5211	13.0494	18.515	14.08	13.3472	14.475	14.4656	13.2728	-1.1281	2.68618	-16.5579	-1.74984	-4.1874	0.514948	0.667185
rno-miR-433*	14	13.5733	14.55	12.3683	11.5317	13.1017		19.3133	14.4467	12.6183	13.1967	11.8283	11.7		12.215	13.69	11.64	10.9333	12.145	18.3783		12.8967	13.2167	18.5067	11.6883	11.9483	11.7917		14.0411	15.4594	12.515	14.8733	12.3339	12.2417	13.8189	11.8094	-3.26532	-9.30353	2.46894	-8.36224	-4.61554	0.0743612	0.172191
rno-miR-326*	12.98	12.6933	12.79	11.5083	12.0917	11.8117		13.7733	13.1467	12.5983	13.1667	12.2083	11.86		17.355	12.87	13.49	17.0833	13.765	13.1383		18.6667	18.3867	13.2467	12.4583	12.6483	12.4817		12.8211	13.1728	14.5717	16.7667	11.8039	12.4117	14.6622	12.5294	-2.02402	-1.6948	1.06478	-18.8595	-5.37839	0.223421	0.389051
rno-miR-329	7.04833	7.21	7.34167	6.57833	6.415	6.86667		19.2283	7.36333	7.32333	6.01167	6.195	6.31167		6.86167	6.87167	6.775	4.60667	5.57333	5.76167		7.04667	6.96	6.84167	5.70333	5.84833	6.005		7.2	11.305	6.83611	6.94944	6.62	6.17278	5.31389	5.85222	-1.49485	-35.0714	-2.87233	-2.13942	-10.3945	0.110857	0.23427
Up-regulated miRs (maturation/secretory) are colored in red while down-regulated miRs (maturation/secretory) are colored in blue. (False Discovery Rate (FDR)<0.05, fold change (FC)≥1.8)
