# Supplementary material for: Genome-wide analysis of miRNA and mRNA transcriptomes during amelogenesis
Source: BMC Genomics. 2014 Nov 19;15(1):998. doi: 10.1186/1471-2164-15-998 (PMC4254193; doi:10.1186/1471-2164-15-998)
Supplement: Supplementary file 2 — Additional file 2: Normalized (log) mRNA transcripts expression scores, fold changes and P values. (XLSX 5 MB) [file 12864_2014_6698_MOESM2_ESM.xlsx]

## Sheet: Additional File 2.
Additional File 2. Normalized (log) mRNA transcripts expression scores, fold changes and P values
ProbeID	TargetID	6033081041_A	6033081041_C	6033081041_E	6033081041_G	6033081041_B	6033081041_D	6033081041_F	6033081041_H		ENTREZGENEID	Maturation average	Secretory average	raw P values	BH (FDR)	Fold change(ratio)
ILMN_1354038	CTNNA2_PREDICTED	7.32269	4.53528	4.73412	4.85786	12.7677	12.5968	12.572	12.7487		CTNNA2	41.1405	6522.86	3.19247e-05	0.000708414	-158.551
ILMN_1375044	FXYD4	4.89815	4.55824	4.48379	4.58208	10.8475	10.3076	9.76664	10.7711		FXYD4	24.7707	1373.11	6.06319e-07	6.69417e-05	-55.4327
ILMN_1651121	DSPP	4.5277	4.52046	4.60146	4.7357	10.7092	10.3255	9.87597	9.3494		DSPP	24.1899	1071.21	1.66363e-06	0.000123523	-44.2834
ILMN_1367488	LY6D_PREDICTED	4.29231	4.30921	4.4134	4.38834	10.0416	10.1931	9.22218	9.05724		LY6D	20.4045	791.55	1.68137e-06	0.000123523	-38.7929
ILMN_1366914	CYP26A1	5.08028	4.91471	5.26297	4.80292	10.1219	9.75685	10.3307	9.93866		CYP26A1	32.3394	1050.63	6.63177e-08	2.98735e-05	-32.4875
ILMN_1362724	SCN10A	4.53816	4.66041	4.75213	4.8062	9.81478	9.80549	9.73336	9.42502		SCN10A	25.7986	828.677	7.08976e-09	1.10104e-05	-32.121
ILMN_1370394	ENAM_PREDICTED	9.10384	5.17698	5.53681	8.24455	12.0103	12.0648	11.9718	12.0153		ENAM	129.386	4140.44	0.00217754	0.013865	-32.0005
ILMN_1358025	LOC363498	6.26964	5.88469	6.0032	6.43342	11.1046	10.6463	10.6156	11.2156		LOC363498	70.9012	1904.91	3.51625e-07	5.27976e-05	-26.867
ILMN_1376641	CHST1	10.181	7.90159	7.87635	8.84443	13.4845	13.4189	13.2762	13.2292		CHST1	416.115	10457.3	0.000142824	0.00190571	-25.1307
ILMN_1351599	RGD1561105_PREDICTED	9.73336	7.36279	7.50782	8.76361	12.9744	13.0364	12.8805	13.0136		RGD1561105	324.46	8058.15	0.00017095	0.00216675	-24.8356
ILMN_1364569	CD24	11.0295	8.30883	9.21627	10.163	14.1813	13.9715	14.0678	14.0356		CD24	819.961	17127.5	0.000304683	0.00326138	-20.8882
ILMN_1361779	TCEA3	9.40608	7.62891	7.6783	8.07584	12.6445	12.4686	12.4548	12.615		TCEA3	293.513	5979.11	4.62446e-05	0.00089386	-20.3708
ILMN_1349215	CRABP1_MAPPED	8.64613	8.40253	8.31805	8.52902	12.8103	12.9223	12.4481	13.0001		CRABP1	355.556	7107.88	8.24443e-08	3.20154e-05	-19.9909
ILMN_1367475	ALDH1A1	6.38861	5.81448	5.58926	5.96722	10.2562	10.1794	10.2907	10.2326		ALDH1A1	61.3884	1209.1	2.52693e-07	4.86444e-05	-19.6959
ILMN_1376587	IGSF4A	7.69223	7.13688	7.08627	7.20393	11.5399	11.4099	11.4817	11.453		IGSF4A	155.398	2838.87	1.01101e-07	3.35678e-05	-18.2683
ILMN_1351102	ACPT_PREDICTED	8.64535	7.16688	7.4865	7.92385	11.9665	12.0211	11.9006	12.0232		ACPT	223.735	4033.67	1.28485e-05	0.000399219	-18.0288
ILMN_1358516	RGD1311530_PREDICTED	4.97332	5.45104	4.86367	5.31916	9.31132	9.36968	9.17781	9.21349		RGD1311530	35.5505	616.551	1.31709e-07	3.65662e-05	-17.343
ILMN_1368364	PSTPIP1_PREDICTED	6.59082	6.29083	6.23119	6.47629	10.5209	10.5732	10.2541	10.6074		PSTPIP1	84.2895	1437.06	3.36264e-08	2.22755e-05	-17.0491
ILMN_1367205	MMP20_PREDICTED	6.97284	5.92996	5.55802	6.31345	10.3328	10.1712	10.0903	10.3401		MMP20	73.1897	1203.98	1.21836e-05	0.000385408	-16.4502
ILMN_1354676	ACPP	6.68072	6.19304	6.32936	6.61686	10.5948	10.2594	10.4601	10.3275		ACPP	87.7297	1361	1.18133e-07	3.64479e-05	-15.5135
ILMN_1358397	TCP11	5.99745	4.52076	4.63965	5.05216	8.88549	9.01006	8.60439	8.9426		TCP11	33.186	464.853	3.37718e-05	0.000735213	-14.0075
ILMN_1372167	RAP1GA1	7.89905	7.61718	7.23804	7.41584	11.4442	11.3619	11.2662	11.193		RAP1GA1	186.435	2550.09	2.82019e-07	5.12251e-05	-13.6782
ILMN_1348820	ARHGAP9	8.48892	7.22033	7.72521	8.06578	11.4659	11.7725	11.5871	11.5096		ARHGAP9	234.762	3069.49	1.06989e-05	0.000359322	-13.0749
ILMN_1651179	RGD1564108_PREDICTED	4.62429	4.49224	4.62833	4.49212	7.91494	8.54914	8.40374	8.17373		RGD1564108	23.576	306.637	2.28468e-07	4.60763e-05	-13.0063
ILMN_1360615	LOC503409	4.52386	4.76736	4.91401	4.86801	8.72051	7.95971	7.84494	9.32814		LOC503409	27.2523	352.951	4.86226e-05	0.000917212	-12.9512
ILMN_1375827	KCNIP2	5.14541	4.6679	4.55855	4.69559	8.80983	8.62522	8.25324	8.10543		KCNIP2	27.2251	349.326	2.08868e-06	0.000137554	-12.831
ILMN_1369660	TAC2	6.98839	7.06296	6.82453	7.07624	11.0947	10.6301	10.2562	10.6001		TAC2	126.943	1601.54	9.73435e-07	8.91247e-05	-12.6163
ILMN_1354272	LOC310926	9.17501	8.31319	8.98857	9.28855	12.6044	12.2785	12.4142	12.9773		LOC310926	491.595	6074.69	9.63349e-06	0.000336396	-12.3571
ILMN_1375074	CELSR2	5.89087	5.75682	6.01931	5.85376	9.65814	9.46134	9.54287	9.25988		CELSR2	58.8998	714.384	3.05215e-08	2.2006e-05	-12.1288
ILMN_1373234	SHH	4.59434	4.6533	4.82618	4.55178	8.11254	8.33177	8.12928	7.96145		SHH	25.2183	280.87	3.14905e-08	2.2006e-05	-11.1375
ILMN_1372913	FETUB	7.96826	7.85218	7.41584	7.31076	11.6741	10.7487	11.3054	10.6582		FETUB	199.019	2189.86	2.05553e-05	0.000529711	-11.0032
ILMN_1350037	LOC500887	5.73739	5.95357	5.99341	5.76262	9.65281	9.12829	9.2636	8.9567		LOC500887	58.1516	609.021	7.7326e-07	7.95258e-05	-10.473
ILMN_1349428	RGD1565052_PREDICTED	5.15982	4.61054	4.98573	4.97237	8.36987	8.2427	7.94018	8.53479		RGD1565052	30.5291	309.091	1.15225e-06	9.74758e-05	-10.1244
ILMN_1376732	SCRN2	9.02481	8.84537	8.52822	8.73041	12.3828	11.9867	11.9994	12.0974		SCRN2	440.258	4440.74	3.44767e-07	5.27976e-05	-10.0867
ILMN_1373469	RGD1565583_PREDICTED	5.46072	4.9327	5.22502	5.29131	8.88454	8.43202	8.18411	8.61175		RGD1565583	37.4641	369.161	1.93999e-06	0.000131214	-9.85372
ILMN_1364703	RGD1561494_PREDICTED	9.53351	8.88806	8.83901	9.0814	12.4787	12.3027	12.2722	12.3644		RGD1561494	543.259	5236.9	1.06059e-06	9.40117e-05	-9.63979
ILMN_1361562	ST3GAL4	6.53339	5.76381	5.93951	5.72709	9.48103	9.28491	9.02328	9.24895		ST3GAL4	63.5998	612.915	4.31809e-06	0.000203892	-9.63705
ILMN_1372451	RGD1311381_PREDICTED	10.5892	9.86298	9.88727	9.99173	13.4462	13.3406	13.4122	13.017		RGD1311381	1084.48	10113.4	3.3564e-06	0.000181286	-9.32563
ILMN_1353833	CTE1	4.96115	4.94523	4.6585	4.8494	7.9793	8.30405	7.8885	7.99719		CTE1	28.9115	263.61	1.38848e-07	3.72097e-05	-9.11782
ILMN_1369218	SFRP2	9.08377	8.39747	9.41838	9.13969	11.6679	12.2656	12.3397	12.1601		SFRP2	515.499	4415.37	2.33161e-05	0.000573306	-8.56523
ILMN_1364906	GJB6	5.08453	4.72191	5.18331	4.83207	8.05885	8.13122	7.71476	8.23922		GJB6	31.0271	262.471	1.09799e-06	9.5255e-05	-8.45942
ILMN_1348843	SLC17A6	5.33896	4.95873	4.90363	4.88204	7.84494	8.82651	8.01172	7.70022		SLC17A6	32.4656	273.586	2.96667e-05	0.000673712	-8.42694
ILMN_1363762	EAR11	7.68008	8.3171	8.37219	8.44696	11.604	11.378	10.7436	11.1502		EAR11	294.9	2383.64	2.20124e-05	0.00055395	-8.08288
ILMN_1367247	GABBR2	5.50279	4.73963	4.98865	4.75953	8.18109	7.73832	7.69864	8.42667		GABBR2	31.9479	257.991	1.99503e-05	0.000517303	-8.07537
ILMN_1371581	RGD1559440_PREDICTED	5.56343	4.85304	5.08898	5.20712	8.40639	8.24149	8.05113	8.06537		RGD1559440	36.2056	292.257	2.07974e-06	0.000137367	-8.07216
ILMN_1376629	FKBP5	9.4692	9.21554	9.13239	9.02096	12.3122	12.3373	12.1399	12.0994		FKBP5	592.029	4778.07	1.80114e-07	4.06579e-05	-8.07067
ILMN_1362872	LOC363991	4.999	4.99711	4.59318	4.67394	7.76218	7.40842	8.14643	7.99575		LOC363991	28.1646	227.259	4.35212e-06	0.000204214	-8.06898
ILMN_1373088	LOC684289	5.45745	5.77272	5.69434	5.29378	8.36488	8.4247	8.61804	8.81305		LOC684289	46.9995	376.15	9.9379e-07	8.98921e-05	-8.00329
ILMN_1368735	RGD1311103_PREDICTED	5.34413	4.919	5.28794	4.91574	8.05068	8.10392	8.03611	8.25512		RGD1311103	34.6961	276.561	3.6459e-07	5.33225e-05	-7.97097
ILMN_1359269	COBL_PREDICTED	5.43046	5.09869	5.10973	5.37045	8.31597	8.31404	8.16573	8.16077		COBL	38.1162	302.152	7.7396e-08	3.11284e-05	-7.92712
ILMN_1362286	ITPR1	10.7442	10.425	10.343	10.3797	13.5631	13.5097	13.3406	13.3544		ITPR1	1421.28	11128.4	1.49002e-07	3.81361e-05	-7.82982
ILMN_1358848	SLC38A3	5.39498	5.02783	5.00616	4.86674	8.25036	8.07034	8.12997	7.72047		SLC38A3	33.6825	263.705	1.59352e-06	0.000120845	-7.82915
ILMN_1353974	P4HA2_PREDICTED	7.94719	7.45415	7.19039	7.27681	10.6337	10.3401	10.2265	10.5138		P4HA2	176.942	1378.15	4.66622e-06	0.000212318	-7.78868
ILMN_1361537	THSD1_PREDICTED	5.98464	6.03742	6.22144	5.73511	9.03052	8.97022	8.80077	9.02185		THSD1	63.7632	496.565	2.10476e-07	4.37171e-05	-7.78765
ILMN_1358715	PLEKHH1_PREDICTED	9.98376	9.47853	9.17746	9.40028	12.615	12.5796	12.3874	12.2656		PLEKHH1	729.118	5641.61	4.38647e-06	0.000205398	-7.73759
ILMN_1373636	SLCO4A1	5.43018	5.34658	5.43236	5.222	8.36942	8.38696	8.13526	8.32293		SLCO4A1	41.0065	315.969	1.97344e-08	1.80634e-05	-7.70535
ILMN_1351177	PTCH1_PREDICTED	4.88786	4.52265	4.82001	4.54057	7.46945	7.87489	7.61033	7.56034		PTCH1	25.8622	197.917	4.54855e-07	6.01011e-05	-7.65275
ILMN_1354711	LOC678833	5.25004	4.89517	4.97237	4.75798	8.30815	7.81304	7.68634	7.53299		LOC678833	31.3173	228.354	6.65117e-06	0.000268899	-7.29163
ILMN_1371471	PHLDB1	5.65768	5.77984	5.72557	5.71156	8.5916	8.69448	8.41869	8.56375		PHLDB1	52.661	379.283	7.26221e-09	1.10104e-05	-7.20234
ILMN_1374120	RGD1566317_PREDICTED	9.90151	9.6265	9.63879	9.67057	12.6487	12.5327	12.5945	12.4389		RGD1566317	837.151	6012.3	3.02391e-08	2.2006e-05	-7.18185
ILMN_1371125	IGFBPL1_PREDICTED	4.626	4.62619	4.86191	4.52709	7.54099	7.72758	7.7765	6.95706		IGFBPL1	25.2866	181.086	7.87481e-06	0.000298315	-7.16136
ILMN_1360659	WISP1	6.29967	6.01429	6.03429	6.1292	8.75132	8.88806	8.84363	9.06967		WISP1	69.5202	473.812	9.72923e-08	3.32017e-05	-6.81546
ILMN_1367351	PAPLN_PREDICTED	7.90533	5.34923	5.44466	6.63309	9.19186	8.80983	9.19139	9.07758		PAPLN	80.6207	536.586	0.00407105	0.0224406	-6.65569
ILMN_1375888	CORO2A_PREDICTED	9.11947	8.59575	8.49512	8.92414	11.6313	11.4642	11.4501	11.5068		CORO2A	440.689	2922.73	1.80206e-06	0.000126837	-6.63218
ILMN_1361075	RGD1560915_PREDICTED	8.5654	7.96595	8.05393	8.36678	11.136	11.0655	10.7583	10.9032		RGD1560915	301.918	1999.95	2.87236e-06	0.000165036	-6.62415
ILMN_1365687	NPHS1	8.20269	8.11978	7.75973	7.90229	10.6897	10.7173	10.6975	10.7475		NPHS1	255.313	1678.56	1.83946e-07	4.06579e-05	-6.57452
ILMN_1362602	RGD1311940_PREDICTED	5.95941	5.60107	6.12031	5.62688	8.66146	8.6661	8.35271	8.43325		RGD1311940	56.7645	369.231	1.91084e-06	0.000130814	-6.50461
ILMN_1364459	ELA3B_PREDICTED	4.4156	4.41558	4.42301	4.44151	6.95907	6.58161	6.78383	8.09865		ELA3B	21.4651	137.739	0.000219578	0.00257984	-6.41685
ILMN_1357986	LOC682393	4.90263	5.37709	5.54048	5.64286	8.03155	8.00641	7.97041	8.16874		LOC682393	41.2341	263.978	4.06269e-06	0.00019821	-6.40194
ILMN_1362771	PLA2G5	8.45368	7.92385	7.88076	7.76454	11.0445	10.7036	10.6697	10.198		PLA2G5	257.015	1611.25	2.69114e-05	0.000630724	-6.26911
ILMN_1376648	SATB1	9.73832	9.01919	9.0706	9.37182	11.9627	12.0081	11.9819	11.8187		SATB1	630.337	3936.92	4.61873e-06	0.000210582	-6.24573
ILMN_1350091	G0S2	8.95411	7.48683	7.19716	8.11402	10.5251	10.5518	10.198	11.0024		G0S2	245.237	1519.45	0.000793909	0.00649282	-6.19586
ILMN_1353681	DDX25	5.07874	4.82129	4.86905	4.93793	7.56882	7.47193	7.32675	7.77593		DDX25	30.4159	185.575	3.61226e-07	5.33225e-05	-6.10126
ILMN_1376818	TUBB3	6.64772	5.501	5.89087	5.47379	8.60503	8.43325	8.54359	8.31957		TUBB3	58.8245	355.908	9.01179e-05	0.00139206	-6.05033
ILMN_1352439	RGD1562825_PREDICTED	4.5561	4.79317	4.75267	5.25266	7.73385	6.94737	7.49494	7.38691		RGD1562825	28.614	167.82	2.53278e-05	0.000607823	-5.86495
ILMN_1354013	GPC3	10.459	9.84559	10.4126	10.1266	12.7396	12.7647	12.8154	12.7184		GPC3	1185.24	6934.14	2.07022e-06	0.000137141	-5.8504
ILMN_1365234	SLC22A7	4.78268	4.80886	4.974	4.89933	7.85538	7.52336	7.23743	6.95162		SLC22A7	29.166	167.957	1.44522e-05	0.000428863	-5.75865
ILMN_1350871	RGD1565232_PREDICTED	5.53914	5.46103	4.89714	5.30516	7.77772	8.11309	7.33426	8.07853		RGD1565232	39.4135	226.898	3.40636e-05	0.000739839	-5.75686
ILMN_1359298	RGD1311558_PREDICTED	7.2331	6.86097	7.173	7.07188	9.761	9.71774	9.54647	9.36871		RGD1311558	135.743	775.231	8.16312e-07	8.24475e-05	-5.71101
ILMN_1358934	OLFM1	8.77679	8.63081	8.75665	8.40929	11.219	11.4506	11.0461	10.9128		OLFM1	399.87	2283.62	2.23154e-06	0.000141912	-5.71092
ILMN_1374840	LOC361548	5.43448	4.70261	4.99105	5.06337	7.9459	7.59908	7.51557	7.12664		LOC361548	33.0798	186.988	3.23762e-05	0.000715162	-5.65263
ILMN_1349044	RGD1562464_PREDICTED	5.60192	5.41697	5.10876	5.49086	8.07115	7.97269	7.82102	7.66841		RGD1562464	42.3599	236.11	1.88723e-06	0.000129988	-5.5739
ILMN_1349804	ATP2B1	9.85643	9.63315	9.56021	9.52853	12.3226	12.1221	11.9584	11.99		ATP2B1	800.401	4384.77	5.59376e-07	6.36305e-05	-5.47821
ILMN_1354311	CHRNA10	6.46681	6.6793	6.7913	6.79032	9.22394	9.27015	9.17746	8.8702		CHRNA10	102.674	562.394	8.20097e-07	8.24601e-05	-5.47745
ILMN_1357585	RASD2	6.33858	4.92866	5.44736	5.14482	8.49279	7.99772	7.88036	7.28709		RASD2	44.1657	241.267	0.000830584	0.00672438	-5.46278
ILMN_1358624	PAPSS2_PREDICTED	8.01636	8.37929	8.19407	8.00296	10.7173	10.4942	10.4942	10.6837		PAPSS2	283.69	1549.22	4.52784e-07	6.01011e-05	-5.46096
ILMN_1361928	ZDHHC2	10.3076	10.212	10.1851	10.2481	12.7964	12.695	12.5667	12.6726		ZDHHC2	1207.85	6574.51	7.82165e-09	1.10104e-05	-5.44314
ILMN_1372133	DACT2_PREDICTED	6.01931	6.41184	6.12844	6.39126	8.73289	8.86819	8.71205	8.36856		DACT2	75.4637	407.434	2.7681e-06	0.000161769	-5.39907
ILMN_1362392	RGD1565715_PREDICTED	8.25559	7.60093	7.76686	7.94223	10.6001	9.8434	10.5332	10.3037		RGD1565715	237.437	1278.37	3.37865e-05	0.000735213	-5.38403
ILMN_1374608	TRIB1	5.2301	5.56984	5.23899	5.10708	7.62407	7.8009	7.64766	7.76308		TRIB1	39.0298	209.227	5.16985e-07	6.26025e-05	-5.36071
ILMN_1374468	CAV2	7.7434	7.94018	7.91832	7.74491	10.3482	10.1874	10.1111	10.3738		CAV2	228.603	1222.09	1.08028e-07	3.52624e-05	-5.34589
ILMN_1349990	TCF7_PREDICTED	7.08925	7.0905	7.27802	6.78791	9.16132	9.57594	9.56991	9.41205		TCF7	133.567	689.69	2.77959e-06	0.000161769	-5.16362
ILMN_1350790	TDRD7	9.26047	9.1569	8.97474	9.24797	11.4777	11.4853	11.5711	11.5534		TDRD7	572.059	2940.55	4.52854e-08	2.61529e-05	-5.1403
ILMN_2040211	CRTAC1	4.76428	4.67189	4.983	4.87841	7.5287	7.2168	7.30494	6.69396		CRTAC1	28.3327	145.624	1.61618e-05	0.000460084	-5.13977
ILMN_1372980	LOC362564	6.519	6.14404	6.58838	6.82136	8.78935	8.63784	9.0011	8.99779		LOC362564	91.6583	463.531	7.944e-06	0.000298702	-5.05716
ILMN_1353396	GALNT12_PREDICTED	5.53225	5.25492	4.81481	5.38127	7.98106	7.51714	7.39443	7.4139		GALNT12	37.9444	190.894	2.91398e-05	0.000665635	-5.0309
ILMN_1374920	RAB27A	6.37535	6.52651	6.52297	6.55882	8.91565	8.80463	8.82989	8.71338		RAB27A	90.2536	450.658	1.70261e-08	1.74309e-05	-4.99324
ILMN_1352156	ENTPD3	7.18222	6.11466	6.14168	6.63191	8.9426	8.60922	8.51723	9.24043		ENTPD3	91.6216	454.259	0.000255495	0.00287321	-4.95798
ILMN_1370360	RGD1559961_PREDICTED	9.1123	8.83398	9.04785	8.92507	11.4083	11.1857	11.3164	11.2258		RGD1559961	504.881	2493.66	1.12419e-07	3.5662e-05	-4.93909
ILMN_1356614	BMP2	6.23294	5.77889	6.03708	5.92155	8.73631	8.0648	8.16787	8.19507		BMP2	63.6733	313.216	1.36913e-05	0.000413363	-4.91911
ILMN_1352296	LOC500840	9.99771	9.88242	10.0224	9.93652	12.3692	12.2143	12.2491	12.1701		LOC500840	995.843	4873.29	1.03116e-08	1.22236e-05	-4.89363
ILMN_1364166	RGD1564528_PREDICTED	6.9482	6.77109	6.58421	6.97132	9.25129	8.98586	9.01452	9.17202		RGD1564528	112.884	551.005	8.11878e-07	8.2369e-05	-4.88115
ILMN_1373696	LOC502731	4.51043	4.50447	4.59939	4.52012	6.102	5.53407	8.03392	7.51714		LOC502731	23.1606	111.182	0.00839531	0.0388749	-4.80051
ILMN_1375522	CSPG5	6.06464	6.38478	5.76147	5.82437	8.38327	8.6029	7.93182	8.15474		CSPG5	64.3922	308.298	3.07169e-05	0.000693597	-4.78782
ILMN_1352748	SOSTDC1	9.97442	9.28855	10.0471	9.61227	11.7742	11.9954	12.0264	12.1484		SOSTDC1	849.573	4056.79	2.29125e-05	0.000566474	-4.77509
ILMN_1362972	CTNND2	4.68066	5.04353	4.66746	4.66322	6.78734	6.4242	7.32606	7.51085		CTNND2	27.1658	129.079	0.000149226	0.00196666	-4.75154
ILMN_1352094	WDR21_PREDICTED	6.45384	6.49376	6.74857	6.30711	8.92897	8.82123	8.56218	8.60922		WDR21	90.5611	424.729	2.13461e-06	0.000139356	-4.68997
ILMN_1352121	RNASE1	6.87241	7.16964	6.58281	7.18778	9.51259	9.13475	8.92767	9.14475		RNASE1	123.911	580.013	2.17559e-05	0.00054962	-4.68088
ILMN_1368654	LRRC36	5.02652	4.72709	4.98851	4.98865	6.9658	7.00083	7.16442	7.49628		LRRC36	30.5414	142.699	3.86099e-06	0.000194363	-4.67232
ILMN_1349849	SCNN1B	7.02864	6.1579	6.10796	6.32119	8.627	8.95411	8.36987	8.55114		SCNN1B	84.6785	394.951	0.000102417	0.00150669	-4.66413
ILMN_2038868	RGD1563858_PREDICTED	4.48103	4.72572	4.60787	4.48121	6.63556	6.72981	6.97939	6.82453		RGD1563858	23.8176	110.839	3.78803e-07	5.43425e-05	-4.65366
ILMN_1372909	LSAMP	4.81177	4.58534	4.739	4.75902	7.26984	7.07463	6.86871	6.5418		LSAMP	26.4241	122.679	9.86751e-06	0.000341392	-4.6427
ILMN_1361440	EGFL6	5.58448	5.60143	5.99103	5.4585	7.37463	8.0111	8.40639	7.66337		EGFL6	50.5228	232.95	0.000120118	0.00169194	-4.61078
ILMN_1351829	GYLTL1B	7.23254	7.47777	7.51623	7.43002	9.73215	9.70199	9.3494	9.65814		GYLTL1B	170.56	781.673	9.45358e-07	8.81578e-05	-4.58297
ILMN_1363433	DPF3_PREDICTED	4.49647	4.39416	4.42476	4.45591	6.60738	6.71863	6.44124	6.68863		DPF3	21.7482	97.9496	5.21371e-08	2.73089e-05	-4.5038
ILMN_1348881	DHTKD1	4.82286	5.31958	4.9148	5.31738	7.20763	7.52222	7.08193	7.22937		DHTKD1	34.1462	153.308	1.03844e-05	0.000351182	-4.48974
ILMN_1364282	NELL1	6.38037	5.53832	5.86735	6.36518	8.10285	7.6616	8.34204	8.67256		NELL1	65.6993	293.001	0.00033529	0.00349779	-4.45973
ILMN_1351710	FAM3C	8.46766	8.80463	9.12477	8.8777	11.034	10.8712	10.9092	11.0841		FAM3C	451.534	2012.31	5.7398e-06	0.000244844	-4.45662
ILMN_1359174	RGD1307284_PREDICTED	6.89237	6.71361	6.93943	6.90311	9.16706	9.05589	8.96662	8.85979		RGD1307284	116.334	516.399	2.11569e-07	4.37171e-05	-4.43892
ILMN_1353078	PDE4B	4.84913	4.70496	4.8402	4.61854	7.16584	7.02251	6.47455	6.8473		PDE4B	26.9686	117.584	1.10176e-05	0.000364926	-4.36004
ILMN_1650060	CALM4_PREDICTED	5.04048	5.37272	4.94264	5.1843	7.42139	7.05819	7.07463	7.45735		CALM4	35.1398	152.524	5.91364e-06	0.000250834	-4.34049
ILMN_1374349	LOC497922	6.25499	6.45653	6.51936	6.39028	8.47298	8.52549	8.49885	8.55033		LOC497922	84.7587	365.041	3.22425e-08	2.2006e-05	-4.30682
ILMN_1362111	TNFRSF19L_PREDICTED	5.4747	4.87454	4.60947	5.17549	7.34788	7.12444	6.82612	7.21512		TNFRSF19L	32.7529	139.913	7.14688e-05	0.00118972	-4.27179
ILMN_1369539	ICA1	8.08372	8.12377	7.97041	7.78041	10.0282	10.1948	9.90803	10.1613		ICA1	254.157	1077.21	8.53193e-07	8.39614e-05	-4.23835
ILMN_1352638	AGR2_PREDICTED	6.35131	6.52497	6.07042	6.44552	8.59481	8.15474	8.29902	8.62822		AGR2	81.4619	342.319	9.65518e-06	0.000336631	-4.2022
ILMN_1353118	CALN1_PREDICTED	4.50806	4.37449	4.47465	4.6227	6.96337	6.24193	6.37216	6.61563		CALN1	22.5488	93.5893	1.74042e-05	0.000476881	-4.15053
ILMN_1350185	RAPH1_PREDICTED	5.82196	5.53712	5.56984	5.44736	7.57412	7.78594	7.70213	7.50574		RAPH1	48.304	199.741	9.90118e-07	8.98921e-05	-4.13507
ILMN_1358331	PPIC	11.1584	10.6811	10.8203	10.7619	12.9978	12.8311	13.0329	12.7349		PPIC	1852.73	7639.14	3.54093e-06	0.000187653	-4.12317
ILMN_1350031	PCSK6	8.41017	8.12646	8.21465	8.29103	10.0146	10.4635	10.4732	10.2534		PCSK6	306.677	1261.71	3.17018e-06	0.000174256	-4.11414
ILMN_1361088	CACNB2	5.54164	5.4654	5.45825	5.29645	7.45181	7.37463	7.51246	7.57302		CACNB2	43.4244	178.277	8.22086e-08	3.20154e-05	-4.10546
ILMN_1372109	FARP2_PREDICTED	6.7372	6.51394	6.39397	6.83884	8.59575	8.66888	8.70527	8.65728		FARP2	98.4275	403.604	1.16199e-06	9.74758e-05	-4.10052
ILMN_1374791	RGD1305958	5.6405	5.96653	5.98385	5.92661	7.79477	8.04556	7.88988	7.91876		RGD1305958	58.8664	240.892	7.10036e-07	7.47297e-05	-4.09219
ILMN_1352018	RGS16	4.6211	4.60466	4.77677	4.63017	6.29832	7.89586	5.68289	6.83976		RGS16	25.2494	102.481	0.00514688	0.0267969	-4.05874
ILMN_1357120	LRRC16_PREDICTED	10.2475	9.66356	9.40515	9.84219	11.9457	11.7862	11.6728	11.7674		LRRC16	885.044	3548.54	3.77265e-05	0.000793383	-4.00945
ILMN_1352010	LOC691569	6.05756	5.62554	6.3548	5.75303	7.91998	7.78321	7.98821	8.09158		LOC691569	61.7229	246.552	2.75337e-05	0.000641537	-3.99449
ILMN_1370329	TACSTD2	5.07516	4.9457	5.09279	4.83836	7.15794	7.15546	6.68411	6.93		TACSTD2	31.7349	126.402	4.34173e-06	0.000204152	-3.98306
ILMN_1365916	CDA_PREDICTED	5.18997	4.504	4.56365	4.43723	6.98552	6.699	6.76904	6.15979		CDA	25.5227	100.659	0.000201905	0.00243988	-3.94391
ILMN_1357767	DYNC1I1	8.02166	7.57856	7.70088	7.77973	9.88438	9.79598	9.58985	9.71907		DYNC1I1	218.306	859.48	2.16661e-06	0.000140473	-3.93704
ILMN_1360062	RGD1311257	7.05596	6.90205	7.0313	6.63495	8.89567	8.87108	8.86761	8.87379		RGD1311257	119.931	470.17	9.05333e-07	8.70067e-05	-3.92032
ILMN_1358229	PRPS2	8.1487	8.13059	8.0648	8.19829	10.1833	10.1187	10.0866	10.0367		PRPS2	281.228	1102.33	5.67589e-09	1.10104e-05	-3.91969
ILMN_1367440	C1QTNF4_PREDICTED	5.99016	5.45691	5.64679	5.70598	7.95192	7.52456	7.59779	7.60408		C1QTNF4	51.9827	203.599	1.03475e-05	0.000350462	-3.91666
ILMN_1357722	RGD1565014_PREDICTED	5.90961	4.76535	4.92932	5.22786	7.8063	6.89237	6.82298	7.13338		RGD1565014	36.9637	143.386	0.00116337	0.00864574	-3.8791
ILMN_1359329	SCUBE3_PREDICTED	4.94304	4.67732	5.01661	4.67637	6.84944	6.88641	6.79615	6.57273		SCUBE3	28.4102	109.606	2.46914e-06	0.000153172	-3.85799
ILMN_1358927	RASSF3_PREDICTED	4.86625	4.90438	4.77095	4.82028	6.87544	6.9419	6.67042	6.6106		RASSF3	28.65	109.485	4.58971e-07	6.01011e-05	-3.82148
ILMN_1376527	SLC8A3	5.43596	5.13975	4.9701	5.10178	7.39668	6.93143	7.22894	6.79087		SLC8A3	35.8002	135.954	2.77195e-05	0.000644965	-3.79759
ILMN_1361387	TRIM45_PREDICTED	6.77909	7.02494	6.9446	7.12588	9.09903	8.70118	8.85696	8.88549		TRIM45	125.247	472.989	2.26935e-06	0.000143575	-3.77646
ILMN_1362923	SCRN1	9.36871	8.84443	8.79466	9.13417	11.0042	10.9219	10.851	10.9975		SCRN1	524.752	1969.55	9.17716e-06	0.000328457	-3.7533
ILMN_1361156	FXYD3	11.5897	11.6709	11.7621	11.7199	13.6798	13.6196	13.5827	13.4		FXYD3	3294.09	12165.7	1.84128e-07	4.06579e-05	-3.6932
ILMN_1359104	KDELR3_PREDICTED	10.2226	9.97566	9.96095	10.1226	11.9046	11.7439	11.9796	12.1879		KDELR3	1075.24	3967.48	2.72746e-06	0.000160393	-3.68984
ILMN_1371735	NTF3	5.36696	4.70325	4.81358	4.9801	6.48544	7.1413	6.91456	6.8058		NTF3	31.2541	114.308	8.28772e-05	0.00131015	-3.65737
ILMN_1364439	ZFP533_PREDICTED	7.73208	7.18634	6.99647	7.00459	9.24275	9.07626	9.01527	9.03339		ZFP533	150.109	545.682	4.87268e-05	0.000918155	-3.63524
ILMN_1361132	MAP2K6	9.0011	8.73877	8.87108	8.64294	10.5559	10.6855	10.6494	10.7867		MAP2K6	449.904	1628.58	9.33765e-07	8.763e-05	-3.61985
ILMN_1373097	ERGIC3_PREDICTED	9.09103	8.88549	8.83256	9.14272	10.9665	10.8571	10.8364	10.7069		ERGIC3	507.741	1835.24	1.01799e-06	9.14156e-05	-3.61453
ILMN_1363774	TPM3	5.55949	5.62429	5.00725	5.52628	7.42437	7.27073	7.20244	7.18172		TPM3	43.0915	154.324	1.95677e-05	0.000510688	-3.58131
ILMN_1366945	CKLF	9.30884	8.9434	8.66824	8.78423	11.1351	10.7726	10.5436	10.6041		CKLF	486.461	1738.78	7.5762e-05	0.00123741	-3.57434
ILMN_1350626	SLC6A15	6.29293	6.24193	6.20253	6.42374	7.83069	8.29197	8.24755	8.13526		SLC6A15	78.2643	279.434	3.74693e-06	0.000192502	-3.57039
ILMN_1374089	DEF6_PREDICTED	7.40462	7.60304	7.31393	7.3098	9.44489	9.29621	9.13896	9.08873		DEF6	169.818	605.589	2.38176e-06	0.000149012	-3.5661
ILMN_1366540	LOC500721	7.46128	7.54019	7.59164	7.81446	9.15958	9.44999	9.39424	9.73117		LOC500721	194.266	691.577	1.21533e-05	0.000385074	-3.55994
ILMN_1359016	RGD1564868_PREDICTED	5.92735	5.50691	5.49844	5.4784	7.44927	7.5545	7.38501	7.30575		RGD1564868	48.5963	171.687	5.28054e-06	0.000230271	-3.53292
ILMN_1352745	LOC682182	5.87146	5.40889	5.75177	5.6405	7.66216	7.51623	7.10217	7.67304		LOC682182	50.8493	179.57	3.41309e-05	0.000739875	-3.53141
ILMN_1650438	RGD1560565_PREDICTED	5.30373	5.42	5.34246	5.23311	7.2788	7.37651	7.01846	6.87944		RGD1560565	40.0804	140.878	5.59321e-06	0.000240403	-3.51489
ILMN_1357332	RGD1306364	9.00764	9.4943	9.0656	8.95209	11.0655	11.0972	10.8435	10.7333		RGD1306364	560.243	1957.61	2.1277e-05	0.000540883	-3.49422
ILMN_1357469	MYR8	7.39063	6.50645	6.7938	6.65417	8.89329	8.57838	8.59296	8.48488		MYR8	114.267	398.208	0.000150042	0.00197509	-3.48489
ILMN_1352410	PENK1	10.766	10.3637	10.44	10.5629	11.9838	12.3359	12.6672	12.3419		PENK1	1481.8	5156.62	3.51326e-05	0.000756359	-3.47997
ILMN_1376827	LMO7	6.4977	6.58725	6.10766	6.15626	8.55389	8.07264	7.83069	8.03392		LMO7	80.8524	278.742	9.49027e-05	0.00143007	-3.44754
ILMN_1356460	GRAMD1A	8.22814	8.04024	8.01775	7.88159	9.90726	9.9343	9.71096	9.72298		GRAMD1A	263.549	903.184	1.29758e-06	0.000104724	-3.427
ILMN_1650881	RGD1304876_PREDICTED	6.98402	6.81684	6.83057	6.95093	8.95045	8.53337	8.51875	8.68054		RGD1304876	119.064	407.534	3.34437e-06	0.000181228	-3.42282
ILMN_1367137	TMEM23	7.08844	7.11554	7.20831	7.15653	8.99868	9.00189	8.76361	8.88312		TMEM23	141.26	481.645	1.26421e-07	3.65662e-05	-3.40964
ILMN_1372588	LOC690672	8.94189	7.28908	7.47838	7.58632	10.0638	9.47336	9.34073	9.49371		LOC690672	226.586	772.242	0.00503593	0.0263838	-3.40816
ILMN_1354242	NUCB2	8.3171	8.16787	8.36107	8.16169	10.1754	9.8854	9.97678	10.0323		NUCB2	304.845	1036.47	5.40173e-07	6.30379e-05	-3.39999
ILMN_1362117	GFRA1	5.61353	5.17199	5.81887	4.97596	7.23254	7.07026	7.48748	6.83018		GFRA1	42.0807	142.529	0.000316791	0.00334666	-3.38705
ILMN_1371630	NEUD4	4.87792	4.95048	4.78621	4.69835	6.82978	6.58789	6.45544	6.47099		NEUD4	28.4083	96.0707	2.49793e-06	0.000153299	-3.38179
ILMN_1351971	LOC501092	7.46259	7.44979	7.65145	8.00376	9.08943	9.30967	9.52317	9.64443		LOC501092	199.729	671.701	6.34473e-05	0.00109336	-3.36306
ILMN_1650631	EDG2	9.70331	9.5953	9.7915	9.73117	11.5612	11.4585	11.4366	11.358		EDG2	834.819	2804.6	9.40985e-08	3.32017e-05	-3.35953
ILMN_1351197	COL11A2	5.61947	5.99042	5.78554	5.6296	7.38345	7.18729	7.84212	7.59217		COL11A2	54.0513	181.177	4.22961e-05	0.000851129	-3.35195
ILMN_1352539	LHX6_PREDICTED	8.30155	7.20831	7.49328	7.78529	9.3704	9.49199	9.44249	9.46333		LHX6	207.52	695.57	0.000305674	0.00326443	-3.35182
ILMN_1348866	QDPR	9.24344	9.24612	9.13969	9.34002	11.0201	10.9824	10.9505	10.9848		QDPR	605.641	2026.01	1.58171e-08	1.69642e-05	-3.34524
ILMN_1358038	LOC364773	12.8954	12.2163	12.695	12.8699	14.4995	14.3767	14.3198	14.4483		LOC364773	6513.2	21785	3.85946e-05	0.000802647	-3.34475
ILMN_1370483	SSR4	11.0471	10.9547	10.8689	11.0393	12.8523	12.7349	12.6299	12.6582		SSR4	2016.31	6741.45	1.7795e-07	4.06579e-05	-3.34346
ILMN_1349574	PIB5PA	4.64537	4.86201	5.02394	4.74715	6.58521	6.81157	6.5462	6.28068		PIB5PA	28.239	94.0865	1.40419e-05	0.000420566	-3.33179
ILMN_1362642	CD1D1	9.51259	9.56595	9.5307	9.54647	11.396	11.1938	11.2267	11.2756		CD1D1	743.882	2474.69	2.24583e-08	1.94549e-05	-3.32672
ILMN_1367132	MGC116197	8.44976	7.22684	7.28405	7.44112	9.7634	9.10043	9.14839	9.31132		MGC116197	194.071	643.985	0.0017618	0.0117748	-3.3183
ILMN_1366592	PIK3AP1_PREDICTED	7.39373	7.01951	7.285	7.33901	8.8702	9.01811	8.88679	9.17564		PIK3AP1	153.204	507.649	4.01197e-06	0.00019821	-3.31354
ILMN_1351351	TLL1_PREDICTED	6.22746	6.37344	6.2759	6.30356	8.1975	8.11978	7.75684	8.00837		TLL1	78.5256	259.686	2.54803e-06	0.000154272	-3.30702
ILMN_1650259	PLOD2	12.8345	12.9278	12.8492	12.9633	14.6145	14.6235	14.6235	14.6048		PLOD2	7610	25120.9	2.39935e-09	7.72009e-06	-3.30104
ILMN_1357770	MFHAS1_PREDICTED	5.1846	4.96595	4.96183	5.00661	7.00221	6.79326	6.42244	6.78526		MFHAS1	32.6667	107.694	1.22195e-05	0.000386001	-3.29675
ILMN_1352628	ATP2B3	4.98764	4.77703	4.94235	4.68897	6.85119	6.64161	6.57327	6.20207		ATP2B3	28.82	94.8145	2.90006e-05	0.000664786	-3.28989
ILMN_1370453	RHPN2_PREDICTED	4.9465	4.73479	4.90083	4.77601	6.69332	6.50645	6.42745	6.57228		RHPN2	28.6315	93.6934	4.79288e-07	6.09887e-05	-3.27239
ILMN_1359466	LOC501226	5.51506	4.58699	5.08947	5.09434	6.5824	6.84019	6.68981	7.01107		LOC501226	33.6251	109.962	0.000191974	0.00235888	-3.27025
ILMN_1351548	CYLN2	6.81801	6.45069	6.72263	6.54978	8.446	8.37104	8.23238	8.30941		CYLN2	99.407	323.968	1.86656e-06	0.000129489	-3.25901
ILMN_1370430	LOC302328	6.44917	6.19118	5.60143	6.37174	7.9532	7.7434	7.79402	7.9094		LOC302328	71.179	230.721	0.000138289	0.0018662	-3.24141
ILMN_1372757	RGD1309847_PREDICTED	6.52564	6.29248	6.54978	6.51246	8.32143	8.20269	7.80945	8.32339		RGD1309847	88.6524	286.868	1.59721e-05	0.000457184	-3.23587
ILMN_1357109	F2	4.68959	4.77739	4.8748	4.50147	6.56392	6.36908	6.59934	6.07822		F2	26.1876	84.6032	2.23822e-05	0.000558265	-3.23066
ILMN_1353963	LOC367381	6.93194	5.49927	5.69392	6.06341	8.0648	7.72701	7.52222	7.63215		LOC367381	66.1256	213.271	0.0024647	0.0152256	-3.22525
ILMN_1370876	ANK2	6.46321	5.99424	5.91822	6.23681	7.99484	7.8624	7.93929	7.55968		ANK2	71.1662	228.976	3.87968e-05	0.000803883	-3.21748
ILMN_1374444	LOC361349	6.5324	6.27178	6.17206	6.30413	7.92159	8.04804	7.97646	8.07034		LOC361349	79.8984	256.73	9.58502e-07	8.84769e-05	-3.2132
ILMN_1356629	LOC498544	10.3917	10.2215	9.74446	10.5571	11.9479	12.0779	11.0947	12.5288		LOC498544	1199.88	3854.4	0.00285235	0.0169894	-3.21232
ILMN_1373686	GNRH1	6.70979	6.51246	6.55827	6.70158	8.43484	8.39079	8.22592	8.15726		GNRH1	98.3959	315.655	9.28948e-07	8.75426e-05	-3.20801
ILMN_1365287	RGD1564259_PREDICTED	4.97548	4.72284	5.26816	4.76125	6.7814	6.47671	6.65069	6.5184		RGD1564259	30.5252	97.4642	2.32457e-05	0.000572825	-3.1929
ILMN_1368635	DST_PREDICTED	6.8152	6.72337	6.90964	6.70856	8.60223	8.54191	8.31014	8.40064		DST	110.599	353.05	8.38296e-07	8.3544e-05	-3.19217
ILMN_1371274	LOC501399	8.4961	7.25266	7.19171	7.32533	9.7489	9.08377	9.05589	9.03625		LOC501399	189.552	600.993	0.00340333	0.0194601	-3.1706
ILMN_1363818	SSR2_PREDICTED	11.0747	10.8651	10.9917	10.8592	12.7032	12.5126	12.625	12.5996		SSR2	1975.07	6252.01	2.42701e-07	4.75334e-05	-3.16547
ILMN_1363630	LOC501089	6.80968	5.86542	6.03869	6.13382	8.03392	7.73467	7.76585	7.95638		LOC501089	74.1256	234.38	0.000275248	0.00302716	-3.16193
ILMN_1373820	GLDN	6.05685	5.90563	6.03205	5.81063	7.28349	7.38738	7.67304	8.08254		GLDN	61.8752	194.903	0.000118152	0.00167262	-3.14994
ILMN_1359028	RGD1559988_PREDICTED	6.68218	6.50837	6.57434	6.76649	8.24149	8.15726	8.2582	8.49091		RGD1559988	99.2396	312.338	1.84666e-06	0.0001293	-3.14731
ILMN_1371997	MFNG	8.91565	8.91187	9.09971	8.88015	10.4463	10.7644	10.3201	10.89		MFNG	495.193	1557.72	2.44596e-05	0.000592368	-3.14568
ILMN_1371698	LOC363380	6.2453	5.45188	5.40835	5.40695	7.55665	7.02864	7.16377	7.37651		LOC363380	49.4576	155.567	0.000427506	0.00414414	-3.14546
ILMN_1360593	LOC314859	8.04636	8.1329	8.11922	8.15382	9.80427	9.76472	9.66648	9.82962		LOC314859	276.872	870.847	2.005e-08	1.80634e-05	-3.14531
ILMN_1376774	UROS	5.92943	5.82162	5.79231	5.67763	7.35519	7.35072	7.44037	7.6848		UROS	55.9182	175.797	2.17042e-06	0.000140473	-3.14383
ILMN_1364278	LOC363433	7.93646	6.82768	7.0804	7.43059	9.3569	8.59716	8.98388	8.94565		LOC363433	159.652	501.775	0.00117578	0.0086998	-3.14293
ILMN_1650898	MAN1A2_PREDICTED	6.70765	7.03996	7.05937	6.83477	8.67485	8.63366	8.51587	8.41534		MAN1A2	120.295	377.395	3.76484e-06	0.000192502	-3.13723
ILMN_1353587	LOC501089	8.41092	6.8657	7.11278	7.34153	9.39589	8.99638	8.93985	8.98798		LOC501089	172.773	541.202	0.00360592	0.0204009	-3.13245
ILMN_1368258	LOC498374	6.52271	4.91646	4.91471	5.26099	7.49328	6.72012	7.06119	6.92643		LOC498374	42.3332	132.537	0.00741246	0.0352438	-3.13082
ILMN_1360904	LOC501250	8.85774	7.46128	7.18172	7.5619	10.0197	9.09144	9.18604	9.32989		LOC501250	217.619	678.766	0.00860964	0.0396577	-3.11905
ILMN_1350658	SACS_PREDICTED	6.2791	6.41153	6.42524	6.19828	7.94223	7.96967	7.87343	8.09056		SACS	80.3673	250.553	4.26344e-07	5.89361e-05	-3.1176
ILMN_1374827	TWIST2	5.29435	5.07758	4.75728	4.85769	6.42374	6.82768	6.68728	6.58838		TWIST2	31.9275	99.1659	3.11634e-05	0.000699097	-3.10597
ILMN_1373894	LOC363181	8.93711	7.81372	7.73126	7.94467	10.116	9.55424	9.63642	9.63365		LOC363181	275.649	852.212	0.0018614	0.0122859	-3.09165
ILMN_1371160	TRAF4AF1	8.23376	8.2241	8.17496	8.20052	10.0048	9.63315	9.68259	10.0247		TRAF4AF1	295.77	914.163	4.4094e-06	0.000205871	-3.09079
ILMN_1365996	GGA2	7.33017	7.29452	7.16004	7.48837	9.09016	8.83901	8.7941	9.04243		GGA2	159.595	491.629	3.41082e-06	0.000182834	-3.08047
ILMN_1371299	RGD1308329_PREDICTED	7.63146	7.34344	7.36279	7.29365	9.20221	9.11736	9.00005	8.7954		RGD1308329	169.817	522.308	8.52167e-06	0.000311581	-3.07572
ILMN_1376577	CORO2A	5.0812	5.17742	5.17722	5.51402	7.13142	7.02119	6.82501	6.44339		CORO2A	37.7254	115.781	0.0001013	0.00149548	-3.06904
ILMN_1376769	NELL2	6.66683	6.65128	7.03697	6.89205	8.35948	8.27176	8.16427	8.91766		NELL2	112.344	344.485	0.000153063	0.00200316	-3.06633
ILMN_1357529	ITGB6	10.2019	10.5725	10.0102	10.4612	11.8947	11.9772	11.7273	12.0292		ITGB6	1270.74	3840.61	3.09681e-05	0.000696103	-3.02233
ILMN_1350619	PDIA5	8.4702	8.46793	8.45667	8.29593	9.8434	10.0884	10.1266	10.0146		PDIA5	343.147	1037.04	7.43626e-07	7.79009e-05	-3.02214
ILMN_1368530	GALR2	6.57983	6.54506	6.48724	6.73559	8.37659	8.28361	8.13954	7.92543		GALR2	96.1311	290.278	7.38768e-06	0.000285898	-3.01961
ILMN_1364822	LOC501400	9.82361	8.57914	8.6661	8.68054	10.8082	10.4068	10.2721	10.6318		LOC501400	490.241	1478.32	0.00248055	0.0152941	-3.01549
ILMN_1371138	PTCH1	4.72066	4.8931	4.61128	4.59798	6.46577	6.21659	6.4573	6.04463		PTCH1	26.0959	78.5791	1.28861e-05	0.000399219	-3.01116
ILMN_1373558	ITGA10_PREDICTED	4.65287	4.70169	4.88666	4.80414	6.40921	6.44096	6.29196	6.25751		ITGA10	27.121	81.5668	4.27175e-07	5.89361e-05	-3.00751
ILMN_1374252	DLX5	9.07394	9.16997	9.1852	9.3828	10.8137	10.8538	10.764	10.7282		DLX5	589.348	1770.47	5.00215e-07	6.15647e-05	-3.00412
ILMN_1358574	RGD1359691	9.32361	9.15319	9.18342	9.32848	10.8963	10.8651	10.8137	10.7343		RGD1359691	607.683	1817.03	1.61701e-07	3.87888e-05	-2.9901
ILMN_1362652	ACTN3	5.20829	5.12864	5.34578	5.53107	6.71482	6.96797	6.86097	6.98715		ACTN3	39.4908	118.007	6.43106e-06	0.000263358	-2.98821
ILMN_1649739	PYCS_PREDICTED	9.1096	9.05295	9.22161	9.16072	10.7267	10.6568	10.7099	10.767		PYCS	562.7	1680.99	2.57956e-08	2.15183e-05	-2.98737
ILMN_1355796	EFNB3_PREDICTED	8.54148	8.32893	8.71942	8.28361	9.89165	10.3177	10.1759	9.79954		EFNB3	354.185	1057.33	5.70817e-05	0.00101972	-2.98524
ILMN_1371956	HSD11B2	7.98821	7.24638	7.95638	7.78692	9.04703	9.5049	9.54231	9.17336		HSD11B2	214.447	637.774	0.000300229	0.00322772	-2.97405
ILMN_1351285	RHOB	11.0177	10.9969	11.1077	10.7747	12.7246	12.6409	12.4762	12.3359		RHOB	2011.74	5973.64	8.11763e-06	0.000302704	-2.9694
ILMN_1371859	LOC691487	8.81069	7.13338	6.97805	7.69953	9.555	9.123	9.03444	9.18342		LOC691487	201.608	597.984	0.0108029	0.0472536	-2.96607
ILMN_1371278	MYCL1_MAPPED	7.47777	7.05063	6.69082	6.93	8.81692	8.7573	8.46184	8.38425		MYCL1	131.353	389.391	0.000206196	0.00247628	-2.96447
ILMN_1353948	ARHGAP29	7.5619	7.52097	7.41967	7.52515	9.2727	8.8924	8.86689	9.2626		ARHGAP29	181.89	538.816	1.03282e-05	0.000350462	-2.96231
ILMN_1374230	CDC42SE1	9.44739	9.43259	9.38883	9.34155	11.0226	11.0747	10.7976	10.9572		CDC42SE1	676.802	1996.17	3.33667e-07	5.27976e-05	-2.94942
ILMN_1359499	BAI1_PREDICTED	4.50685	4.5136	4.4671	4.51353	5.08156	6.77109	6.28449	6.0845		BAI1	22.6316	66.5059	0.00468735	0.0250327	-2.93863
ILMN_1372612	GPRC5B_PREDICTED	4.82058	5.08098	4.9137	4.93542	6.50894	6.63835	6.6017	6.21659		GPRC5B	30.6469	89.9714	7.73965e-06	0.000294958	-2.93574
ILMN_1357605	RGD1564664_PREDICTED	7.71256	7.3894	6.95015	7.23955	9.16741	8.89737	8.79939	8.60547		RGD1564664	160.109	467.042	0.000228323	0.00265626	-2.91702
ILMN_1363662	PLK4_PREDICTED	5.17093	5.18484	5.19904	5.26984	6.84094	6.59503	6.7258	6.81684		PLK4	36.9157	107.236	2.29123e-07	4.60763e-05	-2.9049
ILMN_1375568	TXNDC7	9.00189	9.02385	9.03625	9.10563	10.5164	10.5637	10.5571	10.6819		TXNDC7	527.09	1530.46	2.79647e-08	2.2006e-05	-2.9036
ILMN_1367200	CTNNA2_PREDICTED	4.49986	4.52211	4.41845	4.59769	6.14436	5.96653	5.70746	6.35907		CTNNA2	22.7773	65.9983	3.84303e-05	0.000802437	-2.89754
ILMN_1362847	COVA1_PREDICTED	6.76177	6.65372	6.6309	6.68669	8.15332	8.56607	8.26389	7.88805		COVA1	102.77	297.724	3.8999e-05	0.00080733	-2.897
ILMN_1365512	NGFR	7.75145	7.53966	7.74577	7.52023	8.76824	9.41078	9.4618	9.04002		NGFR	199.366	576.113	0.000125348	0.0017438	-2.88972
ILMN_1370718	LOC501223	7.0905	6.03343	5.96291	6.60545	8.20132	7.82723	7.94389	7.79332		LOC501223	85.81	245.817	0.00164641	0.0112249	-2.86466
ILMN_1348904	CNKSR2	5.88812	6.13609	5.99042	6.25639	7.61838	7.54426	7.57412	7.60639		CNKSR2	67.0775	192.11	1.67126e-06	0.000123523	-2.864
ILMN_1364966	RGD1307059_PREDICTED	7.28293	6.64567	7.17393	6.7422	8.74088	8.44696	8.46523	8.21976		RGD1307059	124.602	354.148	0.000212851	0.00251788	-2.84224
ILMN_1352441	LOC363320	11.4769	9.92834	10.2099	10.3525	12.2945	11.8799	11.9027	11.9113		LOC363320	1440.04	4087.82	0.0053795	0.027726	-2.83869
ILMN_1374288	LOC365096	5.19591	5.12671	5.61477	5.26792	6.49581	6.84428	7.2092	6.65015		LOC365096	39.4328	111.419	0.000209291	0.00249096	-2.82555
ILMN_1373509	SEC61B_PREDICTED	11.3148	11.3354	11.1318	11.1536	12.8345	12.7677	12.6648	12.6624		SEC61B	2408.47	6804.87	5.5077e-07	6.34422e-05	-2.82539
ILMN_1363536	RGD1311126_PREDICTED	5.50807	5.26984	6.00178	5.96256	7.32675	7.47957	7.22033	6.70608		RGD1311126	51.4666	145.329	0.000868867	0.00693953	-2.82377
ILMN_1369955	LOC287564	5.11371	4.71191	5.52353	5.16307	6.41311	6.72073	6.7053	6.65903		LOC287564	34.9702	98.6703	0.000168856	0.00214503	-2.82155
ILMN_1366512	CELSR1	4.7772	5.05167	4.78878	4.71919	6.40097	6.38081	6.25221	6.27643		CELSR1	28.5261	80.3156	1.87423e-06	0.000129489	-2.81551
ILMN_1370731	LOC501937	4.57373	4.55562	4.65422	4.82729	6.05879	5.93497	6.22495	6.36362		LOC501937	25.154	70.7953	1.13203e-05	0.000370676	-2.81448
ILMN_1362459	SFRS12	7.07101	7.00697	6.68981	6.8967	8.64613	8.17093	8.44456	8.35379		SFRS12	120.77	338.697	2.60165e-05	0.00061681	-2.80447
ILMN_1357427	GAPDHS	4.56479	4.50675	4.60377	4.75283	6.48969	6.19118	6.41097	5.26768		GAPDHS	24.37	68.1139	0.00204891	0.0132494	-2.79499
ILMN_1372722	MPP4	5.52861	5.5758	5.28985	5.31628	6.25893	6.60791	7.39763	7.37176		MPP4	43.0409	120.18	0.00231685	0.0145262	-2.79223
ILMN_1351782	RGD1305779_PREDICTED	4.51588	4.65898	4.54097	5.10943	6.33628	6.21274	6.36078	5.83809		RGD1305779	26.1062	72.8559	0.00019288	0.00236411	-2.79075
ILMN_1650304	LOC316186	10.8076	9.27569	9.37514	9.68737	11.6244	11.0275	11.1555	11.2465		LOC316186	883.111	2458.34	0.00756471	0.0358242	-2.78373
ILMN_1364356	LOC688266	5.67837	5.06815	4.87242	5.46919	7.18778	6.73559	6.74145	6.31201		LOC688266	38.6402	107.204	0.00121338	0.00891937	-2.77441
ILMN_1360147	NCL	7.88773	7.26292	7.93433	7.77705	9.31338	9.19772	9.27702	8.96136		NCL	210.184	583.007	0.000146787	0.00194247	-2.77379
ILMN_1354463	LOC498192	9.00525	8.95607	9.04002	9.10115	10.3201	10.3581	10.5704	10.7399		LOC498192	521.174	1445.24	7.16207e-06	0.00028178	-2.77305
ILMN_1370234	LOC501470	4.97064	4.71025	4.90418	4.67579	6.43445	6.09671	6.19718	6.41605		LOC501470	28.153	78.0376	1.08276e-05	0.000361826	-2.77192
ILMN_1364587	ANGPT1	6.94002	6.86245	7.07624	7.0692	8.13738	8.41682	8.45764	8.80292		ANGPT1	126.85	350.602	5.64463e-05	0.0010098	-2.76391
ILMN_1362290	RCN2	11.4559	10.8963	10.8993	11.1403	12.6624	12.5061	12.4634	12.62		RCN2	2191.9	6051.09	4.52812e-05	0.000884327	-2.76066
ILMN_1350873	NTS_PREDICTED	10.4779	10.0987	10.3442	10.6982	11.8731	11.7117	11.9183	11.9684		NTS	1355.62	3737.53	4.01061e-05	0.000822249	-2.75706
ILMN_1363940	PLEK2_PREDICTED	9.83027	9.21349	8.95353	9.62	10.9171	10.8705	10.9081	10.7739		PLEK2	677.616	1868.15	0.000333961	0.00348716	-2.75694
ILMN_1351962	VANGL2_PREDICTED	9.18194	9.03241	8.76428	8.9576	10.5138	10.6371	10.4318	10.2026		VANGL2	506.374	1395.26	2.48307e-05	0.000598781	-2.75539
ILMN_1362311	TPARL	8.46456	8.39643	8.41918	8.4702	9.87934	9.94526	9.88077	9.88875		TPARL	346.712	954.452	1.25078e-09	7.0428e-06	-2.75287
ILMN_1352135	CEACAM10	9.00801	9.04892	9.21794	8.44456	10.2514	10.7256	10.4095	10.1671		CEACAM10	487.702	1340.33	0.000422825	0.00411907	-2.74826
ILMN_1367755	EVPL_PREDICTED	5.19449	5.46593	5.39571	5.50731	7.10088	7.00638	6.71957	6.54392		EVPL	41.9576	114.777	5.97134e-05	0.00104893	-2.73554
ILMN_1369336	FREQ	6.22633	5.63457	5.51989	5.71004	7.44265	7.04438	7.24167	7.16917		FREQ	54.671	149.548	0.0001773	0.00222499	-2.73542
ILMN_1363462	PRKCZ	8.62906	8.45886	8.47627	8.63258	10.0506	9.9372	10.0172	9.98199		PRKCZ	374.595	1021.71	1.61885e-07	3.87888e-05	-2.7275
ILMN_1361652	LOC501245	10.2779	8.94061	9.1123	9.34698	11.296	10.6921	10.6796	10.7998		LOC501245	684.757	1867.47	0.00474974	0.0252725	-2.7272
ILMN_1376680	DMD	7.05479	7.17842	6.96337	7.11554	8.6175	8.51449	8.52497	8.39266		DMD	135.114	365.165	5.66629e-07	6.41316e-05	-2.70265
ILMN_1373471	LOC306577	4.71849	4.57283	4.62107	4.51396	6.11706	5.72217	5.78749	6.53657		LOC306577	24.3624	65.8369	0.000292223	0.00316703	-2.70239
ILMN_1376830	CREB3L2	5.53832	4.967	5.00281	5.13766	6.69749	6.73606	6.63039	6.31171		CREB3L2	35.7891	96.5974	0.000118954	0.00168207	-2.69907
ILMN_1359363	PITX1	9.12623	8.67968	8.53918	9.30265	10.6328	10.4619	10.2846	9.99106		PITX1	481.681	1298.46	0.000739313	0.00615356	-2.69569
ILMN_1363971	RGD1307929	7.73385	7.78914	7.67743	7.48883	9.14394	9.19541	8.9217	9.15009		RGD1307929	203.984	549.81	3.84534e-06	0.00019419	-2.69536
ILMN_1353427	EVA_PREDICTED	7.41834	7.03648	6.82541	7.0619	8.70118	8.50917	8.15332	8.69448		EVA	135.818	365.705	0.000197947	0.00240343	-2.69261
ILMN_1360480	RAB33A_PREDICTED	5.93566	4.99814	5.19071	5.38952	6.9451	6.73043	7.0735	6.44124		RAB33A	41.5999	111.243	0.00115789	0.00862022	-2.67412
ILMN_1373155	CPM_PREDICTED	4.79333	5.01619	4.56445	4.61355	6.26542	6.11179	6.1656	6.10294		CPM	26.8506	71.5776	1.28599e-05	0.000399219	-2.66578
ILMN_1363579	NEDD4L	8.39502	8.54592	8.75315	8.57393	9.92707	10.0661	10.0206	9.91096		NEDD4L	379.25	1010.72	2.49285e-06	0.000153299	-2.66505
ILMN_1371619	KBTBD9_PREDICTED	7.79055	7.19171	7.48082	7.54284	8.96662	9.00286	9.03625	8.65624		KBTBD9	181.205	482.871	8.4204e-05	0.00132624	-2.66478
ILMN_1359626	LOC311772	8.51587	7.37298	7.43778	7.32606	9.09316	9.03339	9.13652	9.04307		LOC311772	202.696	539.895	0.00260612	0.0158643	-2.66357
ILMN_1365817	RGD1306493_PREDICTED	7.13931	7.22253	7.25266	7.37931	8.81975	8.74478	8.5071	8.55637		RGD1306493	152.055	403.66	4.22155e-06	0.000201239	-2.65469
ILMN_1375122	LOC501223	6.95549	5.49462	5.69862	6.18487	8.04636	7.1883	7.12963	7.59454		LOC501223	67.8088	179.732	0.0110426	0.0480789	-2.65058
ILMN_1363377	INHA	5.92233	5.48698	5.5514	5.74908	7.31464	7.09549	7.10279	6.81739		INHA	51.1778	135.54	6.15342e-05	0.00106939	-2.64842
ILMN_1371734	TADA1L	8.59217	8.64613	8.42577	8.62906	10.1521	10.0217	9.8037	9.92966		TADA1L	380.903	1007.65	4.1743e-06	0.000200057	-2.64542
ILMN_1372608	MPZL1	10.6944	10.6166	10.7697	10.6961	11.9819	12.1554	11.99	12.2632		MPZL1	1656.81	4382.71	1.49979e-06	0.00011529	-2.64527
ILMN_1365286	AXIN2	4.52239	4.47568	4.5668	4.63441	5.70207	6.27376	6.18807	5.64883		AXIN2	23.4225	61.9565	0.000145395	0.001932	-2.64518
ILMN_1350620	GP1BB	8.82039	8.27176	8.15623	8.31957	9.6808	10.1743	9.77459	9.5449		GP1BB	335.923	887.521	0.000417586	0.00408883	-2.64203
ILMN_1354122	LOC691575	11.048	9.67626	9.81478	10.2234	11.861	11.3915	11.5294	11.5837		LOC691575	1168.64	3085.71	0.00495389	0.0260937	-2.64043
ILMN_1649830	RGD1560608_PREDICTED	4.56803	4.52487	4.41512	4.74414	5.96826	5.34359	6.50388	6.03822		RGD1560608	23.6381	62.4005	0.00132272	0.00947568	-2.63983
ILMN_1364633	SH3BP4	7.02927	7.19359	7.23556	7.20114	8.78462	8.39502	8.53337	8.53798		SH3BP4	143.498	378.132	5.55296e-06	0.000239596	-2.6351
ILMN_1353876	SULT1A1	6.4288	6.00577	6.19662	5.91822	7.60531	7.55293	7.39373	7.58494		SULT1A1	70.3926	185.365	2.79004e-05	0.000647835	-2.6333
ILMN_1369330	RGD1563268_PREDICTED	4.95048	5.15141	5.21761	5.01375	6.2714	6.49035	6.71712	6.41824		RGD1563268	33.9023	88.9102	1.60573e-05	0.000458376	-2.62254
ILMN_1374792	RGD1564007_PREDICTED	4.96815	5.20851	5.42175	5.40751	6.6178	6.78478	6.54506	6.61835		RGD1564007	38.0937	99.8366	2.23321e-05	0.000557634	-2.62082
ILMN_1356361	GGH	8.79939	7.51246	7.51364	7.926	9.57256	9.20009	9.25878	9.26918		GGH	245.21	641.433	0.00452104	0.0243956	-2.61585
ILMN_1353691	ELMO1_PREDICTED	7.31076	6.8436	7.01951	6.78264	8.53416	8.19507	8.28581	8.4901		ELMO1	127.039	332.286	7.02355e-05	0.0011744	-2.61562
ILMN_1371566	SLC22A17	9.09903	8.53254	8.64042	8.74233	10.2614	10.1219	10.1429	10.0349		SLC22A17	431.609	1128.56	4.26015e-05	0.000855181	-2.61478
ILMN_1353085	RGD1564073_PREDICTED	5.81266	4.91484	5.64504	5.87372	7.05063	7.14263	6.55503	7.04046		RGD1564073	47.2279	123.399	0.00170167	0.011475	-2.61284
ILMN_1353834	VIPR2	7.17193	6.98475	7.17511	7.1413	8.15906	8.70188	8.71003	8.4181		VIPR2	138.936	361.353	6.09065e-05	0.00106341	-2.60087
ILMN_1367214	SNURF	8.05885	7.46065	7.90607	7.85073	9.31531	9.15903	9.12477	9.18604		SNURF	225.827	586.621	4.94267e-05	0.000927859	-2.59765
ILMN_1358312	COL9A3_PREDICTED	10.4055	9.90803	10.06	10.0804	11.3247	11.5594	11.7228	11.3354		COL9A3	1107.8	2867.47	7.00848e-05	0.00117362	-2.58843
ILMN_1368742	LOC679295	9.6371	9.67936	9.61369	9.6537	11.0461	11.114	10.9883	10.9161		LOC679295	801.17	2071.03	7.58092e-08	3.10446e-05	-2.58501
ILMN_1358679	RALGPS2	7.53048	7.3248	7.46354	7.72403	8.80125	8.77806	8.92697	9.01452		RALGPS2	182.368	471.201	9.32339e-06	0.000332005	-2.58379
ILMN_1349943	RGD1307961_PREDICTED	4.49244	4.49339	4.55935	4.37396	5.89655	5.60286	5.91634	5.95686		RGD1307961	22.3126	57.4068	5.14969e-06	0.000226536	-2.57284
ILMN_1369576	LOC680294	8.11811	6.81946	6.92468	7.27582	8.90146	8.44021	8.53965	8.70255		LOC680294	155.905	400.586	0.00470078	0.0250771	-2.56943
ILMN_1372068	HDAC5	7.34212	7.48199	7.32824	7.29745	8.91324	8.91706	8.5474	8.49512		HDAC5	164.558	421.154	3.06387e-05	0.000693543	-2.55931
ILMN_1355160	RGD1306816_PREDICTED	5.84044	6.59082	6.102	5.99042	7.53165	7.39113	7.3894	7.62546		RGD1306816	70.0795	179.074	0.000225233	0.00262846	-2.55529
ILMN_1375225	LOC679010	4.603	5.05408	5.73739	5.64405	6.52233	6.94099	6.23968	6.73606		LOC679010	38.3095	97.6647	0.00447133	0.024197	-2.54936
ILMN_1350631	RGD1359339	7.52569	7.43394	7.65696	7.5145	8.86145	8.74313	8.89834	9.02385		RGD1359339	185.178	471.69	1.75186e-06	0.00012522	-2.54722
ILMN_1362457	DLGAP1	5.03268	4.98666	4.86871	5.09175	6.27376	6.32761	6.45016	6.31015		DLGAP1	31.8883	81.0319	5.56909e-07	6.36305e-05	-2.54112
ILMN_1359481	RARB	8.16496	7.52289	8.16728	7.84841	9.2548	9.31132	9.26732	9.24544		RARB	243.181	617.254	0.000127484	0.00176915	-2.53825
ILMN_1351253	DUOX2	6.94383	6.83959	6.82978	6.86097	8.16787	8.32651	8.15421	8.18972		DUOX2	116.852	296.026	1.28726e-07	3.65662e-05	-2.53333
ILMN_1376727	GSTO2	6.32936	6.5918	6.4428	6.57782	7.99177	7.85218	7.71537	7.74491		GSTO2	89.6011	226.923	5.06189e-06	0.000223547	-2.53259
ILMN_1367207	LOC303471	9.01919	8.17929	8.3062	8.43645	9.94148	9.7273	9.71025	9.92367		LOC303471	358.364	907.449	0.000475287	0.00446968	-2.5322
ILMN_1364896	RGD1559594_PREDICTED	7.53542	7.70809	7.23743	7.39166	9.07394	8.86145	8.627	8.66758		RGD1559594	177.067	448.042	8.58453e-05	0.00134364	-2.53035
ILMN_1349419	STMN1	9.54963	8.73359	9.04439	9.01006	10.6406	10.2824	10.2797	10.4845		STMN1	542.852	1371.74	0.000423564	0.0041227	-2.52691
ILMN_1356110	KLF4	10.0193	9.91371	9.67171	9.84743	11.2465	11.296	11.1478	11.1077		KLF4	931.264	2351.7	4.16239e-06	0.000200057	-2.52527
ILMN_1353916	KCNG2	4.99462	5.17163	5.14342	5.02577	6.6309	6.70102	6.36407	5.98083		KCNG2	33.9152	85.5801	0.000216716	0.0025542	-2.52336
ILMN_1374500	RGD1311980	9.71622	9.46333	9.4943	9.40466	10.9873	10.8915	10.747	10.7756		RGD1311980	733.994	1846.19	5.18602e-06	0.00022735	-2.51526
ILMN_1349139	LOC686935	6.67155	6.31697	6.3337	6.22086	7.97594	7.96369	7.54632	7.37298		LOC686935	83.6196	210.071	0.000323178	0.00339661	-2.51222
ILMN_1355677	RGD1305246	8.60719	8.86761	8.86689	8.77205	10.1759	10.1009	10.0217	10.1257		RGD1305246	439.109	1102.11	1.30331e-06	0.000104724	-2.50988
ILMN_1365608	SMOX_PREDICTED	9.72107	9.80983	9.6891	9.70591	11.129	11.2267	11.0213	10.8548		SMOX	850.093	2131.94	4.11263e-06	0.000199202	-2.50789
ILMN_1364518	KLHL25	6.10155	6.01084	5.75134	5.80412	7.2145	7.49877	7.17842	7.07827		KLHL25	60.4202	151.428	3.71786e-05	0.000784793	-2.50625
ILMN_1361777	MAN2B1	10.4004	10.519	10.3656	10.2514	11.7046	11.7652	11.5929	11.7637		MAN2B1	1336.36	3342.23	1.23297e-06	0.000101351	-2.50099
ILMN_1367206	SLC4A9	6.08638	5.78306	5.63973	5.97832	7.73208	6.92187	7.01222	7.10279		SLC4A9	58.5611	146.245	0.000734202	0.00612159	-2.4973
ILMN_1376363	CNKSR3	8.17608	8.05493	8.32812	8.20628	9.66986	9.5375	9.43896	9.39669		CNKSR3	292.309	729.494	3.83642e-06	0.000194174	-2.49563
ILMN_1356910	RGD1560729_PREDICTED	8.79719	7.70572	7.78594	8.17263	9.51315	9.31225	9.41205	9.5012		RGD1560729	277.312	692.016	0.00200268	0.0130102	-2.49544
ILMN_1363789	SLCO1A5	7.67896	7.07188	7.22181	7.76686	8.84363	8.84051	8.57838	8.75132		SLCO1A5	173.03	431.573	0.000341221	0.00353829	-2.49421
ILMN_1352952	LOC498371	11.7085	10.3962	10.5892	10.7036	12.4735	12.0014	12.0708	12.1221		LOC498371	1844.96	4598.54	0.00550791	0.0282135	-2.49249
ILMN_1354340	SLC12A5	5.85431	5.78397	5.3825	5.67967	6.90465	7.18395	6.94604	6.92851		SLC12A5	51.0951	127.185	3.85818e-05	0.000802647	-2.48919
ILMN_1354576	FJX1_PREDICTED	6.37271	6.08584	6.48145	6.20781	7.46182	7.71476	7.89054	7.33984		FJX1	78.0838	194.246	0.00013024	0.00179413	-2.48766
ILMN_1366067	NES	7.03032	6.99979	7.25077	6.71361	8.09671	8.56483	8.36412	8.2251		NES	127.878	317.958	0.000117937	0.00167216	-2.48642
ILMN_1362255	RGD1565381_PREDICTED	4.61588	4.6572	4.64083	4.49409	6.03742	5.95308	5.78477	5.88264		RGD1565381	24.2851	60.3164	9.66054e-07	8.88099e-05	-2.48368
ILMN_1376248	CAPN6	5.0672	4.66916	4.82354	4.70567	5.9129	6.41824	5.76262	6.41423		CAPN6	28.1759	69.8892	0.000486621	0.0045459	-2.48046
ILMN_1370964	RGD1309701_PREDICTED	6.5391	6.47547	6.34282	6.14686	7.94088	7.52289	7.6616	7.61996		RGD1309701	83.0587	205.976	4.36651e-05	0.000865913	-2.47989
ILMN_1358196	BCCIP_PREDICTED	10.9264	10.86	10.7202	10.7756	12.2473	11.909	12.1221	12.2339		BCCIP	1808.47	4476.27	6.89938e-06	0.000276503	-2.47517
ILMN_1369833	LOC501538	5.61979	5.10849	5.26237	5.3135	6.25415	6.57434	6.96797	6.73134		LOC501538	40.1141	99.178	0.000393913	0.00393493	-2.4724
ILMN_1360368	GOLGB1	8.32293	8.34838	8.19108	8.26461	9.60048	9.67767	9.47219	9.594		GOLGB1	311.211	768.596	3.68425e-07	5.35357e-05	-2.4697
ILMN_1373638	SLC38A6	6.06625	5.79293	5.93283	5.68572	7.07273	7.36548	7.10359	7.15311		SLC38A6	58.4622	144.38	1.75009e-05	0.00047801	-2.46963
ILMN_1363771	PARVB_PREDICTED	6.66015	6.55503	6.74897	6.93276	8.16573	7.87695	8.0331	8.03647		PARVB	105.729	261.028	1.21559e-05	0.000385074	-2.46885
ILMN_1352604	RGD1561019_PREDICTED	9.01527	9.02909	8.92094	8.89644	10.2255	10.2514	10.3167	10.2729		RGD1561019	499.878	1231.83	4.43801e-08	2.61529e-05	-2.46426
ILMN_1361702	PIK3C2A_PREDICTED	5.40669	5.63954	5.36932	5.46005	6.84642	6.74897	6.69749	6.78383		PIK3C2A	44.2897	109.075	1.26893e-06	0.000103551	-2.46277
ILMN_1357125	RGD1563319_PREDICTED	5.42372	5.95308	6.52361	6.14728	7.30869	6.88809	7.46425	7.58235		RGD1563319	64.5311	158.775	0.00322985	0.018648	-2.46045
ILMN_1353074	SNX25	9.80032	9.65814	9.476	9.72107	11.0304	10.9713	10.9424	10.8756		SNX25	811.183	1985.02	2.69773e-06	0.000159898	-2.44707
ILMN_1372371	F2R	12.4204	12.3226	12.3828	12.3507	13.6856	13.6125	13.6798	13.6492		F2R	5290.24	12915.1	5.60125e-09	1.10104e-05	-2.44131
ILMN_1370202	PYP_MAPPED	10.5742	10.2291	10.0211	10.2552	11.8131	11.3542	11.4432	11.6092		PYP	1234.67	3008.68	0.000151871	0.00199102	-2.43683
ILMN_1362345	SMC4L1	7.66454	7.64705	7.46865	7.59706	9.07296	8.76558	8.83398	8.84051		SMC4L1	193.25	470.567	3.81883e-06	0.000193962	-2.43502
ILMN_1376405	SCN4B	5.45373	4.94384	5.27621	5.41158	6.79087	6.73134	6.39541	6.29613		SCN4B	38.6217	93.925	0.000265622	0.00295583	-2.43192
ILMN_1359113	KIFC3	9.42584	9.56676	9.47219	9.49774	10.9987	10.8284	10.6897	10.5725		KIFC3	719.392	1748.99	1.11971e-05	0.000368165	-2.43121
ILMN_1368019	PTPN3	4.59258	4.61693	4.6827	4.76683	5.82067	5.83897	5.83693	6.25581		PTPN3	25.3648	61.312	2.90971e-05	0.000665334	-2.4172
ILMN_1371773	CD248_PREDICTED	11.686	11.5846	11.5999	11.6989	12.6811	13.1484	13.0642	12.7677		CD248	3196.69	7725.28	3.51935e-05	0.000756359	-2.41665
ILMN_1355040	TMEM16A_PREDICTED	4.96958	5.09339	4.81946	5.35037	6.24932	6.47629	6.37722	6.21769		TMEM16A	33.3173	80.456	5.79827e-05	0.00103074	-2.41484
ILMN_1363638	ZBED4_PREDICTED	6.70015	6.71287	6.56068	6.79244	8.06251	7.9904	7.85371	7.9459		ZBED4	103.36	249.541	1.1577e-06	9.74758e-05	-2.41428
ILMN_1365300	CYHR1	6.15111	6.39004	6.29667	6.52233	7.78041	7.42224	7.52456	7.71874		CYHR1	81.0108	195.563	3.14265e-05	0.000700553	-2.41403
ILMN_1364398	LOC362659	5.65031	5.96256	5.64405	5.60578	7.21926	7.11473	6.84642	6.76291		LOC362659	52.552	126.749	8.61897e-05	0.00134715	-2.41188
ILMN_1358266	RGD1307773_PREDICTED	7.05753	6.5245	6.77557	6.76112	8.16496	7.99484	7.93549	8.09936		RGD1307773	109.872	264.782	4.32577e-05	0.000862971	-2.40992
ILMN_1370735	LARP5_PREDICTED	8.81257	8.69577	8.624	8.86357	9.92626	10.1257	9.97442	10.0277		LARP5	430.234	1033.65	1.73847e-06	0.000125036	-2.40253
ILMN_1369344	LOC305078	7.58691	7.3037	6.90635	7.4865	8.84276	8.18557	8.52253	8.78608		LOC305078	159.882	383.807	0.00100599	0.00778889	-2.40056
ILMN_1371027	TMEM39A	8.86226	8.75413	8.9567	8.94513	10.0295	10.1509	10.1455	10.2417		TMEM39A	470.99	1129.82	1.08912e-06	9.5255e-05	-2.39882
ILMN_1352414	TGFB3	6.7258	6.90687	6.98952	6.59999	8.07653	8.29335	8.10934	7.77772		TGFB3	111.86	267.656	9.88037e-05	0.00147277	-2.39279
ILMN_1361958	LOC501093	6.37216	5.02992	5.4687	5.45715	7.13268	6.5644	6.77525	6.8876		LOC501093	47.9009	114.562	0.00630441	0.0311527	-2.39164
ILMN_1370345	LGI2_PREDICTED	5.0822	4.82687	5.68768	5.00281	6.33525	6.3757	6.31345	6.60671		LGI2	35.5036	84.905	0.000729728	0.00609858	-2.39145
ILMN_1358541	IGFBP6	8.20132	7.57095	7.83182	7.6835	8.70255	9.14526	9.31885	9.14839		IGFBP6	226.269	540.729	0.000579728	0.00515051	-2.38976
ILMN_1376402	LGALS7	5.73659	5.50168	5.2301	5.60192	7.09175	6.92376	6.71043	6.36518		LGALS7	45.8094	109.348	0.000576305	0.00513048	-2.38702
ILMN_1354252	RGD1311805	10.5401	10.4448	10.519	10.5818	11.8712	11.7228	11.7306	11.7817		RGD1311805	1469.84	3508.35	1.33127e-07	3.65662e-05	-2.38689
ILMN_1370644	CKAP4_PREDICTED	10.4392	10.3675	10.6494	10.343	11.8417	11.7149	11.7439	11.5173		CKAP4	1398.63	3337.24	1.33992e-05	0.000410598	-2.38608
ILMN_1356275	RGD1561850_PREDICTED	7.95395	7.09993	6.84864	7.24638	8.9217	8.27394	8.40929	8.53918		RGD1561850	156.197	371.194	0.00392485	0.0217679	-2.37644
ILMN_1351646	GPR4	8.52337	7.85666	8.07911	8.50136	9.65709	9.39893	9.34558	9.5529		GPR4	302.361	718.39	0.000425696	0.00413452	-2.37594
ILMN_1370154	ALCAM	7.78452	7.65889	7.63146	7.47838	8.85143	9.21202	8.90831	8.57523		ALCAM	199.233	473.344	0.000134572	0.0018309	-2.37583
ILMN_1360039	PAFAH1B3	7.61838	7.26425	7.49922	7.40842	8.70609	8.63826	8.57222	8.8629		PAFAH1B3	174.559	414.396	1.38366e-05	0.000415773	-2.37397
ILMN_1375079	RGD1562829_PREDICTED	6.90866	7.30823	7.07188	7.28584	8.59952	8.25784	8.27725	8.42741		RGD1562829	141.401	335.578	5.4955e-05	0.000990201	-2.37323
ILMN_1367968	SLC24A3	4.75061	4.63459	4.61214	4.56154	5.86674	6.16295	5.95006	5.55729		SLC24A3	24.9284	59.0662	8.01948e-05	0.00128924	-2.36943
ILMN_1356145	EDG8	6.92801	6.38692	6.35412	6.36581	8.02166	7.8227	7.56326	7.60329		EDG8	91.0582	215.677	0.000397935	0.00395704	-2.36856
ILMN_1376388	CAV	7.11378	7.37426	7.30268	6.8819	8.39891	8.39375	8.33583	8.50528		CAV	143.823	339.777	3.8771e-05	0.000803883	-2.36246
ILMN_1369803	GLMN	9.25336	9.06881	9.30497	9.17202	10.4857	10.4961	10.3978	10.3787		GLMN	588.048	1388.76	8.04389e-07	8.22826e-05	-2.36165
ILMN_1370981	AKAP12	6.18487	5.84541	5.64787	5.69602	7.17609	6.69958	7.21222	7.24118		AKAP12	57.4223	135.511	0.000417898	0.00408883	-2.3599
ILMN_1363367	EPHA7	6.70679	6.53184	6.69491	6.34991	7.84772	7.66277	7.88773	7.83692		EPHA7	95.0663	224.222	1.46364e-05	0.000430257	-2.35859
ILMN_1371437	LUC7L_PREDICTED	7.72159	7.66841	7.50898	7.71671	8.92697	8.82851	8.91565	8.89174		LUC7L	201.4	474.649	4.75435e-07	6.08422e-05	-2.35674
ILMN_1376675	TMEM22	6.23823	5.77104	5.78667	6.02144	7.43902	7.29956	7.08737	6.93666		TMEM22	62.0063	146.084	0.000221578	0.00259656	-2.35595
ILMN_1374873	RGD1560177_PREDICTED	11.4614	11.2679	10.9835	11.3224	12.5196	12.4362	12.4866	12.5314		RGD1560177	2450.45	5766.39	2.00202e-05	0.000517697	-2.3532
ILMN_1371928	CC2D1B	5.58956	5.39876	5.52492	5.55548	6.89132	6.68072	6.87309	6.55767		CC2D1B	45.7969	107.687	9.51732e-06	0.000335985	-2.3514
ILMN_1369063	LOC497722	5.97361	6.34732	5.8815	6.18411	7.57302	7.46945	7.2583	7.01083		LOC497722	68.4337	160.664	0.000275955	0.0030304	-2.34773
ILMN_1375046	KLHL13	10.8839	10.8027	10.6235	11.0664	12.1381	12.1329	11.938	12.0907		KLHL13	1838.25	4314.32	2.09979e-05	0.000536816	-2.34697
ILMN_1352042	LOC691672	8.41682	7.00083	7.26485	7.31343	9.08066	8.42193	8.62307	8.79174		LOC691672	180.892	424.42	0.0115647	0.0499371	-2.34626
ILMN_1366634	LOC690038	6.81684	6.66683	6.4446	6.87627	7.67502	8.08512	7.95534	7.98317		LOC690038	104.05	242.975	8.25259e-05	0.00130767	-2.33517
ILMN_1370484	ALMS1_PREDICTED	7.57163	7.23804	7.57921	7.26031	8.65403	8.63652	8.60082	8.64949		ALMS1	170.343	397.611	1.35669e-05	0.000412371	-2.33418
ILMN_1358652	TBC1D1_PREDICTED	5.89749	6.33628	6.12718	6.11	7.30107	7.43002	7.28798	7.34261		TBC1D1	69.442	162.064	1.36906e-05	0.000413363	-2.3338
ILMN_1353280	LOC363861	10.3177	9.98824	9.70044	9.96662	11.3508	11.0947	11.2782	11.1396		LOC363861	1019.22	2378.47	0.000123504	0.00172454	-2.33361
ILMN_1356788	RGD1559865_PREDICTED	7.38556	7.02927	6.8163	7.12834	8.6195	7.86545	8.38262	8.38121		RGD1559865	136.227	317.849	0.000833585	0.00674245	-2.33323
ILMN_1357835	PCDH18_PREDICTED	8.35412	7.84806	8.00837	7.80479	9.20818	9.20305	9.24166	9.24742		PCDH18	256.681	598.447	6.67838e-05	0.00113181	-2.33148
ILMN_1370171	NMBR	4.53395	4.51258	4.37185	4.51943	5.96873	5.73798	5.69518	5.41198		NMBR	22.3849	52.1092	5.37713e-05	0.000975665	-2.32787
ILMN_1356068	RGD1306932	5.81773	5.91093	6.30661	6.13823	7.47345	7.18301	7.27582	7.11632		RGD1306932	65.9534	153.506	0.000103993	0.00152368	-2.32749
ILMN_1367801	SEC61A1	6.25819	6.18946	6.44552	6.04099	7.76139	7.58058	7.17012	7.29683		SEC61A1	75.2459	175.124	0.000250805	0.00283503	-2.32736
ILMN_1349022	VWA2_PREDICTED	4.78569	4.85187	4.82963	4.95235	5.86481	6.28401	6.19189	5.94382		VWA2	28.9378	67.2347	2.56288e-05	0.000609544	-2.32342
ILMN_1350874	AOF1_PREDICTED	5.86087	5.49512	5.34996	5.4342	6.81684	6.65608	6.6646	6.8657		AOF1	46.3673	107.695	6.64632e-05	0.00112892	-2.32265
ILMN_1355219	IPMK	8.44342	8.14554	8.33422	8.32339	9.43648	9.80827	9.52767	9.3291		IPMK	317.727	736.929	5.36224e-05	0.000975665	-2.31938
ILMN_1369133	RGD1306694_PREDICTED	6.09018	6.25866	6.37486	6.3843	7.46813	7.40462	7.53897	7.54632		RGD1306694	77.5469	179.708	3.90818e-06	0.000195609	-2.31741
ILMN_1649715	RGD1559673_PREDICTED	10.3622	9.88315	9.87479	10.1064	11.4521	11.1083	11.2623	11.2454		RGD1559673	1065	2464.41	0.000107894	0.00156478	-2.31399
ILMN_1355104	MGC112682	6.76385	6.7258	6.57273	6.59329	8.05981	7.86952	7.70088	7.85735		MGC112682	101.4	234.247	8.9932e-06	0.000323569	-2.31013
ILMN_1365343	BAIAP2	7.99854	8.2831	8.18339	8.08512	9.42696	9.34235	9.37461	9.22693		BAIAP2	281.606	649.288	3.59221e-06	0.000188595	-2.30566
ILMN_1376552	TIA1	6.87077	6.96963	6.9038	6.92416	7.94913	8.19989	8.14219	8.18747		TIA1	120.851	278.141	1.18725e-06	9.86731e-05	-2.30151
ILMN_1376659	KCNK2	7.27802	5.99919	6.26633	6.66964	8.08164	7.70903	7.50499	7.72758		KCNK2	93.9155	216.138	0.00735519	0.0350531	-2.30141
ILMN_1367443	PDPN	12.683	12.5688	12.5996	12.625	13.8134	13.8774	13.8274	13.7602		PDPN	6291.09	14458.5	3.52855e-08	2.27067e-05	-2.29825
ILMN_1348987	RGD1308952	7.39489	7.76881	7.37012	7.47726	8.72578	8.77397	8.65624	8.62598		RGD1308952	181.368	414.576	1.81837e-05	0.000488575	-2.28583
ILMN_1360836	CABP1	4.86514	4.77994	4.63743	4.76741	6.12289	5.92155	5.61833	6.12844		CABP1	27.1425	61.7258	9.27667e-05	0.001414	-2.27414
ILMN_1362909	LOC316482	4.93607	4.86683	4.70711	5.25037	6.12449	5.96624	6.22194	6.18076		LOC316482	30.6985	69.7131	8.66831e-05	0.00135112	-2.2709
ILMN_1356102	TANC1	6.52008	6.45491	6.56225	6.11765	7.513	7.67374	7.71191	7.48028		TANC1	85.2556	193.305	5.32197e-05	0.000972944	-2.26736
ILMN_1353766	RGD1566136_PREDICTED	8.23659	7.45338	7.69541	7.64013	9.45643	8.68138	8.73687	8.87108		RGD1566136	216.224	489.933	0.00293921	0.0173253	-2.26586
ILMN_1356042	RGD1307947	9.3828	9.42343	9.50607	9.42077	10.7632	10.628	10.44	10.6098		RGD1307947	691.348	1563.16	3.11912e-06	0.000173058	-2.26103
ILMN_1371484	CDH1	8.42407	8.03554	7.21512	8.13059	9.39211	9.14211	9.11816	8.85774		CDH1	247.508	559.321	0.00578022	0.0292731	-2.25981
ILMN_1356523	NT5E	8.96023	8.7115	8.5043	8.84878	9.99371	9.97736	9.7389	10.0152		NT5E	432.394	976.373	5.79405e-05	0.00103074	-2.25806
ILMN_1374121	EIF2AK3	8.14352	8.11717	8.10058	7.97088	9.33287	9.41838	9.05783	9.20305		EIF2AK3	271.167	610.156	1.08823e-05	0.000362613	-2.25011
ILMN_1363372	ETS2_MAPPED	5.23158	5.55038	5.27837	5.5959	6.8078	6.59035	6.46488	6.47308		ETS2	42.6377	95.9378	7.51125e-05	0.00122896	-2.25007
ILMN_1650841	LOC683534	8.20816	8.10236	7.84409	8.1321	9.44315	9.18119	9.0814	9.25336		LOC683534	269.04	604.574	4.09793e-05	0.00083226	-2.24715
ILMN_1376651	ARHGEF2	10.9514	10.9799	11.1176	10.877	12.2933	12.268	12.142	11.8857		ARHGEF2	2021.9	4536.16	3.35011e-05	0.000731857	-2.24352
ILMN_1348892	LOC500643	8.46894	8.51064	8.03791	8.42741	9.58278	9.58163	9.45715	9.48357		LOC500643	328.836	737.389	5.0921e-05	0.000940077	-2.24242
ILMN_1363454	ADIPOQ	4.50122	4.45896	4.56084	4.64394	6.53498	5.37251	5.67354	5.23819		ADIPOQ	23.2835	52.1576	0.00747773	0.035472	-2.24011
ILMN_1366487	LOC691491	4.64891	4.72493	4.59368	4.70717	5.68768	5.9171	5.83578	5.88699		LOC691491	25.4337	56.9604	1.10384e-06	9.5255e-05	-2.23956
ILMN_1651090	RAET1L	6.03316	5.84864	5.78437	5.3713	6.48248	6.98839	7.09117	7.09549		RAET1L	54.168	120.625	0.00124364	0.00906488	-2.22687
ILMN_1358491	GSTM3	6.65665	6.37653	6.60075	6.68728	7.83182	7.75635	7.69026	7.66216		GSTM3	95.6904	213.065	6.80567e-06	0.000273234	-2.22661
ILMN_1376746	GNG10	10.0416	10.1874	10.4949	10.2291	11.3619	11.2716	11.3822	11.5453		GNG10	1207.87	2684.13	4.53634e-05	0.000884606	-2.22219
ILMN_1352913	RBM35B_PREDICTED	6.00693	5.78172	5.87786	5.78882	7.07101	6.92851	7.11765	6.94002		RBM35B	58.2358	129.275	3.4007e-06	0.000182834	-2.21985
ILMN_1369608	BCL11B_PREDICTED	9.05348	8.8495	8.86939	9.0262	10.1403	10.3184	10.0538	9.85925		BCL11B	494.437	1092.14	4.38894e-05	0.000866523	-2.20886
ILMN_1373017	XBP1	11.3822	11.2756	11.2745	11.4083	12.4448	12.3719	12.5061	12.5887		XBP1	2583.57	5704.39	1.09585e-06	9.5255e-05	-2.20795
ILMN_1359567	RGD1310507	6.63801	6.49086	6.72981	7.03739	7.73832	8.07174	7.65944	7.9904		RGD1310507	105.714	233.127	0.000287846	0.00312742	-2.20527
ILMN_1352790	SIP1	9.0262	9.03625	8.98532	8.99205	10.2012	10.1754	10.0389	10.1861		SIP1	515.546	1136.51	1.15714e-07	3.61976e-05	-2.20447
ILMN_1376411	PPP1R3C	8.07535	8.6029	8.22592	8.30483	9.17781	9.45992	9.44879	9.66986		PPP1R3C	315.664	694.147	0.000273617	0.00301501	-2.199
ILMN_1368308	LOC497703	6.41184	6.25639	6.30234	6.3228	7.01879	7.62163	7.70714	7.48953		LOC497703	80.0785	175.981	0.000352798	0.00362008	-2.1976
ILMN_1356848	BTG1	12.7032	12.6698	12.6877	12.683	13.9564	13.7975	13.7562	13.7731		BTG1	6589.36	14470.2	3.11932e-07	5.27976e-05	-2.19599
ILMN_1372411	MPI	9.14526	9.09751	9.09819	9.17135	10.3862	10.2001	10.228	10.2307		MPI	559.533	1227.28	2.93926e-07	5.23771e-05	-2.19339
ILMN_1349837	TIAM1	8.71716	8.92414	9.07626	8.77086	10.0379	10.2541	10.0265	9.69954		TIAM1	468.564	1027.21	0.000192163	0.00235992	-2.19226
ILMN_1364746	ABHD6	8.7673	8.53173	8.69643	8.7115	9.96542	9.95301	9.59645	9.71371		ABHD6	409.222	895.871	3.63231e-05	0.000773262	-2.18921
ILMN_1363003	LRP8_PREDICTED	5.51907	5.55171	5.74231	5.50854	6.83884	6.89079	6.45431	6.65665		LRP8	47.8486	104.702	5.82584e-05	0.00103482	-2.18819
ILMN_1354826	COL23A1	4.63446	4.95801	4.84408	4.72954	5.73611	5.81821	6.20781	5.9207		COL23A1	27.6944	60.5773	0.000100784	0.00149306	-2.18735
ILMN_1374553	HMCN1_PREDICTED	6.83099	7.04773	6.83884	6.9419	7.72403	7.98434	8.25677	8.20359		HMCN1	120.665	263.596	0.000139041	0.0018741	-2.18452
ILMN_1367665	ZFYVE21_PREDICTED	10.6709	10.6301	10.6548	10.6652	11.8311	11.7097	11.6825	11.9006		ZFYVE21	1612.67	3519.06	6.41814e-07	6.88361e-05	-2.18213
ILMN_1366416	UCHL1	7.40091	6.69304	7.0993	7.29878	7.926	8.3053	8.42614	8.33422		UCHL1	139.392	303.998	0.00107524	0.00813767	-2.18088
ILMN_1351428	ABCC3	8.42667	8.62454	8.5474	8.38262	9.68362	9.85014	9.49591	9.45116		ABCC3	360.863	786.994	4.3837e-05	0.000866523	-2.18087
ILMN_1369047	SAMD6	5.68768	5.80657	5.40557	5.94765	7.05518	6.68218	6.6106	6.99451		SAMD6	52.4136	114.216	0.00041366	0.00405963	-2.17913
ILMN_1373964	NOL10	8.019	8.14135	8.10033	8.04772	9.19413	9.17135	9.11947	9.3179		NOL10	270.054	588.424	5.15477e-07	6.26025e-05	-2.17891
ILMN_1373697	MATN2_PREDICTED	6.5184	6.17842	6.28068	6.51484	7.62813	7.61462	7.43617	7.30614		MATN2	82.8877	180.551	6.63711e-05	0.00112821	-2.17826
ILMN_1650785	GNAO	5.10768	4.86031	4.76198	4.80286	6.26444	6.12398	5.47311	6.14436		GNAO	29.5115	64.0654	0.00121777	0.00894581	-2.17086
ILMN_1357237	RGD1566222_PREDICTED	6.14936	6.27852	6.19896	6.06625	7.13087	7.56367	7.46945	7.00129		RGD1566222	72.1673	156.641	0.000216089	0.00254925	-2.17053
ILMN_1350915	RGD1308013_PREDICTED	5.60924	5.54723	5.10502	5.22077	6.34806	6.50482	6.24065	6.85924		RGD1308013	41.3715	89.7719	0.000867965	0.00693479	-2.1699
ILMN_1376536	GTF2IRD1	10.3032	10.1948	10.3929	10.3687	11.3888	11.6055	11.3773	11.3516		GTF2IRD1	1273.77	2760.65	5.18837e-06	0.00022735	-2.16731
ILMN_2039387	MCM4	6.06651	6.22086	6.11293	6.38168	7.37931	7.31751	7.25077	7.29299		MCM4	73.2874	158.698	5.81748e-06	0.000247221	-2.16543
ILMN_1350093	SEC22L1	9.80427	9.56451	9.43648	9.7	10.7651	10.7027	10.7274	10.766		SEC22L1	790.332	1710.59	9.56544e-06	0.000336396	-2.1644
ILMN_1352794	RGD1566264_PREDICTED	8.36488	8.29051	8.27295	8.14472	9.52009	9.1988	9.30667	9.49918		RGD1566264	308.316	666.834	1.70377e-05	0.000471426	-2.16283
ILMN_1350429	SETDB2_PREDICTED	7.44816	7.47637	7.35869	7.72293	8.52549	8.76249	8.61318	8.53573		SETDB2	181.212	390.512	2.43176e-05	0.000589564	-2.155
ILMN_1651025	SLC25A17_PREDICTED	9.19934	9.07758	8.82039	8.98698	10.2434	10.0804	10.0029	10.1685		SLC25A17	519.533	1115.77	2.52016e-05	0.000605781	-2.14764
ILMN_1353420	KLHL25	6.90311	6.83099	6.50645	6.8058	7.87249	7.96694	7.79623	7.81669		KLHL25	108.503	232.823	2.54983e-05	0.000608983	-2.14577
ILMN_1355934	MINA	8.12317	7.87107	8.1884	7.86595	9.06881	9.08634	9.06881	9.23061		MINA	258.165	553.962	2.14955e-05	0.000545207	-2.14577
ILMN_1352928	ACPL2	11.8131	11.8577	11.9479	11.9838	13.017	12.9773	13.049	12.9592		ACPL2	3823.31	8195.57	2.80554e-07	5.12251e-05	-2.14358
ILMN_1361231	LEPRE1	10.4732	10.4184	10.5427	10.2488	11.4585	11.5321	11.5829	11.5023		LEPRE1	1370.76	2934.54	3.56967e-06	0.000188289	-2.14081
ILMN_1368523	LOC502636	5.96291	5.56138	5.53953	5.91171	6.87309	6.65471	6.65128	7.18634		LOC502636	53.5897	114.671	0.000631716	0.00547827	-2.13979
ILMN_1353258	DLG7_PREDICTED	8.27803	8.56218	8.43547	8.2251	9.46405	9.33427	9.52164	9.57066		DLG7	332.036	710.482	2.11559e-05	0.000539019	-2.13978
ILMN_1372727	RGD1564862_PREDICTED	9.05523	8.80632	8.63157	8.70933	10.0478	9.91096	9.88015	9.75033		RGD1564862	445.912	953.643	6.04346e-05	0.00105845	-2.13864
ILMN_1349841	RGD1564127_PREDICTED	7.02251	6.4963	6.33683	6.86404	7.85782	7.70312	7.54707	7.99177		RGD1564127	102.531	219.024	0.00105531	0.00804531	-2.13616
ILMN_1370913	41518	7.0692	7.20393	7.13784	7.16204	8.32651	8.24008	8.16015	8.22258		41518	141.362	301.775	2.94809e-07	5.23771e-05	-2.13476
ILMN_2040487	GTF2IRD1	9.04543	9.20563	9.16629	9.23383	10.2145	10.349	10.2709	10.1843		GTF2IRD1	573.16	1221.7	1.06855e-06	9.40117e-05	-2.13152
ILMN_1360527	RGD1306816_PREDICTED	6.05982	5.76971	5.67354	5.9652	7.19255	7.03274	6.69396	6.9162		RGD1306816	58.3665	124.402	0.00020927	0.00249096	-2.13139
ILMN_1364522	DNAJC17_PREDICTED	7.33105	6.85532	7.09549	7.24167	8.21061	8.19108	8.14554	8.33764		DNAJC17	140.155	298.424	6.65978e-05	0.0011295	-2.12924
ILMN_1367033	FHL1	6.6463	6.19465	6.73474	6.59082	7.45735	7.53048	7.72293	7.81446		FHL1	93.1592	198.267	0.000290934	0.00315489	-2.12826
ILMN_1368533	RGD1564423_PREDICTED	11.2782	11.0024	10.8064	10.9424	12.2143	12.0575	12.0348	12.0684		RGD1564423	2058.48	4370.97	5.37087e-05	0.000975665	-2.1234
ILMN_1353357	RGD1564980_PREDICTED	11.2897	10.5937	10.5937	10.9289	12.0648	11.8002	11.8087	12.0708		RGD1564980	1847.73	3918.63	0.00101827	0.00785475	-2.12078
ILMN_1374380	COL14A1_PREDICTED	11.3164	10.6296	11.0226	10.7942	11.9796	12.0669	12.1049	11.9457		COL14A1	1965.52	4165.43	0.000404034	0.00400003	-2.11925
ILMN_1350303	RGD1565165_PREDICTED	8.37615	7.75684	7.87107	7.90479	9.41623	8.85979	8.80213	9.16299		RGD1565165	251.988	533.848	0.00153977	0.0106873	-2.11854
ILMN_1376851	RND3	9.40028	9.17881	9.39848	9.31022	10.4771	10.24	10.3929	10.5065		RND3	640.008	1355.04	9.62569e-06	0.000336396	-2.11722
ILMN_1365941	FGF16	5.624	4.96072	4.98356	5.46831	6.57572	6.10766	6.44952	6.23233		FGF16	38.2966	81.0821	0.00160353	0.0110144	-2.11721
ILMN_1351227	PIGH_PREDICTED	6.68559	6.56392	6.57621	6.76462	7.66337	7.76585	7.70637	7.78145		PIGH	100.259	212.197	1.10806e-06	9.5255e-05	-2.11649
ILMN_1350274	EFNA4_PREDICTED	6.75933	6.53657	6.40677	6.40455	7.75551	7.50574	7.59454	7.57689		EFNA4	92.2071	195.114	3.43217e-05	0.000741868	-2.11604
ILMN_1361110	ASS	4.63848	4.44779	4.64215	4.67428	5.72217	5.21637	6.06103	5.72085		ASS	24.2628	51.2722	0.00101168	0.0078249	-2.1132
ILMN_1359581	DNM1	9.30007	8.86689	9.18968	8.78054	9.85837	10.6328	10.3095	9.64144		DNM1	524.317	1105.54	0.00560637	0.0285813	-2.10853
ILMN_1361319	LAMA1_PREDICTED	6.63279	6.63835	6.57107	6.17466	7.41688	7.81609	7.5145	7.56882		LAMA1	90.7747	191.218	0.000252939	0.00285132	-2.10651
ILMN_1376649	CREB3L4	5.24723	5.54452	4.79696	5.56531	6.28512	6.64091	6.40774	6.11581		CREB3L4	39.084	82.2757	0.00221959	0.0140624	-2.1051
ILMN_1365054	LOC289401	9.5145	9.14586	8.97364	9.25287	10.3986	10.2099	10.1664	10.4028		LOC289401	597.054	1255.82	0.000165028	0.00211068	-2.10336
ILMN_1361305	LOC498460	5.3104	4.95134	4.45187	5.13638	6.02704	5.85063	6.09857	6.16449		LOC498460	31.1788	65.58	0.00160599	0.011028	-2.10335
ILMN_1359928	RGD1561198_PREDICTED	8.68252	8.52902	8.76169	8.89567	9.81068	9.82848	9.64919	9.86897		RGD1561198	420.868	884.876	2.19629e-05	0.000553941	-2.1025
ILMN_2040226	ANP32E	6.77262	6.86785	6.81047	6.76431	7.91287	7.79623	7.87996	7.91435		ANP32E	111.725	234.892	1.01346e-07	3.35678e-05	-2.1024
ILMN_1365729	SLC7A5	8.60331	8.71338	8.6175	8.48073	9.74713	9.96197	9.64443	9.34624		SLC7A5	389.028	817.426	0.000227243	0.00264643	-2.1012
ILMN_1371695	LOC366258	9.4618	8.84878	9.16221	9.09316	10.3005	10.0478	10.2066	10.2907		LOC366258	564.758	1185.59	0.000252522	0.00284948	-2.09928
ILMN_1374669	CENTD1_PREDICTED	5.31792	5.43146	5.25098	5.41049	6.44096	6.30234	6.30302	6.63957		CENTD1	40.8627	85.7149	2.16189e-05	0.000547103	-2.09763
ILMN_1368596	CHST10	7.47345	7.24557	7.49494	7.21627	8.128	8.64708	8.48788	8.43734		CHST10	164.001	343.716	0.000184913	0.00229475	-2.09582
ILMN_1361061	PCDH9_PREDICTED	5.36321	4.91852	4.83173	5.35888	6.39703	6.14592	5.75134	6.44765		PCDH9	34.7294	72.7806	0.00241391	0.0150023	-2.09565
ILMN_1351883	CHRM3	5.80232	5.56958	5.03379	5.53271	6.55235	6.81273	6.13646	6.70478		CHRM3	44.7744	93.8043	0.00281466	0.0168468	-2.09504
ILMN_1372790	LOC498353	8.42795	8.24975	8.31014	8.13814	9.44249	9.22494	9.22749	9.49134		LOC498353	311.157	651.023	2.59961e-05	0.00061681	-2.09227
ILMN_1376809	DDOST_PREDICTED	10.5907	10.7455	10.6525	10.5147	11.8239	11.6899	11.6343	11.6079		DDOST	1580.17	3301.73	4.5441e-06	0.000208871	-2.08948
ILMN_1364825	CPA6_PREDICTED	6.30174	6.55288	6.23294	6.24932	7.29452	7.32958	7.60965	7.35116		CPA6	80.6846	168.456	5.01696e-05	0.000932319	-2.08783
ILMN_1374891	CYP11A1	4.56126	4.60998	4.57323	4.43448	6.17688	5.61755	5.70598	4.92321		CYP11A1	23.3401	48.7019	0.00664967	0.0324179	-2.08662
ILMN_1370966	XRCC1	9.41994	9.33537	9.36871	9.14692	10.4324	10.4295	10.349	10.3001		XRCC1	638.144	1330.48	4.31173e-06	0.000203892	-2.08492
ILMN_1365292	SPATA20	4.72221	4.55751	4.55108	4.50477	5.46743	5.85376	5.84541	5.40359		SPATA20	23.9822	49.9547	0.00017905	0.00224041	-2.08299
ILMN_1362431	KCNG1	6.48462	6.66556	6.7053	6.6463	7.86091	7.43394	7.61838	7.81609		KCNG1	98.7318	205.405	7.07774e-05	0.00118258	-2.08044
ILMN_1649807	LOC310721	5.7252	5.7805	6.19571	5.93146	6.45913	7.45637	7.27802	6.65832		LOC310721	60.0552	124.756	0.00688751	0.0332963	-2.07735
ILMN_1369806	RGD1559795_PREDICTED	7.81372	7.20873	7.06723	7.22775	8.64858	8.04851	8.3773	8.46184		RGD1559795	160.826	334.082	0.00226103	0.014256	-2.07729
ILMN_1367663	LOC501026	5.99042	6.09129	6.20162	6.05982	7.10809	7.10088	6.83595	7.5145		LOC501026	67.9211	141.029	0.000368219	0.00373577	-2.07637
ILMN_2040028	RGD1563215_PREDICTED	5.38659	5.65684	5.51593	5.44705	6.66124	6.42696	6.58521	6.549		RGD1563215	45.305	94.066	8.68721e-06	0.000315584	-2.07628
ILMN_1363947	HMGCS2	9.47336	9.3494	9.80549	9.36279	10.2759	10.6041	10.8963	10.4274		HMGCS2	722.955	1500.16	0.000826173	0.00669589	-2.07504
ILMN_1373498	CYB5R2	6.27966	5.85273	6.18411	5.95357	7.31147	7.13784	6.99774	7.02742		CYB5R2	67.0664	138.969	0.000133708	0.00182185	-2.07211
ILMN_1353743	HN1	10.9848	10.3201	10.4184	10.5725	11.6013	11.4953	11.6947	11.7069		HN1	1524.29	3157.44	0.000495194	0.00460308	-2.07142
ILMN_1350086	GSN	10.8756	11.0807	11.1744	10.852	11.9183	12.0974	12.1022	12.0552		GSN	2041.85	4220.8	2.36411e-05	0.000577831	-2.06714
ILMN_1369851	RGD1304624_PREDICTED	8.06346	7.88563	7.76218	7.71594	8.84878	9.09751	8.94843	8.72252		RGD1304624	231.811	479.142	8.03439e-05	0.0012898	-2.06696
ILMN_1356369	GLRX1	10.7726	10.7927	10.6605	10.5827	11.8777	11.6693	11.7725	11.6783		GLRX1	1665.96	3443	5.29437e-06	0.000230271	-2.06667
ILMN_1358752	NDN	9.84743	9.64029	9.86106	9.64199	10.5605	10.8885	10.9857	10.7442		NDN	859.703	1776.4	8.12394e-05	0.00129862	-2.0663
ILMN_1374241	RGD1561353_PREDICTED	5.71661	5.58219	5.57655	5.64988	6.50213	6.57156	6.78602	6.85119		RGD1561353	49.567	102.375	2.42031e-05	0.000587984	-2.06539
ILMN_1352224	TAF1A	5.78329	5.84827	6.00789	5.63862	6.82136	6.80126	6.94292	6.89422		TAF1A	56.4742	116.561	1.56455e-05	0.000452354	-2.06396
ILMN_1365969	RGD1560612_PREDICTED	5.66811	5.44649	5.84784	5.29918	6.42745	6.80846	6.65219	6.55235		RGD1560612	47.3537	97.6881	0.000365294	0.00371446	-2.06295
ILMN_1367501	RGD1306323_PREDICTED	7.7967	7.68721	7.6483	7.55717	8.72423	8.80632	8.70416	8.63005		RGD1306323	203.989	420.566	2.65609e-06	0.000158262	-2.06171
ILMN_1650834	RGD1560073_PREDICTED	6.88002	6.76112	6.8691	6.82063	8.05601	7.68854	7.93306	7.82851		RGD1560073	113.986	235.002	1.50544e-05	0.000438774	-2.06167
ILMN_1361173	SYTL1	7.3894	7.2726	7.0823	7.35672	8.52058	8.16015	8.08327	8.51064		SYTL1	154.907	319.276	0.000235094	0.00270767	-2.06108
ILMN_1356000	GALE	6.17093	5.63634	5.96826	6.12554	7.31701	6.83734	6.79781	7.11554		GALE	62.9122	129.511	0.000924018	0.00727074	-2.05859
ILMN_1355498	OTOP2_PREDICTED	4.52476	4.38748	4.54115	4.41787	6.00882	5.66496	5.54571	4.81588		OTOP2	22.1282	45.5331	0.00635437	0.0313377	-2.05769
ILMN_1368576	APEG3	6.11581	6.4878	6.32503	5.98083	7.20114	7.90064	7.01517	6.95376		APEG3	74.9244	154.095	0.00536194	0.0276608	-2.05667
ILMN_1368809	BTG2	8.73496	8.37461	8.73781	8.5295	9.75501	9.65458	9.6265	9.49774		BTG2	386.473	794.255	5.40918e-05	0.000980136	-2.05514
ILMN_1362409	BAI2_PREDICTED	6.03343	5.50198	5.35086	5.36556	6.70158	7.15236	6.47731	6.07693		BAI2	47.2734	97.1435	0.00932188	0.0420755	-2.05493
ILMN_1351701	LOC499056	7.07699	6.38247	6.37216	6.94737	7.79828	7.62813	7.53653	7.96967		LOC499056	103.59	212.77	0.0024974	0.0153854	-2.05395
ILMN_1359377	PTGER3	4.73738	4.90334	4.75868	4.69442	5.39279	5.84184	5.84344	6.16608		PTGER3	27.3498	56.1431	0.00075851	0.00627163	-2.05278
ILMN_2040901	SCHIP1	9.65992	9.6783	9.56335	9.69908	10.8391	10.6548	10.5299	10.7173		SCHIP1	803.505	1646.58	6.55571e-06	0.000267489	-2.04925
ILMN_1365928	LOC290741	6.36964	6.53433	6.40169	6.49478	7.18301	7.75328	7.44816	7.5545		LOC290741	87.4333	179.114	0.000167791	0.00213512	-2.04858
ILMN_1362773	OLFML2A_PREDICTED	6.37486	6.30711	6.57398	6.44917	7.45052	7.58752	7.38556	7.4191		OLFML2A	86.0009	176.152	7.30355e-06	0.000284935	-2.04826
ILMN_1372512	RGD1559877_PREDICTED	11.6741	10.7109	10.9238	11.0592	12.3507	12.1127	11.9286	12.1079		RGD1559877	2182.86	4466.68	0.00366695	0.0206529	-2.04625
ILMN_1361526	SEC23A_PREDICTED	6.90547	6.84808	7.24231	7.07273	8.0289	7.83461	8.19452	8.14177		SEC23A	129.53	265.018	0.000131398	0.00180026	-2.04599
ILMN_1364258	LOC365546	5.01174	4.65156	4.61436	4.61494	5.38375	5.80178	5.71751	6.11904		LOC365546	26.4125	54.0237	0.00119689	0.00882698	-2.04538
ILMN_1358077	HDAC11_PREDICTED	9.32989	9.14394	9.2281	9.23329	10.3911	10.3103	10.1712	10.1851		HDAC11	602.078	1229.99	3.93821e-06	0.000196675	-2.0429
ILMN_1368109	DDX21A_PREDICTED	7.8063	7.96291	7.81254	7.90398	9.05724	8.86761	8.63784	9.04185		DDX21A	234.173	478.089	6.39752e-05	0.00110077	-2.04161
ILMN_1356958	RGD1560979_PREDICTED	8.06251	7.5892	7.55067	7.57302	9.15009	8.33284	8.69643	8.71205		RGD1560979	207.052	422.514	0.00256384	0.0156867	-2.04061
ILMN_1360001	VKORC1L1	9.43506	9.23962	9.32989	9.33707	10.3501	10.4267	10.4004	10.2739		VKORC1L1	646.008	1316.77	1.11401e-06	9.54027e-05	-2.03832
ILMN_1361339	RGD1311874_PREDICTED	4.60787	4.42381	4.52241	4.64811	6.15662	5.02832	5.49146	5.63494		RGD1311874	23.4343	47.7635	0.00496131	0.0260961	-2.03819
ILMN_1650148	GOLT1B_PREDICTED	9.29121	9.2554	9.34429	9.3163	10.2877	10.3501	10.346	10.3267		GOLT1B	631.133	1285.05	1.00944e-08	1.22236e-05	-2.0361
ILMN_1350993	RGD1562008_PREDICTED	6.54833	6.87781	6.82298	6.5129	7.80779	7.93549	7.71127	7.40774		RGD1562008	103.286	210.193	0.000417744	0.00408883	-2.03505
ILMN_1352115	CACNA1D	5.4019	4.83274	5.46724	5.44017	6.55767	6.13764	6.31456	6.22746		CACNA1D	39.003	79.3046	0.00114711	0.00856927	-2.0333
ILMN_1359863	YTHDF1	9.14961	8.64535	9.14272	9.06005	10.1266	10.0029	10.1082	9.85401		YTHDF1	511.798	1040.41	0.00027514	0.00302716	-2.03286
ILMN_1351973	RGD1560766_PREDICTED	6.57327	6.3757	6.22237	6.83532	7.49061	7.43549	7.44469	7.72197		RGD1560766	90.6141	183.953	0.000466025	0.00440281	-2.03007
ILMN_1367965	RGD1560022_PREDICTED	8.83398	8.58749	8.89329	8.89834	9.65658	10.0471	10.0512	9.5375		RGD1560022	446.735	905.831	0.000526902	0.00480284	-2.02767
ILMN_1362440	RGD1564209_PREDICTED	5.93497	5.81325	6.11765	5.94306	6.87077	6.98715	7.01083	7.01703		RGD1564209	61.9155	125.491	7.35639e-06	0.000285725	-2.02682
ILMN_1361170	JAK2	9.5953	9.84653	9.82596	9.57256	10.714	10.6897	10.7191	10.7927		JAK2	837.583	1697.14	1.10089e-05	0.000364926	-2.02623
ILMN_1350532	RGD1305534_PREDICTED	5.01341	5.23311	5.00105	4.94468	5.66352	6.30768	6.25704	6.03869		RGD1305534	33.0841	67.0298	0.000697573	0.00589326	-2.02605
ILMN_1367312	PCK2_PREDICTED	7.24829	7.22361	7.4488	7.20472	8.2629	8.33096	8.38773	8.20628		PCK2	155.563	314.511	6.17371e-06	0.000256078	-2.02176
ILMN_1359465	PAK4_PREDICTED	5.79198	5.66665	5.52065	5.955	6.70208	6.77525	6.76462	6.75124		PAK4	53.2079	107.508	3.67426e-05	0.000780711	-2.02052
ILMN_1352237	LOC306137	8.46326	8.09318	8.17794	8.27725	9.25219	9.39848	9.16741	9.247		LOC306137	305.051	615.779	3.54406e-05	0.000759493	-2.01861
ILMN_1650690	RGD1311793_PREDICTED	5.10412	4.85494	5.04781	5.17085	5.87978	6.26152	5.90563	6.17842		RGD1311793	33.0008	66.5487	0.000136427	0.00184551	-2.01658
ILMN_1367242	RGD1563476_PREDICTED	10.2168	9.92966	9.68012	9.64355	11.193	10.7018	10.7902	10.8311		RGD1563476	934.158	1883.27	0.00104241	0.00799041	-2.01601
ILMN_1360676	RGD1565542_PREDICTED	7.2145	7.29683	7.451	7.23419	8.15954	8.25876	8.29452	8.52497		RGD1565542	157.492	317.243	3.84687e-05	0.000802437	-2.01435
ILMN_1351803	COG6	8.23075	7.98569	8.16227	8.23027	9.20873	9.14095	8.99097	9.30265		COG6	284.492	572.378	2.55241e-05	0.000608983	-2.01193
ILMN_1349282	RGD1309718	5.10806	5.34289	5.22077	5.45604	6.37174	6.368	6.24235	6.17565		RGD1309718	38.9065	78.2183	2.93693e-05	0.000668167	-2.01042
ILMN_1367248	ARL3	8.83152	8.22865	8.35569	8.61462	9.7	9.46769	9.40907	9.48103		ARL3	363.956	731.364	0.000510944	0.0047147	-2.00948
ILMN_1367394	DNAH11	6.85119	6.19524	6.28004	6.37926	7.44979	7.30668	7.72991	7.24557		DNAH11	86.0099	172.803	0.00146837	0.0102581	-2.00911
ILMN_1353959	RGD1306938_PREDICTED	5.00557	4.74162	4.7367	5.01117	6.04463	5.91593	5.70408	5.85341		RGD1306938	29.319	58.8722	7.43908e-05	0.00122032	-2.00799
ILMN_1352521	ARMCX2	7.8844	7.29365	7.35179	7.39763	8.38262	8.51665	8.63005	8.42026		ARMCX2	178.758	358.889	0.00047417	0.00446477	-2.00768
ILMN_1355676	RGD1359158	8.22653	7.90229	8.53094	8.61057	9.54564	8.91766	9.26525	9.555		RGD1359158	319.037	639.539	0.0038862	0.0216067	-2.00459
ILMN_1356758	LOC498335	5.80619	5.59082	5.83206	5.85472	6.97284	6.27691	6.85825	6.98889		LOC498335	54.6045	109.457	0.00137335	0.00974236	-2.00455
ILMN_1355066	LOC501145	11.4309	11.2918	11.4701	11.4614	12.3541	12.4265	12.482	12.4014		LOC501145	2727.89	5464.99	9.1532e-07	8.70067e-05	-2.00338
ILMN_1373191	LOC499794	8.90683	8.9323	8.99205	9.14839	10.0987	9.81628	9.93508	10.1338		LOC499794	510.191	1021.14	3.49302e-05	0.000752876	-2.00148
ILMN_1370224	RCBTB1	5.3779	5.4715	5.53225	5.57086	6.79032	6.44765	6.14686	6.57107		RCBTB1	44.884	89.8205	0.000387931	0.00389713	-2.00117
ILMN_1368330	NXPH1	5.13225	5.0052	5.56207	5.31169	6.26101	6.22414	6.49376	6.03253		NXPH1	38.1286	76.2604	0.000621536	0.00541526	-2.00008
ILMN_1374198	LOC299919	5.07944	4.674	4.8175	4.68311	5.42745	5.94969	6.10649	5.76971		LOC299919	28.1197	56.2326	0.00120207	0.00885064	-1.99976
ILMN_1365069	TUBA8	6.7733	6.45787	6.00577	6.58521	7.75253	7.6483	7.16964	7.24453		TUBA8	87.7629	175.308	0.00379711	0.0212214	-1.99752
ILMN_1374522	RAMP1	7.72047	7.22457	7.46425	7.58691	8.56668	8.50398	8.35823	8.55947		RAMP1	180.9	361.309	0.000135315	0.00183818	-1.99729
ILMN_1353380	ELOVL4_PREDICTED	6.38081	5.44837	5.75604	5.94483	6.80261	7.01333	6.88304	6.8163		ELOVL4	58.9947	117.688	0.00255634	0.0156628	-1.99488
ILMN_1368748	RGD1560394_PREDICTED	6.17938	5.93388	6.24974	6.03072	7.05596	7.0845	6.98839	7.23955		RGD1560394	68.519	136.438	3.07215e-05	0.000693597	-1.99124
ILMN_1357492	KA17	11.8239	11.3822	11.4938	11.5156	12.7212	12.5747	12.5557	12.332		KA17	3006.52	5979.91	0.000204513	0.00245928	-1.98898
ILMN_1369771	CHPT1	6.24733	5.54115	5.73718	5.99707	7.0661	6.88304	6.67381	6.86785		CHPT1	58.9199	117.189	0.00123766	0.00903595	-1.98896
ILMN_1365726	SLC19A2	5.55965	5.78437	5.57086	5.41877	6.62413	6.55021	6.56814	6.55442		SLC19A2	47.9484	95.2881	1.38562e-05	0.000415773	-1.9873
ILMN_1365490	RGD1565809_PREDICTED	6.42244	5.8766	6.11706	6.13646	7.22361	6.97036	6.93194	7.3894		RGD1565809	70.431	139.956	0.000704229	0.00594058	-1.98713
ILMN_1360516	TRIM59_PREDICTED	6.48327	6.24627	5.77428	6.39337	7.18634	7.16073	7.07699	7.4256		TRIM59	74.7654	148.304	0.00130745	0.00938525	-1.98359
ILMN_1373006	RGD1310511	4.49761	4.37878	4.46635	4.72221	5.88812	5.01117	5.78397	5.33385		RGD1310511	22.8835	45.3893	0.00382698	0.0213301	-1.98349
ILMN_1364481	RGD1565316_PREDICTED	6.42745	6.27483	6.52233	6.4428	7.48748	7.26485	7.34078	7.52336		RGD1565316	85.4407	169.38	1.71733e-05	0.000473433	-1.98242
ILMN_1355272	AKAP8	10.522	10.2759	10.2721	10.2993	11.4192	11.4192	11.219	11.2605		AKAP8	1298.23	2573.42	1.71079e-05	0.000472786	-1.98226
ILMN_1365612	LIPOGENIN	5.37763	5.00388	5.02603	5.05396	5.77176	6.65713	5.9482	6.02487		LIPOGENIN	34.6642	68.6167	0.0035228	0.0200212	-1.97947
ILMN_1366478	RAB38	7.437	6.66613	6.77806	7.02051	7.93433	7.83645	7.90398	8.16227		RAB38	125.838	248.871	0.00178724	0.0119024	-1.97771
ILMN_1357231	TNFAIP8_PREDICTED	8.89567	9.14692	9.38791	9.13778	10.1466	10.0048	10.1948	10.1563		TNFAIP8	564.987	1117.16	0.000102461	0.00150669	-1.97732
ILMN_1370169	PDE4A	5.10619	5.12529	4.80486	5.14092	6.42163	6.04023	5.63905	6.00471		PDE4A	32.9982	65.1821	0.00152875	0.0106304	-1.97532
ILMN_1357786	PHTF1	10.5464	10.3037	10.2659	10.5616	11.5083	11.3888	11.1938	11.5046		PHTF1	1369.46	2700.22	9.80337e-05	0.00146614	-1.97174
ILMN_1358840	LOC302022	5.17411	4.75953	4.99373	4.74438	6.1292	5.78882	5.56343	6.10649		LOC302022	30.2306	59.5895	0.00119955	0.00884182	-1.97116
ILMN_1357635	ARGBP2	10.5287	10.5102	10.1657	10.7566	11.7228	11.2918	11.2756	11.5871		ARGBP2	1438.46	2835.39	0.00101082	0.00782092	-1.97113
ILMN_1368403	LAMC2	13.0235	12.4974	12.3507	12.6369	13.6438	13.7427	13.5395	13.4963		LAMC2	6326.22	12464.7	0.00072899	0.0060956	-1.97033
ILMN_1353217	SRP68_PREDICTED	10.2359	10.2434	10.3023	10.198	11.3174	11.1917	11.2489	11.1351		SRP68	1213.45	2390.83	5.86027e-07	6.53421e-05	-1.97027
ILMN_1371828	LOC498920	5.13995	4.99195	4.71022	4.80726	5.78787	5.9995	6.0845	5.68829		LOC498920	30.1136	59.3033	0.00031899	0.00336674	-1.96932
ILMN_1361209	CYB5	11.4267	11.4397	11.6313	11.3935	12.4481	12.3978	12.4787	12.4735		CYB5	2842.27	5593.46	2.48225e-06	0.000153172	-1.96796
ILMN_1359991	ALG2	7.05116	7.84449	7.40669	7.10536	8.33033	8.71338	8.21239	8.05759		ALG2	163.361	321.444	0.00534796	0.027614	-1.96768
ILMN_1351158	RASA1	9.15589	8.93711	8.74602	8.95535	9.87157	9.89821	10.041	9.88242		RASA1	494.078	970.984	4.33529e-05	0.00086334	-1.96524
ILMN_1376882	CMTM6	6.56891	6.48462	6.83392	6.43592	7.61394	7.62458	7.5619	7.41762		CMTM6	95.7263	187.99	7.01564e-05	0.00117395	-1.96383
ILMN_1371044	RGD1310110_PREDICTED	8.13437	7.75853	7.92755	7.67743	8.5474	8.85503	8.93865	9.04988		RGD1310110	234.667	460.718	0.000588043	0.00520616	-1.96328
ILMN_1364929	BAMBI	12.3852	12.6066	12.2813	12.572	13.5017	13.4361	13.3505	13.4462		BAMBI	5639.14	11064.3	2.3804e-05	0.000580863	-1.96206
ILMN_1350177	RGD1561797_PREDICTED	9.06226	9.15393	9.01993	8.99868	9.95078	9.96003	9.99939	10.2135		RGD1561797	533.262	1046.19	9.18739e-06	0.000328457	-1.96186
ILMN_1350546	GMPPB_PREDICTED	6.23968	7.07624	7.00256	6.97203	7.6835	7.81446	7.88404	7.79133		GMPPB	113.192	221.833	0.00283556	0.016918	-1.95979
ILMN_1357437	KIF23_PREDICTED	7.60304	7.22509	7.64534	7.26596	8.31404	8.21061	8.41682	8.67586		KIF23	173.027	338.81	0.000616959	0.00538308	-1.95813
ILMN_1375229	LOC360932	6.66229	6.75421	6.71361	6.47342	7.53299	7.61928	7.73126	7.58966		LOC360932	100.488	196.488	1.31207e-05	0.000403161	-1.95533
ILMN_1376810	ENPP2	12.9819	12.8523	13.017	13.0824	13.8554	14.0488	13.981	13.9158		ENPP2	8098.31	15828.7	5.24556e-06	0.000229409	-1.95456
ILMN_1357451	RGD1308665	7.3103	7.34212	7.23011	7.26292	8.23075	8.36412	8.18627	8.22734		RGD1308665	156.103	304.885	7.56837e-07	7.85541e-05	-1.95309
ILMN_1364198	SEC11L3	11.6487	11.5929	11.4853	11.5294	12.6901	12.572	12.4421	12.4099		SEC11L3	3027.89	5908.27	1.21546e-05	0.000385074	-1.95128
ILMN_1367993	ABCD2	4.69738	4.66378	4.67041	5.11948	5.48522	5.96464	5.59322	5.96464		ABCD2	27.6224	53.8894	0.00117462	0.00869692	-1.95093
ILMN_1650132	RGD1563943_PREDICTED	5.24467	4.94218	4.72926	4.97055	6.09504	5.71751	5.86127	6.06402		RGD1563943	31.3776	61.1576	0.000434395	0.00418792	-1.94908
ILMN_1649932	TARSL1	6.53498	6.97578	6.88941	6.83662	7.93249	7.67064	7.84262	7.64174		TARSL1	112.143	218.558	0.000185615	0.00230195	-1.94892
ILMN_2040120	NNAT	5.27857	5.0566	5.3935	5.087	5.9031	6.32119	6.35178	6.08052		NNAT	36.8582	71.7122	0.00035622	0.00364192	-1.94562
ILMN_1366973	LOC364139	10.9161	10.6819	10.5436	10.5559	11.7828	11.5384	11.5522	11.662		LOC364139	1634.21	3177.85	8.88044e-05	0.00137846	-1.94458
ILMN_1356181	VMD2L3_PREDICTED	6.70478	7.51714	7.20678	7.23011	8.573	8.13437	8.11641	7.66746		VMD2L3	143.48	278.747	0.00868537	0.0399389	-1.94276
ILMN_1372187	LOC499708	7.37993	6.69958	6.78734	7.37176	8.14554	7.74971	7.84841	8.3171		LOC499708	133.404	258.71	0.00545582	0.0280423	-1.9393
ILMN_1369045	RGD1308356	5.501	5.39762	5.56884	5.43448	6.57983	6.50682	6.33814	6.29196		RGD1308356	44.4923	86.1744	1.81786e-05	0.000488575	-1.93684
ILMN_1366297	RPA3_PREDICTED	9.6783	9.51621	9.46405	9.44315	10.519	10.3467	10.3774	10.6697		RPA3	736.952	1426.43	4.51111e-05	0.000882743	-1.93558
ILMN_1370728	DCTN1	8.97193	9.11891	9.15064	9.02385	10.3016	10.0923	9.86505	9.81397		DCTN1	536.091	1037.01	0.00020897	0.00249096	-1.93439
ILMN_1357680	RGD1309016	10.2179	10.3917	10.2552	10.1438	11.2454	11.0414	11.2053	11.311		RGD1309016	1219.57	2353.76	1.80259e-05	0.000487391	-1.93
ILMN_1357461	LOC499094	9.25287	9.2949	9.28413	9.14586	10.1794	10.3037	10.168	10.1209		LOC499094	606.533	1170.57	1.70667e-06	0.000123881	-1.92994
ILMN_2039785	SPRY1_PREDICTED	5.53068	5.7127	5.75718	5.37709	6.53339	6.65069	6.42295	6.56225		SPRY1	48.3154	93.2041	7.52996e-05	0.00123075	-1.92908
ILMN_1376550	H19	6.13823	6.35575	6.24847	6.16727	7.0964	7.31253	7.07543	7.21627		H19	74.9279	144.523	1.36041e-05	0.0004128	-1.92883
ILMN_1349248	IGSF9_PREDICTED	7.64432	7.76218	7.5619	7.54019	8.63258	8.46793	8.55696	8.6395		IGSF9	197.697	381.157	6.15104e-06	0.000255811	-1.92798
ILMN_1360157	RGD1565895_PREDICTED	6.79244	6.53742	6.50294	6.40985	7.57856	7.77772	7.22361	7.44415		RGD1565895	94.3967	181.775	0.000561697	0.00503626	-1.92565
ILMN_1349486	EML4_PREDICTED	5.29703	5.52253	5.77176	5.41351	6.33736	6.31771	6.60373	6.52651		EML4	45.2928	87.2043	0.000258571	0.00290174	-1.92535
ILMN_1360448	RGD1309198_PREDICTED	7.81669	7.72991	7.42304	7.93003	8.73082	8.55998	8.59635	8.79112		RGD1309198	211.559	407.193	0.000239781	0.00275119	-1.92472
ILMN_1354788	JAG1	8.93865	8.54148	8.42867	8.90972	9.95403	9.68012	9.51939	9.43648		JAG1	417.21	802.025	0.00154691	0.0107298	-1.92236
ILMN_1371147	P2RY1	5.60408	4.91433	5.14766	5.42	6.40816	6.35772	6.21734	5.86481		P2RY1	38.6265	74.1312	0.00292386	0.0172755	-1.91918
ILMN_1349881	MGC125214	9.8525	9.97314	9.97845	9.88727	10.7831	10.96	11.0015	10.7057		MGC125214	970.673	1861.94	1.87222e-05	0.000497263	-1.91819
ILMN_1369908	LRRN3	6.87944	7.13784	6.95302	6.75687	7.80834	8.41399	7.66605	7.59657		LRRN3	122.09	234.142	0.00354758	0.0201265	-1.91779
ILMN_1357154	LOC361066	7.73902	7.87561	7.67064	7.75551	8.59015	9.10492	8.48653	8.59015		LOC361066	216.796	413.843	0.000688485	0.00583839	-1.9089
ILMN_1369207	CDCA7	6.80331	6.48145	6.87544	6.79615	7.27306	7.61033	8.06929	7.72991		CDCA7	106.824	203.749	0.00245161	0.0151636	-1.90734
ILMN_1371475	GMPR	7.92099	8.15623	8.31404	8.04851	9.13575	9.03696	8.78118	9.20164		GMPR	276.272	525.987	0.000296974	0.00320649	-1.90388
ILMN_1364280	RGD1306614	8.76169	8.61381	8.44342	8.70188	9.69837	9.4739	9.48773	9.56991		RGD1306614	396.231	753.507	3.84777e-05	0.000802437	-1.90169
ILMN_1371068	H13_PREDICTED	10.1657	10.2797	10.3561	10.2105	11.1615	11.2113	11.1644	11.1787		H13	1220.29	2318.5	6.66473e-07	7.08065e-05	-1.89996
ILMN_1365045	SNRPN	10.2319	9.71697	9.95403	10.0311	10.9136	10.868	10.8561	10.9895		SNRPN	1012.36	1919.87	0.000160742	0.00207591	-1.89642
ILMN_1354368	GPRASP1	9.84219	9.62234	9.88077	9.77674	10.6428	10.8527	10.785	10.5315		GPRASP1	879.48	1666.94	5.62325e-05	0.00100802	-1.89537
ILMN_1355095	DDX17	7.23804	7.05555	7.25573	7.2129	8.20989	7.97721	7.97721	8.28228		DDX17	146.074	276.598	5.52581e-05	0.000994007	-1.89354
ILMN_1351535	LOC310360	7.20068	6.50894	6.71089	6.5054	7.78914	7.52736	7.52149	7.76946		LOC310360	106.262	201.113	0.00215853	0.0137959	-1.89262
ILMN_1354834	CACNB3	9.39008	9.22063	9.37662	9.27437	10.1429	10.3994	10.2867	10.1092		CACNB3	637.122	1204.78	2.34605e-05	0.000575601	-1.89098
ILMN_1374665	LOC497836	7.78594	7.71874	7.42012	7.90607	8.70416	8.38425	8.66824	8.74733		LOC497836	209.052	395.079	0.000439499	0.00421062	-1.88986
ILMN_1351978	GDAP2	9.014	8.90312	8.91187	9.03501	10.0159	9.6917	9.75685	10.072		GDAP2	500.074	944.971	9.37319e-05	0.00142067	-1.88966
ILMN_1360469	LOC314600	5.76457	5.59121	5.21692	5.7907	6.59329	6.41423	6.59246	6.4282		LOC314600	48.1962	90.9529	0.000638956	0.0055181	-1.88714
ILMN_1365295	FANCL_PREDICTED	7.91287	7.41424	7.10893	7.15457	8.54859	8.18683	8.13059	8.3858		FANCL	168.623	318.016	0.004545	0.0244779	-1.88596
ILMN_1351949	CABIN1	8.65871	8.88394	8.92037	8.76913	9.6942	9.73117	9.7075	9.75119		CABIN1	448.212	843.95	5.40382e-06	0.000234509	-1.88293
ILMN_1369680	SLC30A7	7.68261	7.48082	7.6908	7.64534	8.51875	8.39455	8.51998	8.71801		SLC30A7	197.388	371.656	3.34063e-05	0.000731857	-1.88287
ILMN_1649787	RGD1561590_PREDICTED	9.32558	9.02096	9.05649	9.19541	10.1135	9.94076	9.86245	10.3237		RGD1561590	567.947	1067.56	0.000323478	0.00339818	-1.87968
ILMN_1349112	EXOC6	7.96041	7.84494	7.87004	7.95818	8.9531	8.71468	8.72693	8.86761		EXOC6	240.25	450.562	8.25957e-06	0.000304968	-1.87539
ILMN_1365125	CSNK1G3	8.88872	8.78347	8.82766	8.96136	9.79486	9.64881	9.89117	9.75406		CSNK1G3	466.361	874.446	7.2475e-06	0.000284382	-1.87504
ILMN_1375224	PRICKLE1	9.90057	9.93196	10.0638	10.0395	10.8927	11.0177	10.8548	10.7949		PRICKLE1	1012.69	1897.68	6.27248e-06	0.000258745	-1.8739
ILMN_1351366	USP48	9.51621	9.30884	9.58856	9.36366	10.3848	10.4756	10.4023	10.1325		USP48	696.663	1304.08	9.72721e-05	0.00145669	-1.87189
ILMN_1376501	GRIK5	5.235	5.12767	5.7009	5.42403	6.17206	6.54506	6.37271	6.01084		GRIK5	41.4099	77.4485	0.00187898	0.0123779	-1.87029
ILMN_1348848	TMEFF1	6.34282	6.55709	6.29562	6.42295	7.3923	7.32427	7.1883	7.32606		TMEFF1	84.7196	158.433	1.50589e-05	0.000438774	-1.87009
ILMN_1368903	RPL31	8.6705	8.79719	8.67706	8.39375	9.53542	9.57199	9.39311	9.6502		RPL31	397.449	743.238	0.00010889	0.00157719	-1.87002
ILMN_1367718	ACAD9	6.88045	6.76385	7.03211	6.8147	7.72197	8.00528	7.82797	7.54707		ACAD9	117.196	219.119	0.000197836	0.00240337	-1.86969
ILMN_1355243	LOC310839	12.0746	11.9796	12.0176	12.049	12.9143	12.9633	12.9563	12.8954		LOC310839	4182.63	7816.52	4.03294e-08	2.52316e-05	-1.8688
ILMN_1355120	RGD1563679_PREDICTED	8.12052	7.18024	7.35775	7.83541	8.83651	8.51207	8.28714	8.46032		RGD1563679	197.195	368.115	0.0102805	0.045473	-1.86675
ILMN_1350459	KIT	6.41824	6.34991	6.21821	6.25499	7.05242	7.33984	7.29299	7.15794		KIT	79.3597	148.138	2.85695e-05	0.00065997	-1.86667
ILMN_1373258	WNT10A_PREDICTED	5.22454	5.21334	4.8175	5.66426	6.51762	5.80864	5.89952	6.2891		WNT10A	37.5284	69.9727	0.0095591	0.0429776	-1.86453
ILMN_1530375	WDFY1	6.70289	6.5784	6.93334	6.85353	8.0468	7.64766	7.64945	7.31607		WDFY1	108.914	202.952	0.00180888	0.012011	-1.86342
ILMN_1372675	HMGB2	8.67228	8.40857	8.23144	8.28228	9.5472	8.94189	9.18443	9.51213		HMGB2	337.477	628.781	0.00210732	0.0135532	-1.86318
ILMN_1362194	RGD1565306_PREDICTED	8.55114	7.85073	8.1083	8.16573	9.24895	8.90972	8.95535	9.14906		RGD1565306	287.811	535.881	0.00162692	0.0111377	-1.86192
ILMN_1376644	CRYGS	7.32374	7.35559	7.35519	7.48526	8.39747	8.06766	8.25933	8.37881		CRYGS	166.565	309.934	3.97936e-05	0.00081926	-1.86074
ILMN_1352668	ARFIP2	8.53965	8.42193	8.50661	8.39957	9.3274	9.61856	9.38502	9.11816		ARFIP2	353.837	658.156	0.00016842	0.00214191	-1.86005
ILMN_1364820	MGC108776	8.8644	9.16741	9.25666	9.21879	10.0923	9.95494	9.94345	10.0866		MGC108776	559.042	1037.81	9.92728e-05	0.00147702	-1.8564
ILMN_1368291	RGD1565286_PREDICTED	9.89374	9.58349	9.50212	9.6891	10.5892	10.4448	10.5231	10.6767		RGD1565286	813.001	1508.01	9.89365e-05	0.00147377	-1.85487
ILMN_1351402	LOC498954	6.08156	5.74967	5.95809	6.11466	7.10706	6.73998	6.549	7.07273		LOC498954	62.9439	116.743	0.00132548	0.00948946	-1.85472
ILMN_1348916	LOC361786	6.45141	6.32168	6.63745	6.71043	7.30044	7.2671	7.58966	7.52639		LOC361786	92.427	171.361	0.000301134	0.00323436	-1.85402
ILMN_1376553	PHACTR3	5.70028	5.11931	4.782	5.25983	6.31563	5.70665	6.02291	6.37722		PHACTR3	37.1517	68.8604	0.0108427	0.0473827	-1.8535
ILMN_1355800	RGD1563384_PREDICTED	4.89183	4.81716	4.78633	4.88161	5.70559	5.70462	5.74139	5.781		RGD1563384	28.725	53.1925	1.23733e-07	3.65662e-05	-1.85179
ILMN_1650633	LOC499793	9.77223	9.5387	9.30667	9.44489	10.6214	10.3596	10.2019	10.4342		LOC499793	731.96	1355.19	0.0005024	0.00465086	-1.85146
ILMN_1376571	SFXN1	8.72624	8.50045	8.67634	8.76558	9.43745	9.50543	9.66356	9.6156		SFXN1	406.512	752.479	2.72235e-05	0.000637375	-1.85106
ILMN_1360929	LOC299625	7.39763	7.16204	7.43059	7.33949	8.17373	8.11402	8.43547	8.15906		LOC299625	161.17	298.289	8.09429e-05	0.00129572	-1.85078
ILMN_1374091	COL9A2_PREDICTED	4.72258	4.60568	4.63825	4.58713	5.25965	5.79943	5.41009	5.63433		COL9A2	24.9058	46.0739	0.000359784	0.00367002	-1.84992
ILMN_1354592	CHSY1_PREDICTED	5.68133	5.7556	5.66686	5.74993	6.46075	6.80193	6.7814	6.35772		CHSY1	52.4703	97.036	0.000246326	0.00280627	-1.84935
ILMN_1361552	HAPLN1	5.35827	5.62301	5.55344	5.28153	6.03663	6.37271	6.29083	6.66158		HAPLN1	43.8365	81.0329	0.00110956	0.00835248	-1.84853
ILMN_1376801	ISOC1	9.6891	9.57988	9.72358	9.63021	10.4068	10.5464	10.6737	10.5376		ISOC1	806.59	1490	8.17579e-06	0.000303583	-1.84729
ILMN_1373778	LOC361750	6.09709	5.91822	6.2092	6.2725	7.41229	6.64526	6.67629	7.30044		LOC361750	69.7563	128.763	0.00648168	0.0317985	-1.84589
ILMN_1370572	RGD1563264_PREDICTED	7.49922	7.11632	7.0623	7.51954	8.43325	8.03955	8.17373	8.08448		RGD1563264	157.515	290.572	0.00107475	0.00813767	-1.84473
ILMN_1360838	DMPK_PREDICTED	10.2673	10.5629	10.4766	10.3323	11.2527	11.3851	11.4155	11.1192		DMPK	1360.34	2509.39	9.03793e-05	0.0013933	-1.84468
ILMN_1363078	MGC124825	7.83874	7.82672	7.81177	7.83874	8.86357	8.51723	8.76974	8.6909		MGC124825	227.385	418.87	2.07029e-05	0.000532809	-1.84212
ILMN_1354575	PPID	10.5526	10.0674	10.1472	10.3103	11.2015	11.0624	11.1272	11.2015		PPID	1234.2	2269.49	0.000229113	0.00266214	-1.83883
ILMN_1376241	RAB34	9.123	9.08814	8.95535	9.23509	10.0996	9.91901	9.91192	9.9811		RAB34	548.899	1008.43	1.87988e-05	0.000497342	-1.8372
ILMN_1371533	MAOB	7.47049	7.29878	7.13217	7.14441	7.84409	8.37461	8.26563	8.06578		MAOB	153.433	281.605	0.00080962	0.0065902	-1.83536
ILMN_1375166	KCTD9_PREDICTED	8.39747	8.0468	7.71052	8.05068	9.06481	9.11816	8.73781	8.78548		KCTD9	265.279	486.592	0.00212722	0.0136422	-1.83426
ILMN_1366563	ASPH_PREDICTED	5.9922	6.08864	6.23037	6.31456	7.0692	6.97497	7.00129	7.0804		ASPH	71.3303	130.822	2.64996e-05	0.00062563	-1.83404
ILMN_1359468	DHCR24	10.9813	10.9987	10.9713	10.9505	11.9262	11.99	11.8875	11.5961		DHCR24	2013.41	3691.35	5.92479e-05	0.00104744	-1.83338
ILMN_1369055	DISP1_PREDICTED	5.18536	5.31299	5.31011	5.05813	6.08553	6.12341	6.35703	5.79154		DISP1	37.185	68.0903	0.000551114	0.0049651	-1.83112
ILMN_1365309	RGD1560936_PREDICTED	5.91064	5.73611	5.01976	6.05932	6.63476	6.53792	6.34859	6.69304		RGD1560936	51.3203	93.9342	0.0113729	0.0492601	-1.83035
ILMN_1650332	CACNA1G	8.1665	7.90651	8.11717	7.82965	8.67706	9.247	9.20563	8.37461		CACNA1G	256.881	469.856	0.00852249	0.0393425	-1.82908
ILMN_1367459	ERP29	12.1671	12.04	12.0631	12.0176	12.9664	12.8985	12.9773	12.9278		ERP29	4305.44	7871.92	4.30438e-07	5.89361e-05	-1.82836
ILMN_1352103	RGD1312005_PREDICTED	5.67801	6.07928	6.15626	6.39181	6.73043	7.20393	7.00921	6.84094		RGD1312005	67.4778	123.309	0.00297438	0.0174504	-1.8274
ILMN_1361040	RGD1560708_PREDICTED	12.4043	12.4507	12.5152	12.5825	13.3147	13.3273	13.3273	13.4512		RGD1560708	5745.26	10478.2	2.47327e-06	0.000153172	-1.8238
ILMN_1372487	LOC296599	7.47588	7.75077	7.68187	7.76541	8.48318	8.69719	8.55947	8.39808		LOC296599	203.443	370.795	8.21606e-05	0.00130501	-1.8226
ILMN_1374638	RGD1559846_PREDICTED	7.25573	6.82689	6.95977	7.18884	8.05008	7.71671	7.90064	8.02226		RGD1559846	133.233	242.598	0.000457256	0.00433624	-1.82086
ILMN_1356191	RGD1565361_PREDICTED	5.51238	5.18563	5.34738	5.60615	6.18487	6.34511	6.17206	6.40097		RGD1565361	42.603	77.48	0.000216182	0.00254925	-1.81865
ILMN_1359787	LOC498142	6.08553	6.32057	6.39028	6.49669	7.16377	6.98644	7.31147	7.28023		LOC498142	80.0743	145.561	0.000277833	0.00304507	-1.81782
ILMN_1360450	WTIP_PREDICTED	8.53798	8.55637	8.35213	8.59481	9.43576	9.42216	9.27067	9.35841		WTIP	364.638	662.487	1.23354e-05	0.000386951	-1.81683
ILMN_1376452	SNX11	5.56958	5.86087	5.73275	5.65981	6.44694	6.50344	6.62812	6.68218		SNX11	52.1919	94.6919	4.46032e-05	0.000877378	-1.8143
ILMN_1355576	RGD1561768_PREDICTED	9.66919	9.32648	9.37555	9.31225	10.4257	10.2086	10.1092	10.3765		RGD1561768	685.431	1243.34	0.000250756	0.00283503	-1.81395
ILMN_1375368	KCNQ5	5.22972	4.79825	4.83195	4.79917	5.66426	5.86263	5.83809	5.7278		KCNQ5	30.1643	54.6896	0.000300467	0.00322872	-1.81305
ILMN_1360564	KIFAP3_PREDICTED	8.36237	8.57393	8.42096	8.51207	9.46964	9.40028	9.11736	9.31457		KIFAP3	353.933	641.57	7.40658e-05	0.00121754	-1.81269
ILMN_1350866	HMMR	6.26201	6.39882	6.2257	6.16794	7.1192	6.74537	7.08844	7.53165		HMMR	76.8309	139.214	0.00222783	0.0141067	-1.81196
ILMN_1376593	B3GNT7	5.37317	5.68352	5.77889	5.92761	6.54728	6.41493	6.48581	6.74086		B3GNT7	51.6536	93.5211	0.000761659	0.00629304	-1.81054
ILMN_1351907	LOC498072	8.15726	7.90398	7.60044	7.88253	8.83788	8.43645	8.619	9.07199		LOC498072	236.559	427.959	0.00302096	0.0176593	-1.80911
ILMN_1361027	MAFB	10.2366	10.2867	10.2154	10.3829	11.1917	11.3099	10.9613	11.0791		MAFB	1243.69	2249.7	5.07454e-05	0.000939003	-1.80889
ILMN_1358531	TUBB6	11.4155	10.8976	11.3016	11.1502	12.0014	12.1002	12.1002	11.9796		TUBB6	2338.28	4226.88	0.00032764	0.00343549	-1.80769
ILMN_1350797	LOC300731	12.0876	11.6783	11.6504	11.8131	12.7705	12.549	12.6369	12.683		LOC300731	3583.99	6471.25	0.000243687	0.00278324	-1.8056
ILMN_1371322	TMEM11_PREDICTED	8.91441	8.82569	8.81305	8.83857	9.6679	9.70249	9.64835	9.78135		TMEM11	460.778	831.76	4.48369e-07	6.01011e-05	-1.80512
ILMN_1358804	EXO1_PREDICTED	5.22489	5.13701	5.38191	5.29666	5.66131	6.27322	6.33061	6.17977		EXO1	38.3225	69.1293	0.00189959	0.0124663	-1.80389
ILMN_1350699	RGD1562404_PREDICTED	11.5734	11.5205	11.6404	11.523	12.4608	12.4174	12.3563	12.4242		RGD1562404	3028.38	5459.91	3.48326e-07	5.27976e-05	-1.80291
ILMN_1353004	LOC367153	6.68915	6.98123	6.62812	6.98402	7.68721	7.58115	7.58317	7.82587		LOC367153	113.035	203.566	0.000256499	0.00287993	-1.80091
ILMN_1349331	FRMPD1_PREDICTED	6.41268	6.11815	6.2389	6.2891	5.4707	5.53068	5.74077	4.92362		FRMPD1	76.889	42.7082	0.00370582	0.0208093	1.80034
ILMN_1350200	LOC301044	5.63292	5.67894	5.7131	6.19662	5.01357	4.86097	4.99959	4.95077		LOC301044	55.924	31.0436	0.000778313	0.00639079	1.80147
ILMN_1362634	RGD1303232	8.27725	8.2745	8.36237	8.11542	7.15546	7.60531	7.52569	7.34344		RGD1303232	306	169.774	0.000282806	0.00308308	1.80239
ILMN_1356343	LOC497933	7.62985	7.40669	7.62329	7.56882	6.90311	6.74145	6.49086	6.69332		LOC497933	188.336	104.488	0.000141733	0.00189822	1.80247
ILMN_1352522	LOC361346	8.16169	8.38262	8.31543	8.07853	7.17773	7.12504	7.91998	7.31393		LOC361346	301.197	167.054	0.00485488	0.0257044	1.80299
ILMN_1356886	LOC500104	9.51708	8.77023	8.87581	9.36526	8.5701	8.11072	8.21609	8.22939		LOC500104	561.092	311.173	0.00642173	0.0315801	1.80315
ILMN_1374132	RGD1305020_PREDICTED	5.80932	6.54773	6.5856	6.29667	5.75433	5.17537	5.53002	5.37436		RGD1305020	79.3321	43.9722	0.00771652	0.0364054	1.80414
ILMN_1359219	AIF1	11.7219	11.6693	11.9301	11.7862	10.8446	10.8148	10.9779	11.0642		AIF1	3509.08	1944.75	4.38975e-05	0.000866523	1.80439
ILMN_1649961	RGD1559682_PREDICTED	5.955	6.41824	5.9717	6.32667	5.43778	5.11921	5.51086	5.19591		RGD1559682	71.8991	39.8343	0.00137958	0.00978041	1.80495
ILMN_1651132	KLHL24	8.96082	9.11063	9.15319	9.08814	8.10236	8.23075	8.16728	8.40434		KLHL24	540.517	299.452	3.23876e-05	0.000715162	1.80502
ILMN_1360234	MMP19_PREDICTED	6.30818	6.64041	6.65832	6.40816	5.60794	5.59981	5.91572	5.48065		MMP19	90.7464	50.2493	0.00053016	0.00482457	1.80592
ILMN_1359507	ACAA1	10.8194	10.5265	10.9311	10.5717	9.91192	9.62334	10.2012	9.7		ACAA1	1677.61	928.733	0.00188222	0.0123957	1.80634
ILMN_1374034	ATP6AP2	13.3544	13.2762	13.2795	13.4189	12.4886	12.4507	12.4945	12.4762		ATP6AP2	10313.6	5702.84	3.32921e-07	5.27976e-05	1.8085
ILMN_1355979	HIF1A	11.1456	11.3005	11.3594	11.2623	10.2633	10.3561	10.3561	10.6676		HIF1A	2464.27	1361.29	0.000133204	0.00181607	1.81025
ILMN_1367061	RGD1561141_PREDICTED	10.4985	10.779	10.8865	10.8413	9.87414	9.82769	9.87157	10.0067		RGD1561141	1723.77	952.142	0.000106404	0.00154847	1.81041
ILMN_1357473	PTP4A3_PREDICTED	9.61939	9.86366	9.86792	9.44804	8.55452	9.0262	9.13104	8.66146		PTP4A3	831.603	459.304	0.00255039	0.0156306	1.81057
ILMN_1375843	YIF1B	5.77827	6.11032	5.86674	5.7507	4.97025	5.26816	5.01895	4.82136		YIF1B	58.7498	32.4395	0.00044926	0.00428576	1.81106
ILMN_1359739	C1QG	9.65221	9.56219	9.85488	9.7075	8.65084	8.64742	9.02096	9.02839		C1QG	828.407	457.271	0.000464604	0.00439306	1.81163
ILMN_1364926	RGD1560646_PREDICTED	11.8522	12.0844	12.0708	12.1982	11.2716	11.2562	11.1176	11.1272		RGD1560646	4244.53	2341.4	4.81634e-05	0.000911583	1.81282
ILMN_1354927	ETHE1_PREDICTED	9.38928	9.26525	9.36232	9.20009	8.5071	8.37545	8.46326	8.43645		ETHE1	632.198	348.633	3.03791e-06	0.000170631	1.81336
ILMN_1364323	MEIS3_PREDICTED	7.23605	7.21627	7.3894	7.15082	6.12031	6.36156	6.78089	6.29431		MEIS3	152.022	83.8226	0.00118526	0.00875268	1.81361
ILMN_1651163	LOC500077	7.15311	7.16326	6.93194	6.96259	6.40169	6.39337	5.84642	6.13382		LOC500077	132.764	73.2028	0.00103195	0.00793263	1.81365
ILMN_1358946	COTL1_PREDICTED	10.4635	10.4796	10.5571	10.5376	9.40996	10.057	9.77119	9.36366		COTL1	1457.66	803.67	0.00199281	0.0129648	1.81376
ILMN_1360915	RGD1309944_PREDICTED	5.5048	5.88362	5.90025	6.11293	5.16434	4.99131	4.74824	5.0529		RGD1309944	57.6961	31.7613	0.00139275	0.00984894	1.81655
ILMN_1366289	CHP	10.8184	10.8064	10.9405	11.099	10.17	9.99623	10.1502	9.89963		CHP	1932.25	1063.07	9.33936e-05	0.00141746	1.81761
ILMN_1373756	LOC682593	11.0074	11.269	11.3993	11.2733	10.3687	10.4332	10.3291	10.3663		LOC682593	2414.08	1327.35	5.36576e-05	0.000975665	1.81872
ILMN_1366428	CDC42EP1_PREDICTED	6.67269	6.79834	7.0735	6.84428	5.91782	6.18179	6.25893	5.57705		CDC42EP1	115.137	63.2897	0.00264402	0.0160516	1.8192
ILMN_1372579	SLC22A5	8.14081	8.53648	8.35379	8.41017	7.43617	7.47345	7.69223	7.38423		SLC22A5	328.628	180.583	0.000191299	0.00235187	1.81981
ILMN_1369600	IL17RE	6.8436	6.77047	6.45431	6.83201	5.91822	5.91254	6.04231	5.5619		IL17RE	105.793	58.0306	0.000764673	0.00630869	1.82305
ILMN_1373876	PMP22	12.5288	12.4866	12.2317	12.1459	11.228	11.4873	11.6841	11.5271		PMP22	5214.2	2859.62	0.000634351	0.00549518	1.82339
ILMN_1351105	NNMT_PREDICTED	8.8055	8.84276	9.11891	8.97839	7.95534	8.05008	8.04096	8.23238		NNMT	489.916	268.67	8.16892e-05	0.00130488	1.82348
ILMN_1350711	RGD1561737_PREDICTED	6.27376	6.50344	6.46577	6.31526	5.27857	5.66228	5.79231	5.35719		RGD1561737	83.8394	45.9689	0.000658335	0.00565631	1.82383
ILMN_1376877	ARHGAP9	7.42304	7.29196	7.85963	7.44637	6.49833	6.81331	6.73474	6.50344		ARHGAP9	181.679	99.5571	0.001047	0.00801053	1.82487
ILMN_1374343	GHITM	11.941	11.9202	11.889	11.9262	11.0823	11.0074	10.9969	11.1153		GHITM	3872.61	2120.9	1.31285e-07	3.65662e-05	1.82593
ILMN_1367423	ATP6V1H	10.4601	10.0146	10.0217	10.2759	9.40608	9.25336	9.26047	9.3704		ATP6V1H	1170.62	640.288	0.000269671	0.00298908	1.82827
ILMN_1651016	PAQR4	7.27306	6.92468	7.02864	7.13931	6.36857	6.33489	6.21004	5.9677		PAQR4	136.374	74.5585	0.000311553	0.00331935	1.82909
ILMN_1362025	FCGR1	6.68981	6.46756	6.93569	6.76291	5.70665	5.64679	5.95416	6.06341		FCGR1	104.981	57.3911	0.000757595	0.00626877	1.82923
ILMN_1359361	RGD1308958_PREDICTED	6.46756	6.63158	6.63495	6.73811	5.71801	5.49725	5.94106	5.82352		RGD1308958	98.2271	53.6297	0.000208693	0.00248962	1.83158
ILMN_1370988	TMEM45B	5.27006	5.54666	5.3659	5.18484	4.4496	4.5323	4.42894	4.45773		TMEM45B	40.5566	22.1179	3.68978e-05	0.000781303	1.83365
ILMN_1362070	LRP10	11.4547	11.5356	11.4216	11.4442	10.5878	10.747	10.714	10.3076		LRP10	2825.02	1540.42	0.000145169	0.00193113	1.83393
ILMN_1367450	DBX2	5.2778	5.44863	5.3715	5.20387	4.4411	4.54615	4.35526	4.45638		DBX2	40.0978	21.8525	1.15916e-05	0.000374035	1.83493
ILMN_1362810	ULK1_MAPPED	10.2817	10.5251	10.4087	10.3225	9.62334	9.61939	9.45992	9.32848		ULK1	1336.7	727.993	6.30486e-05	0.00109008	1.83615
ILMN_1359983	HIST1H2BM_PREDICTED	9.60723	9.80427	9.45784	9.80983	8.89834	8.79358	8.75413	8.72624		HIST1H2BM	814.513	443.588	8.05787e-05	0.00129265	1.8362
ILMN_1650114	CDC37L1	9.12127	9.2575	9.1096	9.54401	8.29593	8.28879	8.41274	8.52656		CDC37L1	612.3	333.376	0.000273093	0.00301218	1.83666
ILMN_1370711	PLEKHA4	6.79687	6.88304	6.85532	6.83392	5.87045	5.99707	5.99299	5.99919		PLEKHA4	114.745	62.4628	3.3407e-07	5.27976e-05	1.83701
ILMN_1370665	ZFAND2A	9.59757	9.74795	9.6679	9.72909	8.55586	8.89489	8.96082	8.82039		ZFAND2A	823.5	448.197	9.12451e-05	0.00139899	1.83736
ILMN_1354087	SDC3	5.51434	5.48237	5.07432	5.50019	4.48165	4.48225	4.45211	4.64207		SDC3	42.0143	22.8564	0.000259987	0.00290894	1.83819
ILMN_1368063	AP1B1	9.16815	9.16383	9.08469	9.18968	8.36412	8.3398	8.2241	8.15623		AP1B1	568.725	308.915	3.42566e-06	0.000182834	1.84104
ILMN_1368817	MATN4_PREDICTED	5.38548	5.86632	5.85991	5.69392	4.84776	4.85334	4.79669	4.78432		MATN4	52.0349	28.2568	0.000246278	0.00280627	1.8415
ILMN_1351617	RGD1308260_PREDICTED	8.21704	8.66758	8.63784	8.37881	7.51657	7.60239	7.72914	7.52569		RGD1308260	355.898	193.133	0.000302654	0.00324603	1.84276
ILMN_1649944	MRPS26_PREDICTED	7.31528	7.44694	7.35987	7.43834	6.76385	6.1579	6.36693	6.74145		MRPS26	167.743	90.9836	0.00111549	0.00839153	1.84366
ILMN_1353138	HSPB8	10.6961	10.6191	10.4318	10.747	10.0021	9.69727	9.51898	9.74446		HSPB8	1577.56	855.541	0.000343096	0.00354963	1.84394
ILMN_1355889	TM7SF1_PREDICTED	6.31625	6.37271	6.78838	6.43932	5.70057	5.72926	5.56207	5.39279		TM7SF1	89.212	48.3744	0.000521374	0.00477937	1.8442
ILMN_1369250	RGD1565985_PREDICTED	7.77276	7.75145	7.61928	7.61784	6.78089	7.0645	6.76431	6.61498		RGD1565985	206.548	111.908	0.000134947	0.00183429	1.84569
ILMN_1370034	RGS5	5.83846	6.03205	5.58266	5.75025	5.00339	4.82877	4.91723	4.91232		RGS5	55.7482	30.178	0.00011621	0.00165449	1.84731
ILMN_1352807	VWF	10.996	11.1318	11.5663	11.0712	10.0224	10.6912	10.5102	9.99841		VWF	2338.43	1265.58	0.00640339	0.0315036	1.84772
ILMN_1369400	CUL5	6.82233	6.99131	6.83595	6.89001	5.42293	6.11528	6.21128	6.2453		CUL5	118.185	63.9423	0.00417543	0.0229206	1.84831
ILMN_1358694	MS4A4A_PREDICTED	9.45212	9.83088	9.82361	9.6749	8.68138	8.65281	9.00764	8.89409		MS4A4A	829.086	448.505	0.000362777	0.00369387	1.84855
ILMN_1370519	AOC3	5.34289	5.67512	5.81545	5.22265	4.60361	4.61615	4.61752	4.67252		AOC3	45.697	24.7173	0.000714067	0.00599662	1.84879
ILMN_1367645	ADIPOR2_PREDICTED	7.74385	7.63919	7.57788	7.60798	6.70979	6.79455	6.9665	6.55126		ADIPOR2	199.774	108.048	7.95713e-05	0.00128564	1.84894
ILMN_1357241	PMM1	9.85576	10.1045	10.0661	10.0282	9.11643	9.1351	9.14394	9.1096		PMM1	1033.72	558.831	3.78553e-06	0.000192899	1.84979
ILMN_1363183	SOCS7_PREDICTED	6.88641	7.16739	6.73273	7.30575	6.44386	6.14168	6.03072	5.92551		SOCS7	130.063	70.2995	0.00207715	0.0134012	1.85013
ILMN_1649875	RGD1307129	9.75192	9.582	9.57915	9.78221	8.84443	8.61536	8.79022	8.89329		RGD1307129	816.789	441.363	3.49312e-05	0.000752876	1.85061
ILMN_1355445	RGD1563870_PREDICTED	4.8065	5.71415	5.57962	5.22608	4.47317	4.44029	4.44266	4.41458		RGD1563870	40.2687	21.746	0.00471757	0.025131	1.85178
ILMN_1376840	SH2D4A	7.14327	7.2512	7.21627	7.49693	6.59386	6.18136	6.4282	6.3466		SH2D4A	155.085	83.7203	0.00024667	0.00280735	1.85242
ILMN_1366275	MAL	8.44456	8.29271	8.26513	8.05205	7.39622	7.55717	7.3637	7.17193		MAL	307.323	165.68	0.000220345	0.00258751	1.85492
ILMN_1352621	LOC303666	8.52755	8.4901	8.45368	8.33726	7.38691	7.74059	7.57748	7.53784		LOC303666	350.227	188.799	3.98774e-05	0.000819487	1.85503
ILMN_1375156	ERF_PREDICTED	7.47282	7.62065	7.58494	7.37012	6.75657	6.61989	6.45653	6.6471		ERF	182.548	98.3617	4.13663e-05	0.000837853	1.85589
ILMN_1352199	HDC	5.23039	5.26067	6.02291	5.63383	4.51476	4.55874	4.80877	4.69662		HDC	46.4289	25.015	0.00406235	0.0223981	1.85604
ILMN_1367453	GADD45G	9.05071	8.97364	8.76558	9.2107	8.69502	7.79927	7.97993	7.9573		GADD45G	512.056	275.877	0.00670425	0.0326275	1.8561
ILMN_1367580	RGD1564026_PREDICTED	5.35188	5.62339	5.51506	5.39983	4.58934	4.53312	4.66056	4.53467		RGD1564026	44.4016	23.908	1.18644e-05	0.000378859	1.85718
ILMN_1367954	DDX39	11.2233	10.9835	10.7768	10.9623	10.1377	10.0794	10.0053	10.1502		DDX39	2028.9	1092.32	9.45286e-05	0.0014289	1.85742
ILMN_1375808	ATP6V1C1_PREDICTED	8.52656	8.7954	8.61462	8.61804	7.91708	7.45553	7.67064	7.93794		ATP6V1C1	398.561	214.569	0.000416728	0.0040844	1.85749
ILMN_1351166	SLC36A1	5.81821	5.87862	5.65808	5.95536	5.26387	4.77055	4.76924	4.9327		SLC36A1	56.7901	30.571	0.000516625	0.00475786	1.85765
ILMN_1349894	GAB1_PREDICTED	5.89596	6.47342	5.99016	6.01896	5.62839	5.17857	5.24467	4.75189		GAB1	68.3384	36.7807	0.00677847	0.0329104	1.85799
ILMN_1366187	BAALC	6.1072	6.14936	6.3228	6.3048	5.09339	5.56958	5.32081	5.3212		BAALC	74.5967	40.1199	0.00019911	0.00241494	1.85934
ILMN_1366993	CD7_PREDICTED	6.56285	5.9289	6.331	6.3342	4.88399	5.31564	5.68638	5.68934		CD7	78.2076	42.0443	0.00841245	0.0389302	1.86013
ILMN_1372940	FXYD1	6.82298	6.5324	6.41824	6.47155	6.05213	5.58737	5.49982	5.52353		FXYD1	94.4379	50.7632	0.00131358	0.0094192	1.86036
ILMN_1370750	CIB1	11.6123	11.8327	11.9151	11.8594	10.8497	10.9112	10.9895	10.8858		CIB1	3577.82	1922.85	1.75091e-05	0.00047801	1.86069
ILMN_1367036	MS4A12_PREDICTED	5.82259	5.4047	5.7305	6.12671	5.06895	4.77076	4.65747	4.99889		MS4A12	54.6113	29.3242	0.00229464	0.0144162	1.86233
ILMN_1366707	RGD1563347_PREDICTED	6.8072	6.97284	6.81219	6.47455	5.93341	5.87592	5.94483	5.72038		RGD1563347	108.888	58.43	0.000252902	0.00285132	1.86356
ILMN_1362960	RGD1310224	10.5549	10.4034	10.3473	10.4645	9.45921	9.43448	9.60571	9.6783		RGD1310224	1391.6	746.72	1.82106e-05	0.000488575	1.86362
ILMN_1363937	RGD1309077_PREDICTED	7.11554	7.48953	7.60965	7.61154	6.44636	6.331	6.70979	6.74274		RGD1309077	175.651	94.1883	0.0011271	0.00845623	1.86489
ILMN_1351165	CLN8	9.2554	9.63021	9.76565	9.74795	8.66824	8.63005	8.8644	8.6356		CLN8	775.94	415.751	0.000468842	0.00442385	1.86636
ILMN_1352175	BNIP1	7.91876	8.23588	8.33284	8.15623	7.14935	6.98402	7.47132	7.43778		BNIP1	286.21	153.343	0.000858709	0.00688281	1.86647
ILMN_1356224	SYNGR1	5.55646	5.80097	5.29457	5.72737	4.65064	4.93653	4.59545	4.59413		SYNGR1	48.3298	25.8876	0.000643588	0.00554959	1.86691
ILMN_2038783	TXN1	14.7981	14.7032	14.5828	14.7899	13.8663	13.7582	13.8199	13.8244		TXN1	26959.3	14434.3	3.22256e-06	0.000175743	1.86773
ILMN_1356327	SCARF1_PREDICTED	7.8227	7.856	7.89804	7.61996	6.9038	6.96452	7.04945	6.66964		SCARF1	222.733	119.168	0.000116952	0.00166086	1.86907
ILMN_1374056	LOC365954	9.4943	9.55882	9.57988	9.57066	8.86819	8.15421	8.74008	8.82989		LOC365954	750.088	401.177	0.00170135	0.011475	1.86972
ILMN_1351553	LOC682593	6.78838	6.83734	6.83789	7.36767	6.19961	5.9289	5.93866	6.15111		LOC682593	124.312	66.4671	0.00109199	0.00822572	1.87027
ILMN_1367927	LY49I8	6.18136	5.9516	6.33003	6.13952	5.19672	5.08763	5.29918	5.39929		LY49I8	71.0433	37.9415	0.000118969	0.00168207	1.87244
ILMN_1365885	MMP14	11.4235	11.4309	11.5356	11.4299	10.6455	10.73	10.5866	10.2352		MMP14	2807.35	1498.53	0.000192273	0.00235998	1.8734
ILMN_1372483	SORCS2_PREDICTED	6.59035	6.5644	6.78478	6.8691	5.76495	5.57757	5.80897	6.03072		SORCS2	104.124	55.5438	0.000267338	0.00296906	1.87463
ILMN_1348971	RGD1310683_PREDICTED	7.65365	8.15332	7.85218	7.68545	7.01703	6.90465	7.09432	6.69958		RGD1310683	228.515	121.844	0.0007166	0.00601341	1.87547
ILMN_1351732	LOC688528	12.9035	13.049	12.9633	12.9452	12.2632	11.7416	12.0103	12.2163		LOC688528	7997.09	4263.62	0.000314279	0.00333387	1.87566
ILMN_1363659	TAPBPL_PREDICTED	6.11815	5.72737	6.09129	5.9565	4.84791	4.90418	5.55859	4.94203		TAPBPL	62.8275	33.4325	0.00293218	0.0172929	1.87924
ILMN_1351255	SAMHD1_PREDICTED	5.52464	5.37942	5.29998	5.73406	4.46441	4.73349	4.70086	4.39863		SAMHD1	44.7719	23.824	0.000371171	0.00376063	1.87928
ILMN_1373241	EXOSC5_PREDICTED	10.7182	10.8475	10.8475	10.9041	10.0311	9.8293	9.91901	9.89506		EXOSC5	1819.54	967.843	4.05368e-06	0.00019821	1.87999
ILMN_1376451	MAPKAPK2	7.50782	7.85888	7.78321	7.26088	6.62812	6.51762	7.17193	6.45016		MAPKAPK2	194.375	103.39	0.00529618	0.0273842	1.88001
ILMN_1368587	ASCL3	6.63495	6.10508	6.1279	6.4282	5.59459	5.10032	5.18631	5.77013		ASCL3	80.1168	42.6017	0.00433887	0.0236224	1.8806
ILMN_1360589	IBRDC3_PREDICTED	8.61462	8.53727	8.33911	8.6609	7.65301	7.84137	7.56367	7.44694		IBRDC3	371.695	197.574	0.000161971	0.00208581	1.8813
ILMN_1353559	UBXD5	7.83069	8.07584	7.83127	8.04436	6.99364	7.10279	7.15236	6.88641		UBXD5	246.516	131.034	5.06031e-05	0.00093728	1.88131
ILMN_1365429	FDX1	11.4953	11.4282	11.5759	11.3993	10.5977	10.4381	10.4985	10.716		FDX1	2845.86	1512.37	1.53025e-05	0.00044401	1.88173
ILMN_1365302	SNF1LK	9.74959	10.0607	9.71498	9.98306	9.2194	9.14692	8.87697	8.61678		SNF1LK	940.373	499.734	0.00133653	0.00954426	1.88175
ILMN_1367530	LOC497727	6.15437	6.7938	6.29431	6.00912	5.0989	5.66318	5.77141	5.0642		LOC497727	79.501	42.2074	0.0109566	0.0477969	1.88358
ILMN_1361575	ADM2	5.57503	5.60228	5.84105	5.63954	4.77346	4.84197	4.62789	4.75962		ADM2	50.7197	26.9224	1.87457e-05	0.000497303	1.88392
ILMN_1362557	ENTPD4_PREDICTED	5.85715	6.49581	6.38121	6.04058	4.93467	5.48927	5.28408	5.40771		ENTPD4	73.1957	38.8255	0.00311481	0.0181325	1.88525
ILMN_1362113	PAK1	9.36806	9.99371	9.62847	9.82769	8.69448	8.84602	8.6933	8.92507		PAK1	834.335	442.557	0.00078242	0.00641516	1.88526
ILMN_1361733	WNK4	10.4766	10.8982	10.5265	10.4034	9.81843	9.87883	9.54401	9.40215		WNK4	1526.66	809.482	0.00115173	0.00858826	1.88597
ILMN_1368357	LOC310190	9.8697	10.1712	10.3501	10.2255	9.01587	9.25988	9.3569	9.31598		LOC310190	1139.45	603.478	0.000363816	0.00370277	1.88814
ILMN_1372551	IHPK2	10.7109	11.2102	11.1536	11.3652	10.1621	10.2681	10.1247	10.2168		IHPK2	2210.24	1170.5	0.000699249	0.00590299	1.88828
ILMN_1358762	RGD1311203	7.6017	7.1192	7.50869	7.39668	6.47547	6.87309	6.68497	5.92427		RGD1311203	169.668	89.8501	0.00725817	0.034723	1.88834
ILMN_1354929	RGD1306697_PREDICTED	6.84642	7.26088	6.85825	6.68002	6.32168	5.96722	5.60705	6.08002		RGD1306697	120.375	63.7342	0.00316424	0.0183539	1.8887
ILMN_1360143	ACIN1	6.45856	7.31873	6.98839	6.75017	5.88988	6.10912	6.01596	5.8256		ACIN1	117.699	62.2559	0.00312501	0.0181684	1.89057
ILMN_1367473	RT1-CE15	6.6017	6.22237	5.80268	6.51666	5.45331	5.28186	5.53732	5.18679		RT1-CE15	78.0243	41.2071	0.00342996	0.0195924	1.89347
ILMN_1351182	APLP2	8.06766	8.05068	8.13622	8.01484	7.26817	6.99364	7.19116	7.12749		APLP2	268.234	141.545	6.64523e-06	0.000268899	1.89505
ILMN_1363829	C4BPB	6.16449	5.94239	6.18179	5.72108	5.19116	4.87922	4.99641	5.24601		C4BPB	64.1083	33.7823	0.000536829	0.00487344	1.89769
ILMN_1365809	PTPRC	6.09129	5.72108	6.11466	5.61806	4.72836	5.15171	4.85584	5.11196		PTPRC	59.1486	31.1675	0.00128321	0.00926207	1.89777
ILMN_1365233	BIRC3	6.58521	6.49669	6.51762	6.5245	5.75904	5.26849	5.65463	5.73958		BIRC3	92.4758	48.686	0.0002079	0.00248597	1.89943
ILMN_1361558	PSPLA1	7.285	7.47726	7.62225	7.32958	6.39126	6.69749	6.49523	6.42696		PSPLA1	172.27	90.6816	0.000104046	0.00152368	1.89972
ILMN_1370551	RGD1563888_PREDICTED	7.63065	7.75402	7.84137	7.88511	6.71182	6.6136	6.82349	7.25346		RGD1563888	219.456	115.408	0.000875842	0.00698286	1.90157
ILMN_1358079	RAB21	11.6555	11.4701	11.5734	11.5812	10.6494	10.7386	10.7407	10.4381		RAB21	3040.42	1597.63	2.59009e-05	0.000615364	1.90308
ILMN_1372919	CYR61	8.56156	8.88872	8.86145	8.70416	7.64534	8.14219	8.00837	7.5066		CYR61	431.726	226.854	0.00146112	0.0102201	1.9031
ILMN_1369813	RGD1306565_PREDICTED	6.17891	6.14168	6.44096	6.19233	5.26129	5.26628	5.30701	5.40557		RGD1306565	75.5032	39.6717	1.84358e-05	0.000491977	1.9032
ILMN_1359256	RGD1307468_PREDICTED	5.77428	6.09625	6.07275	5.68876	4.94166	5.53002	4.66075	4.784		RGD1307468	60.0467	31.5399	0.00537147	0.0276909	1.90383
ILMN_1353191	IGF2BP3	7.97088	7.84333	7.62458	7.99854	7.0645	6.90311	6.72704	7.02494		IGF2BP3	232.217	121.929	0.00018397	0.00228547	1.90453
ILMN_1369079	CAPSL_PREDICTED	5.46345	5.58793	5.35037	5.09825	4.41672	4.41096	4.46121	4.49211		CAPSL	41.4989	21.7848	0.000121601	0.00170749	1.90494
ILMN_1372419	LOC316326	6.20569	6.15662	6.2189	6.01931	5.17218	5.40695	5.16218	5.13525		LOC316326	71.0189	37.2493	2.07228e-05	0.000532809	1.90658
ILMN_1373199	KRT1-19	5.98325	6.00747	6.50027	5.96196	4.92439	4.74233	5.4339	5.62802		KRT1-19	69.2259	36.3066	0.00903434	0.0412071	1.9067
ILMN_1649942	CAMK1	9.64969	9.79486	9.6783	9.81709	8.59217	8.85002	8.82569	8.94731		CAMK1	852.163	446.896	3.68078e-05	0.000781303	1.90685
ILMN_1350903	ZNRF1_PREDICTED	7.00921	7.56943	7.08088	7.43982	6.38369	6.61113	6.09893	6.2791		ZNRF1	154.861	81.189	0.00169026	0.0114186	1.90742
ILMN_1351783	RGD1561205_PREDICTED	5.54511	5.76362	5.5959	4.96717	4.46984	4.56957	4.65864	4.44516		RGD1561205	44.2605	23.196	0.00206414	0.0133441	1.90811
ILMN_1351690	LOC500687	6.43825	6.31345	6.32827	6.25819	5.19143	5.65981	5.46241	5.29247		LOC500687	80.7025	42.2691	0.000142153	0.00190126	1.90925
ILMN_1351576	SCN7A	6.50739	5.97072	6.08249	6.10103	5.51434	4.96511	5.03524	5.41412		SCN7A	71.7748	37.588	0.00204413	0.0132274	1.90952
ILMN_1357732	ARMC5	9.92279	10.4068	10.3695	10.0937	9.28774	9.43208	9.23685	9.09751		ARMC5	1174.81	614.618	0.000439514	0.00421062	1.91144
ILMN_1363083	ATF3	6.01163	6.19961	5.85637	6.38121	5.80512	4.95873	4.94342	5.00122		ATF3	69.1762	36.1801	0.00781192	0.0367938	1.912
ILMN_1352580	GSR	8.08937	8.70356	8.90683	8.41964	7.51557	7.56943	7.75328	7.54019		GSR	369.608	193.289	0.00236081	0.0147456	1.9122
ILMN_1375496	SQSTM1	10.4023	10.123	10.2334	10.1539	9.52509	9.25129	9.21131	9.18066		SQSTM1	1199.45	626.897	8.79591e-05	0.00136722	1.9133
ILMN_1530273	CD99	9.32115	9.63439	9.78983	9.69132	8.42614	8.82382	8.76824	8.67088		CD99	780.997	407.956	0.000427607	0.00414414	1.91441
ILMN_1352530	ACO2	11.0515	10.9112	10.8174	11.0261	10.1226	10.0187	9.94076	9.97314		ACO2	1980.37	1033.84	8.37665e-06	0.000308784	1.91555
ILMN_1374418	HAO2	5.91959	5.9717	6.30975	5.92632	4.882	5.31424	5.13065	5.04781		HAO2	65.4282	34.1467	0.000352576	0.00362008	1.91609
ILMN_1350986	RGD1559475_PREDICTED	5.95809	5.94062	5.73474	5.80817	4.76111	4.95433	5.0804	4.89108		RGD1559475	58.0976	30.3102	3.36529e-05	0.000734461	1.91677
ILMN_1355163	BCL2L1	6.08116	6.45431	6.47455	6.42492	5.33714	5.42767	5.76495	5.14851		BCL2L1	82.0671	42.8008	0.00104909	0.0080179	1.91742
ILMN_1369010	PROS1	9.87883	9.5806	9.38563	9.75685	8.6609	8.53727	8.92094	8.725		PROS1	803.681	419.064	0.000419829	0.00409698	1.9178
ILMN_1376913	ZC3H8	7.34261	8.12052	7.94984	7.60354	6.6136	6.88509	6.92551	6.83251		ZC3H8	215.886	112.531	0.00243059	0.0150644	1.91846
ILMN_1372393	SLC43A3_PREDICTED	5.97868	5.95686	5.67617	5.94514	4.76608	5.57655	4.97045	4.48316		SLC43A3	59.2694	30.8899	0.00820396	0.0381221	1.91873
ILMN_1359738	RALB	8.8542	9.34558	9.52164	9.17278	8.21609	8.53173	8.3171	8.0648		RALB	597.813	311.358	0.00158768	0.0109322	1.92002
ILMN_1350652	KIF21A_PREDICTED	5.66686	5.99341	6.07084	5.7556	4.84617	4.96758	4.67895	5.22742		KIF21A	58.5532	30.485	0.000758507	0.00627163	1.92072
ILMN_1355016	LOC498185	8.5295	8.446	8.69263	8.53029	7.5619	7.76635	7.6945	7.40886		LOC498185	374.703	195.077	5.77493e-05	0.00102903	1.92079
ILMN_1362349	FDXR	5.73611	5.83028	5.77046	5.58956	4.72849	4.76355	4.95289	4.70773		FDXR	53.1355	27.63	1.662e-05	0.000463991	1.92311
ILMN_1369168	CCL6	7.65465	7.36767	7.89949	7.62653	6.83696	6.31697	6.81946	6.79615		CCL6	199.063	103.421	0.00127007	0.00920689	1.92478
ILMN_1360580	ACSS2_PREDICTED	8.22073	8.50834	8.56076	8.27176	7.45338	7.43617	7.54284	7.34788		ACSS2	335.553	174.256	5.44642e-05	0.000984509	1.92563
ILMN_1352957	RELN	6.94604	6.61686	6.72128	6.18736	5.5169	6.12086	5.69479	5.35648		RELN	98.2158	50.994	0.00615226	0.0306159	1.92603
ILMN_1353246	PIGP_PREDICTED	10.6494	10.4961	10.2434	10.4578	9.67171	9.39008	9.38791	9.61227		PIGP	1410.22	731.896	0.000148348	0.00195853	1.9268
ILMN_1365733	RGD1561149_PREDICTED	5.52558	6.18179	6.35772	5.82023	5.18117	5.29074	4.95736	4.67112		RGD1561149	62.7407	32.5615	0.00637491	0.0314115	1.92684
ILMN_1352874	RGD1563354_PREDICTED	9.62847	9.22749	9.75248	9.55168	8.62906	8.75783	8.72423	8.26389		RGD1563354	744.45	386.346	0.00101873	0.00785475	1.9269
ILMN_1359471	SLITRK6_PREDICTED	9.00651	8.30439	8.39576	8.71716	7.84841	7.71799	7.67241	7.39489		SLITRK6	389.629	202.03	0.00226195	0.014256	1.92857
ILMN_1362942	CBR3_PREDICTED	8.2354	8.25391	8.39808	8.20748	7.14327	7.43982	7.48199	7.23915		CBR3	309.483	160.459	4.6687e-05	0.000899514	1.92874
ILMN_1366975	BSPRY	5.96464	6.19618	6.05932	6.25037	5.24123	5.21926	5.09374	5.11389		BSPRY	69.4368	35.9279	1.4488e-05	0.000428886	1.93267
ILMN_1530349	PON2	10.0137	9.76472	9.20917	9.90057	8.8629	8.54592	8.77205	8.90312		PON2	844.546	436.851	0.00280503	0.0168205	1.93326
ILMN_1369281	C6	5.73958	5.53534	5.68934	6.09735	4.8081	4.88152	4.74294	4.82129		C6	54.395	28.1188	0.000236013	0.00271626	1.93447
ILMN_1361408	LOC690315	5.11415	6.04463	5.35844	5.52399	4.53371	4.47571	4.51803	4.70386		LOC690315	45.5791	23.5528	0.00337745	0.0193613	1.93519
ILMN_1372190	PQLC2_PREDICTED	7.72245	8.06625	8.15093	8.33033	7.4139	6.85457	6.88585	7.30324		PQLC2	268.261	138.562	0.00251114	0.0154573	1.93603
ILMN_1356585	GAS7	7.10893	7.02051	7.0378	6.87077	5.80932	6.16873	6.37881	5.86823		GAS7	128.846	66.5456	0.000537591	0.00487839	1.93621
ILMN_1371053	RGD1562655_PREDICTED	6.18992	5.89433	6.54676	6.44851	5.5511	5.42628	4.77728	5.50767		RGD1562655	77.1653	39.8245	0.00636415	0.0313722	1.93763
ILMN_1366449	BCL7C_PREDICTED	10.6318	10.9397	10.8042	10.7057	9.83177	9.94414	9.85321	9.63248		BCL7C	1746.64	901.012	5.13792e-05	0.000946983	1.93853
ILMN_1376846	LOXL1	10.3675	10.3267	10.3774	10.2215	9.11496	9.49371	9.476	9.38638		LOXL1	1281.18	660.66	5.42844e-05	0.000982835	1.93924
ILMN_1351705	ARF4L_PREDICTED	6.05179	6.15979	5.49638	6.06884	4.94511	5.17284	4.84148	4.99162		ARF4L	61.5719	31.7297	0.00120067	0.00884613	1.94051
ILMN_1364379	LOC316085	10.3482	10.5742	10.6463	10.3247	9.41347	9.70942	9.6537	9.28855		LOC316085	1421.64	732.296	0.000294903	0.00319178	1.94135
ILMN_1372010	DNAJA4	9.80549	10.1199	10.1743	10.1657	8.91096	9.2949	9.17336	9.04785		DNAJA4	1072.2	551.328	0.000208167	0.00248729	1.94475
ILMN_1356833	LOC499501	6.76063	7.21153	6.7814	7.13688	6.19662	5.62554	6.06464	6.16339		LOC499501	125.593	64.559	0.00161259	0.0110631	1.94539
ILMN_1369886	LOC499828	5.2574	6.10684	5.83309	5.69013	4.93664	4.76945	4.65546	4.6827		LOC499828	52.7779	27.1158	0.00221617	0.0140447	1.94639
ILMN_1368143	ABCC9	7.70213	7.35116	7.57252	7.53374	6.58789	6.58521	6.8517	6.29129		ABCC9	186.094	95.6055	0.000394616	0.00393832	1.94648
ILMN_1352236	CTSS	10.6127	10.0067	10.1017	10.3467	9.0706	9.31971	9.4404	9.39311		CTSS	1232.14	632.953	0.000918436	0.00724044	1.94666
ILMN_1351404	CFB	5.76381	5.68572	5.57037	5.51593	4.64849	4.79502	4.6563	4.58716		CFB	49.6582	25.4879	1.00875e-05	0.000346342	1.9483
ILMN_1358119	ACVRL1	9.18968	9.18764	9.22693	9.05246	7.89721	8.41964	8.46228	8.01775		ACVRL1	573.71	293.908	0.000600312	0.00527951	1.95201
ILMN_1351692	DOPEY2_PREDICTED	10.6697	10.0039	9.89821	10.3365	9.30079	9.21794	9.30754	9.22161		DOPEY2	1198.56	613.946	0.00155228	0.0107509	1.95222
ILMN_1357606	WFDC1	9.34429	9.30967	9.417	9.31132	7.74129	8.18109	8.80632	8.79226		WFDC1	650.574	333.199	0.00981831	0.0439027	1.95251
ILMN_1354125	RGD1565588_PREDICTED	9.54564	9.6749	9.91963	9.87414	8.82123	8.79939	8.81586	8.71468		RGD1565588	863.217	441.965	4.06836e-05	0.000829996	1.95313
ILMN_1360188	NFIL3	9.66648	9.74088	9.54887	9.90334	8.77908	8.7289	8.78184	8.70188		NFIL3	840.378	429.92	1.53175e-05	0.00044401	1.95473
ILMN_1353040	SLITRK5_PREDICTED	6.0732	5.86567	5.97231	5.88469	4.81489	4.71695	5.33564	5.05872		SLITRK5	61.7757	31.5934	0.000571721	0.00509572	1.95534
ILMN_1375064	CD82	9.9673	9.9479	9.99771	9.81168	9.04988	9.16741	8.98468	8.65006		CD82	976.276	499.038	0.000179592	0.00224595	1.95632
ILMN_1353531	MAPK6	11.2505	11.3665	11.3419	11.3502	10.3637	10.4076	10.3482	10.3167		MAPK6	2569.51	1313.36	9.03971e-08	3.32017e-05	1.95644
ILMN_1362741	CCR5	7.80532	7.52023	7.66746	7.698	6.59999	6.96259	6.75933	6.48724		CCR5	204.046	104.133	0.000180769	0.00225691	1.95947
ILMN_1352207	SFN_PREDICTED	7.0661	7.18084	7.16584	7.21762	6.24298	6.22859	6.14557	6.12718		SFN	142.775	72.8106	5.29308e-07	6.27404e-05	1.96091
ILMN_1353156	COLQ	6.15706	6.7516	6.68669	6.70608	5.53755	5.56505	5.45938	5.8523		COLQ	95.3632	48.6231	0.00104033	0.007978	1.96127
ILMN_1372782	SERPINA3N	6.01429	5.67455	5.45223	5.34679	4.54943	4.71097	4.82578	4.5132		SERPINA3N	49.247	25.104	0.00104384	0.00799405	1.96172
ILMN_1360227	BOC_PREDICTED	9.0706	8.96813	8.92816	8.90424	7.84449	8.09444	8.05885	7.98434		BOC	500.693	255.208	6.37172e-06	0.00026188	1.9619
ILMN_1651180	LOC498411	6.16339	6.68162	6.46075	6.65903	5.33494	5.53459	5.64577	5.56008		LOC498411	89.9592	45.8499	0.000390329	0.00391424	1.96204
ILMN_1373707	TMOD1	5.41667	6.23037	5.88306	6.07693	4.92664	4.76093	4.80255	5.22725		TMOD1	59.787	30.4705	0.00322984	0.018648	1.96213
ILMN_1376387	DLK1	6.01084	5.98083	5.61508	5.20001	4.6234	4.86214	4.72799	4.70242		DLK1	52.045	26.5196	0.00256257	0.0156839	1.96251
ILMN_1374531	ZFP339_PREDICTED	5.9129	6.38609	6.25819	6.43984	5.80412	5.53712	4.933	4.82963		ZFP339	76.07	38.7458	0.0101392	0.0449982	1.96331
ILMN_1352276	ILVBL_PREDICTED	9.04616	9.19413	9.0925	9.04616	8.07034	8.0807	8.17263	8.16169		ILVBL	546.75	278.462	5.49342e-07	6.34422e-05	1.96346
ILMN_1367716	THY1	8.79112	8.98119	9.05724	8.7573	7.81609	7.93482	7.98651	7.95062		THY1	476.625	242.528	2.08194e-05	0.000533711	1.96523
ILMN_1370369	EGR2	8.11641	8.36019	8.11254	7.98821	7.04386	7.22509	7.28845	7.12073		EGR2	282.938	143.961	4.98119e-05	0.000928906	1.96538
ILMN_1358293	HIGD1B_PREDICTED	8.65728	9.02989	9.16471	8.68716	7.68094	7.88253	8.03955	8.0331		HIGD1B	472.694	240.356	0.000662743	0.00568213	1.96664
ILMN_1368733	LOC682303	8.60588	9.04061	8.79626	9.19383	8.07584	7.89905	7.70952	8.04851		LOC682303	480.751	244.422	0.00074504	0.00618979	1.96689
ILMN_1351015	LOC498400	7.2726	7.55293	7.60304	7.3736	6.11417	6.76462	6.41559	6.60241		LOC498400	174.919	88.9053	0.000867241	0.00693479	1.96747
ILMN_1353693	CD53	6.6136	5.94269	6.6178	6.2714	5.33463	5.60615	5.37993	5.21665		CD53	82.2175	41.7684	0.00166098	0.0112765	1.96841
ILMN_1353486	SLC38A1	8.17496	8.72578	8.42931	8.60861	7.73613	7.48199	7.29745	7.5149		SLC38A1	358.211	181.978	0.000621578	0.00541526	1.96844
ILMN_1358370	IL1B	7.15404	7.15794	7.21079	7.20068	6.25819	6.16917	5.97072	6.41682		IL1B	145.096	73.7067	4.68727e-05	0.00090078	1.96856
ILMN_1368018	BATF_PREDICTED	6.95302	6.62616	6.75855	6.89132	5.4146	6.09169	5.93214	5.88065		BATF	111.993	56.8769	0.00095677	0.00747203	1.96904
ILMN_1363016	EVI1_PREDICTED	7.36198	7.74577	7.62985	7.42631	6.35772	6.67801	6.67704	6.53742		EVI1	186.235	94.52	0.000158387	0.00205256	1.97032
ILMN_1371639	GUCY1B3	9.15009	9.20221	9.44999	9.15257	7.91951	8.3858	8.31891	8.41274		GUCY1B3	604.13	306.394	0.000353273	0.0036233	1.97175
ILMN_1355260	MSR2_PREDICTED	8.90233	8.43972	9.27848	9.05348	7.86595	7.61589	8.08512	8.18683		MSR2	483.878	245.308	0.00411453	0.0226421	1.97254
ILMN_1349873	CD302	10.9969	10.4977	10.4771	10.6143	9.54647	9.6181	9.70421	9.79598		CD302	1602.93	812.482	0.000308503	0.00329153	1.97289
ILMN_1354586	PTAFR	8.58491	8.60223	8.70933	8.55298	7.60093	7.88773	7.6639	7.3736		PTAFR	391.363	198.3	0.000116933	0.00166086	1.97359
ILMN_1367624	RGD1561056_PREDICTED	5.58737	5.82228	6.04936	5.48211	4.68615	4.68179	4.73305	4.9148		RGD1561056	53.271	26.9824	0.000387715	0.0038967	1.97429
ILMN_1352737	VRK2_PREDICTED	5.84642	6.19422	6.02144	5.83064	5.14684	4.77933	5.01227	5.02558		VRK2	62.8211	31.8011	0.000140343	0.00188713	1.97544
ILMN_1354950	BMP1	8.53573	8.30941	8.07414	8.1904	7.30823	7.4488	7.36279	7.05518		BMP1	310.278	156.905	0.000275939	0.0030304	1.97749
ILMN_1358318	PON2	11.242	11.381	11.3793	11.3365	10.3076	10.2967	10.4076	10.3917		PON2	2582.78	1305.97	4.71927e-07	6.07612e-05	1.97767
ILMN_1367367	DGCR6_PREDICTED	8.23027	8.38857	8.33033	8.33511	7.20831	7.47049	7.31751	7.35208		DGCR6	319.809	161.691	4.48372e-06	0.00020822	1.9779
ILMN_1365436	C2	12.1962	12.1601	12.8014	12.2285	11.1368	11.3486	11.7778	11.1846		C2	5208.22	2632.01	0.00343156	0.0195966	1.9788
ILMN_1358200	PTPN7	6.253	6.16917	6.31201	6.16506	4.87308	5.34804	5.70207	5.03186		PTPN7	74.792	37.7594	0.00186164	0.0122859	1.98075
ILMN_1370479	SERPINB8_PREDICTED	6.3757	6.70478	6.52408	6.82569	6.24017	5.36802	5.52628	5.34996		SERPINB8	97.5158	49.2178	0.00540121	0.0278315	1.98131
ILMN_1355653	LOC300043	7.51085	7.61033	8.06537	7.58811	6.82298	6.73193	6.63158	6.64091		LOC300043	207.026	104.463	0.000314408	0.00333387	1.9818
ILMN_1358157	DSG2_PREDICTED	5.74322	6.39028	6.34172	6.0533	5.28892	4.89183	5.03552	5.35165		DSG2	70.1384	35.3094	0.00170657	0.0114943	1.98639
ILMN_1366672	KPNA3	7.90479	7.99719	7.78101	7.71052	7.32728	6.60241	6.40736	7.09353		KPNA3	230.461	115.973	0.00429745	0.0234532	1.98719
ILMN_1374014	SLC2A5	6.9446	7.0351	6.8473	7.03996	5.86332	6.00821	6.06777	5.95064		SLC2A5	125.083	62.7909	4.08174e-06	0.00019821	1.99205
ILMN_1367212	CBX7	7.35929	7.76308	7.63648	7.02742	6.45069	6.59082	6.42492	6.34112		CBX7	174.438	87.541	0.00114228	0.00853887	1.99264
ILMN_1368917	BCAP29	10.2709	10.401	10.0512	10.4142	9.25988	9.32814	9.28413	9.28137		BCAP29	1247.04	625.289	2.39144e-05	0.000582927	1.99435
ILMN_1353627	RGD1564956_PREDICTED	10.8111	10.6827	10.86	10.785	9.87687	9.81919	9.76472	9.68979		RGD1564956	1764.09	883.84	1.74309e-06	0.000125036	1.99594
ILMN_1356126	GOT1	11.5464	11.4759	11.5946	11.6569	10.4612	10.6697	10.5201	10.6301		GOT1	3037.01	1520.44	3.48833e-06	0.000185301	1.99745
ILMN_1357510	MS4A7_PREDICTED	7.32533	7.83341	7.93794	7.19255	6.06777	6.83392	6.79834	6.59503		MS4A7	190.323	95.2578	0.0078706	0.0370052	1.99798
ILMN_1358414	ZBP1	5.61833	5.63524	5.79505	5.5965	4.60956	4.84231	4.70697	4.4898		ZBP1	50.6075	25.3192	2.67822e-05	0.000629661	1.99878
ILMN_1363976	AK2	7.40774	7.12664	7.44539	7.40593	6.80479	6.30134	6.03253	6.24733		AK2	162.74	81.3741	0.00141155	0.00994645	1.9999
ILMN_1361826	CASP1	8.92697	8.34204	8.80409	8.69643	7.6616	7.513	7.60798	7.98495		CASP1	413.683	206.77	0.000836585	0.00675597	2.0007
ILMN_1372499	LAD1_PREDICTED	11.3135	11.1388	11.0901	11.1334	10.2273	10.2739	10.057	10.1144		LAD1	2302.43	1150.59	7.47582e-06	0.000288813	2.00108
ILMN_1365557	CYB5R3	8.17373	8.28506	8.2087	8.23144	7.18541	7.0905	7.20199	7.41118		CYB5R3	299.151	149.321	8.21734e-06	0.000303907	2.00342
ILMN_1354755	CENTA2	7.60849	7.35869	7.3928	7.13403	6.02859	6.48544	6.62963	6.33987		CENTA2	165.823	82.7613	0.000794877	0.00649728	2.00363
ILMN_1362616	LOC497740	9.78983	9.9673	10.0586	9.73628	8.80409	9.17436	8.95826	8.59481		LOC497740	947.506	472.078	0.00042564	0.00413452	2.0071
ILMN_1376674	LAP3	5.64286	6.52361	6.36156	6.13057	5.15919	5.31119	5.14124	5.02577		LAP3	71.7372	35.737	0.00241686	0.0150041	2.00737
ILMN_1372959	ALDH5A1	9.29698	9.74044	9.79642	9.81628	8.63496	8.67586	8.74407	8.573		ALDH5A1	810.423	403.654	0.000225435	0.00262945	2.00772
ILMN_1349041	SLC15A3	7.49548	7.07273	7.39489	7.39443	6.27439	6.53296	6.38777	6.13609		SLC15A3	161.948	80.6052	0.000194079	0.00237438	2.00915
ILMN_1650818	TPI1	13.6492	13.8834	13.7562	13.7853	12.8699	12.6783	12.7428	12.7551		TPI1	13955.3	6943.75	3.64455e-06	0.000189138	2.00976
ILMN_1364060	RHOG	10.8117	10.747	10.6471	10.9106	9.89065	9.7489	9.78221	9.66648		RHOG	1757.24	874.347	8.51127e-06	0.000311581	2.00977
ILMN_1371051	HK3	6.15009	5.21954	6.08738	6.15924	4.95018	4.89251	4.71055	5.03429		HK3	59.8825	29.7926	0.00557524	0.0284484	2.00998
ILMN_1362571	EGFR	5.57398	6.18556	5.92155	6.12844	4.90105	5.01866	4.96238	4.89714		EGFR	61.922	30.7989	0.000382386	0.00385691	2.01052
ILMN_1361181	NGRN	8.40639	8.89905	8.78935	8.73359	7.80532	7.76263	7.61231	7.61394		NGRN	417.923	207.728	0.000135475	0.00183886	2.01188
ILMN_1349575	IGTP	6.43445	6.33987	6.59035	6.66735	5.50052	5.51287	5.64361	5.33424		IGTP	91.0133	45.1862	4.73248e-05	0.000905954	2.01418
ILMN_1365655	RGD1564596_PREDICTED	5.54952	5.66774	5.85307	5.63457	4.6646	4.74562	4.62333	4.62415		RGD1564596	51.1345	25.359	6.95348e-06	0.000278176	2.01643
ILMN_1352122	NPC2	13.6438	13.7602	13.908	13.8335	12.7132	12.8283	12.8699	12.6856		NPC2	14129.1	7005.36	7.88071e-06	0.000298315	2.01689
ILMN_1349716	IGSF7	6.53433	6.34511	6.32057	6.23294	5.2802	5.24717	5.12649	5.72879		IGSF7	82.039	40.6635	0.000451507	0.00429809	2.01751
ILMN_1365272	SLC6A6	5.98642	6.22684	6.58633	6.14505	5.42	5.39386	4.93855	5.14191		SLC6A6	75.3825	37.364	0.00101789	0.00785475	2.01752
ILMN_1371385	GPSM3	6.47408	5.80268	6.1656	6.32827	5.01784	5.62504	5.39163	4.68551		GPSM3	73.1435	36.2524	0.00701331	0.0337667	2.01762
ILMN_1361884	RGD1560453_PREDICTED	7.6483	8.08372	8.30883	8.13375	7.32269	6.87016	6.74696	7.18301		RGD1560453	263.864	130.753	0.00196746	0.0128343	2.01802
ILMN_1365883	IBRDC1_PREDICTED	9.72056	9.67347	9.78573	9.6917	8.6909	8.73041	8.80909	8.58256		IBRDC1	842.111	416.808	1.33931e-06	0.000105843	2.02038
ILMN_1360224	LOC304131	5.76851	5.98155	5.55548	5.67408	4.6157	4.75338	4.86941	4.67939		LOC304131	53.6277	26.5285	7.12305e-05	0.00118839	2.02151
ILMN_1367112	EPS8L2_PREDICTED	8.30815	8.58336	8.648	8.58749	7.61784	7.5098	7.52023	7.41688		EPS8L2	370.095	183.062	2.28559e-05	0.000565697	2.02169
ILMN_1362109	SLC9A7_PREDICTED	5.29279	5.69392	5.78973	5.54202	4.50052	4.80798	4.59751	4.34963		SLC9A7	47.8224	23.6523	0.000418374	0.00408986	2.02189
ILMN_1361581	SOD3	5.51546	5.54571	5.90681	5.31234	4.44548	4.68113	4.45507	4.6297		SOD3	47.5074	23.4716	0.0003131	0.00333268	2.02404
ILMN_1376428	SEMA4A	8.9162	9.26471	9.15257	9.04496	7.91025	8.2629	8.13865	7.99647		SEMA4A	546.702	270.047	8.00696e-05	0.00128878	2.02447
ILMN_1374618	CRB3	10.6537	10.4949	10.5464	10.7046	9.76886	9.50005	9.38222	9.67767		CRB3	1551.98	766.529	5.04828e-05	0.000936594	2.02469
ILMN_1352529	IER2	7.72521	8.07469	7.94018	7.87845	6.83318	6.95706	6.79957	6.95611		IER2	239.624	118.314	1.82681e-05	0.000489241	2.02532
ILMN_1351993	COBLL1_PREDICTED	8.11309	8.47627	8.3405	8.34838	7.26425	7.13268	7.20678	7.59908		COBLL1	319.475	157.662	0.000207037	0.00248168	2.02632
ILMN_1375583	CREM	9.03052	9.23786	9.53351	9.40907	8.07853	8.28108	8.34111	8.43202		CREM	631.545	311.521	0.000250991	0.00283503	2.0273
ILMN_1359211	LAMA5	9.34073	9.94148	9.78397	9.48676	8.55114	8.77509	8.67586	8.46894		LAMA5	796.889	392.83	0.000541667	0.00490439	2.02859
ILMN_1360097	NKG7	6.92187	6.73606	7.23869	6.96907	5.5619	6.25037	5.78712	6.18411		NKG7	125.055	61.6435	0.00189695	0.0124538	2.02869
ILMN_1376425	KRT1-12	6.22964	6.03708	6.04745	5.84784	5.17464	4.8416	4.99523	5.0672		KRT1-12	65.8222	32.4393	6.68826e-05	0.00113263	2.02909
ILMN_1376494	CHN2	5.3715	5.47607	5.50731	5.97762	4.53926	4.65614	4.50992	4.5433		CHN2	47.9389	23.6235	0.000318928	0.00336674	2.02928
ILMN_1363727	THBD	8.80292	8.9531	9.20873	9.12904	7.70395	8.23445	8.096	7.97402		THBD	520.389	256.374	0.000406066	0.00401025	2.02981
ILMN_1354323	P2RX2	6.44124	6.19189	6.43745	5.99837	5.23299	5.35037	4.8992	5.49559		P2RX2	77.024	37.9108	0.000840233	0.00677442	2.03172
ILMN_1367752	PRSS23	11.9665	12.142	12.0939	11.8335	10.7191	11.1601	11.136	10.9299		PRSS23	4121.53	2028.57	0.000172275	0.00217864	2.03174
ILMN_1357667	CHD7_PREDICTED	7.59504	7.81446	7.30869	7.47193	6.59082	6.49478	6.55984	6.45192		CHD7	187.082	92.0495	9.23491e-05	0.00141015	2.03241
ILMN_1352273	KNS2	11.4701	11.7542	11.7559	11.4415	10.5181	10.6961	10.6759	10.4366		KNS2	3115.9	1532.51	7.38963e-05	0.00121575	2.0332
ILMN_1651027	RGD1566042_PREDICTED	6.8811	7.09549	6.66229	6.58029	5.80464	5.64286	5.82734	5.84864		RGD1566042	111.801	54.9813	0.000178134	0.00223391	2.03344
ILMN_1373978	PCOLCE	11.0553	10.7756	10.9092	10.6783	9.51006	9.77313	10.0711	9.96792		PCOLCE	1851.65	910.52	0.000453124	0.00430985	2.03362
ILMN_1352630	SIGIRR	9.54287	9.70942	9.65658	9.72784	8.62598	8.64129	8.53573	8.73687		SIGIRR	808.539	397.543	2.23677e-06	0.000141912	2.03384
ILMN_1352382	C1QA	8.20449	7.99575	8.19271	8.0778	6.95302	7.34344	7.0619	7.01222		C1QA	277.759	136.489	4.96111e-05	0.000928906	2.03502
ILMN_1372594	RGD1561123_PREDICTED	6.1292	5.64623	6.08156	5.5889	4.6802	5.22115	4.68865	4.75283		RGD1561123	58.1405	28.5557	0.0017531	0.0117306	2.03604
ILMN_1373499	CDH3	7.67743	7.76635	7.39027	7.53542	6.62217	6.3784	6.49889	6.75933		CDH3	192.988	94.661	0.000115739	0.00164986	2.03873
ILMN_1361612	LOC362774	7.75077	8.02437	7.81899	8.32745	7.13784	6.35835	6.95549	7.35179		LOC362774	252.545	123.714	0.00619038	0.030771	2.04135
ILMN_1351559	LRBA_PREDICTED	6.01477	6.50739	6.32761	6.41097	5.48797	5.42831	5.20282	5.0234		LRBA	79.6268	39.0061	0.000487463	0.00455187	2.0414
ILMN_1355685	SPAG5	8.3125	8.58022	8.41092	8.67547	7.3365	7.29546	7.44345	7.78529		SPAG5	360.731	176.702	0.000298975	0.00321884	2.04146
ILMN_1366675	CDH13	8.55227	8.68054	8.69577	8.30215	7.21762	7.74129	7.60093	7.55225		CDH13	376.807	184.57	0.000370656	0.0037571	2.04155
ILMN_1370763	SERPINE2	11.0042	11.1806	11.1523	10.996	10.2019	10.0681	10.0843	9.85837		SERPINE2	2169.68	1062.45	2.09389e-05	0.000535916	2.04214
ILMN_1650056	RGD1306658	7.59706	7.62407	7.4118	7.32094	6.53296	6.39759	6.39619	6.50087		RGD1306658	179.578	87.8458	1.45486e-05	0.000429461	2.04424
ILMN_1352802	CXADR	9.6502	9.70664	9.594	9.80292	8.72825	8.52902	8.61234	8.75783		CXADR	825.109	403.622	5.72678e-06	0.000244752	2.04426
ILMN_1350951	RGD1563110_PREDICTED	6.2246	5.75303	5.89474	5.59411	4.67839	4.68964	5.22665	4.74525		RGD1563110	58.3483	28.5414	0.00152425	0.0106024	2.04434
ILMN_1371818	PLCB3	5.66131	6.32356	5.9953	5.69661	4.98017	4.94003	5.02539	4.60205		PLCB3	60.5139	29.5874	0.00129039	0.00929736	2.04526
ILMN_1368022	LYPD3	9.30803	9.60342	9.69562	9.40215	8.65571	8.58022	8.30296	8.33726		LYPD3	725.234	354.352	0.000169667	0.00215169	2.04665
ILMN_1351232	FAP	9.48357	9.27348	9.81068	9.65221	8.39643	8.35886	8.74663	8.57585		FAP	752.207	366.95	0.000390508	0.00391429	2.04989
ILMN_1371691	BCKDHA	8.85143	9.14526	8.94061	9.09144	7.91832	7.99291	7.95062	8.019		BCKDHA	514.556	250.769	6.57165e-06	0.000267655	2.05192
ILMN_1356242	RYR3	5.85599	6.45245	6.5644	5.73134	4.93192	4.84855	5.28892	5.38219		RYR3	71.0639	34.6047	0.00564771	0.0287335	2.05359
ILMN_1352387	SDC4	6.03171	6.54061	6.40528	6.42626	5.13506	5.23674	5.82437	5.04991		SDC4	81.6265	39.7125	0.00240643	0.0149689	2.05543
ILMN_1363443	RGD1564087_PREDICTED	9.99106	10.2973	9.95765	10.0987	9.02259	8.90891	9.09903	9.14586		RGD1564087	1087.02	527.891	2.90141e-05	0.000664786	2.05917
ILMN_1358836	SLCO2B1	7.41085	7.42224	7.50017	7.34788	6.42085	6.36857	6.44552	6.27726		SLCO2B1	171.289	83.1734	6.71202e-07	7.0974e-05	2.05942
ILMN_1352005	MIG12	9.51939	9.52703	9.58278	9.53351	8.64708	8.47108	8.59015	8.28041		MIG12	744.785	361.332	1.47378e-05	0.000432214	2.06122
ILMN_1368740	CPXM1_PREDICTED	9.94148	10.2858	10.3365	10.3581	8.71275	9.60836	9.35578	9.06226		CPXM1	1201.37	581.965	0.00288667	0.0171186	2.06434
ILMN_1355738	PRRG2_PREDICTED	5.90155	6.20372	5.96989	6.1121	5.15234	4.77573	5.27883	4.79745		PRRG2	66.1109	32.0241	0.000344195	0.00355937	2.06441
ILMN_1351847	RGD1562717_PREDICTED	8.6437	8.61175	8.66888	8.39747	7.33769	7.66605	7.46065	7.65944		RGD1562717	382.801	184.946	4.75344e-05	0.000905954	2.0698
ILMN_1376694	CREM	9.23477	9.5558	9.65458	9.65103	8.34899	8.36633	8.52549	8.65499		CREM	736.245	355.56	0.000139286	0.00187628	2.07066
ILMN_1349001	LOC688269	6.90687	7.44927	7.33105	7.13031	6.22684	6.17509	6.13764	6.07639		LOC688269	147.48	71.2092	0.000142504	0.00190482	2.07108
ILMN_1373523	IGFBP3	12.804	12.9819	12.5256	12.8219	11.6759	11.8594	11.8226	11.5711		IGFBP3	7049.69	3402.19	0.000100918	0.00149306	2.0721
ILMN_1374765	RGD1563940_PREDICTED	8.01226	8.13622	7.87947	8.05601	7.0529	6.97203	6.89422	6.94737		RGD1563940	259.752	125.073	2.91734e-06	0.000165762	2.0768
ILMN_1355827	RGD1306959_PREDICTED	10.62	11.3553	11.358	11.0329	9.90563	10.1596	10.1959	9.88315		RGD1306959	2182.2	1049.93	0.00156463	0.0108132	2.07843
ILMN_1367177	PTPN18	6.71218	6.55984	6.45913	6.55059	5.15689	5.8773	5.29534	5.72709		PTPN18	95.0381	45.701	0.00106112	0.00806875	2.07956
ILMN_1356313	KCNK1	13.5827	13.4799	13.2899	13.6196	12.4265	12.4608	12.4507	12.4071		KCNK1	11529.3	5542.32	7.90154e-06	0.000298601	2.08023
ILMN_1369641	LOC302402	6.19787	6.79032	6.59934	6.49952	5.98422	5.23435	5.42403	5.20951		LOC302402	91.8853	44.1098	0.00286937	0.0170302	2.0831
ILMN_1364889	GLS2	6.14026	6.84569	6.87387	6.29502	5.67894	5.33645	5.68196	5.22239		GLS2	92.971	44.6299	0.00310501	0.0180935	2.08316
ILMN_1367519	IDI1	9.63879	8.93673	8.88679	9.22284	8.15474	7.86654	8.08448	8.34361		IDI1	576.546	276.732	0.00177796	0.0118617	2.08341
ILMN_2039689	TRPV2	7.64534	7.40524	7.61784	7.30869	6.47155	6.47889	6.47671	6.31408		TRPV2	180.303	86.5408	2.47577e-05	0.000597662	2.08344
ILMN_1361255	RGD1564512_PREDICTED	12.0064	12.3828	12.4242	12.332	11.2489	11.2344	11.0886	11.3313		RGD1564512	4995.31	2395.01	6.33485e-05	0.00109249	2.08572
ILMN_1371792	RGD1561116_PREDICTED	6.31697	6.88641	6.49303	6.34403	5.58189	5.25492	5.2409	5.71661		RGD1561116	91.1463	43.6703	0.00097406	0.00757554	2.08715
ILMN_1650955	IFI27L	11.4883	11.7228	11.6289	11.7575	10.3539	10.8457	10.2729	10.877		IFI27L	3212.25	1538.57	0.000783848	0.00642453	2.08781
ILMN_1376894	SQSTM1	8.69774	8.62822	8.63496	8.49962	7.7683	7.54019	7.40091	7.50116		SQSTM1	392.116	187.746	1.96864e-05	0.000512533	2.08854
ILMN_1355678	CML3	7.14441	7.437	7.52515	7.46128	6.54833	6.07042	6.40097	6.29562		CML3	167.958	80.384	0.000190914	0.00234842	2.08945
ILMN_1363245	CSF1	8.16335	8.29103	8.3171	8.28991	6.99451	7.26984	7.50574	7.0351		CSF1	307.693	147.166	0.000132651	0.00181182	2.09079
ILMN_1349318	TMEM49	11.8002	11.9262	11.9819	11.8288	10.7726	10.7526	10.8371	10.9171		TMEM49	3780.29	1807.57	1.40443e-06	0.000110601	2.09137
ILMN_1369074	PGK1	12.517	12.7428	12.7065	12.6624	11.7085	11.4155	11.6448	11.5946		PGK1	6459.43	3084.51	1.10908e-05	0.000365766	2.09415
ILMN_1360192	CXXC5	8.29729	8.43066	8.48318	8.34659	7.12834	7.5145	7.38892	7.2512		CXXC5	335.329	159.868	2.68677e-05	0.000630356	2.09753
ILMN_1358234	RGD1562351_PREDICTED	6.87139	6.70403	6.61637	6.76063	5.43828	5.68087	5.87097	5.68728		RGD1562351	106.751	50.8913	4.84385e-05	0.000915253	2.09762
ILMN_1349055	MTSS1_PREDICTED	6.26317	6.63745	6.75343	6.61835	5.38191	5.6405	5.38985	5.58074		MTSS1	94.8843	45.1999	0.000138571	0.00186888	2.09921
ILMN_1348883	TREM2_PREDICTED	9.90656	9.78573	9.90563	9.7389	9.0814	8.81305	8.46766	8.69401		TREM2	912.831	434.746	0.000211165	0.00250451	2.09969
ILMN_1364984	AZIN1	11.189	11.1104	10.975	11.1272	9.97259	9.96573	10.0764	10.1037		AZIN1	2195.64	1045.22	1.51451e-06	0.000116025	2.10064
ILMN_1368269	RGD1561111_PREDICTED	10.2273	9.64659	9.78311	9.7341	9.04364	8.50528	8.69448	8.86357		RGD1561111	921.458	438.594	0.000828105	0.00670914	2.10093
ILMN_1376662	OASL2	5.9171	6.253	6.49889	5.91254	4.80425	5.5959	4.96717	4.91785		OASL2	70.7857	33.621	0.00328839	0.0189471	2.1054
ILMN_1351758	LOC681886	5.97413	6.23681	6.32233	6.3645	5.19691	5.21986	5.23054	4.9523		LOC681886	74.7729	35.5039	6.54874e-05	0.0011191	2.10605
ILMN_1349787	BZRP	11.9238	11.9627	12.0613	11.938	11.0118	10.8938	10.8203	10.8487		BZRP	4015.74	1902.45	8.53668e-07	8.39614e-05	2.11083
ILMN_1371428	RT1-S3	8.91187	8.89489	8.95045	8.9993	7.76585	8.12545	7.96229	7.59164		RT1-S3	490.846	232.536	9.87566e-05	0.00147277	2.11084
ILMN_1353387	KCTD19_PREDICTED	5.65981	5.84287	5.85765	6.12718	4.81138	5.02394	4.74744	4.59273		KCTD19	58.5614	27.7396	0.000176545	0.00222017	2.11111
ILMN_1363716	SORL1_PREDICTED	11.5096	11.5871	11.5699	11.6517	10.6385	10.3862	10.5768	10.404		SORL1	3060.6	1449.52	4.43189e-06	0.000206239	2.11145
ILMN_1350250	SOAT1	7.20678	7.51149	7.23086	7.11833	6.17891	6.13057	5.83617	6.60791		SOAT1	154.008	72.9275	0.000981614	0.00762532	2.1118
ILMN_1370061	LOC310877	8.04198	7.85924	8.40374	8.01226	6.67629	7.04315	7.13031	7.1503		LOC310877	270.466	128.001	0.000510971	0.0047147	2.113
ILMN_1349456	BFSP1	8.31805	8.55885	8.21542	8.49663	7.46259	7.25266	7.38628	7.16326		BFSP1	337.148	159.366	4.57185e-05	0.000886923	2.11556
ILMN_1362820	SSG1	11.3829	11.2156	11.2365	11.048	9.99939	10.2265	10.1706	10.1596		SSG1	2386.63	1127.58	1.36177e-05	0.0004128	2.11659
ILMN_1366159	PSMD6	11.99	12.1916	12.079	12.0876	10.99	10.8976	11.0799	11.0506		PSMD6	4350.76	2054.45	1.47066e-06	0.000114269	2.11773
ILMN_1363949	ARL6IP2	9.7	9.93127	9.66986	10.0301	8.74407	8.76974	8.69168	8.7941		ARL6IP2	911.95	430.508	2.0829e-05	0.000533711	2.11831
ILMN_1650384	LOC313672	7.73067	7.73832	7.81019	7.53087	6.5324	6.77806	6.77644	6.38369		LOC313672	208.299	98.1998	7.69707e-05	0.00125624	2.12117
ILMN_1359086	FCGR3A	7.18263	6.61221	7.34153	7.20763	5.72926	6.03171	6.04099	6.20162		FCGR3A	135.862	64.0397	0.00122783	0.00899622	2.12153
ILMN_1369686	VPS37B_PREDICTED	7.11193	7.63277	7.67304	7.62225	6.39541	6.39004	6.55882	6.34282		VPS37B	182.278	85.7328	0.000250652	0.00283503	2.12612
ILMN_1369002	RGD1565238_PREDICTED	8.74531	8.69879	8.49359	8.52497	7.82334	7.25573	7.25404	7.7765		RGD1565238	392.26	184.49	0.000675401	0.00576214	2.12618
ILMN_1376838	DCIR3	8.90312	8.78462	9.04364	8.91441	7.755	7.70952	7.78914	8.02747		DCIR3	481.518	226.016	1.73987e-05	0.000476881	2.13046
ILMN_1355042	TCRG	6.89931	6.74857	7.08368	6.5784	5.88362	5.77621	5.53978	5.74568		TCRG	113.574	53.3095	0.000152039	0.00199207	2.13047
ILMN_1367627	VRK3	9.17564	10.0849	9.76982	9.53542	8.43972	8.74809	8.67837	8.32893		VRK3	798.67	374.488	0.00229564	0.0144185	2.1327
ILMN_1372874	LOC497694	6.48029	6.12398	6.01048	6.10605	5.01007	5.22873	5.04915	5.06016		LOC497694	72.5146	33.9898	7.31696e-05	0.00120732	2.13342
ILMN_1650502	LOC362792	7.27537	7.10893	7.35354	7.08737	6.00097	5.82228	6.3462	6.27376		LOC362792	147.677	69.1089	0.000209359	0.00249096	2.13688
ILMN_1358992	GZMB	6.0533	6.11528	5.65768	6.3493	4.75398	4.99373	4.89784	5.14743		GZMB	65.977	30.8725	0.000576737	0.0051323	2.13708
ILMN_1358850	RGD1307569_PREDICTED	6.82011	6.51589	6.5054	6.48969	5.3833	5.77176	5.5388	5.24432		RGD1307569	95.8545	44.7726	0.000210288	0.00249937	2.14092
ILMN_1369745	AVPI1	12.1381	12.4608	12.4204	12.2545	11.3164	11.2156	11.199	11.1443		AVPI1	5107.61	2383.42	1.14602e-05	0.000371927	2.14297
ILMN_1359694	LGALS8	8.9639	8.86876	8.7941	8.77981	7.77593	7.76881	7.92232	7.53476		LGALS8	461.965	215.338	1.8812e-05	0.000497342	2.14531
ILMN_1364899	COL18A1	9.99315	10.0453	10.0909	9.91963	8.93606	8.99868	9.04924	8.66024		COL18A1	1032.73	481.387	2.3654e-05	0.000577831	2.14531
ILMN_1372165	NCKAP1L_PREDICTED	6.91268	6.91268	7.47468	7.01744	5.67617	6.16506	6.32503	5.74373		NCKAP1L	135.24	63.0096	0.00181555	0.0120517	2.14633
ILMN_1358792	ATP6V0A1	10.5265	10.6494	10.714	10.8471	9.58676	9.71096	9.57142	9.45643		ATP6V0A1	1645.46	766.102	1.26149e-05	0.000395168	2.14783
ILMN_1367426	LOC499812	6.43502	6.03006	6.28401	6.42004	5.61526	4.91451	5.06523	5.15711		LOC499812	78.3727	36.4546	0.000801666	0.00653017	2.14987
ILMN_1372879	NFE2L2	11.5946	11.8063	11.3888	11.5003	10.5549	10.3446	10.3738	10.5937		NFE2L2	3045.54	1415.19	5.22838e-05	0.000960512	2.15203
ILMN_1650247	GCGR	6.16009	5.85307	6.3784	6.08202	4.9043	5.25037	5.10606	4.78743		GCGR	69.4737	32.2682	0.000314461	0.00333387	2.15301
ILMN_1355065	PTPN1	8.60139	8.91047	9.02328	8.79358	7.81502	7.82334	7.89721	7.35651		PTPN1	455.776	211.281	0.00034895	0.00359369	2.15721
ILMN_1361672	TM4SF1_PREDICTED	11.2489	11.4083	11.4172	11.2374	10.1009	10.2481	10.3037	10.2215		TM4SF1	2570.76	1191.5	2.61055e-06	0.000157212	2.15759
ILMN_1376917	RT1-M6-2	8.04556	8.16427	7.89378	7.91664	6.63405	6.97578	6.78264	7.18729		RT1-M6-2	256.9	119.01	0.00017722	0.00222499	2.15864
ILMN_1352195	CLDN5	9.56219	9.94526	9.80292	9.23639	8.13059	8.69263	8.53173	8.7505		CLDN5	796.037	368.716	0.00179935	0.0119548	2.15894
ILMN_1350387	UNC5C	7.6188	7.94325	7.86446	7.83692	6.51484	6.41041	6.8876	7.00382		UNC5C	225.324	104.269	0.000426467	0.00414005	2.16099
ILMN_1376926	KA16	5.5959	5.27746	5.71624	5.49061	4.42323	4.36644	4.4138	4.42751		KA16	45.8882	21.2257	2.22048e-05	0.000556305	2.16191
ILMN_1357240	RGD1564549_PREDICTED	7.90229	8.95411	8.71468	8.68777	7.52149	7.44637	7.31302	7.52736		RGD1564549	378.648	175.103	0.00315282	0.0183061	2.16243
ILMN_1353902	LOC363326	6.82136	6.24065	6.74537	6.64945	5.00952	6.21381	5.63194	5.1495		LOC363326	97.9657	45.2922	0.0101981	0.0451791	2.16297
ILMN_1350985	INPP5D	7.46523	7.3736	7.73902	7.27306	6.02635	6.7719	6.61947	5.97072		INPP5D	176.402	81.4086	0.00268299	0.016215	2.16688
ILMN_1361716	LGALS2	8.33177	8.64949	8.65624	8.40374	7.44178	7.22561	7.23673	7.67374		LGALS2	364.634	168.25	0.000167151	0.0021316	2.16721
ILMN_1651184	HP	7.07026	6.69831	7.25687	6.9038	6.0931	5.77428	5.87592	5.71938		HP	126.44	58.3099	0.000249073	0.00282755	2.16841
ILMN_1358509	ADAM15	7.28166	7.58691	7.6616	7.43436	6.43745	6.52651	6.368	6.1656		ADAM15	179.91	82.9626	6.52916e-05	0.0011166	2.16857
ILMN_1358643	IL21R	6.04023	5.92294	6.20417	6.01836	4.86592	4.90544	5.05588	4.8913		IL21R	66.093	30.4768	4.71793e-06	0.000214238	2.16863
ILMN_1356010	MS4A11_PREDICTED	7.54545	7.76946	7.97199	7.56809	6.19896	6.66058	6.8058	6.71957		MS4A11	209.928	96.7525	0.00056544	0.00505975	2.16974
ILMN_1363648	QPRT	6.87309	6.30818	6.88641	6.58904	5.42767	5.51434	5.59981	5.64286		QPRT	101.419	46.7265	0.000250587	0.00283503	2.17048
ILMN_1350379	LOC297077	6.05932	5.56207	6.43984	5.73914	4.75669	4.7418	4.92303	4.90213		LOC297077	61.8238	28.4609	0.00134075	0.00956533	2.17224
ILMN_1371943	RUNX1	10.7697	10.6314	10.3911	10.7804	9.86188	9.52767	9.33537	9.36806		RUNX1	1599.23	735.84	0.000305856	0.00326483	2.17334
ILMN_1361578	CDH17	7.11473	6.73559	6.82768	6.72128	5.72038	5.53634	5.83372	5.82905		CDH17	115.346	53.0717	6.69824e-05	0.00113347	2.1734
ILMN_1362915	HTRA3_PREDICTED	6.95611	7.28166	7.22253	7.38345	6.20877	6.31121	6.30768	5.53163		HTRA3	148.152	68.1113	0.00170342	0.01148	2.17515
ILMN_1354030	TRIO	8.66972	9.39211	9.30265	9.35481	8.22258	8.00912	7.92755	8.07469		TRIO	579.965	266.591	0.000840373	0.00677442	2.17548
ILMN_1357198	POLA2	7.63919	7.83127	7.7485	7.66277	6.30134	6.46075	6.78838	6.84506		POLA2	210.903	96.9307	0.00018323	0.00228384	2.17581
ILMN_1373517	SLC35C2	8.04255	8.83788	8.55947	8.28798	7.05753	7.58632	7.22509	7.37221		SLC35C2	345.363	158.714	0.00155768	0.0107817	2.17601
ILMN_1650288	LOC682248	8.6395	8.53965	8.7115	8.55998	7.33599	7.62407	7.49693	7.50499		LOC682248	391.443	179.831	4.08163e-06	0.00019821	2.17673
ILMN_1357555	LOC307907	9.67579	9.594	9.6978	9.5472	8.30405	8.6356	8.76558	8.3125		LOC307907	791.637	363.153	9.01291e-05	0.00139206	2.1799
ILMN_1357758	LOC302210	7.62065	7.47132	7.05886	7.01879	6.33267	5.94427	6.26807	6.12671		LOC302210	156.759	71.9004	0.000626178	0.00544323	2.18023
ILMN_1368786	LOC500248	6.05585	6.24111	6.04678	5.83115	4.88831	4.89993	4.74503	5.14267		LOC500248	65.9693	30.2526	7.45682e-05	0.00122234	2.18062
ILMN_1371958	TXN1	13.1553	12.9391	12.8699	13.0461	12.0504	11.7085	11.8645	11.8875		TXN1	8206.67	3763.13	2.03822e-05	0.000525852	2.18081
ILMN_2040239	RGS9	5.7907	5.92496	6.14255	5.69346	4.69247	4.94166	4.83863	4.57938		RGS9	59.2161	27.1529	0.000109018	0.00157803	2.18084
ILMN_1365800	RAC2	10.9415	10.4112	10.9469	10.4687	9.42343	9.62901	9.60048	9.61454		RAC2	1654.4	758.426	0.000332756	0.00347942	2.18137
ILMN_1374957	MTFMT	8.07911	8.32224	8.20359	8.36371	7.13217	7.23743	6.93735	7.16073		MTFMT	302.787	138.805	1.64803e-05	0.000463991	2.18138
ILMN_1376479	GSTP1	10.4886	11.0371	10.833	10.6494	9.6381	9.42951	9.53432	9.9022		GSTP1	1724.59	790.178	0.000355486	0.00364008	2.18253
ILMN_1351139	LOC498279	12.1079	11.8522	12.2175	12.0332	10.7942	10.9563	10.9342	11.0193		LOC498279	4248.38	1945.6	1.61989e-05	0.000460084	2.18359
ILMN_1651094	CLDN1	12.0613	12.2933	11.941	12.4362	11.1567	11.1536	10.9171	10.9969		CLDN1	4649.78	2129.13	0.000111719	0.00160988	2.18388
ILMN_1355725	CLTA	13.2795	13.375	13.5122	13.3103	12.3043	12.3009	12.1962	12.1671		CLTA	10581.5	4844.5	1.89384e-06	0.000130046	2.18424
ILMN_1376835	GCGR	6.01786	5.63862	6.1409	5.59825	4.67023	4.71777	4.73844	4.76047		GCGR	57.6365	26.3865	0.000174244	0.00219737	2.18432
ILMN_1367924	CTSK	14.0942	13.8375	14.0858	13.7779	12.5314	13.0329	12.7964	12.9246		CTSK	15813.4	7237.68	0.000166069	0.00212064	2.18487
ILMN_1369914	RASD1	7.58494	7.39668	7.36548	7.28709	6.1072	6.27016	6.28318	6.46075		RASD1	169.9	77.7258	2.28548e-05	0.000565697	2.18589
ILMN_1375028	HTATIP2_PREDICTED	9.60157	9.93948	9.86677	9.86366	8.76558	8.37219	8.70774	8.91187		HTATIP2	902.555	412.813	0.000166776	0.00212822	2.18635
ILMN_1357044	FOXO1A	9.20368	8.88312	8.96738	8.87286	7.97126	7.88159	7.81019	7.7492		FOXO1A	505.568	231.21	1.63219e-05	0.000462412	2.18662
ILMN_1372795	ARPP19	10.1438	10.826	10.6887	10.5704	9.53648	9.37414	9.44999	9.34698		ARPP19	1506.73	688.302	0.000319956	0.00337329	2.18905
ILMN_1372740	COL15A1	8.34524	8.64042	8.45288	8.26153	7.23915	7.68094	7.56061	6.69749		COL15A1	343.703	156.992	0.00293793	0.0173223	2.1893
ILMN_1359759	SCNN1A	6.09099	6.40774	6.61176	6.49035	4.98994	5.30662	5.3935	5.38629		SCNN1A	84.4608	38.5615	0.000246455	0.00280633	2.19029
ILMN_1375142	ATP2A2	13.7156	13.9505	13.7853	14.0251	12.7153	12.7936	12.7212	12.6997		ATP2A2	14963	6805.33	5.04107e-06	0.000223249	2.19872
ILMN_1355235	FADS1	10.0078	9.46405	9.68979	9.81843	8.4053	8.58142	8.74233	8.7003		FADS1	858.109	390.002	0.000164419	0.00210791	2.20027
ILMN_1352599	NR1H3	6.28401	7.32675	6.97637	6.72761	5.43758	5.78232	5.65768	5.88509		NR1H3	113.668	51.6489	0.00315108	0.0183011	2.20078
ILMN_1360071	RGD1307673_PREDICTED	6.38927	6.77992	6.83662	6.88453	5.42831	5.44295	6.04745	5.41732		RGD1307673	105.609	47.9683	0.00101327	0.00783179	2.20163
ILMN_1353269	RGD1562690_PREDICTED	14.4043	14.4288	14.4783	14.4288	13.2072	13.1916	13.3893	13.3893		RGD1562690	22150.1	10046.3	1.01875e-06	9.14156e-05	2.2048
ILMN_1370924	CASC1_PREDICTED	6.36362	6.50388	6.43502	6.19422	4.80237	5.43778	5.54511	5.12864		CASC1	82.9507	37.4911	0.000705123	0.00594367	2.21254
ILMN_1348879	SLC35E4	8.6029	8.67547	8.57914	8.43912	7.47957	7.5488	7.46749	7.2145		SLC35E4	381.135	172.158	1.29194e-05	0.000399289	2.21387
ILMN_1352911	PLEK	8.68951	8.58867	8.86608	8.79626	7.15311	7.93433	7.55067	7.71356		PLEK	426.124	192.394	0.000617107	0.00538308	2.21485
ILMN_1371591	ENO1	8.22734	7.62329	7.13403	7.27208	6.88304	5.94936	6.52297	6.30818		ENO1	189.255	85.3837	0.0104114	0.0459165	2.21652
ILMN_1350645	FZD1	10.5717	10.9264	11.1412	10.7542	9.61369	9.94856	9.8643	9.36124		FZD1	1843.68	829.989	0.00068456	0.0058238	2.22133
ILMN_1363702	HOD	10.1851	10.0078	10.8343	10.6301	8.92507	8.97364	9.6371	9.51181		HOD	1364.67	613.92	0.00479953	0.0254652	2.22289
ILMN_1364207	CSDC2	6.77644	6.74145	6.85674	6.86245	5.54838	5.42913	5.77104	5.87592		CSDC2	112.149	50.4267	3.62012e-05	0.00077212	2.224
ILMN_1371962	IER3	8.65403	8.69774	8.6994	8.56731	7.45799	7.53273	7.55782	7.437		IER3	402.996	180.566	1.59342e-07	3.87888e-05	2.23184
ILMN_1352636	RNH1	10.9645	11.1787	11.1489	10.9917	9.94237	9.78919	9.96872	9.94856		RNH1	2151.27	963.546	2.66316e-06	0.000158265	2.23266
ILMN_1366084	ATP1B2	8.00641	8.24389	8.11188	7.93482	6.50837	7.36666	7.10636	6.67975		ATP1B2	269.521	120.7	0.00139174	0.00984489	2.23297
ILMN_1363697	AGL_PREDICTED	6.50256	6.43169	6.47275	6.66313	5.23039	5.35747	5.43357	5.39655		AGL	91.6163	40.9132	2.38926e-06	0.000149067	2.23929
ILMN_1350025	FLOT2	7.56511	8.01636	7.99484	7.92099	6.72981	6.6646	6.8072	6.64161		FLOT2	234.643	104.75	4.53038e-05	0.000884327	2.24003
ILMN_1365973	LOC498331	10.2626	10.4985	10.3284	10.4115	9.03591	9.44249	9.30358	9.06481		LOC498331	1328.2	592.922	4.23241e-05	0.000851129	2.2401
ILMN_1363300	MRPL15_PREDICTED	8.25876	8.51511	8.30815	8.42266	7.19986	7.17012	7.285	7.19359		MRPL15	332.26	148.276	1.60234e-06	0.000121105	2.24082
ILMN_1651011	SH3RF2	8.3852	8.78283	8.44976	8.8702	7.51771	7.3923	7.32317	7.59598		SH3RF2	393.986	175.739	0.000132851	0.00181346	2.24188
ILMN_1368941	RGD1561145_PREDICTED	6.7516	6.94868	7.0845	6.51394	5.46345	5.61526	5.96146	5.59875		RGD1561145	113.353	50.5533	0.0003822	0.00385676	2.24225
ILMN_1355139	GALNT10	6.078	6.27797	5.72108	6.20051	4.87848	4.97854	4.76145	4.99075		GALNT10	67.1535	29.9048	0.0001277	0.00177092	2.24557
ILMN_1349615	GBE1	8.85855	9.28137	8.86505	8.94565	7.67945	7.81254	7.92159	7.86654		GBE1	507.637	225.977	4.69726e-05	0.000901162	2.24641
ILMN_1354917	SLC22A18	8.72352	8.43413	8.53479	8.67367	7.40385	7.40024	7.23955	7.65046		SLC22A18	385.752	171.674	3.58453e-05	0.000766708	2.247
ILMN_1362479	HSD3B7	12.0232	12.1701	12.1671	12.1002	10.9449	11.0083	10.8877	10.944		HSD3B7	4436.38	1973.07	1.52446e-07	3.85792e-05	2.24847
ILMN_1367380	ALDOA	12.5231	12.6877	12.6521	12.5196	11.5522	11.2679	11.3993	11.4833		ALDOA	6189.58	2750.89	4.41485e-06	0.000205871	2.25003
ILMN_1349829	MAFK	8.69263	8.85927	8.73496	8.55816	7.34944	7.73703	7.79582	7.28084		MAFK	419.131	186.21	0.000197197	0.0024008	2.25086
ILMN_1376485	UBTD1	9.82182	10.0729	9.87414	9.82101	8.80825	8.6705	8.68777	8.74008		UBTD1	953.744	423.627	2.3156e-06	0.000146019	2.25137
ILMN_1368549	STS	6.88391	6.95162	7.13744	7.14653	5.45373	6.06575	6.15349	5.75904		STS	130.678	58.0009	0.000495114	0.00460308	2.25304
ILMN_1354853	RGD1306568	8.21465	8.51449	8.31891	8.17664	6.98952	7.41085	7.21079	6.92468		RGD1306568	316.524	140.455	0.00012429	0.00173336	2.25356
ILMN_1374266	MGL1	9.56795	9.53796	9.86245	9.39311	8.26221	8.46184	8.48073	8.46766		MGL1	770.884	342.061	4.3164e-05	0.000862628	2.25364
ILMN_1359661	NASP	8.0953	9.07975	8.90233	8.50242	7.46065	7.24118	7.60849	7.57362		NASP	400.303	177.415	0.00243901	0.0151	2.25631
ILMN_1352842	RGD1560273_PREDICTED	4.73142	5.97613	6.13609	5.46241	4.37943	4.41764	4.38678	4.42462		RGD1560273	47.7197	21.1431	0.00995291	0.0443549	2.25698
ILMN_2040046	PSMB10	8.13059	8.45288	8.75978	8.34283	7.1549	7.23673	7.27462	7.32094		PSMB10	342.87	151.881	0.000131127	0.00179864	2.2575
ILMN_1362666	LOC497739	10.3037	11.358	11.1334	10.792	9.81709	9.67681	9.63066	9.7634		LOC497739	1906.62	844.521	0.00236197	0.0147487	2.25763
ILMN_1361322	PRKCH	9.55966	9.79877	10.0197	9.48773	8.41481	8.68951	8.6356	8.42309		PRKCH	841.296	372.411	0.000157627	0.00204743	2.25905
ILMN_1374896	NAPSA	7.35072	7.2168	7.43213	7.36666	5.70598	6.5054	6.49669	5.955		NAPSA	162.194	71.7928	0.0012256	0.00898641	2.2592
ILMN_1352178	ZDHHC13	11.5068	10.0355	10.5155	10.6767	9.58985	9.43142	9.5982	9.40996		ZDHHC13	1644.74	727.779	0.00908037	0.0413751	2.25995
ILMN_1353032	PCSK1	6.09223	5.43018	5.80619	5.66352	4.51888	4.76275	4.49671	4.50653		PCSK1	53.744	23.7724	0.000248646	0.00282556	2.26077
ILMN_1357962	NBL1	11.344	11.3455	11.4192	11.7228	9.91831	10.3473	10.4977	10.3596		NBL1	2812.93	1243.99	0.000266296	0.0029604	2.26122
ILMN_1363777	SCAP2	9.20305	9.36232	9.47853	9.0119	7.95971	8.28935	8.1288	7.9689		SCAP2	614.79	271.854	9.20695e-05	0.00140779	2.26147
ILMN_1376716	CLEC4A1	7.78041	7.87883	8.22814	8.11811	6.76112	6.51545	7.15849	6.84944		CLEC4A1	256.243	113.074	0.000421478	0.0041095	2.26615
ILMN_1367015	RGD1311021_PREDICTED	8.18627	8.75132	8.4181	8.41274	7.41118	6.90635	7.28709	7.43834		RGD1311021	347.799	153.356	0.000427456	0.00414414	2.26792
ILMN_1353991	UNC93B1	6.68728	6.62413	6.80906	6.52846	5.66624	5.18361	5.58737	5.48446		UNC93B1	101.282	44.6448	6.61523e-05	0.00112704	2.26861
ILMN_1360059	SUMF1_PREDICTED	8.85927	9.21794	8.96865	9.04439	7.88619	7.88076	7.84409	7.74129		SUMF1	520.07	228.822	7.16866e-06	0.00028178	2.27282
ILMN_1354516	KCNS3	7.38892	7.47838	7.10124	7.5562	6.05049	6.26916	6.31408	6.15059		KCNS3	166.709	73.3173	5.08631e-05	0.000939778	2.2738
ILMN_1650399	TAGLN2	12.9391	12.9868	12.804	12.9391	11.7475	11.6741	11.7799	11.7262		TAGLN2	7735.22	3401.4	2.02965e-07	4.35371e-05	2.27413
ILMN_1365619	CST7_PREDICTED	6.06777	6.2389	6.36693	6.22746	5.18156	5.0705	5.10315	4.7993		CST7	74.8154	32.8684	2.60803e-05	0.000617673	2.27621
ILMN_1367030	LOC313202	6.20253	6.12624	6.10423	6.00851	4.80438	5.22635	4.83408	4.81885		LOC313202	69.0886	30.2931	3.61405e-05	0.000771557	2.28067
ILMN_1349452	ALDOC	10.7046	10.7537	10.6455	10.7419	9.69236	9.44489	9.27204	9.6749		ALDOC	1676.74	734.719	2.56004e-05	0.000609544	2.28216
ILMN_1364744	LOC294942	8.37461	7.85474	7.81114	8.096	6.90143	6.82349	6.9482	6.70158		LOC294942	262.127	114.855	0.000147108	0.00194444	2.28224
ILMN_1373442	STAT3	9.76001	9.80292	9.94345	9.70138	8.43912	8.76824	8.714	8.51875		STAT3	892.642	390.729	1.44493e-05	0.000428863	2.28455
ILMN_1356443	ENTPD2	8.1329	7.86595	7.67945	7.83127	6.79326	6.78312	6.57902	6.58161		ENTPD2	235.143	102.839	3.99215e-05	0.000819645	2.2865
ILMN_2040208	BGN	8.35339	8.51344	8.73602	8.51142	7.14653	7.5149	7.45988	7.22033		BGN	369.279	161.502	5.79598e-05	0.00103074	2.28653
ILMN_1352608	TAX1BP3	10.6676	10.8082	10.8457	10.9813	9.45715	9.61369	9.74353	9.71271		TAX1BP3	1814.91	793.326	1.22369e-05	0.000386012	2.28772
ILMN_1356655	IL17R_PREDICTED	6.47629	6.95093	7.12834	6.48641	5.16392	5.80268	5.77827	5.51954		IL17R	108.421	47.3766	0.00170251	0.0114773	2.28848
ILMN_1369399	MYO7A	6.05005	5.79455	5.90563	5.74531	4.69853	4.73865	4.69247	4.58667		MYO7A	58.6429	25.6179	3.88612e-06	0.000194938	2.28914
ILMN_1359146	ZSWIM6	6.98552	7.18263	7.13268	7.20199	5.87821	5.973	5.79835	6.0732		ZSWIM6	139.653	60.998	4.52476e-06	0.000208871	2.28947
ILMN_1367191	CIC_PREDICTED	9.56497	9.7075	9.63365	9.52445	8.45948	8.78054	8.47298	7.93482		CIC	780.168	340.605	0.00056223	0.00503904	2.29054
ILMN_1358542	FDFT1	10.4619	10.4553	10.4536	10.5125	9.22063	9.21434	9.23916	9.42584		FDFT1	1419.16	619.514	4.6704e-07	6.07612e-05	2.29077
ILMN_1360351	RGD1306233_PREDICTED	5.90788	6.66058	6.21203	6.47547	5.08355	5.29553	5.1066	4.98212		RGD1306233	79.5609	34.702	0.000498811	0.00462906	2.29269
ILMN_1364055	C1R	11.2085	11.6771	11.7046	11.4099	10.0825	10.4766	10.6235	10.0211		C1R	2896.31	1261.49	0.000711874	0.00598714	2.29594
ILMN_1364472	VCAM1	10.7609	10.4601	10.6482	10.6247	9.29939	9.48103	9.39485	9.51708		VCAM1	1577.57	686.486	5.04523e-06	0.000223249	2.29803
ILMN_1360276	NEU3	6.45653	6.43342	6.10573	6.178	5.26663	5.40414	4.96758	4.72578		NEU3	78.4347	34.0842	0.000485072	0.00453708	2.30121
ILMN_1376301	ENPP3	8.06411	8.55522	8.13954	8.17093	6.93842	6.98475	7.05341	7.14263		ENPP3	300.756	130.672	5.33209e-05	0.000973215	2.30162
ILMN_1373472	UBE2L6	8.0648	8.16976	8.29197	8.33764	6.93621	7.09432	6.98475	7.03274		UBE2L6	297.355	129.07	2.53005e-06	0.000153763	2.30384
ILMN_1361467	RGD1311249	7.35672	7.58393	7.79885	7.55865	6.52651	6.34859	6.45913	6.14649		RGD1311249	190.618	82.7208	6.46971e-05	0.00111235	2.30435
ILMN_1357221	TAF15_PREDICTED	6.09944	6.81107	6.54506	6.27852	5.20629	5.25348	5.4802	4.96554		TAF15	86.4338	37.4365	0.000674215	0.00575822	2.30881
ILMN_1373043	S100B	6.00097	6.08052	6.45856	6.13429	4.87875	5.24851	4.98092	4.73067		S100B	71.933	31.1188	0.000183447	0.00228395	2.31156
ILMN_1369135	HSD11B1	7.22253	7.40593	7.43394	7.29299	6.07153	6.23823	5.99042	6.21082		HSD11B1	161.887	69.9258	4.04193e-06	0.00019821	2.31513
ILMN_1368703	COL5A3	6.16108	6.0845	6.09791	6.21953	4.72603	4.99075	5.22042	4.77753		COL5A3	70.5588	30.4566	4.7523e-05	0.000905954	2.3167
ILMN_1650781	PARD6G_PREDICTED	7.73569	7.6835	7.42224	7.55911	6.44765	6.12718	6.16009	6.8147		PARD6G	194.03	83.7143	0.000436599	0.00420236	2.31776
ILMN_1365741	LOC502907	7.43902	7.19116	6.91159	7.17898	5.74869	6.03115	6.09944	5.98528		LOC502907	145.028	62.5154	9.2915e-05	0.001414	2.31988
ILMN_1352725	IL18	8.02594	7.5488	7.59367	7.93749	6.4288	6.35296	6.85924	6.6017		IL18	219.257	94.3975	0.000315012	0.00333576	2.3227
ILMN_1360239	RGD1310174_PREDICTED	6.05629	5.80316	6.15924	5.92996	4.74269	4.86718	4.62243	4.85087		RGD1310174	63.433	27.2993	1.45938e-05	0.000430231	2.32361
ILMN_1361640	LTBP2	10.3929	9.99939	10.5295	10.3217	8.64129	9.24967	9.5012	8.97782		LTBP2	1270.23	545.9	0.00133202	0.00952715	2.32685
ILMN_1375082	SIRT4_PREDICTED	6.43984	6.93194	6.83942	6.63835	5.50019	5.15982	5.75791	5.55268		SIRT4	104.865	45.0249	0.000320411	0.00337382	2.32904
ILMN_1362842	CILP_PREDICTED	6.66964	6.63405	7.12963	6.81047	5.47161	5.68005	5.58524	5.624		CILP	112.279	48.1754	5.54614e-05	0.000996007	2.33063
ILMN_1351254	TCIRG1	10.3911	10.1247	10.4045	10.0849	8.8795	9.21627	9.02185	9.0011		TCIRG1	1218.85	522.643	3.16209e-05	0.000703752	2.33209
ILMN_1350277	RHPN1_PREDICTED	6.20162	6.86927	6.95162	6.83251	5.14107	5.68703	5.97453	5.16572		RHPN1	104.964	45.0073	0.00381148	0.02127	2.33216
ILMN_1366184	SULF2	12.8283	12.9493	12.7839	13.0136	11.4833	11.8408	11.8288	11.5346		SULF2	7610.36	3262.78	2.93523e-05	0.000668167	2.33248
ILMN_1650575	RGD1310774_PREDICTED	9.04364	9.87242	9.64355	9.67936	8.07469	8.26666	8.54047	8.46955		RGD1310774	754.691	323.55	0.001072	0.00812675	2.33253
ILMN_1363196	GPLD1	7.28349	7.04046	6.99451	7.21222	6.09671	6.11417	5.43046	5.9995		GPLD1	140.329	60.1383	0.000440019	0.00421367	2.33344
ILMN_1370914	DOK3_PREDICTED	7.27208	6.84506	7.01846	7.00382	5.63634	5.95416	5.91898	5.73474		DOK3	131.13	56.1439	4.30559e-05	0.000861998	2.33561
ILMN_1351873	FNTA	11.2521	12.0994	11.9286	11.6313	10.5464	10.4568	10.5387	10.4732		FNTA	3391.86	1451.94	0.000610223	0.00534372	2.3361
ILMN_1364230	ITPR2	5.85341	6.0931	6.23823	5.58189	4.61924	4.6387	4.967	4.64384		ITPR2	61.4635	26.3037	0.000320913	0.00337753	2.33668
ILMN_1650156	TEC	8.62454	8.51798	8.72776	8.47984	7.18395	7.43436	7.52945	7.29627		TEC	384.684	164.393	1.27396e-05	0.000397966	2.34002
ILMN_1370339	RARRES2	12.3541	12.3373	12.3419	12.3644	10.9631	11.1253	11.2138	11.1876		RARRES2	5218.62	2229.41	6.29495e-07	6.78378e-05	2.34081
ILMN_1368527	APBB1IP	6.11343	5.9876	6.10155	5.97413	5.17163	4.69272	4.80408	4.59979		APBB1IP	65.9901	28.1889	8.26116e-05	0.00130767	2.341
ILMN_1353897	PDE7A	10.8137	10.9229	11.0213	11.0359	9.71167	9.80105	9.69053	9.67936		PDE7A	1976.15	843.737	7.53746e-07	7.85541e-05	2.34215
ILMN_1370554	DHH	6.35624	6.39703	6.41682	6.41824	4.71198	5.26881	5.47276	5.22329		DHH	84.2777	35.9822	0.000278121	0.00304675	2.34221
ILMN_1364705	PROM1	10.8629	11.0246	11.183	10.9631	9.52445	9.89254	9.95078	9.74959		PROM1	2059.95	878.768	4.20187e-05	0.000847258	2.34413
ILMN_1350901	KCND3	6.60738	6.99861	6.86321	7.18024	5.38518	5.815	5.77013	5.75479		KCND3	120.456	51.3138	0.000222492	0.00260457	2.34743
ILMN_1371205	MAP4K1_PREDICTED	9.1238	9.32848	9.52607	9.33789	8.06078	8.1975	8.10459	8.02437		MAP4K1	643.172	273.768	9.59437e-06	0.000336396	2.34933
ILMN_1355142	LOC500959	9.69837	9.123	8.91822	9.45305	8.29271	7.71594	8.22138	8.03084		LOC500959	629.542	267.838	0.00124314	0.00906418	2.35046
ILMN_1351025	AGTRAP	7.14721	7.42437	7.1413	7.57856	5.94427	6.09504	6.13195	6.1801		AGTRAP	160.104	68.0177	4.73991e-05	0.000905954	2.35385
ILMN_1367505	DES	5.80864	6.51019	5.89264	6.37344	5.01321	4.84903	4.79593	4.98545		DES	70.8272	30.0836	0.000493397	0.00459446	2.35435
ILMN_1375833	CREM	7.38628	7.02602	7.30823	7.35708	5.96952	5.74844	6.16295	6.24974		CREM	154.28	65.4654	0.000111075	0.00160266	2.35666
ILMN_1363036	PNPT1	11.4974	11.8821	11.8275	11.8964	10.5692	10.4112	10.5526	10.6191		PNPT1	3506.59	1486.83	2.13152e-05	0.000541242	2.35844
ILMN_1368798	RGD1309576_PREDICTED	6.44234	6.91233	6.65306	6.86871	5.08247	5.71004	5.52353	5.59918		RGD1309576	105.355	44.5948	0.000396507	0.00394807	2.36248
ILMN_1363211	CS	8.41189	8.83152	8.81381	8.88312	7.51246	7.46588	7.53273	7.46425		CS	426.111	180.247	2.90748e-05	0.000665334	2.36404
ILMN_1353747	FST	6.74696	6.8473	6.65665	6.7497	5.51287	5.85599	5.691	4.97489		FST	107.646	45.5281	0.000707999	0.00595899	2.36439
ILMN_1367483	ARHGAP8	5.67244	5.57608	5.97508	6.01335	4.62062	4.59908	4.41935	4.63017		ARHGAP8	56.0732	23.7081	4.69235e-05	0.000900988	2.36515
ILMN_1349832	ARHGAP18_PREDICTED	9.53648	9.89821	10.1613	9.73832	8.18972	8.72194	8.73602	8.71875		ARHGAP18	912.438	385.773	0.000579927	0.00515051	2.36522
ILMN_1373313	TNFRSF1A	10.3841	10.4324	10.459	10.4635	9.1351	9.2194	9.31457	9.09656		TNFRSF1A	1384.1	584.641	3.4073e-07	5.27976e-05	2.36744
ILMN_1363488	TSC22D3	12.0552	12.2441	12.2245	12.1997	10.937	10.995	10.8592	10.9514		TSC22D3	4643.09	1958.64	3.23356e-07	5.27976e-05	2.37057
ILMN_1366201	ALDOA	12.2339	12.1309	11.8679	12.1353	10.9032	10.7902	10.7552	10.9219		ALDOA	4365.79	1836.33	7.91502e-06	0.00029861	2.37745
ILMN_1370136	RGL1_PREDICTED	5.54545	6.10912	5.89655	5.76372	4.53787	4.48134	4.77648	4.50998		RGL1	56.835	23.8583	9.33602e-05	0.00141746	2.38219
ILMN_1363661	GALM	9.36744	9.44739	9.58914	9.46679	8.00912	8.2831	8.22208	8.33668		GALM	708.042	296.676	6.14593e-06	0.000255811	2.38658
ILMN_1358428	GNA15	8.41481	8.58426	8.4858	8.7941	7.53966	7.30268	7.10088	7.31147		GNA15	379.97	159.087	4.86237e-05	0.000917212	2.38844
ILMN_1350700	ARRDC4	5.95863	6.35412	5.7345	6.17635	4.84065	4.74708	4.77933	4.82863		ARRDC4	66.5285	27.8368	9.05389e-05	0.00139385	2.38995
ILMN_1369650	ATP1B3	14.1663	14.2296	14.3092	14.1904	12.8901	12.9664	12.9702	13.0364		ATP1B3	19134.4	8000.02	1.09996e-07	3.5392e-05	2.3918
ILMN_1359024	MYD88	8.62822	8.63724	8.71077	8.74663	7.25077	7.40669	7.59908	7.43315		MYD88	410.351	171.543	3.31331e-06	0.000180255	2.39212
ILMN_1649949	RGD1308694_PREDICTED	5.79455	6.19662	5.82485	6.05813	4.86894	4.54226	4.75204	4.67678		RGD1308694	62.6194	26.1729	4.01652e-05	0.000822249	2.39253
ILMN_1360060	PLA2G4A	8.4858	8.39999	8.54359	8.619	6.95015	7.05341	7.61784	7.3923		PLA2G4A	365.087	152.58	0.000228484	0.00265676	2.39275
ILMN_1363342	SLC1A3	9.46769	9.62452	9.94414	9.78311	8.03084	8.68349	8.56731	8.50136		SLC1A3	834.556	348.678	0.000378734	0.00382693	2.39349
ILMN_1367765	TNFSF11	5.98798	6.25362	6.07898	6.42244	4.8274	5.18484	4.8223	4.86931		TNFSF11	72.7943	30.3993	6.83249e-05	0.00115186	2.39461
ILMN_1367941	PLCG2	7.30044	7.28293	7.52023	7.3103	5.48927	6.46876	6.25362	6.15924		PLCG2	163.537	68.2483	0.00118518	0.00875268	2.39621
ILMN_1373979	LOC367171	8.99868	9.39311	9.29545	9.10304	7.91876	8.05393	8.0468	7.72293		LOC367171	587.145	244.825	4.01943e-05	0.000822249	2.39823
ILMN_1348927	TBXAS1	6.70403	6.93334	7.09904	6.87944	5.79198	5.93866	5.22986	5.59825		TBXAS1	119.757	49.8556	0.000341622	0.00353829	2.40207
ILMN_1353590	GADD45B	8.90831	8.37881	8.46228	8.39134	7.61323	7.18943	7.33901	6.92801		GADD45B	370.977	154.068	0.000557006	0.00500896	2.40789
ILMN_1367232	RGD1307396_PREDICTED	8.39079	8.35213	8.43912	8.07264	6.86871	6.91233	7.40934	6.99029		RGD1307396	318.173	132.071	0.000142742	0.00190571	2.40911
ILMN_1374166	GMNN_PREDICTED	9.8643	10.1135	10.1388	9.95403	8.59092	8.66146	8.76169	8.97062		GMNN	1036.62	429.398	1.97067e-05	0.000512533	2.41411
ILMN_1363374	RGD1566189_PREDICTED	14.6567	14.8774	14.9034	14.9673	13.4697	13.6856	13.5687	13.5789		RGD1566189	29557.1	12209.4	4.06376e-06	0.00019821	2.42084
ILMN_1365855	ATP6V1A1_PREDICTED	9.25219	9.63879	9.34002	9.37662	8.14135	8.05205	8.14177	8.16496		ATP6V1A1	676.482	279.177	6.21037e-06	0.000257125	2.42313
ILMN_1364530	P2RY2	6.86245	6.31625	6.17688	6.3621	5.36629	5.09407	5.18762	4.9496		P2RY2	86.1883	35.4914	0.000315315	0.00333576	2.42843
ILMN_1354048	NUPR1	11.1396	10.8927	10.8938	10.9645	9.59258	9.65916	9.68545	9.83177		NUPR1	2009.53	827.285	3.01148e-06	0.000169569	2.42906
ILMN_1374052	PKP4_PREDICTED	12.3616	12.5968	12.655	12.3419	11.0275	11.2934	11.381	11.129		PKP4	5747.95	2365.16	2.81314e-05	0.000651579	2.43026
ILMN_1356489	CA5B	6.68411	7.0845	6.86097	7.25628	5.68728	5.62666	5.91782	5.52936		CA5B	125.493	51.6352	0.000141842	0.00189822	2.43038
ILMN_1367708	HPRT	12.9493	13.1169	12.9391	13.0554	11.686	11.703	11.7292	11.8131		HPRT	8278.53	3403.49	2.71498e-07	5.05367e-05	2.43236
ILMN_1650253	RGD1565416_PREDICTED	9.68823	9.77888	9.47696	9.53001	7.97541	8.42987	8.60588	8.33177		RGD1565416	786.073	323.077	0.000140466	0.00188766	2.43309
ILMN_1349659	SCUBE1	6.57032	7.0619	7.02654	6.69304	5.25833	5.64014	5.73611	5.58378		SCUBE1	114.401	47	0.000200589	0.00242896	2.43405
ILMN_1370967	SNAP91	10.9938	10.7726	10.9299	10.9081	9.79406	9.57769	9.5571	9.54147		SNAP91	1912.29	785.56	2.62183e-06	0.00015733	2.4343
ILMN_1367686	CPXM2_PREDICTED	10.1521	10.3848	10.2207	10.1276	8.27394	8.86046	9.39759	9.21794		CPXM2	1193.77	490.287	0.00234371	0.014655	2.43483
ILMN_1351703	TNK2	9.1868	9.14763	8.95493	8.79835	7.6879	7.89519	7.85308	7.51557		TNK2	519.842	213.477	4.96138e-05	0.000928906	2.43512
ILMN_1358817	ADA	7.70993	8.11188	8.23588	8.0268	6.519	6.80968	6.97805	6.64041		ADA	259.776	106.653	0.000141449	0.00189747	2.43571
ILMN_1367874	DUOX1	8.66287	8.70933	8.48224	8.74176	7.39373	7.37012	7.35354	7.33828		DUOX1	401.443	164.725	6.18798e-07	6.7466e-05	2.43705
ILMN_1650724	PNPLA2_PREDICTED	7.87249	7.69953	7.88404	7.96491	6.55571	6.4977	6.36908	6.85285		PNPLA2	231.56	94.9329	3.30172e-05	0.000725509	2.43919
ILMN_1370640	LOC498909	11.9884	12.3087	12.331	12.3027	10.8617	10.9728	10.89	11.0605		LOC498909	4812.88	1973.13	8.96716e-06	0.000323569	2.43922
ILMN_1348834	TNFSF13	8.73631	8.46602	8.71716	8.53416	7.21838	7.36078	7.32728	7.39373		TNFSF13	391.648	160.346	2.92179e-06	0.000165762	2.44252
ILMN_1362413	RGD1309019_PREDICTED	6.92036	6.79244	7.17696	7.0282	5.31628	6.14897	5.45261	5.84134		RGD1309019	126.193	51.618	0.000771522	0.00635356	2.44475
ILMN_1360134	ESM1	8.2831	8.29452	8.18482	8.11309	7.0804	6.95015	6.90465	6.7814		ESM1	297.941	121.866	2.5243e-06	0.000153763	2.44483
ILMN_1373593	CYP2J3	7.04704	6.88002	6.88585	6.61563	5.57441	5.67669	5.54952	5.45357		CYP2J3	115.932	47.2928	1.34377e-05	0.000410662	2.45137
ILMN_1374575	IGF1R	10.7583	11.242	11.3099	10.8738	9.78628	10.0362	9.67277	9.50061		IGF1R	2114.38	860.455	0.000320211	0.00337329	2.45728
ILMN_1357649	G6PC3	7.98106	8.71656	8.49091	8.34111	7.0905	7.1687	6.92468	7.14935		G6PC3	333.701	135.609	0.000215537	0.00254564	2.46076
ILMN_1650699	RGD1562284_PREDICTED	9.63315	9.43506	9.44879	9.71622	8.13954	8.12189	8.35339	8.41017		RGD1562284	753.939	305.758	1.34317e-05	0.000410662	2.46581
ILMN_1357740	RGD1560636_PREDICTED	9.95494	10.3949	10.5201	10.2417	9.07559	8.93985	9.04185	8.83901		RGD1560636	1241.52	502.882	6.4867e-05	0.00111301	2.46881
ILMN_1362720	LOC500348	6.7422	6.7733	7.01879	6.77109	5.45559	5.74609	5.68087	5.20311		LOC500348	113.484	45.9316	8.26184e-05	0.00130767	2.47072
ILMN_1376107	SLIT2	7.21838	8.14297	7.88159	7.52336	6.50482	6.31828	6.29248	6.42374		SLIT2	206.726	83.5652	0.000763551	0.00630406	2.47383
ILMN_1374217	SYF2	10.8471	11.5321	11.3174	11.1796	9.81522	10.0711	9.88727	9.87079		SYF2	2383.81	962.798	0.000145687	0.00193246	2.47592
ILMN_1372843	GNAT2_PREDICTED	7.72914	7.83645	7.79927	8.0296	6.53374	6.44952	6.55767	6.61113		GNAT2	230.499	92.9264	1.85428e-06	0.0001293	2.48045
ILMN_1651021	RGD1309969	7.7485	7.93306	7.8844	7.8639	6.49952	6.55288	6.75855	6.37486		RGD1309969	231.917	93.4713	6.14606e-06	0.000255811	2.48116
ILMN_1353924	ANXA1	12.728	12.3902	12.1459	12.3874	10.9025	10.9136	11.183	11.4013		ANXA1	5453.19	2195.11	0.00024029	0.00275563	2.48424
ILMN_1364250	TUBA4A	9.02185	8.50734	8.60922	8.58867	7.61033	7.20472	7.47588	7.18395		TUBA4A	410.651	165.275	0.000151669	0.00198954	2.48466
ILMN_1374895	BLVRB_PREDICTED	9.07296	9.09458	8.92897	9.01103	7.82965	7.65365	7.57095	7.80028		BLVRB	521.63	209.911	1.68857e-06	0.000123523	2.48501
ILMN_1358832	RGD1564914_PREDICTED	8.67634	9.35841	9.12212	8.79466	7.75402	7.75077	7.63277	7.55374		RGD1564914	507.717	204.056	0.000193007	0.00236411	2.48813
ILMN_1359879	THRB	7.62329	7.94781	8.03846	7.84262	6.47216	6.42745	6.78693	6.50213		THRB	232.816	93.5175	3.56205e-05	0.000762624	2.48954
ILMN_1530238	LOC684681	6.18807	6.6178	6.11852	6.64405	5.56084	5.05232	4.74864	4.94289		LOC684681	83.9879	33.735	0.00102783	0.00790368	2.48963
ILMN_1374660	RGD1561681_PREDICTED	8.6195	8.44021	8.50084	8.70527	7.34078	7.1223	7.12007	7.41512		RGD1561681	379.106	152.173	9.4343e-06	0.000334102	2.49129
ILMN_1650491	ARL5B	6.92327	7.01879	7.09724	7.35929	5.93254	5.53534	5.80412	5.83741		ARL5B	137.154	54.8473	4.49784e-05	0.000881789	2.50064
ILMN_1356277	BCKDHB	10.8781	10.7151	11.0304	10.826	9.39848	9.54231	9.51095	9.70199		BCKDHB	1861.68	743.625	6.46411e-06	0.000264231	2.50352
ILMN_1350899	ELOVL7_PREDICTED	6.35835	6.57273	6.52271	6.47275	4.96883	5.35373	5.13144	5.17464		ELOVL7	89.3647	35.6829	6.78854e-06	0.000273033	2.50441
ILMN_1369829	PRKWNK1	7.04506	7.88076	7.83461	7.57163	6.14815	6.30302	6.3195	6.25866		PRKWNK1	191.741	76.4972	0.000505046	0.00466768	2.5065
ILMN_1349422	PTGS2	8.1017	7.63828	7.61394	8.37104	6.33987	6.66613	6.99923	6.41355		PTGS2	244.085	97.3222	0.00138998	0.00984174	2.50801
ILMN_1357023	CAPG	8.22939	8.33842	8.37331	8.0798	7.10124	6.79244	7.05937	6.76112		CAPG	305.543	121.815	1.9959e-05	0.000517303	2.50826
ILMN_1368504	ACSL3	11.2102	11.2053	11.2085	11.2918	9.97736	9.8358	9.97736	9.81795		ACSL3	2400.22	956.83	1.55386e-07	3.87888e-05	2.50851
ILMN_1350574	RAD18_PREDICTED	7.57748	7.86545	7.68426	7.88679	6.15979	6.06103	6.69831	6.78734		RAD18	215.791	86.0211	0.000549587	0.00495544	2.50859
ILMN_1359515	LOC689770	6.39759	5.80932	6.02818	5.63098	4.50331	4.88533	4.52301	4.64478		LOC689770	62.5317	24.9178	0.000392219	0.00392445	2.50952
ILMN_1356148	CABLES1_PREDICTED	7.09175	7.60354	7.30324	7.06521	6.18136	6.21769	5.8074	5.54759		CABLES1	153.909	61.3294	0.000606112	0.00532014	2.50954
ILMN_1373119	DNASE2B	6.69749	5.90025	6.08289	5.83467	5.0279	4.7202	4.76797	4.68266		DNASE2B	69.978	27.8515	0.000757607	0.00626877	2.51254
ILMN_1369295	BHLHB5_PREDICTED	7.3736	7.45799	7.34261	7.02927	5.7252	6.29196	6.15626	5.7092		BHLHB5	157.681	62.7113	0.000278655	0.00305112	2.5144
ILMN_1364840	GJA4	11.4585	11.7451	12.0043	11.5594	9.95301	10.4135	10.5251	10.5549		GJA4	3308.21	1315.69	0.00035519	0.00364008	2.51442
ILMN_1350983	FDPS	10.3829	10.4351	10.4578	10.4669	9.14272	9.12722	8.99638	9.15319		FDPS	1385.02	550.607	5.78439e-08	2.89515e-05	2.51544
ILMN_1348956	FN1	11.7011	12.0024	11.9328	11.916	10.4478	10.5436	10.7756	10.4524		FN1	3790.15	1504.3	1.14556e-05	0.000371927	2.51955
ILMN_1376957	ATP6V1C1	12.509	12.6332	12.2202	12.7246	11.2217	11.1744	11.1758	11.1796		ATP6V1C1	5880.66	2332.82	1.94875e-05	0.00051005	2.52083
ILMN_1356156	RGD1311955_PREDICTED	10.3284	10.9514	10.7079	11.0275	9.29046	9.54887	9.41347	9.42343		RGD1311955	1726.7	684.573	0.000197481	0.00240165	2.5223
ILMN_1366897	KLF9	8.5916	8.82921	8.78861	8.74531	7.45553	7.48253	7.42139	7.25489		KLF9	427.175	169.317	1.70361e-06	0.000123881	2.52293
ILMN_1373236	LOC364773	5.23674	6.22746	6.18369	5.90519	4.4657	4.6904	4.51421	4.54217		LOC364773	59.2306	23.4761	0.00124446	0.00906501	2.52302
ILMN_1370088	LOC311984	8.15267	7.71052	8.09444	7.94913	6.47099	6.75087	6.7251	6.60986		LOC311984	251.897	99.6781	2.74427e-05	0.000640509	2.5271
ILMN_1349449	HTRA1	12.9744	12.9773	13.0235	12.9035	11.358	11.662	11.7161	11.791		HTRA1	8021.7	3173.34	9.69604e-06	0.000337533	2.52784
ILMN_1355786	NCF1	7.64889	7.36447	7.93249	7.58494	6.21571	6.40024	6.49303	6.06504		NCF1	198.459	78.4393	0.000114595	0.0016377	2.53009
ILMN_1355669	TAC4	6.23601	5.91449	6.27439	6.11968	4.7976	4.76023	4.66238	4.95849		TAC4	70.3336	27.755	1.16979e-05	0.00037585	2.53409
ILMN_1357030	LAPTM5	8.70933	8.56853	8.8629	8.42667	7.34212	7.3985	7.28405	7.17609		LAPTM5	399.446	157.607	1.40683e-05	0.000420796	2.53444
ILMN_1374017	RGD1307150_PREDICTED	8.67088	8.21976	8.43734	8.28506	7.01951	7.00594	6.87627	7.33599		RGD1307150	338.558	133.383	7.287e-05	0.00120503	2.53825
ILMN_1355386	LOC246266	6.49086	7.19986	6.92907	7.0409	5.39655	5.46036	5.66686	5.7507		LOC246266	120.691	47.4593	0.000240627	0.00275809	2.54304
ILMN_1362437	RAMP2	12.0939	12.5288	12.4843	12.3338	11.1403	10.9689	11.0393	10.9052		RAMP2	5257.56	2067.16	1.83378e-05	0.000489942	2.54337
ILMN_1360466	ANGPTL4	7.83341	8.37397	8.03611	7.91494	6.60791	6.91514	6.54392	6.70102		ANGPTL4	263.125	103.393	8.43415e-05	0.00132748	2.5449
ILMN_1349454	HIST1H2BP_PREDICTED	11.5046	11.5308	11.522	11.4143	10.4226	9.76749	10.0754	10.309		HIST1H2BP	2882.13	1131.18	9.48176e-05	0.00143007	2.54791
ILMN_1364790	RGD1308064_PREDICTED	11.3502	11.6728	11.6569	11.5346	10.2739	10.1325	10.2779	10.1247		RGD1308064	3005.93	1178.11	4.15545e-06	0.000200057	2.55148
ILMN_1362137	RGD1562860_PREDICTED	5.99299	6.3493	5.71801	6.11343	4.82957	4.69385	4.53392	4.70504		RGD1562860	65.956	25.8232	8.46336e-05	0.00133022	2.55414
ILMN_1363177	CLCA2	5.73511	6.39473	5.46088	5.67163	4.48652	4.56256	4.45032	4.34985		CLCA2	56.3205	22.044	0.000604654	0.0053094	2.55492
ILMN_1366142	MEFV	6.58963	6.3548	6.41184	6.2627	4.83256	5.03798	5.13176	5.19767		MEFV	84.7265	33.1283	1.34852e-05	0.000410996	2.55753
ILMN_1366573	LOC500300	9.67347	10.3247	10.2012	9.91316	8.40857	8.89834	8.92279	8.45368		LOC500300	1044.16	407.554	0.000523792	0.00478983	2.56202
ILMN_1370220	FADS2	6.93804	6.73134	6.85056	7.02172	5.79293	5.63738	5.19691	5.48356		FADS2	118.227	46.132	7.30856e-05	0.00120682	2.56279
ILMN_2038896	MNDA	7.0282	6.7053	7.11378	7.03865	5.69235	5.47719	5.62504	5.65684		MNDA	125.495	48.937	1.12807e-05	0.000370373	2.56441
ILMN_1365002	ABHD1	5.04267	6.59641	6.38081	6.13109	4.76572	4.59545	4.56164	4.78868		ABHD1	65.6965	25.5964	0.00810779	0.0377765	2.56663
ILMN_1373455	RGD1563123_PREDICTED	10.7009	10.8865	10.9171	10.8284	9.56148	9.61053	9.43208	9.28774		RGD1563123	1824.41	710.632	4.23902e-06	0.000201239	2.56731
ILMN_1354580	STARD4_PREDICTED	7.32427	7.50203	7.59706	7.82464	6.13823	6.43663	5.94676	6.28363		STARD4	188.968	73.5835	9.17455e-05	0.00140475	2.56808
ILMN_1366923	ACOT7	7.84089	8.18339	8.19626	8.0468	6.81107	6.58963	6.7553	6.66613		ACOT7	268.139	104.368	7.64522e-06	0.000293845	2.56917
ILMN_1357015	SLC6A9	6.18179	6.79957	6.68559	6.1801	4.96595	5.0864	5.25623	5.07845		SLC6A9	88.1423	34.2197	0.00022957	0.00266388	2.57577
ILMN_1351900	FCNB	6.65306	6.07233	6.26317	6.46577	4.88137	5.08747	4.95613	5.06439		FCNB	82.3433	31.9411	5.28499e-05	0.000970105	2.57797
ILMN_1357833	XPR1_PREDICTED	6.86785	6.83595	6.73967	7.2331	5.52253	5.44121	5.67408	5.56428		XPR1	121.024	46.8678	2.53406e-05	0.000607823	2.58224
ILMN_1357408	FGF7	6.07042	6.2891	6.19787	6.20253	4.83694	4.83068	4.93531	4.67373		FGF7	73.0078	28.2301	1.18575e-06	9.86731e-05	2.58617
ILMN_1361329	NOS3	8.73359	8.65624	8.63005	8.45078	7.18943	7.35179	7.38691	7.05242		NOS3	392.804	151.706	8.13848e-06	0.00030298	2.58924
ILMN_1373875	SPARCL1	13.2441	13.4912	13.461	13.2022	11.8288	12.1484	12.0824	11.8349		SPARCL1	10438.4	4021.81	1.68501e-05	0.000468354	2.59545
ILMN_1350697	SLC25A15	8.24097	8.98468	8.88312	8.64858	7.02977	7.32896	7.54426	7.34726		SLC25A15	412.811	158.965	0.000419526	0.00409579	2.59687
ILMN_1374192	LOC502021	5.79544	6.30036	6.33203	6.16669	4.6889	4.84244	4.93751	4.61521		LOC502021	70.945	27.3035	7.17785e-05	0.00119135	2.59838
ILMN_1351350	COCH_PREDICTED	7.75684	8.00528	8.13814	8.40711	6.51155	6.41268	6.87241	6.99979		COCH	270.005	103.904	0.000406781	0.00401487	2.59861
ILMN_1367546	TBX15_PREDICTED	6.63309	6.52408	6.53557	6.1741	5.16251	5.12753	5.0657	4.99993		TBX15	88.4451	34.0343	1.32921e-05	0.000407871	2.5987
ILMN_1348906	MYO1D	8.38121	7.96041	8.01989	8.15726	6.61391	6.6959	6.88713	6.80126		MYO1D	280.08	107.601	1.64541e-05	0.000463991	2.60294
ILMN_1530394	QPRT	7.70157	6.92246	7.59047	7.39027	5.93951	6.1072	5.9677	6.06777		QPRT	169.037	64.9179	0.000231495	0.00267795	2.60385
ILMN_1368375	RGD1307943_PREDICTED	6.14592	6.2791	5.90155	6.28753	4.97141	4.54533	4.75172	4.81827		RGD1307943	71.1861	27.3162	3.43763e-05	0.000742337	2.60601
ILMN_1367920	ENO2	10.5201	10.4455	10.212	10.3986	8.86876	9.24797	9.15504	8.76913		ENO2	1345.62	515.642	4.31603e-05	0.000862628	2.6096
ILMN_1357890	MMP12	7.82851	6.85353	7.57163	7.48329	6.08202	5.90563	5.98155	6.22964		MMP12	172.953	66.2436	0.000722599	0.00605553	2.61087
ILMN_1364133	LOC681982	7.4139	7.42476	7.95534	8.019	6.58348	6.01477	6.37093	6.3048		LOC681982	208.406	79.8099	0.000474975	0.00446861	2.61128
ILMN_1367740	MT1A	12.2163	12.1079	12.5196	12.1111	10.5276	10.7804	11.0694	11.0371		MT1A	4833.12	1850.4	0.000127981	0.00177276	2.61193
ILMN_2038784	TXN1	13.8199	13.5659	13.3797	13.6692	12.4085	12.0622	12.127	12.2959		TXN1	12491.8	4782.01	2.73863e-05	0.000639857	2.61224
ILMN_1362451	RGS2	13.5687	14.0553	13.7975	13.987	12.4707	12.4974	12.4333	12.4574		RGS2	14787.9	5652.59	1.513e-05	0.000440274	2.61613
ILMN_1355133	RGD1565319_PREDICTED	7.80343	8.40434	8.16976	7.929	6.75421	6.54392	6.99647	6.45431		RGD1565319	269.966	103.052	0.000245547	0.00280023	2.61971
ILMN_1366816	SULT5A1_PREDICTED	11.034	10.7092	10.9665	11.1167	9.57915	9.28413	9.50284	9.87754		SULT5A1	1987.32	755.305	9.04763e-05	0.00139384	2.63115
ILMN_1367421	CH25H	6.36748	6.33061	6.62217	7.03072	5.02885	5.28086	5.12979	5.32721		CH25H	96.1852	36.5469	0.000208563	0.00248962	2.63183
ILMN_1353544	SOD1	12.3805	12.8954	12.7936	12.6877	11.357	11.1584	11.2432	11.3897		SOD1	6604.9	2498.94	2.77701e-05	0.000645476	2.64308
ILMN_1354910	AKR1B8	7.15082	7.96777	7.71256	7.60701	6.13764	6.28981	6.07153	6.31255		AKR1B8	195.299	73.6637	0.000234414	0.00270338	2.65122
ILMN_1363682	SLC16A11_PREDICTED	6.37174	6.71863	6.69831	6.95977	5.12299	5.52675	5.33071	5.13898		SLC16A11	103.044	38.8504	9.50137e-05	0.00143007	2.65231
ILMN_1352469	IRF7	7.1192	7.4841	7.36321	7.46425	6.14168	5.67163	5.86542	6.102		IRF7	164.016	61.6138	5.07795e-05	0.000939003	2.662
ILMN_1352177	BCR_PREDICTED	7.18541	7.31607	7.47957	7.32783	6.08002	6.19961	6.0257	5.35323		BCR	160.588	60.3231	0.000402316	0.00398828	2.66213
ILMN_1356188	RGD1562954_PREDICTED	7.57362	7.27854	7.43436	7.09353	5.96417	6.11466	5.84864	5.79505		RGD1562954	162.581	60.9954	2.87391e-05	0.000661813	2.66546
ILMN_1372644	RT1-M10-1	6.67565	6.87544	7.07463	6.53657	5.20654	5.46491	5.68419	5.14632		RT1-M10-1	110.705	41.513	0.000167325	0.0021316	2.66675
ILMN_1376089	SQSTM1	10.4366	10.8756	10.6613	10.6357	9.28953	9.44804	9.29621	8.91047		SQSTM1	1609.4	603.019	6.76219e-05	0.00114343	2.6689
ILMN_1366981	FTL1	14.7232	14.7863	14.7677	14.8027	13.2045	13.4462	13.4251	13.3338		FTL1	27939.2	10458.5	2.96619e-07	5.23771e-05	2.67144
ILMN_1351019	RGD1311012_PREDICTED	6.9523	7.32179	7.03739	7.42437	5.49754	5.63524	5.96336	5.96873		RGD1311012	145.408	54.4257	0.000130197	0.00179413	2.67168
ILMN_1363155	PLEKHB2_PREDICTED	12.0458	12.3644	12.2285	12.2933	10.7407	10.877	10.8408	10.8014		PLEKHB2	4813.94	1801.5	1.33374e-06	0.000105833	2.67218
ILMN_1370115	RGD1565970_PREDICTED	6.12952	6.47493	5.66023	5.46303	4.70805	4.55221	4.41236	4.38108		RGD1565970	61.0504	22.839	0.00105742	0.00805147	2.67308
ILMN_1373278	HLA-DMB	10.5283	10.1403	10.4257	10.2721	8.65728	8.95128	9.15785	8.92338		HLA-DMB	1297.6	485.204	4.08201e-05	0.000830643	2.67433
ILMN_1355181	RGD1562562_PREDICTED	10.0011	10.1529	10.1466	10.0586	8.79626	8.73154	8.59405	8.55389		RGD1562562	1089.74	407.014	7.63448e-07	7.88768e-05	2.6774
ILMN_1371590	FXYD5	9.22494	8.8777	9.0119	8.79719	7.37176	7.47777	7.53165	7.84634		FXYD5	504.227	188.299	4.97959e-05	0.000928906	2.6778
ILMN_1352096	CSPG4	7.34879	7.61323	7.71191	7.35869	5.95988	6.06827	6.37535	5.94106		CSPG4	182.045	67.9376	4.44854e-05	0.000875825	2.6796
ILMN_1356551	NDRG2	8.83605	9.44879	9.34484	9.14526	7.67304	7.93929	7.60304	7.87107		NDRG2	585.585	218.518	0.0001001	0.00148717	2.6798
ILMN_1373648	MX1	6.63616	6.8967	7.02415	7.18301	5.40456	5.32271	5.90788	5.41158		MX1	122.361	45.6228	0.000195475	0.00238633	2.68202
ILMN_1349175	IL6RA	6.66885	7.0313	6.52564	6.49086	4.87345	5.41697	5.51272	5.21605		IL6RA	102.477	38.1814	0.00027262	0.00300843	2.68396
ILMN_1366506	PLA2G7	7.02654	6.06651	6.6267	6.13153	4.9387	5.28669	4.83907	5.06628		PLA2G7	88.2068	32.7332	0.00112629	0.008453	2.69472
ILMN_2039507	ST5_PREDICTED	8.38025	9.10563	8.85109	8.84276	7.27412	7.41688	7.29365	7.46182		ST5	444.159	164.463	0.000100422	0.001489	2.70066
ILMN_1372759	OLR59	5.92996	6.51701	6.4242	6.26916	5.1825	5.00069	4.70622	4.51674		OLR59	77.9827	28.8708	0.000340413	0.00353486	2.7011
ILMN_1363449	OCIL	6.82612	7.02119	6.93379	6.67172	5.1846	5.67196	5.56984	5.28964		OCIL	116.421	43.082	4.50232e-05	0.000881789	2.70231
ILMN_1355714	TCN2	10.96	10.932	10.7804	10.8651	9.52853	9.37461	9.40608	9.49054		TCN2	1890.28	699.385	1.81517e-07	4.06579e-05	2.70278
ILMN_1372939	NDUFB2_PREDICTED	11.6679	12.4362	12.0729	12.0566	10.6887	10.5231	10.6671	10.6134		NDUFB2	4265.16	1577.11	0.000111829	0.00161043	2.70442
ILMN_1376522	B4GALT6	10.7487	10.6556	10.4332	10.7859	9.36596	9.24166	9.0706	9.20221		B4GALT6	1613.37	596.388	7.06366e-06	0.000281086	2.70524
ILMN_1373484	LZTS1	10.3467	10.5537	10.4612	10.5181	9.31022	8.91047	8.89737	9.01006		LZTS1	1418.27	523.493	1.00794e-05	0.000346342	2.70924
ILMN_1365744	RGD1561179_PREDICTED	11.5112	11.9615	12.0024	11.5929	10.1187	10.4779	10.4342	10.2808		RGD1561179	3485.1	1285.31	7.23476e-05	0.00119815	2.71148
ILMN_1353238	LOC365555	6.79032	6.81047	6.83251	6.84177	5.02394	5.40414	5.43657	5.64623		LOC365555	112.89	41.5772	3.21971e-05	0.000712354	2.71518
ILMN_1352246	LGALS3BP	10.2925	10.3275	10.6143	10.5605	8.79984	8.96598	9.05907	9.20563		LGALS3BP	1397.57	514.715	1.79269e-05	0.000485297	2.71522
ILMN_1351569	ATP1A1	13.4697	13.6551	13.7213	13.5742	12.1938	12.3122	12.0648	12.049		ATP1A1	12460.6	4560.41	2.11405e-06	0.000138487	2.73233
ILMN_1374244	CORO1B	8.75512	9.59086	9.51095	8.98532	7.71052	7.77392	7.83399	7.71594		CORO1B	592.455	216.555	0.000394654	0.00393832	2.73582
ILMN_1350138	PLSCR1	8.48318	7.89519	7.85371	8.11471	6.39028	6.69831	6.84019	6.6088		PLSCR1	271.855	99.3463	0.000151365	0.00198902	2.73644
ILMN_1349850	RGD1305255_PREDICTED	7.53897	7.00788	6.90036	7.31984	5.82162	6.12506	5.64623	5.34146		RGD1305255	146.196	53.2087	0.000561478	0.00503626	2.7476
ILMN_1355707	MYO1E	6.43105	7.12504	7.14867	6.52271	5.12529	5.55301	5.47913	5.22972		MYO1E	111.962	40.6953	0.000518929	0.00476665	2.75123
ILMN_1361478	CTHRC1	10.1883	10.4376	10.2481	10.4463	8.19626	8.74176	9.09699	9.43745		CTHRC1	1287.26	467.271	0.00174297	0.0116836	2.75485
ILMN_1358385	ECE1	9.64144	9.9497	9.57667	10.13	8.08818	8.66024	8.41615	8.28506		ECE1	906.679	329.106	0.000171254	0.00216937	2.75498
ILMN_1358773	GJA5	7.9308	8.1017	7.929	7.75804	6.10237	6.74662	6.37795	6.62573		GJA5	243.856	88.2284	9.15e-05	0.00140194	2.76392
ILMN_1364614	RGD1308904	6.33147	6.83662	6.35227	6.52087	5.25201	5.09092	5.12263	4.70533		RGD1308904	91.1587	32.9618	0.000115618	0.00164971	2.76559
ILMN_1367581	RGD1560687_PREDICTED	14.5662	14.6567	14.6048	14.5662	13.0035	13.2493	13.1169	13.1445		RGD1560687	24807	8955.54	1.78919e-07	4.06579e-05	2.77001
ILMN_1376260	EGFL3	7.82797	8.1975	8.05981	7.97484	6.50087	6.58281	6.70608	6.38777		EGFL3	258.681	93.3374	7.15545e-06	0.00028178	2.77146
ILMN_1359970	RAB3IL1	6.53792	6.7746	6.66885	6.44636	4.90815	5.37351	5.16033	5.0994		RAB3IL1	97.4731	35.1475	1.78913e-05	0.000485079	2.77326
ILMN_1360084	ATP6V1B2	13.6551	13.7668	13.8185	13.8462	12.2175	12.3172	12.2841	12.3787		ATP6V1B2	13985.7	5040.57	1.59618e-07	3.87888e-05	2.77461
ILMN_1352132	FUCA2	10.5155	10.7644	10.7542	10.6537	9.1317	9.15064	9.09458	9.41267		FUCA2	1631.48	587.074	3.96427e-06	0.000197538	2.779
ILMN_1371494	AMACR	10.7823	11.2246	11.219	11.1212	9.63538	9.56595	9.59315	9.64969		AMACR	2174.95	782.01	8.54939e-06	0.000312087	2.78124
ILMN_1363934	RGD1565941_PREDICTED	7.36447	7.64994	7.5674	7.66081	6.23548	6.07898	5.91417	6.10573		RGD1565941	188.792	67.8176	4.54397e-06	0.000208871	2.78382
ILMN_1374409	PPP1R14A	7.0529	7.31343	7.36876	6.93417	5.49684	6.01084	5.77786	5.47311		PPP1R14A	143.74	51.613	0.000106107	0.00154847	2.78495
ILMN_1376350	TACR1	5.90258	6.24759	6.10649	5.89596	4.50228	4.59196	4.5891	4.54693		TACR1	65.7152	23.5486	2.77668e-06	0.000161769	2.79062
ILMN_1651182	ANKRD15	11.5648	11.7621	11.5431	11.5554	9.99771	10.4918	10.1332	9.86505		ANKRD15	3117.89	1114.3	4.98605e-05	0.000928906	2.79806
ILMN_1369072	PIR	7.81502	8.24755	7.84449	7.85136	6.10573	6.34071	6.58725	6.78661		PIR	245.504	87.7346	0.000172864	0.00218486	2.79826
ILMN_1357452	GDA	9.5012	9.2107	9.66919	9.70044	7.65465	8.28665	8.42931	7.77183		GDA	734.38	262.397	0.000522573	0.00478257	2.79873
ILMN_1370198	LOC363060	7.04667	6.9711	6.76462	7.4139	5.78329	5.36517	5.59762	5.50382		LOC363060	132.429	47.2577	9.22687e-05	0.00140988	2.80227
ILMN_1374499	SNAI1	10.197	10.198	10.1396	10.5231	8.55637	9.01452	8.90746	8.63258		SNAI1	1230	438.895	4.06737e-05	0.000829996	2.80249
ILMN_1651039	LOC367314	10.0832	10.5559	10.2846	10.6087	8.7757	9.02385	9.03241	8.74531		LOC367314	1335.43	475.835	4.99296e-05	0.000928906	2.80651
ILMN_1371456	CFD	10.6811	10.3423	10.8224	10.5287	9.12127	9.15589	8.94189	9.18273		CFD	1545.28	548.918	1.38347e-05	0.000415773	2.81513
ILMN_1360414	LOC497724	10.6737	10.7902	10.7976	10.5138	8.95535	9.49487	9.41078	8.93711		LOC497724	1656.38	587.941	9.02358e-05	0.00139206	2.81725
ILMN_1358689	RGS12	8.41741	8.92219	8.96082	8.68951	7.18024	7.13087	7.43059	7.26485		RGS12	429.788	152.392	4.21369e-05	0.000848881	2.82029
ILMN_1365992	LAMB2	8.96289	10.0512	9.90896	9.47468	7.69541	8.32143	8.3858	8.0111		LAMB2	775.736	275.028	0.00216983	0.0138263	2.82057
ILMN_1368252	RGD1306811_PREDICTED	6.2714	5.9652	6.69304	6.33814	5.16085	4.61541	4.74073	4.76618		RGD1306811	79.7242	28.262	0.000224537	0.0026217	2.82089
ILMN_1374910	SH3BP5	7.95126	7.93929	7.69864	7.97594	6.4282	6.45991	6.69958	5.98155		SH3BP5	237.417	83.9997	9.34971e-05	0.00141807	2.82641
ILMN_1351536	F11R	12.5314	12.9343	12.5825	12.9535	11.2823	11.2856	11.1046	11.3332		F11R	6890.61	2437.9	1.85862e-05	0.000494234	2.82646
ILMN_1358464	PDE9A	7.32179	7.25286	7.73277	7.25019	5.6493	5.69697	6.12156	6.09018		PDE9A	167.661	59.2813	0.000120214	0.00169224	2.82823
ILMN_1363733	EFHD2_PREDICTED	7.20831	7.03072	6.66824	6.85589	5.83617	5.68798	5.24432	4.98287		EFHD2	122.853	43.3462	0.000593154	0.00524317	2.83422
ILMN_1374412	RGD1563547_PREDICTED	6.8147	6.99647	6.80644	7.15849	5.58956	5.02409	5.07987	6.05106		RGD1563547	123.129	43.2955	0.00104967	0.00801958	2.84391
ILMN_1349971	DSP	10.5164	10.9081	10.9136	10.7182	9.34235	9.36279	9.1351	9.18194		DSP	1739.03	611.219	9.40199e-06	0.000333482	2.84519
ILMN_1365578	RGD1561055_PREDICTED	14.8463	15.0244	14.8463	14.7677	13.3067	13.395	13.4	13.3439		RGD1561055	29969.3	10524	2.2751e-07	4.60763e-05	2.8477
ILMN_1359033	CTSW	5.9525	6.29196	6.44495	6.75855	4.61095	4.88147	4.86232	5.04573		CTSW	82.2527	28.8423	0.00020976	0.00249441	2.85181
ILMN_1367846	SLAMF9_PREDICTED	6.86033	5.89128	5.94306	6.17977	4.70894	4.57587	4.83993	4.70079		SLAMF9	74.4711	26.1073	0.000584946	0.00518487	2.8525
ILMN_1356454	FGFRL1	8.56483	8.70118	8.49764	8.59906	7.24829	7.16584	6.90143	6.99243		FGFRL1	385.524	135.017	2.78973e-06	0.000161941	2.85538
ILMN_1352249	FAT3	7.37221	7.27125	7.34726	7.38423	5.57925	6.01786	6.06625	5.63098		FAT3	162.437	56.6336	2.30344e-05	0.000568864	2.86821
ILMN_1361837	C4-2	8.55765	8.35823	8.61854	8.38153	6.68336	7.42368	6.8647	6.84569		C4-2	356.804	124.014	0.000122377	0.00171607	2.87712
ILMN_1371070	TGFBI	8.75592	8.54191	8.45027	8.81381	6.90547	6.96034	7.38103	7.21222		TGFBI	399.065	138.598	3.63234e-05	0.000773262	2.8793
ILMN_1372404	TYROBP	8.73289	8.20748	8.63081	8.35379	6.8787	7.07624	6.80331	7.05819		TYROBP	357.362	123.993	3.34626e-05	0.000731857	2.88212
ILMN_1366070	HADHSC	10.5138	10.6623	10.6652	10.8813	9.06363	9.03148	9.12623	9.37863		HADHSC	1641.34	568.097	8.21354e-06	0.000303907	2.88919
ILMN_1349361	CITED4	10.0923	10.0159	10.1916	10.3553	8.60779	8.70609	8.68138	8.5295		CITED4	1147.11	396.504	1.67304e-06	0.000123523	2.89306
ILMN_1374546	KRT2-8	10.0265	9.87079	9.51259	9.71577	8.40374	8.06712	8.16077	8.33583		KRT2-8	880.035	302.725	2.65725e-05	0.000626692	2.90704
ILMN_1373384	DMN	7.1413	7.3103	7.11765	7.10935	5.68289	6.00178	5.39623	5.43146		DMN	143.973	49.4566	4.5464e-05	0.000885035	2.91109
ILMN_1362282	EPAS1	7.35208	7.80272	7.7434	7.55067	5.73958	6.40377	6.28004	5.85599		EPAS1	195.662	67.1747	0.000190324	0.00234628	2.91273
ILMN_1366212	ERRFI1	9.10043	9.30007	8.94189	9.36596	7.62329	7.85735	7.56664	7.48599		ERRFI1	578.867	198.544	1.74387e-05	0.000477245	2.91556
ILMN_1351051	TOM1	8.37794	8.27057	8.25107	8.22258	6.61498	6.79032	6.88453	6.65219		TOM1	310.951	106.559	6.15056e-07	6.7466e-05	2.91812
ILMN_1376594	UGCG	10.6556	10.8234	11.0024	10.7351	9.14526	9.3734	9.45449	9.05295		UGCG	1788.01	611.635	1.3456e-05	0.000410662	2.92333
ILMN_1354511	SLC4A2	11.9286	11.8731	11.9954	11.891	10.4912	10.4809	10.4669	10.0478		SLC4A2	3880.49	1324.91	8.5808e-06	0.000312364	2.92888
ILMN_1369962	RGD1311892_PREDICTED	6.71565	7.39489	7.09175	7.24962	5.27351	5.6764	5.73185	5.56716		RGD1311892	138.427	47.2496	0.000127769	0.00177092	2.92969
ILMN_1365959	CRYL1	8.66425	9.09903	8.99571	9.04892	7.43982	7.30732	7.33105	7.52399		CRYL1	495.237	168.961	8.06352e-06	0.000302188	2.93108
ILMN_1368008	MCOLN1_PREDICTED	7.16251	8.06411	7.90229	7.92755	6.15009	6.37344	6.15437	6.16669		MCOLN1	217.386	74.0869	0.000320121	0.00337329	2.9342
ILMN_1369239	ARPC1B	6.03708	6.66158	6.77525	6.24359	4.78861	4.84408	5.07921	4.79207		ARPC1B	86.1856	29.3644	0.000164274	0.00210791	2.93504
ILMN_1352000	RGD1560496_PREDICTED	6.77416	6.23548	6.64526	6.54773	4.7988	4.9025	4.97943	5.29666		RGD1560496	93.7442	31.8749	6.13266e-05	0.00106815	2.94101
ILMN_1350798	SLC16A3	9.428	9.04924	9.28211	9.25219	8.07332	6.80402	7.86091	8.04024		SLC16A3	610.093	207.163	0.00240624	0.0149689	2.94499
ILMN_1372071	TP53I11_PREDICTED	8.37219	7.6908	7.58632	8.1665	6.30923	6.34403	6.59503	6.33003		TP53I11	247.958	84.1319	0.000232847	0.00268944	2.94725
ILMN_1650784	GADD45A	9.87157	9.83467	9.6502	9.93816	8.35741	8.10934	8.2979	8.28714		GADD45A	906.175	307.182	1.32306e-06	0.000105671	2.94996
ILMN_1353347	TRIM29_PREDICTED	10.7566	10.975	10.8117	10.8214	9.34624	9.49856	9.13716	9.12904		TRIM29	1834.5	620.7	4.51622e-06	0.000208871	2.95553
ILMN_1367518	SGCA_PREDICTED	5.66318	6.10796	6.16201	6.51545	4.41051	4.54366	4.50385	4.7301		SGCA	69.1737	23.3772	0.000159424	0.00206363	2.95902
ILMN_1372631	SLC25A1	11.8349	12.0779	12.1079	12.1309	10.5768	10.4432	10.4676	10.3781		SLC25A1	4205.01	1414.82	1.13072e-06	9.64671e-05	2.97211
ILMN_1349578	RGD1309720	6.55329	6.70208	6.78312	6.73998	4.81015	5.17631	5.27576	5.2301		RGD1309720	103.581	34.8498	1.07696e-05	0.00036042	2.97221
ILMN_1353619	SESN3_PREDICTED	7.43315	7.93003	7.82723	8.04899	6.16009	6.17635	6.16339	6.45245		SESN3	224.388	75.4824	4.68578e-05	0.00090078	2.97271
ILMN_1374964	ATP6V1E1	13.1516	13.1685	13.0692	13.1941	11.5734	11.4817	11.5479	11.6709		ATP6V1E1	9063.54	3037.06	5.04928e-08	2.73089e-05	2.98431
ILMN_1361546	HSD17B7	7.67304	7.71594	7.64705	8.0281	6.16727	6.11073	6.17977	6.29502		HSD17B7	217.675	72.9177	3.34729e-06	0.000181228	2.98522
ILMN_1356340	WNT5A	9.98199	10.0561	10.0389	10.0067	8.2678	8.47873	8.64708	8.37659		WNT5A	1038.96	347.905	1.30125e-06	0.000104724	2.98633
ILMN_1354078	NEU1	7.55968	7.58058	7.6352	7.56595	5.78397	6.18076	5.94514	6.10967		NEU1	192.052	64.2171	2.22992e-06	0.000141912	2.99066
ILMN_1368847	APOBEC1	7.93863	8.15954	7.93392	7.9459	6.48069	6.34172	6.42004	6.40865		APOBEC1	255.025	85.1997	2.38932e-07	4.72059e-05	2.99327
ILMN_1360535	RGD1565643_PREDICTED	6.64945	7.02654	6.98351	6.50767	4.77417	5.3006	5.33048	5.43448		RGD1565643	110.798	37.0123	0.000187889	0.00232263	2.99355
ILMN_1354748	OKL38	6.07153	6.71565	6.55626	5.89952	4.6192	4.68652	4.92673	4.66774		OKL38	79.3819	26.4473	0.000249064	0.00282755	3.00152
ILMN_1358127	PLAT	10.2135	10.0439	10.0699	10.2168	8.3405	8.52497	8.81176	8.52253		PLAT	1125.25	374.79	6.15592e-06	0.000255811	3.00233
ILMN_1376787	PHLDA3	10.3307	10.5451	10.6314	10.3275	9.03895	9.00435	8.76769	8.67837		PHLDA3	1407.27	468.641	1.00554e-05	0.000346342	3.00288
ILMN_1354070	ISG12(B)	6.03788	7.23673	7.04667	6.62573	5.00616	5.04267	5.16116	5.38721		ISG12(B)	106.651	35.489	0.00127649	0.00923264	3.00518
ILMN_1351336	IFT57_PREDICTED	12.3359	12.3359	12.2027	12.3746	10.7109	10.6767	10.7027	10.8089		IFT57	5085.86	1692.32	4.78883e-08	2.69647e-05	3.00526
ILMN_1351871	PTPRR	6.7091	7.15311	6.40377	7.24118	5.21534	5.49812	5.11608	5.30974		PTPRR	117.522	38.9842	0.000290198	0.00314843	3.01461
ILMN_1353298	SESN1_PREDICTED	11.8731	11.9933	12.2046	12.0504	10.3949	10.4697	10.3119	10.5671		SESN1	4183.08	1385.23	1.78159e-06	0.000125789	3.01978
ILMN_1365666	NQO2	8.40434	8.33096	8.32925	8.44792	6.58421	6.62778	6.72012	7.1965		NQO2	332.709	110.06	3.20875e-05	0.000710908	3.02297
ILMN_1352558	MME	10.2012	10.8321	10.522	10.6623	8.9464	9.01103	8.78608	9.09016		MME	1503.81	497.453	3.82942e-05	0.000800837	3.02302
ILMN_1369229	C7	7.71594	7.38501	7.3098	7.32317	5.98892	5.67005	5.99505	5.69392		C7	172.862	57.1621	1.85862e-05	0.000494234	3.02408
ILMN_1364112	LDHA	12.0348	12.3805	12.1892	12.0824	10.4104	10.6455	10.6041	10.6156		LDHA	4613.79	1518.99	2.53111e-06	0.000153763	3.0374
ILMN_1376765	LCP1	11.861	11.5294	12.0596	11.6555	9.8733	10.2993	10.2808	10.2342		LCP1	3507.82	1153.58	4.55884e-05	0.000886691	3.04081
ILMN_1368699	SLC11A2	12.7585	13.0886	13.1651	13.0737	11.5308	11.5916	11.3675	11.1758		SLC11A2	8314.73	2733.29	1.68044e-05	0.000467843	3.04202
ILMN_1358016	KIDINS220	13.4409	13.5942	13.4063	13.7026	11.9328	12.0746	11.8679	11.8275		KIDINS220	11877.9	3890.32	1.6774e-06	0.000123523	3.05318
ILMN_1357158	LOC499431	7.16326	7.30732	7.04848	7.11632	5.90788	5.2747	5.58301	5.42628		LOC499431	142.898	46.7849	3.31613e-05	0.000727966	3.05437
ILMN_1362710	WNT2	7.25404	6.59682	5.95096	6.92801	4.89923	4.92673	5.33615	5.08662		WNT2	102.712	33.4094	0.00154691	0.0107298	3.07434
ILMN_1361472	LOC500959	11.1904	11.5678	11.5337	11.5144	9.8327	9.68136	9.84064	9.96003		LOC500959	2800.72	909.345	4.56184e-06	0.000209259	3.07993
ILMN_1364972	AGTR1A	9.93611	9.72784	10.0152	9.90407	7.93306	8.19407	8.44792	8.51511		AGTR1A	952.647	309.23	3.13259e-05	0.000700553	3.0807
ILMN_1366479	EZH1_PREDICTED	7.59838	7.72197	7.66454	7.44178	5.93146	6.0945	6.09625	5.81107		EZH1	194.91	63.2644	2.11514e-06	0.000138487	3.08088
ILMN_1354276	PDZRN4_PREDICTED	8.83722	8.85143	8.76482	9.00801	6.69491	7.3336	7.54205	7.37993		PDZRN4	466.383	150.918	0.00015268	0.00199931	3.0903
ILMN_1351487	RT1-A1	9.79537	9.62901	9.86897	9.89374	7.86009	8.11135	8.67968	8.0235		RT1-A1	889.453	287.747	0.000130145	0.00179413	3.0911
ILMN_1376607	SLC16A6	7.26292	7.92945	8.07469	7.59908	6.01163	6.33061	6.18679	5.82228		SLC16A6	210.333	68.0171	0.000253118	0.00285192	3.09236
ILMN_1355043	FEZ1	6.83057	6.4446	6.53433	6.58838	5.17722	4.83045	5.19795	4.67622		FEZ1	96.9703	31.3515	4.11007e-05	0.000833974	3.09301
ILMN_1352975	A2M	6.25082	6.42569	6.00471	6.76177	4.5171	4.63138	4.95225	4.81761		A2M	82.1818	26.5306	0.000122517	0.00171607	3.09762
ILMN_1368384	A3GALT2	8.9801	8.92338	9.06614	9.14763	7.19401	7.38423	7.65046	7.3637		A3GALT2	522.509	168.675	4.85136e-06	0.000217241	3.09773
ILMN_1354076	RGD1564153_PREDICTED	7.51714	7.49817	7.64264	7.68634	6.01477	5.74486	5.89291	6.16394		RGD1564153	192.148	61.9967	3.45108e-06	0.000183756	3.09932
ILMN_1358325	AQP1	9.99939	10.2673	10.1219	9.98376	8.12242	8.69879	8.66024	8.35598		AQP1	1092.24	351.982	3.69786e-05	0.000781303	3.10312
ILMN_1348983	LOC308350	6.68863	6.55235	6.94737	6.28691	4.79446	5.18794	5.21465	4.73093		LOC308350	98.2792	31.6031	0.000125199	0.0017428	3.10979
ILMN_1369934	AMPD3	9.18443	9.23329	9.28491	9.33287	7.64174	7.47229	7.52289	7.84919		AMPD3	612.632	196.929	1.74317e-06	0.000125036	3.11094
ILMN_1376398	BHLHB3	11.1511	11.2465	11.1981	11.2885	9.69331	9.58914	9.40752	9.63538		BHLHB3	2387.16	766.072	3.49792e-07	5.27976e-05	3.1161
ILMN_1376938	GALC	6.5856	6.99923	6.98745	6.78693	4.95902	5.44049	5.22265	5.17218		GALC	114.548	36.7224	2.2292e-05	0.000557252	3.11929
ILMN_1375936	RANGAP1_PREDICTED	6.6646	7.24046	6.85225	6.92643	5.25932	5.35803	5.58378	4.91194		RANGAP1	121.174	38.8075	0.000110587	0.00159869	3.12243
ILMN_1366852	IFI47	8.84213	8.96738	9.53796	9.27997	7.23419	7.49693	7.68426	7.63368		IFI47	570.808	182.564	0.000117971	0.00167216	3.12661
ILMN_1376772	STOM	8.60503	9.04543	8.8495	8.87526	6.91353	7.32606	7.50116	7.05555		STOM	459.463	146.939	4.99447e-05	0.000928906	3.12689
ILMN_1366509	GDPD2_PREDICTED	5.9482	6.81902	6.72012	6.07639	4.61063	4.99931	4.63988	4.73329		GDPD2	83.9194	26.8301	0.000454763	0.00432021	3.12781
ILMN_1370736	FGFR3	7.23086	7.69541	7.71127	7.4527	6.10684	5.88362	5.63494	5.87821		FGFR3	183.872	58.7249	3.28432e-05	0.000722389	3.13108
ILMN_1366721	CXCL16	9.13716	8.37545	8.59092	8.78283	6.97856	7.03996	7.10789	7.16131		CXCL16	422.144	134.544	6.08976e-05	0.00106341	3.1376
ILMN_1363643	RGD1563599_PREDICTED	6.07756	6.63495	6.11179	6.53184	4.65617	4.59807	4.55658	4.92926		RGD1563599	80.9542	25.7236	5.84223e-05	0.0010361	3.14708
ILMN_1354987	STNO_PREDICTED	9.33789	9.56936	9.51795	9.39368	7.73756	8.03611	7.91435	7.47521		STNO	701.704	221.445	1.59749e-05	0.000457184	3.16875
ILMN_1368514	PRRX1	6.65372	6.72761	6.58521	6.56134	4.63347	4.76818	5.43313	5.02905		PRRX1	99.1794	31.2537	8.98018e-05	0.00139197	3.17336
ILMN_1374790	SEMA7A_PREDICTED	8.05393	8.60861	8.82123	8.00641	6.55827	6.74406	6.84177	6.68162		SEMA7A	331.426	104.433	0.000219483	0.00257984	3.17358
ILMN_1376635	CYP1B1	9.95164	10.6015	10.8413	10.4897	8.3545	8.99779	9.06481	8.79939		CYP1B1	1419.38	446.997	0.000515703	0.00475253	3.17535
ILMN_1353482	RGD1565975_PREDICTED	6.16946	6.43663	6.45544	6.45245	4.67007	5.00616	4.63909	4.52461		RGD1565975	83.1989	26.1726	1.08834e-05	0.000362613	3.17886
ILMN_1366845	AUH_PREDICTED	10.1584	10.6671	10.4912	10.3781	8.72252	8.80909	8.84602	8.63157		AUH	1373.53	431.226	7.29174e-06	0.000284935	3.18518
ILMN_1362594	SLCO3A1	6.81572	6.72445	6.45384	6.55767	5.24045	4.93108	4.81279	4.87777		SLCO3A1	99.5893	31.2443	1.0747e-05	0.000360199	3.18744
ILMN_1350361	RGD1307753_PREDICTED	7.52456	8.14975	7.9532	7.87004	6.00577	6.65015	5.86263	6.28691		RGD1307753	234.654	73.5862	0.000250956	0.00283503	3.18882
ILMN_1366677	ARTN	7.80479	8.20701	7.92385	7.84494	5.96291	6.68981	6.36748	6.05179		ARTN	246.449	77.0647	0.000112318	0.00161438	3.19795
ILMN_1360093	PINK1_PREDICTED	8.35071	8.25107	8.22073	8.42309	6.83789	6.45069	6.76961	6.47308		PINK1	317.673	99.2379	5.01378e-06	0.000222732	3.20113
ILMN_1370853	KCNH2	6.03115	6.26732	6.64405	6.15059	4.67414	4.49674	4.58063	4.60897		KCNH2	77.3472	24.086	1.82215e-05	0.000488575	3.2113
ILMN_1367263	SOD2	9.97566	10.1171	10.4342	10.0152	8.22734	8.31597	8.71468	8.54859		SOD2	1124.88	350.106	3.21002e-05	0.000710908	3.21297
ILMN_1366631	MVP	7.16964	7.23011	7.02494	7.37426	5.61288	5.0814	5.83405	5.53068		MVP	147.006	45.72	6.90862e-05	0.00116208	3.21537
ILMN_1357096	AYTL2_PREDICTED	11.1388	11.5413	11.6472	11.4991	9.62777	9.76664	9.91459	9.77387		AYTL2	2810.47	873.533	1.02919e-05	0.000350156	3.21736
ILMN_1366667	PRKAG2	10.99	11.4432	11.1816	11.4472	9.55664	9.63135	9.57769	9.52445		PRKAG2	2461.8	761.411	5.60368e-06	0.000240403	3.23321
ILMN_1357872	POMGNT1	11.5346	11.8252	11.7883	11.6581	9.87535	10.1057	10.0987	9.94721		POMGNT1	3330.58	1028.79	1.21642e-06	0.000100427	3.23736
ILMN_1359571	LOC503325	10.5948	10.2481	9.83925	10.1045	8.42407	8.66287	8.54683	8.36942		LOC503325	1173.55	362.239	5.97513e-05	0.00104893	3.23972
ILMN_1357538	LAMP1	11.891	12.9223	12.6409	12.3541	10.8064	10.8963	10.7496	10.5704		LAMP1	5603.4	1728.96	0.000322684	0.003393	3.2409
ILMN_1372785	MGC105647	12.0708	12.2046	12.1196	12.2027	10.6314	10.4886	10.3442	10.3446		MGC105647	4542.95	1400.98	5.34838e-07	6.27404e-05	3.2427
ILMN_1371866	ISL1	9.40515	9.40996	9.1868	9.66986	7.78452	7.53087	7.73902	7.82334		ISL1	684.043	210.757	7.1651e-06	0.00028178	3.24565
ILMN_1371686	VEGFA	8.0289	8.52497	8.50398	8.1017	6.63223	6.48327	6.57228	6.671		VEGFA	312.971	96.3155	1.65948e-05	0.000463991	3.24944
ILMN_1371376	STIM1_PREDICTED	12.8103	13.1307	13.0398	13.1445	11.3869	11.396	11.242	11.296		STIM1	8371.81	2574.75	1.05914e-06	9.40117e-05	3.2515
ILMN_1373346	MYO5B	6.9658	6.76236	6.87077	7.25266	5.36269	4.84434	5.47508	5.34435		MYO5B	124.75	38.2295	6.78466e-05	0.00114551	3.26319
ILMN_1363135	CLIC4	7.08787	7.8063	7.20971	7.25286	5.20154	5.92632	5.69434	5.691		CLIC4	161.925	49.4638	0.000242541	0.00277467	3.27361
ILMN_1353636	AP2A2	10.4918	10.8148	10.8408	10.86	9.02909	8.977	9.11558	9.03773		AP2A2	1724.34	526.339	1.52879e-06	0.000116327	3.2761
ILMN_1374967	IFI27L	11.6472	12.049	11.6814	12.0043	9.77674	10.3622	10.06	10.3138		IFI27L	3680	1119.15	5.6257e-05	0.00100802	3.28822
ILMN_1372477	ANKRD22_PREDICTED	6.61686	6.93804	6.83149	7.18541	5.16614	4.94098	5.28186	5.31264		ANKRD22	118.846	36.137	2.2012e-05	0.00055395	3.28875
ILMN_1359476	NBEAL2_PREDICTED	6.4428	6.54007	7.13605	6.48462	5.08052	4.97089	4.86808	4.80984		NBEAL2	100.488	30.5337	6.11299e-05	0.00106566	3.29106
ILMN_1353503	MBNL1	6.62058	7.22125	6.88809	6.92133	5.22454	5.01573	5.20387	5.32212		MBNL1	120.493	36.5441	1.66248e-05	0.000463991	3.2972
ILMN_1351112	LNX1_PREDICTED	6.22797	6.55882	6.49581	6.38247	4.73093	4.64737	4.66089	4.73771		LNX1	85.4063	25.8882	4.93807e-07	6.15647e-05	3.29904
ILMN_1352327	PVRL3_PREDICTED	10.6064	10.5241	10.4285	10.6676	8.86226	8.80077	8.72825	8.93865		PVRL3	1506.14	455.871	2.5858e-07	4.93559e-05	3.30388
ILMN_1371314	COMTD1_PREDICTED	9.52853	9.44315	9.03052	9.41936	7.94781	7.3736	7.4927	7.70213		COMTD1	655.018	197.959	4.93442e-05	0.000927696	3.30885
ILMN_1352759	RGD1560373_PREDICTED	10.995	11.2547	11.099	11.2465	9.38928	9.33873	9.49199	9.4692		RGD1560373	2270.49	686.112	3.42779e-07	5.27976e-05	3.30922
ILMN_1373221	C11ORF8H	7.47193	7.57025	7.60531	7.57025	5.93566	5.56754	5.70559	6.0945		C11ORF8H	187.98	56.7215	7.3122e-06	0.000284935	3.3141
ILMN_1367748	PLEKHB1	9.35841	9.69132	9.65814	9.59757	7.75973	7.64478	8.10285	7.86832		PLEKHB1	763.434	229.75	8.08451e-06	0.000302471	3.32289
ILMN_1364468	CORO1A	9.31022	8.96289	9.23159	9.07975	7.04438	7.87249	7.49328	7.22561		CORO1A	566.57	169.947	0.000114571	0.0016377	3.3338
ILMN_1365515	EHD4	8.86819	9.12048	9.0011	8.90831	7.17696	7.44816	7.4256	6.89853		EHD4	503.037	150.886	1.68954e-05	0.000468639	3.33389
ILMN_1364351	CDKN2B	6.27322	6.41605	6.23348	6.01379	4.5005	4.62415	4.39819	4.44653		CDKN2B	75.2769	22.5076	1.85241e-06	0.0001293	3.3445
ILMN_1368854	GPX2	9.13293	10.1883	10.098	10.4175	7.76263	8.05696	8.19686	8.83651		GPX2	995.436	296.778	0.00296864	0.0174213	3.35414
ILMN_1363020	PTPRN	5.72265	6.44552	6.55882	6.00625	4.39707	4.50426	4.476	4.37037		PTPRN	72.6712	21.6595	0.000114418	0.0016377	3.35517
ILMN_1376935	RT1-DA	13.5017	13.2655	13.6856	13.3893	11.6208	11.4833	11.9567	11.792		RT1-DA	11272.7	3357.61	1.37281e-05	0.000413919	3.35737
ILMN_1367486	DUSP1	11.7331	11.7602	11.6269	11.9347	9.88727	10.2729	10.0067	9.89165		DUSP1	3477.19	1034.43	4.07182e-06	0.00019821	3.36144
ILMN_1376833	CYP27A1	9.11386	9.33358	9.19413	9.37555	7.47637	7.4996	7.32824	7.70088		CYP27A1	610.683	181.179	1.93676e-06	0.000131214	3.37061
ILMN_1369105	SGCG	6.47051	6.57902	6.44818	6.73134	4.92235	4.926	4.77121	4.57225		SGCG	94.1743	27.8181	2.97851e-06	0.000168133	3.38536
ILMN_1374837	RGD1308967_PREDICTED	6.23681	6.34859	6.23399	6.50146	4.55275	4.66136	4.40748	4.65993		RGD1308967	80.4608	23.7586	9.47218e-07	8.81578e-05	3.38659
ILMN_1364208	RGD1563550_PREDICTED	8.94061	8.84777	8.91261	9.29768	7.37221	7.16688	7.15157	7.26766		RGD1563550	511.882	151.123	4.53007e-06	0.000208871	3.38719
ILMN_1356591	MGC95152	9.50607	9.71498	9.35202	9.61939	7.77444	7.66454	7.95456	7.73525		MGC95152	748.633	220.127	2.06357e-06	0.000137141	3.40091
ILMN_1368575	LGI4	7.40218	7.17193	7.35072	7.06296	5.19767	5.56084	5.55515	5.60886		LGI4	151.897	44.6513	7.28835e-06	0.000284935	3.40184
ILMN_1375203	PTP4A1	13.8134	13.9623	14.0124	13.981	12.2813	12.0994	12.1444	12.1761		PTP4A1	15741.4	4625.19	8.94118e-08	3.32017e-05	3.4034
ILMN_1364809	CRIP2	11.7439	11.7161	11.5252	11.662	9.67767	9.94345	10.0607	9.88727		CRIP2	3240.04	950.327	1.42767e-06	0.00011204	3.40939
ILMN_1370682	ACSBG1	6.47889	6.98276	6.70102	6.5135	4.91685	4.78091	4.63213	5.2659		ACSBG1	101.761	29.8353	5.96504e-05	0.00104893	3.41076
ILMN_1357575	TRP53INP1	6.93621	7.18484	7.13688	7.45478	5.49844	5.05622	5.28056	5.79293		TRP53INP1	144.826	42.4307	8.62932e-05	0.00134784	3.41324
ILMN_1372648	RGD1307524_PREDICTED	10.1555	10.5401	10.1843	10.4147	8.8558	7.89804	8.94061	8.50917		RGD1307524	1281.53	375.04	0.000432497	0.00417519	3.41705
ILMN_1365610	RGD1565319_PREDICTED	6.86637	7.28998	7.21153	6.98007	5.05671	5.5181	5.37476	5.25803		RGD1565319	135.955	39.4486	1.35376e-05	0.000412037	3.44639
ILMN_1372050	CYFIP2_PREDICTED	6.31771	6.49708	6.41423	6.3997	4.65193	4.77391	4.58244	4.4645		CYFIP2	84.8699	24.5593	3.40706e-07	5.27976e-05	3.45571
ILMN_1367447	LOC500638	6.44765	6.46681	6.45283	6.52564	4.68259	4.68513	4.73963	4.62022		LOC500638	88.8457	25.6679	1.56934e-09	7.06926e-06	3.46135
ILMN_1371407	FMOD	10.17	8.60779	10.6796	9.63642	7.81446	8.32067	7.81208	7.96291		FMOD	875.182	252.044	0.00786526	0.0369909	3.47235
ILMN_1365424	NETO2_PREDICTED	7.4488	7.87409	8.1665	7.94984	5.82696	5.84475	6.2246	6.31771		NETO2	232.294	66.4181	9.4528e-05	0.0014289	3.49745
ILMN_1371126	PROCR	8.47394	9.02543	9.18764	8.9426	6.71043	7.17696	7.28584	7.22361		PROCR	480.17	137.112	0.000108183	0.00156795	3.50203
ILMN_1365630	LOC297481	9.16937	9.54287	9.54963	9.49918	7.61996	7.70572	7.50782	7.6908		LOC297481	694.707	198.236	2.01199e-06	0.000134809	3.50444
ILMN_2039341	TSPAN4	7.44345	8.36942	8.30941	8.13622	6.36156	6.02908	6.12624	6.46961		TSPAN4	267.728	75.9312	0.000250973	0.00283503	3.52593
ILMN_1651057	ST3GAL6	10.8893	11.0414	10.8705	11.143	9.06807	9.06226	9.02909	9.51095		ST3GAL6	2028.29	575.069	9.02109e-06	0.000324054	3.52704
ILMN_1354419	BCL2A1	9.01266	8.37219	8.85927	8.50979	6.8691	6.83662	7.05555	6.71809		BCL2A1	412.565	116.958	3.26342e-05	0.000718495	3.52748
ILMN_1351667	LOC686765	9.27569	9.97736	9.96446	9.89906	7.94645	7.89378	7.88159	8.10459		LOC686765	878.649	248.414	4.79419e-05	0.000909684	3.53704
ILMN_1650232	PLAU	6.62269	7.14522	6.8876	6.65713	4.61449	5.60473	4.87308	4.91433		PLAU	113.627	32.0368	0.000292334	0.00316703	3.54676
ILMN_1354552	RNF125_PREDICTED	7.05937	7.73208	7.70157	7.67502	5.3135	5.73958	6.01477	5.78329		RNF125	186.368	52.4469	0.000154654	0.00201929	3.55346
ILMN_1375002	LOC313840	9.64835	10.0948	9.8854	9.9479	8.16077	7.98651	8.07414	8.03791		LOC313840	951.535	267.767	1.71057e-06	0.000123881	3.5536
ILMN_1353600	CIAPIN1	13.7427	14.0124	14.0003	13.9623	12.0684	12.0955	12.1515	12.0824		CIAPIN1	15601.6	4388.29	1.42079e-07	3.72097e-05	3.55528
ILMN_1362033	COL8A1_PREDICTED	8.75665	8.97193	8.9576	8.6029	6.7719	7.15794	7.12444	6.84019		COL8A1	452.656	125.681	8.18163e-06	0.000303583	3.60164
ILMN_1361475	LEPREL1	7.72991	8.20359	8.19686	8.01013	5.82259	6.15178	6.33573	6.42244		LEPREL1	262.309	72.6623	3.9441e-05	0.000814318	3.60997
ILMN_1530410	TM7SF2	6.28004	6.60545	6.57228	6.50425	4.73215	4.69531	4.66121	4.45741		TM7SF2	89.916	24.8732	1.21727e-06	0.000100427	3.61497
ILMN_1352451	LOC500150	8.68777	9.69727	9.47336	9.1569	7.44637	7.46259	7.40593	7.27802		LOC500150	610.491	168.69	0.000162591	0.0020908	3.61902
ILMN_1364390	GPR88	6.42492	6.4282	6.5918	6.30568	4.70135	4.48305	4.56424	4.57235		GPR88	86.6814	23.9217	2.65102e-07	5.01755e-05	3.62354
ILMN_1355458	TM7SF4_PREDICTED	6.92851	6.03903	6.55405	5.84105	4.35496	4.54545	4.52988	4.48028		TM7SF4	81.0455	22.2794	0.000305488	0.00326443	3.63768
ILMN_1366891	CLCNK1	7.51657	7.46996	7.3336	7.71127	5.37894	5.86481	5.80232	5.5242		CLCNK1	182.007	49.9554	1.05825e-05	0.000356278	3.64339
ILMN_1349776	RT1-A2	10.1082	9.85643	9.5953	10.0115	7.96826	8.12317	7.76308	8.24333		RT1-A2	950.709	260.378	1.80733e-05	0.000487503	3.65127
ILMN_1357880	SNCG	7.4118	7.83732	7.43617	7.32179	5.66536	5.72139	5.61288	5.53375		SNCG	181.241	49.6371	4.7279e-06	0.000214259	3.65133
ILMN_1358161	B3GALT7_PREDICTED	8.9757	9.3828	9.27204	9.14961	7.62891	7.2788	7.12073	7.27364		B3GALT7	586.114	160.399	1.02525e-05	0.000349874	3.65411
ILMN_1356721	CCR1	8.50834	7.92543	8.36678	7.97126	6.10037	6.60318	6.35624	6.23037		CCR1	292.634	80.0339	4.62971e-05	0.00089386	3.65637
ILMN_1354556	RGD1565118_PREDICTED	6.35703	7.4527	7.08844	6.55984	4.59678	4.85261	5.096	5.38768		RGD1565118	116.526	31.631	0.0007815	0.00640995	3.6839
ILMN_1354409	NGEF_PREDICTED	9.39311	9.4818	9.56497	9.43745	7.87883	7.50499	7.45553	7.49761		NGEF	708.848	191.904	1.96203e-06	0.000131913	3.69377
ILMN_1355909	LR8	11.6166	11.6972	11.7244	11.6472	9.76398	9.75887	9.80549	9.81102		LR8	3261.55	882.125	6.92499e-10	6.1471e-06	3.69737
ILMN_1359735	SNRP70_PREDICTED	7.929	9.36456	8.81975	8.41481	6.65608	6.97805	6.81684	6.50482		SNRP70	396.734	106.813	0.00105946	0.00805884	3.71428
ILMN_1349895	RGD1565140_PREDICTED	6.85056	6.77416	6.80846	6.93621	4.67327	5.14496	4.82877	5.1402		RGD1565140	114.75	30.8415	4.60971e-06	0.000210582	3.72063
ILMN_1650896	OSTF1	10.2889	10.428	10.3201	10.2907	8.43547	8.2251	8.47734	8.59635		OSTF1	1288.89	345.745	4.93781e-07	6.15647e-05	3.72787
ILMN_1352810	ARHGEF19_PREDICTED	10.4756	10.4897	10.2681	10.5637	8.58336	8.71077	8.60657	8.30065		ARHGEF19	1398.12	374.893	2.19915e-06	0.000141115	3.72939
ILMN_1352067	CITED2	9.97379	9.49487	9.48103	9.8956	7.59908	7.65944	7.83127	8.15954		CITED2	838.3	224.774	4.38212e-05	0.000866523	3.72952
ILMN_1363606	LCN2	9.01811	7.88679	8.55696	7.59779	6.23399	6.95777	6.4963	5.73275		LCN2	307.6	81.8667	0.00351113	0.01997	3.75733
ILMN_1355708	PFTK1_PREDICTED	8.53648	8.81305	8.64949	8.50351	6.51095	6.62514	6.85119	6.83477		PFTK1	394.978	104.366	2.07023e-06	0.000137141	3.78454
ILMN_1358849	LOC501211	10.0187	10.1354	10.5774	10.4927	8.26563	8.45288	8.98296	7.8009		LOC501211	1265.97	332.128	0.000455361	0.00432199	3.81171
ILMN_1355190	STIM2_PREDICTED	10.5049	10.6995	10.4635	10.5956	8.68716	8.74233	8.75978	8.3405		STIM2	1515.8	396.848	2.37001e-06	0.00014869	3.8196
ILMN_2040501	DCLK2_PREDICTED	6.4446	8.85774	7.98651	7.44265	5.42038	6.07119	5.75025	5.75134		DCLK2	205.483	53.7536	0.010053	0.0447123	3.82269
ILMN_1352209	CD14	8.65624	8.93985	9.12048	8.72693	6.79893	6.86321	7.18263	6.82298		CD14	464.931	120.839	8.1075e-06	0.000302704	3.84754
ILMN_1356448	TGFB1	10.8976	11.183	11.0177	10.8321	9.09521	9.53176	8.95969	8.56668		TGFB1	2023.43	525.787	9.83099e-05	0.00146833	3.84838
ILMN_1362420	SSFA2_PREDICTED	8.2745	9.43945	9.05162	9.23685	6.98351	7.09904	7.07404	7.06667		SSFA2	512.215	133.049	0.000270153	0.00299295	3.84982
ILMN_1376292	ABCB10	5.97508	7.31464	6.79893	6.88509	4.66541	4.86995	4.96072	4.68834		ABCB10	107.146	27.7825	0.000518683	0.00476634	3.85661
ILMN_1350690	S100A8	8.59015	7.18222	7.90064	7.21079	5.35165	6.31255	5.93455	5.49202		S100A8	210.979	54.6705	0.00276383	0.0166176	3.8591
ILMN_1357590	ASCL2	7.37835	8.61678	8.16874	7.84089	5.75754	6.45192	6.26605	5.71869		ASCL2	256.211	66.1904	0.000873951	0.00697519	3.87082
ILMN_1351234	PPP2R3A	6.88453	7.81304	7.48883	7.49548	5.22972	5.45261	5.6037	5.57398		PPP2R3A	171.311	44.1703	9.11297e-05	0.00139817	3.87841
ILMN_1371246	IBSP	9.03839	8.46228	8.84213	8.73959	6.39004	6.98276	6.93621	6.94665		IBSP	436.73	112.51	4.28911e-05	0.000859464	3.88169
ILMN_1376669	RT1-BA	10.9779	10.8413	9.85925	10.7475	8.82651	8.76653	7.78989	9.20484		RT1-BA	1559.1	400.856	0.00252098	0.0155094	3.88942
ILMN_1358631	ABCG5	6.79893	7.35987	7.15653	6.79087	5.2003	5.29457	5.07894	4.68163		ABCG5	130.378	33.4483	5.48533e-05	0.00098916	3.89788
ILMN_1359159	OSMR	7.15721	7.5619	7.5287	7.28349	5.34383	5.20599	5.5223	5.60615		OSMR	166.898	42.8009	5.95623e-06	0.000251221	3.89942
ILMN_1374470	PPP1R14C	7.08737	7.05596	6.83201	7.37651	4.98212	5.03435	5.11543	5.35221		PPP1R14C	136.047	34.8003	7.60768e-06	0.000292902	3.90936
ILMN_1357187	WNT10B_PREDICTED	8.07653	8.27109	8.06625	8.17869	6.28363	6.10508	5.96376	6.36857		WNT10B	283.684	72.5176	1.30655e-06	0.000104724	3.91193
ILMN_1650075	LOC501015	8.12189	7.41584	7.40886	7.81177	6.24794	5.71801	5.40359	5.51238		LOC501015	206.441	52.7274	0.000245011	0.00279554	3.91526
ILMN_1356916	RGD1562115_PREDICTED	7.86749	8.03155	7.86163	7.60531	5.85273	5.85892	6.03316	5.6861		RGD1562115	229.364	57.9898	2.19256e-06	0.000141094	3.95525
ILMN_1355054	SYNJ1	8.56076	8.98698	8.74008	8.88122	7.09117	6.7422	6.50294	6.8967		SYNJ1	443.337	112.07	1.38634e-05	0.000415773	3.9559
ILMN_1366978	RYR1	7.38738	7.43213	7.15082	7.78914	5.25657	5.06499	5.61084	5.88858		RYR1	173.629	43.8725	0.000120448	0.00169447	3.95759
ILMN_1350246	RAB24	8.23922	10.2145	9.71271	8.98586	7.43213	7.22361	7.26596	7.28405		RAB24	625.155	157.744	0.00375802	0.0210395	3.96311
ILMN_1374211	GFRA3	8.9426	8.83979	8.73226	9.01698	7.09549	6.91902	6.57032	6.99716		GFRA3	472.086	119.056	4.94134e-06	0.000220821	3.96525
ILMN_1353116	ARHGAP22_PREDICTED	6.57228	6.56814	6.77909	6.54061	4.62501	4.62589	4.70848	4.52176		ARHGAP22	98.0217	24.5949	9.60281e-08	3.32017e-05	3.98546
ILMN_1348808	MGC94782	11.6533	11.6166	11.8875	11.8371	9.4032	9.89426	9.94632	9.73703		MGC94782	3440.94	858.219	7.11877e-06	0.00028178	4.0094
ILMN_1373953	CD74	10.7274	10.3042	10.6878	10.4342	8.43734	8.50186	8.71077	8.47627		CD74	1487.22	370.045	2.7165e-06	0.000160393	4.01903
ILMN_1369264	LOC679271	10.178	10.6074	10.024	10.2824	8.51665	8.0771	8.09671	8.33033		LOC679271	1237.25	305.536	1.61922e-05	0.000460084	4.04946
ILMN_1366202	PPM1L_PREDICTED	6.39397	7.09353	6.68728	6.92851	4.59021	4.74326	4.82891	4.86871		PPM1L	109.579	27.0541	1.76849e-05	0.000481687	4.05036
ILMN_1370368	POM210	8.66024	8.34659	8.42741	8.35948	6.8876	6.35703	6.31625	6.15391		POM210	349.327	86.1452	2.54327e-05	0.000608089	4.05509
ILMN_1367903	SCG3	6.8163	6.89237	6.72761	7.02119	4.81616	4.87327	4.6914	4.95648		SCG3	116.515	28.5284	3.17447e-07	5.27976e-05	4.08416
ILMN_1364745	SLC9A3R1	7.92945	8.29593	8.31096	8.31404	5.32555	6.59437	6.25819	6.5462		SLC9A3R1	296.646	72.5588	0.000598478	0.00527161	4.08835
ILMN_1369107	PKP2	7.94984	8.28452	8.22363	8.39808	6.49255	6.11343	6.00851	6.11293		PKP2	296.938	72.598	7.53067e-06	0.000290434	4.09017
ILMN_1373709	TRPM6_PREDICTED	7.48526	7.81019	7.94781	7.71356	5.21637	5.79835	5.87558	5.93214		TRPM6	213.665	52.1867	4.15611e-05	0.000840288	4.09423
ILMN_1360048	IGFBP2	13.5334	13.7458	13.8462	13.8134	11.8327	11.6679	11.6368	11.6313		IGFBP2	13631.8	3308.98	3.37356e-07	5.27976e-05	4.11964
ILMN_1363958	LOC304860	10.7831	10.995	10.6905	10.9469	8.77205	8.72825	8.61854	9.11063		LOC304860	1850.73	448.003	3.73328e-06	0.000192502	4.13106
ILMN_1367577	SLC4A4	8.90628	9.18968	9.23575	9.23916	7.37651	6.65903	7.1192	7.21762		SLC4A4	565.239	136.532	2.21928e-05	0.000556305	4.13998
ILMN_1350480	S100A6	12.1717	12.62	12.2339	12.4204	10.2889	10.3482	10.3051	10.2709		S100A6	5262.34	1263.56	9.85442e-07	8.98588e-05	4.1647
ILMN_1365475	LCP2	7.59908	7.92232	7.70903	7.91832	5.45223	5.87045	5.77428	5.80961		LCP2	220.89	52.9531	2.91433e-06	0.000165762	4.17143
ILMN_1349269	SGK	13.9398	14.2653	14.1119	14.1357	11.81	12.1741	11.941	12.2608		SGK	17721.1	4230.09	2.90205e-06	0.000165762	4.18929
ILMN_1370862	UPP1	10.4786	10.7823	10.8364	10.6296	8.44219	8.48423	8.66425	8.8495		UPP1	1642.57	390.734	2.83322e-06	0.000163204	4.20382
ILMN_2040592	CIB2	9.19772	9.38883	9.16132	9.54824	7.29196	6.99774	7.24231	7.46654		CIB2	640.933	152.18	4.21687e-06	0.000201239	4.21168
ILMN_1349171	RGD1560691_PREDICTED	7.26358	7.75551	7.86091	7.77183	5.49298	5.29247	5.74003	5.82609		RGD1560691	202.666	48.0976	2.68587e-05	0.000630356	4.21363
ILMN_1355371	JAK3	10.6548	10.7099	10.868	10.6508	8.4901	8.77981	8.84213	8.45764		JAK3	1687.74	399.601	1.47637e-06	0.000114269	4.22356
ILMN_1369005	EGR1	8.80983	9.24457	8.78423	8.84051	6.99979	7.30869	6.5324	6.4878		EGR1	484.31	113.943	8.79584e-05	0.00136722	4.25046
ILMN_1365255	ENPP1	11.9479	12.5196	12.349	12.2531	9.98569	10.2307	10.2448	10.2498		ENPP1	4930.07	1158.26	4.80263e-06	0.000215907	4.25645
ILMN_1355310	COL12A1	9.8293	10.0379	10.1332	9.63952	7.28405	8.12242	8.07115	7.79828		COL12A1	962.058	225.811	8.01086e-05	0.00128878	4.26045
ILMN_1366337	RGD1560687_PREDICTED	13.3012	13.7731	13.3406	13.4	11.2258	11.4717	11.3122	11.4384		RGD1560687	11219.5	2632.12	2.57028e-06	0.000155202	4.26255
ILMN_1357541	DNASE1L1	6.91514	8.64214	8.17211	7.58863	5.60192	5.55427	5.80657	5.95863		DNASE1L1	227.466	53.0892	0.00158058	0.0108967	4.28459
ILMN_1360286	SLPI	10.975	11.3028	11.5112	11.3068	9.13969	9.19275	8.61381	9.75192		SLPI	2476.29	577.846	0.000183895	0.00228547	4.28538
ILMN_1351825	SLC23A2	6.21659	6.68218	7.00319	6.76713	4.44448	4.67327	4.56228	4.56714		SLC23A2	101.636	23.6176	1.7708e-05	0.000481687	4.30342
ILMN_1358960	CRIM1_PREDICTED	8.61057	9.04364	9.05523	9.00005	6.9419	6.56768	6.82394	6.94868		CRIM1	486.863	113.029	5.12131e-06	0.000225729	4.30741
ILMN_1374180	BHLHB2	9.70044	10.103	9.96662	10.0389	7.76541	7.91832	7.72758	7.94223		BHLHB2	990.659	228.87	8.97618e-07	8.67685e-05	4.32848
ILMN_1351911	RGD1310168_PREDICTED	7.95638	8.23144	8.34725	8.15038	5.99458	6.03006	6.25866	5.93935		RGD1310168	288.288	66.5176	1.15535e-06	9.74758e-05	4.33401
ILMN_1376459	RT1-DB1	10.4213	10.3501	10.9128	10.3929	8.19108	8.08327	8.81462	8.41336		RT1-DB1	1467.65	332.125	4.972e-05	0.000928906	4.41897
ILMN_1362032	PTPRB_PREDICTED	9.58594	9.74525	9.51502	9.72221	7.73126	7.58317	7.48526	7.15849		PTPRB	799.03	179.712	3.58319e-06	0.000188561	4.44617
ILMN_1361533	AEBP1_PREDICTED	9.50005	9.8293	10.1045	9.43648	7.2583	8.037	7.86749	7.09309		AEBP1	841.947	189.227	0.000237485	0.00272762	4.44941
ILMN_1370795	IFITM1_PREDICTED	11.358	11.5988	11.703	11.4216	9.21627	9.21554	9.36744	9.63642		IFITM1	2937.49	656.622	2.63346e-06	0.00015733	4.47364
ILMN_1374662	RGD1565690_PREDICTED	7.59047	8.02747	7.7501	7.86009	5.58301	5.46241	5.67617	5.84987		RGD1565690	223.95	49.9658	2.16696e-06	0.000140473	4.48207
ILMN_1651100	RGD1304601	8.89644	9.51708	9.41994	9.28491	6.93666	7.42437	7.12136	6.97497		RGD1304601	621.492	138.557	1.73584e-05	0.000476784	4.48544
ILMN_1363248	TMEM8_PREDICTED	6.9348	7.12444	7.11193	6.89519	4.96511	4.84913	4.76407	4.82698		TMEM8	129.48	28.8665	9.44928e-08	3.32017e-05	4.4855
ILMN_1353070	MAN1A_PREDICTED	8.17869	8.72423	8.69401	8.57682	6.46813	6.38121	6.25639	6.39759		MAN1A	373.104	83.0455	3.42178e-06	0.000182834	4.49277
ILMN_1651173	RARRES1	10.1843	10.4732	10.6737	10.3637	8.10543	8.13865	8.17664	8.59296		RARRES1	1373.55	305.16	7.76771e-06	0.000295527	4.50109
ILMN_1376736	ARHGAP24	11.463	11.7475	11.8507	11.7637	9.57988	9.45715	9.47336	9.63066		ARHGAP24	3341.35	741.993	4.31905e-07	5.89361e-05	4.50322
ILMN_1372434	PTPRU	9.69562	10.1082	9.90334	9.86245	7.83341	7.68545	7.79263	7.5488		PTPRU	950.405	210.12	8.66186e-07	8.4455e-05	4.52314
ILMN_1365385	LGMN	10.785	10.7583	10.6257	10.8274	8.47108	8.42867	8.60503	8.77509		LGMN	1721.07	380.03	3.12223e-07	5.27976e-05	4.52877
ILMN_1351478	GAD1	7.89439	7.75328	7.53165	8.01172	5.89707	5.41769	5.75604	5.4019		GAD1	222.516	49.1178	1.0134e-05	0.00034741	4.53024
ILMN_1356263	LOC497758	6.72012	7.513	7.03648	6.86927	4.70955	5.05827	4.77541	4.83784		LOC497758	131.118	28.7456	2.40972e-05	0.000586748	4.56131
ILMN_1372825	EHD3	7.80028	7.78529	7.81304	7.48253	5.62362	5.78749	5.84184	4.86789		EHD3	210.881	46.2124	9.54947e-05	0.00143443	4.5633
ILMN_1351494	RATNP-3B	7.13142	6.44952	8.83152	6.83696	5.17388	5.36899	5.28572	4.64448		RATNP-3B	158.942	34.7338	0.00720468	0.0345184	4.576
ILMN_1366566	CD68	11.0237	11.1502	11.4642	11.3793	8.71985	9.1868	9.24742	9.06881		CD68	2442.86	532.162	7.85235e-06	0.000298243	4.59044
ILMN_1367962	LOC310395	9.0656	9.59757	9.23848	9.25666	6.76649	6.84094	7.42368	7.32427		LOC310395	625.809	136.13	3.38179e-05	0.000735213	4.59713
ILMN_1357149	CFH	10.0367	9.26679	9.36019	9.87841	7.55225	6.99716	7.58752	7.5287		CFH	795.387	170.829	8.19904e-05	0.00130494	4.65604
ILMN_1350318	PFKP	11.1644	11.311	11.4355	11.2897	8.9935	8.99205	9.09103	9.1351		PFKP	2521.63	531.129	4.31237e-08	2.61529e-05	4.74767
ILMN_1370619	INHBA	6.76713	6.97353	7.15546	7.14522	4.53214	5.02276	4.89585	4.59724		INHBA	128.92	27.1334	5.29594e-06	0.000230271	4.75135
ILMN_1357800	LOC498795	10.4463	10.4864	10.7173	10.5094	8.27666	8.29833	8.18557	8.37331		LOC498795	1488.72	311.582	6.91729e-08	2.99612e-05	4.77793
ILMN_1372260	MGC109491	11.8645	12.3978	12.1484	12.3373	9.86106	10.1001	9.7915	9.93758		MGC109491	4662.9	970.485	3.12623e-06	0.000173058	4.80471
ILMN_1365510	RGD1306962_PREDICTED	9.25129	9.61939	9.5264	9.39937	7.23673	7.05937	7.00638	7.39443		RGD1306962	698.982	144.43	1.33448e-06	0.000105833	4.8396
ILMN_1372082	LOC304592	7.27364	7.46813	7.84841	7.37993	5.73233	5.26483	4.90661	4.95257		LOC304592	180.084	37.1189	5.76452e-05	0.00102798	4.85155
ILMN_1374245	KA40	10.3374	8.32339	9.74959	9.35027	7.34502	6.75933	7.04251	7.47193		KA40	694.664	142.488	0.00234321	0.014655	4.87523
ILMN_1349635	LTB4DH	9.37262	9.87841	9.86188	9.42216	7.46749	7.28908	7.45637	7.16377		LTB4DH	794.425	162.487	6.04676e-06	0.000254563	4.88917
ILMN_1364908	TMEPAI_PREDICTED	12.6698	13.211	13.3047	13.1344	10.833	11.0515	10.8274	10.4448		TMEPAI	8658.79	1769.57	1.92979e-05	0.000506582	4.89317
ILMN_1356608	LOC499201	7.64994	7.89648	7.55134	7.64889	5.44863	5.3601	5.35772	5.4146		LOC499201	206.023	42.0859	9.48137e-08	3.32017e-05	4.89529
ILMN_1361790	PTGIS	9.05295	9.06481	9.63538	9.27161	6.64405	7.01621	7.13931	7.03865		PTGIS	611.491	124.462	1.16761e-05	0.000375687	4.91309
ILMN_1376780	CFTR	6.84233	7.57163	7.01333	6.97725	4.978	4.63206	4.73204	4.84947		CFTR	137.295	27.817	1.29238e-05	0.000399289	4.93565
ILMN_1365298	MFAP5_PREDICTED	6.99243	7.14327	6.80054	6.90866	4.6171	4.61058	4.48164	4.89116		MFAP5	124.606	25.1088	8.64778e-07	8.4455e-05	4.96262
ILMN_1530390	MGC109491	10.3267	10.3759	10.1706	10.4786	8.07174	8.09936	7.74276	8.18557		MGC109491	1294.29	260.449	1.05199e-06	9.40117e-05	4.96943
ILMN_1376356	LOC191574	7.59454	7.70993	8.00528	7.58317	4.91878	5.94239	5.02866	5.73611		LOC191574	211.312	42.4145	0.000145543	0.00193246	4.98207
ILMN_1373357	SPHK1	8.32579	8.56156	8.37059	8.25876	5.9171	6.4282	6.23399	5.65296		SPHK1	332.953	66.6284	1.48062e-05	0.000433654	4.99717
ILMN_1371878	RIS1	7.35447	8.07332	7.55968	7.54099	5.506	5.87192	4.81928	5.02603		RIS1	198.379	39.5555	0.000174843	0.00220245	5.0152
ILMN_1372022	GCH	9.05724	9.45921	9.30079	9.32257	6.68218	7.31873	7.12834	6.70208		GCH	623.805	124.313	1.27669e-05	0.000398266	5.01802
ILMN_1370606	LRP3	7.4865	8.00376	7.67004	7.79402	4.85687	5.54347	5.81821	5.41075		LRP3	213.572	42.4391	5.29553e-05	0.000970105	5.03244
ILMN_1375530	CNNM2_PREDICTED	8.78608	9.09016	9.1351	9.21131	6.7251	6.94773	6.63957	6.54061		CNNM2	532.14	104.928	1.66812e-06	0.000123523	5.07149
ILMN_1366935	SPNB3	7.76585	8.62906	8.28879	8.34361	5.69146	6.1772	6.35907	5.41969		SPNB3	305.881	60.2069	0.000161714	0.00208488	5.0805
ILMN_1365663	BCL6_PREDICTED	9.80705	9.77607	9.51898	9.95164	7.43394	7.49817	7.15935	7.51657		BCL6	869.133	169.132	1.24966e-06	0.00010235	5.13878
ILMN_1356192	TNFAIP8L3_PREDICTED	7.03437	6.97411	7.02742	6.97805	4.67792	4.59372	4.55804	4.66657		TNFAIP8L3	128.31	24.6594	4.74075e-10	6.1471e-06	5.20328
ILMN_1357083	ADORA2B	9.3734	9.46134	9.38928	9.93866	6.83595	7.18172	7.43128	7.09432		ADORA2B	744.78	140.636	1.1533e-05	0.000372681	5.29581
ILMN_1373859	ABP1	7.49424	6.52895	7.55374	7.12444	4.85304	4.53422	4.97827	4.71286		ABP1	144.542	27.2767	7.89433e-05	0.00127917	5.29908
ILMN_1360946	ANXA8	11.938	11.9397	11.7475	11.7097	9.70824	9.39103	9.34376	9.25129		ANXA8	3650.1	686.721	8.33083e-07	8.33935e-05	5.31526
ILMN_1369387	PARP3	8.48653	8.82651	8.71985	8.55522	6.45245	6.19233	6.15706	6.07233		PARP3	400.88	74.4676	6.49995e-07	6.93831e-05	5.38328
ILMN_1358232	TM7SF2	8.81381	9.15135	9.05418	9.01527	6.71957	6.50767	6.50213	6.58029		TM7SF2	515.08	95.4989	1.40564e-07	3.72097e-05	5.39357
ILMN_1366959	SLC26A6_PREDICTED	10.228	10.4669	10.8538	10.5924	8.00296	8.27295	8.019	8.07653		SLC26A6	1484	273.02	2.72328e-06	0.000160393	5.4355
ILMN_1375110	TMBIM1	11.2645	11.5046	11.3148	11.4355	9.01919	9.03444	8.84537	8.83398		TMBIM1	2664.85	488.849	6.52436e-08	2.98735e-05	5.45126
ILMN_1365425	CMA1	7.04945	7.57547	7.39373	6.71429	4.95696	4.67062	4.63146	4.5425		CMA1	145.335	25.999	2.25143e-05	0.000560939	5.59
ILMN_1368356	FOS	7.01011	7.33599	7.19359	7.40934	4.85255	4.79349	4.68329	4.64257		FOS	150.88	26.778	2.80603e-07	5.12251e-05	5.63448
ILMN_1376744	SLC6A8	9.82769	10.6428	10.4786	10.1916	7.71476	7.92159	8.04255	7.47894		SLC6A8	1247.81	221.239	2.62033e-05	0.000619933	5.64011
ILMN_1375179	AK3L1	7.84137	8.04636	8.20213	7.69383	5.52558	5.50731	5.51021	5.1529		AK3L1	246.582	42.9326	2.21191e-06	0.000141531	5.74346
ILMN_1350784	JUNB	10.6428	10.7036	10.5209	10.7018	8.23971	8.28228	8.11309	7.84089		JUNB	1598.26	278.01	4.09097e-07	5.79503e-05	5.74893
ILMN_1374314	SERPING1	12.5557	12.6648	12.8079	12.5796	9.61939	10.4095	10.3237	10.1057		SERPING1	6436.21	1108.63	9.62161e-06	0.000336396	5.80558
ILMN_1650285	HMOX1	10.4741	11.0927	10.8446	10.5102	8.37059	8.10285	8.11254	8.1555		HMOX1	1698.92	291.1	3.86603e-06	0.000194363	5.83621
ILMN_1359218	IRX3_PREDICTED	7.74971	7.94088	7.75911	8.17211	5.65638	5.57782	5.14496	5.04086		IRX3	239.761	40.9277	8.46961e-06	0.000310686	5.85816
ILMN_1373451	RGD1564160_PREDICTED	9.91459	9.40028	9.97442	9.37461	6.68559	7.49761	7.13142	7.10359		RGD1564160	812.36	137.621	3.24544e-05	0.000715937	5.9029
ILMN_1363691	RGD1562371_PREDICTED	7.67179	8.17412	8.19452	8.14219	5.35538	5.3483	5.45027	5.73321		RGD1562371	264.231	44.3786	2.9522e-06	0.000167066	5.954
ILMN_2039396	NQO1	10.0522	10.7813	10.877	10.3208	7.70157	7.90479	8.07653	8.0296		NQO1	1456.04	243.558	1.85803e-05	0.000494234	5.9782
ILMN_1355888	CLCNKB	7.73467	7.87996	7.83014	8.03478	5.09825	5.75682	5.29303	4.94384		CLCNKB	233.922	38.6658	8.7371e-06	0.000316859	6.04985
ILMN_1365192	S100A4	12.04	11.909	11.7766	11.6825	9.15785	9.3163	8.99868	9.33427		S100A4	3696.66	588.858	3.47615e-07	5.27976e-05	6.27767
ILMN_1353549	RRAS2	10.0996	9.76815	9.49856	9.81478	7.30268	6.82501	7.23254	7.1354		RRAS2	888.525	139.479	3.17209e-06	0.000174256	6.37029
ILMN_1370869	RGD1308059	10.7859	11.1018	10.7747	11.0285	8.23445	7.94913	8.40799	8.39643		RGD1308059	1941.2	303.804	1.10338e-06	9.5255e-05	6.38964
ILMN_1361153	SERINC2	10.349	10.343	10.1064	10.3037	7.69864	7.67179	7.55865	7.43002		SERINC2	1239.5	192.642	6.16926e-08	2.98735e-05	6.43423
ILMN_1363233	PTK2B	7.83273	7.92334	7.80532	7.71729	4.98189	4.98128	5.37014	5.10619		PTK2B	225.92	34.5323	1.76478e-07	4.06579e-05	6.54229
ILMN_1355129	RGD1562057_PREDICTED	7.64945	8.40799	8.34361	8.51064	5.41769	5.48211	5.25983	5.87558		RGD1562057	299.813	45.5318	2.54199e-05	0.000608089	6.5847
ILMN_1368676	LOC314647	7.61928	7.18172	7.18084	7.37221	4.61717	4.58848	4.78524	4.46576		LOC314647	161.85	24.4907	5.52088e-07	6.34422e-05	6.60863
ILMN_1353208	G7C	7.55067	7.75973	7.44927	7.64601	4.85584	4.86583	4.75306	5.03309		G7C	194.203	29.3839	7.5754e-08	3.10446e-05	6.60917
ILMN_1358030	CLDN10_PREDICTED	11.7451	11.7069	11.6325	11.7365	8.83491	8.87526	8.70845	9.47798		CLDN10	3339.17	502.908	4.17471e-06	0.000200057	6.63972
ILMN_1360758	RGD1308626	8.9935	8.99571	8.42407	9.08377	6.20569	6.0354	6.22684	6.03205		RGD1308626	469.266	69.7923	2.5328e-06	0.000153763	6.72376
ILMN_1361466	CLCA2_PREDICTED	7.97126	8.74663	8.49663	8.46602	5.66318	5.66536	5.59144	5.71477		CLCA2	342.541	50.5167	2.82959e-06	0.000163204	6.78075
ILMN_1365396	ANPEP	10.428	10.4845	10.0561	10.4561	7.40294	7.20971	7.78388	7.89721		ANPEP	1310.74	190.472	6.31569e-06	0.000260052	6.88155
ILMN_1365866	PLEKHG4_PREDICTED	7.39668	7.82587	7.70637	7.47282	4.56232	5.03566	4.78068	4.78671		PLEKHG4	194.07	27.691	9.5697e-07	8.84769e-05	7.00843
ILMN_1370050	CSRP1	8.50626	9.0119	9.04496	8.92897	5.78667	5.99662	6.30923	6.06651		CSRP1	468.862	65.7883	2.47598e-06	0.000153172	7.12684
ILMN_1366773	SORD	9.64293	10.1219	9.99841	9.78791	7.12664	7.11096	6.8967	7.07463		SORD	947.371	132.719	3.63265e-07	5.33225e-05	7.13815
ILMN_1352038	NUAK2	9.096	9.24344	9.03591	9.18194	6.16201	6.50087	6.64161	5.86632		NUAK2	563.911	78.3958	4.06609e-06	0.00019821	7.19313
ILMN_1357551	LOC686547	9.91371	10.055	9.98066	10.1843	7.23743	7.13452	7.20068	7.14327		LOC686547	1047.99	144.906	7.67034e-09	1.10104e-05	7.23219
ILMN_1367779	RGD1311155	9.58502	9.20009	9.25129	8.977	6.34991	6.39703	6.43932	6.37344		RGD1311155	610.288	83.8608	4.98473e-07	6.15647e-05	7.2774
ILMN_1349238	TGFA	8.70356	9.78983	9.31225	9.41267	6.7913	6.61637	6.01084	6.29832		TGFA	632.35	86.1756	5.37904e-05	0.000975665	7.33793
ILMN_1358226	USP2	8.39891	9.54963	9.25219	9.49487	5.68458	6.20569	6.57156	6.68669		USP2	577.589	78.0934	0.00016885	0.00214503	7.39613
ILMN_1376603	ATP6V0D2	9.31225	8.38696	8.7954	8.38209	5.22986	6.24733	5.89539	5.942		ATP6V0D2	421.437	56.8324	8.19209e-05	0.00130494	7.41544
ILMN_1373609	TNFRSF12A	9.64881	9.64293	9.72444	9.65709	6.53742	7.02172	7.17435	6.33061		TNFRSF12A	813.68	108.837	6.64324e-06	0.000268899	7.47614
ILMN_1366204	RGD1562486_PREDICTED	7.41688	7.8999	7.9094	7.6848	4.5472	4.62751	5.09869	4.91042		RGD1562486	211.974	27.7796	2.63254e-06	0.00015733	7.63056
ILMN_1353252	SLC26A7_PREDICTED	7.56882	7.57302	7.91106	7.62546	4.61063	4.57806	5.10619	4.52694		SLC26A7	203.599	26.0905	1.44978e-06	0.00011338	7.80359
ILMN_1356386	PON3	10.4524	10.8954	10.55	10.44	7.83399	7.57636	7.451	7.59367		PON3	1535.45	195.87	5.31898e-07	6.27404e-05	7.83911
ILMN_1373404	OACT2	10.0843	10.3344	9.94856	10.4432	7.30494	7.30324	7.0686	7.11038		OACT2	1178.41	146.707	4.15974e-07	5.85562e-05	8.03241
ILMN_2039240	MMP9	10.2105	9.88727	10.851	9.84559	6.59798	7.755	7.26031	7.13931		MMP9	1175.14	145.831	0.000101323	0.00149548	8.05822
ILMN_1363019	GPR87_PREDICTED	8.64708	9.06967	8.5295	8.84213	5.4339	5.76495	6.11	5.55301		GPR87	437.183	52.5444	3.62948e-06	0.000189107	8.32027
ILMN_1350232	PHYH2	11.1264	11.5999	11.7674	11.5046	8.18747	8.38942	8.36107	8.53965		PHYH2	2895.46	330.706	9.1272e-07	8.70067e-05	8.75539
ILMN_1359464	EMB	9.64443	9.41078	8.79112	9.60496	6.13471	6.76385	6.18736	5.78712		EMB	658.401	74.453	3.14244e-05	0.000700553	8.84317
ILMN_1361302	KLF5	10.0909	10.0773	9.34073	10.6855	6.89571	7.18484	6.31083	6.93621		KLF5	1059.09	113.922	6.90018e-05	0.00116153	9.2967
ILMN_1363200	HPD	8.25221	8.70527	8.25784	8.42096	5.16701	4.99697	4.97351	5.58642		HPD	339.924	36.2768	1.7624e-06	0.00012522	9.37029
ILMN_1361251	LOC497811	11.9397	12.0103	11.8628	11.8658	8.67756	8.83979	8.56483	8.67547		LOC497811	3874.15	412.833	5.14892e-09	1.10104e-05	9.3843
ILMN_1374938	ARHGEF5	8.45553	9.38791	9.29337	9.23477	5.85183	6.14295	5.7345	5.56801		ARHGEF5	546.053	56.6625	1.13925e-05	0.000370881	9.63693
ILMN_1359784	LOC362115	6.56648	9.81843	8.67367	7.84333	4.999	5.13817	4.61427	4.76539		LOC362115	299.306	29.4299	0.00296198	0.0174139	10.1702
ILMN_1370066	WISP2	9.11736	8.55586	7.85735	8.88948	4.99826	5.54202	5.3816	5.11246		WISP2	389.374	38.2818	3.17463e-05	0.000705846	10.1712
ILMN_1369752	NR2F6	8.46104	9.95867	9.66092	9.08873	6.00821	6.00789	6.2201	5.42255		NR2F6	627.007	60.3252	0.000100961	0.00149306	10.3938
ILMN_1358246	MMP13	11.1744	11.1334	11.3054	11.2069	7.55865	7.90766	7.74971	8.01989		MMP13	2360.75	224.252	6.38409e-08	2.98735e-05	10.5272
ILMN_1348821	TIMP3	8.71875	9.58594	9.40752	9.36124	5.973	5.58642	6.16669	5.61599		TIMP3	616.672	57.1042	6.66188e-06	0.000268899	10.7991
ILMN_1373689	RGD1308305_PREDICTED	9.35578	8.78935	9.00525	9.21554	6.09129	5.23356	5.0446	6.11765		RGD1308305	545.517	49.2405	2.89405e-05	0.000664786	11.0786
ILMN_1368730	CIPAR1	9.07834	9.45212	8.99149	9.29698	5.45104	6.01596	5.87372	5.57441		CIPAR1	590.067	53.0317	8.07372e-07	8.22826e-05	11.1267
ILMN_1350380	SLC2A8	9.8037	10.1584	9.80904	10.1092	6.69146	6.55767	6.18992	6.36655		SLC2A8	1002.98	87.5114	3.24212e-07	5.27976e-05	11.4611
ILMN_1366338	SDFR2_PREDICTED	8.24221	8.79984	8.51665	8.55452	4.83099	4.9387	5.20654	4.92171		SDFR2	369.212	31.439	2.45324e-07	4.7633e-05	11.7437
ILMN_1364348	CA2	13.5097	13.2022	13.1685	13.3439	9.43043	9.57853	10.0311	9.76472		CA2	10128.1	832.442	3.55648e-07	5.30481e-05	12.1667
ILMN_1352642	SPP1	14.0858	13.908	14.1261	14.0553	9.80904	10.7151	10.0996	11.0393		SPP1	16888.8	1366.01	1.43694e-05	0.000428098	12.3636
ILMN_1374039	MT3	11.551	10.785	11.3081	10.4028	6.70102	7.60408	7.2168	7.39589		MT3	2064.69	150.065	2.32008e-05	0.000572346	13.7586
ILMN_1370716	DSCR1	13.2225	13.7779	13.4122	13.5538	9.47336	9.78983	9.73628	9.70249		DSCR1	11518.1	817.735	1.37321e-07	3.72097e-05	14.0853
ILMN_1650404	LOC499823	11.2267	11.4343	11.0471	11.2407	7.54707	7.83874	7.3736	6.79957		LOC499823	2414	167.701	3.1238e-06	0.000173058	14.3947
ILMN_1367397	GPR176	9.92775	10.9219	10.3622	10.6819	6.3645	6.71629	6.76542	6.56172		GPR176	1421.74	97.1392	3.04597e-06	0.000170658	14.6361
ILMN_1371113	CX3CL1	11.3701	12.0824	12.2396	11.9584	7.96777	8.01311	7.856	7.94325		CX3CL1	3855.34	246.43	8.517e-07	8.39614e-05	15.6448
ILMN_1366613	RGD1560724_PREDICTED	9.04002	9.45358	9.04848	9.5476	5.31424	5.60835	5.48392	4.65892		RGD1560724	618.41	38.4886	3.72685e-06	0.000192502	16.0674
ILMN_1376751	CLDN4	8.71942	9.39727	8.9531	9.41347	5.13085	5.14319	4.93607	5.17311		CLDN4	556.724	34.1971	5.13308e-07	6.26025e-05	16.2798
ILMN_1355487	NRIP3_PREDICTED	8.28361	8.81462	8.39891	8.70356	4.43532	4.55651	4.48599	4.52734		NRIP3	374.852	22.6477	6.54337e-08	2.98735e-05	16.5514
ILMN_1365783	HSPA4L_PREDICTED	10.103	9.82848	9.92775	9.9811	6.00693	5.56428	5.88306	6.09371		HSPA4L	996.061	59.1783	6.78902e-08	2.99612e-05	16.8315
ILMN_1362495	GPR155_PREDICTED	8.34111	9.3274	8.84144	8.74809	4.32089	4.43161	4.64941	4.47161		GPR155	450.227	22.1369	9.19397e-07	8.70067e-05	20.3383
ILMN_1355287	CTRC	11.3719	12.0211	11.7161	11.8821	7.66746	7.09175	7.20831	7.60849		CTRC	3439.08	168.196	6.20053e-07	6.7466e-05	20.4469
ILMN_1348840	SNAP25	8.80713	9.31598	8.8777	9.16528	4.66734	4.52616	4.79409	4.7049		SNAP25	526.95	25.5123	5.10937e-08	2.73089e-05	20.6547
ILMN_1352285	SERPINB1A	12.4634	12.6811	12.7184	12.7065	8.4961	8.05068	8.12111	8.37615		SERPINB1A	6393.36	306.769	2.96177e-08	2.2006e-05	20.841
ILMN_1376661	LBP	9.61651	10.0126	9.87157	9.78573	4.84051	6.19304	5.35827	5.18631		LBP	904.888	42.0645	5.94748e-06	0.000251221	21.5119
ILMN_1369374	IL1RL1	10.826	10.6537	11.0694	10.4234	6.09625	6.21571	6.63681	6.20664		IL1RL1	1713.94	78.1868	2.97663e-07	5.23771e-05	21.921
ILMN_1357380	GPHA2	10.1613	10.5276	10.7685	10.6328	6.30853	6.1279	5.70028	5.90961		GPHA2	1470.97	64.5157	3.16121e-07	5.27976e-05	22.8001
ILMN_1348977	SLC39A2_PREDICTED	10.9658	11.2138	10.861	11.1787	6.52846	6.64236	6.51936	6.05629		SLC39A2	2127.34	86.6194	9.48819e-08	3.32017e-05	24.5596
ILMN_1351677	CCL19_PREDICTED	9.6537	9.6917	10.0903	9.78919	5.62429	4.83679	4.77274	5.48927		CCL19	895.291	36.2717	1.27833e-06	0.000103941	24.6829
ILMN_1360908	TFRC	10.9799	11.5711	11.3839	11.3733	6.29392	6.57782	6.28401	6.79455		TFRC	2569.12	89.7335	1.46922e-07	3.8036e-05	28.6306
ILMN_1356828	ARG1	10.519	10.6582	10.5977	10.3611	5.39604	5.44239	5.47379	6.08584		ARG1	1482.7	48.4866	1.32221e-07	3.65662e-05	30.5797
ILMN_1357359	SLC24A4_PREDICTED	12.0332	12.2531	12.1982	12.1484	6.99298	7.17193	6.83149	7.29745		SLC24A4	4570.75	134.687	7.75803e-09	1.10104e-05	33.9362
ILMN_1350537	SLC26A1	10.4295	9.93611	9.98756	9.65992	4.7492	4.60475	4.84098	4.56496		SLC26A1	1026.32	25.812	7.54532e-08	3.10446e-05	39.7615
ILMN_1364698	LOC298340	9.45305	10.4257	9.75406	10.3442	4.64915	4.65	4.72363	4.57625		LOC298340	1019.93	25.1025	4.8912e-07	6.15647e-05	40.6306
ILMN_1371607	SLC1A1	12.8079	12.9978	12.9343	12.8869	7.23869	7.59838	7.73067	6.87309		SLC1A1	7679.09	164.302	1.32447e-07	3.65662e-05	46.7376
ILMN_1376422	SLC34A2	11.1955	11.4155	10.9397	11.2138	4.96563	5.28794	5.06947	5.34013		SLC34A2	2338.13	35.8971	7.36659e-09	1.10104e-05	65.1343
ILMN_1364008	KCNN4	11.2203	11.7862	11.5068	11.7161	4.93855	5.89188	5.26421	5.46129		KCNN4	3013.78	41.903	2.08755e-07	4.37171e-05	71.9229
ILMN_1365636	CCK	9.88174	12.0613	11.7182	11.5534	4.91138	4.82146	5.36651	5.09514		CCK	2527.82	33.0968	1.60111e-05	0.000457637	76.3766
ILMN_1372497	CAR6	11.9183	12.0974	12.1091	12.331	5.28364	5.23702	5.36269	5.78667		CAR6	4432.63	42.7397	8.98072e-09	1.18984e-05	103.712
ILMN_1370608	KLK4	11.8712	12.0631	11.7778	12.1286	4.61633	4.66771	4.66645	5.0366		KLK4	3984.52	26.8486	2.01059e-09	7.54743e-06	148.407
ILMN_2040219	KLK4	13.2628	13.4744	13.1605	13.461	5.14191	5.74757	5.62339	6.48398		KLK4	10366.8	53.788	1.96944e-07	4.26517e-05	192.734
ILMN_1355623	S100G	12.7212	12.918	12.4608	12.2491	4.88342	5.06138	4.76867	5.24945		S100G	6153.8	31.7951	1.19863e-08	1.34983e-05	193.546
ILMN_1353556	CSN10	13.1916	12.8079	12.8431	13.219	4.44142	4.73724	4.53761	5.25111		CSN10	8279.89	26.757	1.86236e-08	1.80634e-05	309.448
ILMN_1363280	SST	4.85884	4.44903	4.40573	4.53847	9.45587	4.74225	4.71559	8.80632		SST	23.6377	121.938	0.114327	0.280379	-5.15864
ILMN_1366951	GBA3_PREDICTED	9.98699	4.47924	5.90918	8.88619	9.6502	9.60723	9.52703	9.93816		GBA3	159.278	820.668	0.114586	0.280615	-5.15243
ILMN_1372175	LOC501530	7.65046	7.28084	7.17078	5.33318	10.0652	9.85749	9.82531	6.73967		LOC501530	116.067	557.153	0.0546059	0.166134	-4.80027
ILMN_1364952	DKK1_PREDICTED	4.59857	4.43817	4.91342	4.49479	4.75539	6.2201	7.04506	7.77705		DKK1	24.4411	87.3903	0.0311974	0.108703	-3.57554
ILMN_1366091	RRAD	5.65296	5.19174	4.90231	5.00086	8.29902	7.90533	5.85376	5.58246		RRAD	36.4277	120.271	0.0525178	0.161306	-3.30163
ILMN_1374446	CRMP1	4.85366	4.82037	5.16503	5.15323	5.4042	6.02386	6.97725	7.78839		CRMP1	31.9573	93.5993	0.0270424	0.0969096	-2.92889
ILMN_1360602	SMPD3	5.77889	5.57242	5.21379	5.42831	5.82228	5.81224	7.90533	8.27057		SMPD3	45.2032	123.863	0.0731318	0.205394	-2.74015
ILMN_1368588	LOC501224	7.85666	6.26317	6.46426	6.59437	8.7673	7.95395	7.8624	8.09671		LOC501224	111.015	288.033	0.0160575	0.0643528	-2.59453
ILMN_1367908	LOC363434	8.88806	7.01703	7.4191	8.02747	9.72358	8.72578	9.06058	9.22594		LOC363434	228.795	581.635	0.0257639	0.0934005	-2.54216
ILMN_1349030	IL1R2	5.93866	5.66942	5.53634	5.52464	7.56143	6.32521	7.71052	6.44917		IL1R2	50.8179	129.032	0.0116034	0.0500725	-2.5391
ILMN_1350559	LOC501221	7.48837	5.79104	6.36255	6.69332	8.3501	7.49548	7.85474	7.83127		LOC501221	95.9239	236.041	0.0167699	0.0665095	-2.46072
ILMN_1360900	WBP5_PREDICTED	10.1293	8.58491	8.66287	9.80705	11.2802	9.89374	9.90334	11.1167		WBP5	628.612	1497.67	0.0612829	0.180452	-2.38251
ILMN_1360314	LGALS5	9.19383	8.16573	9.02989	8.7505	9.11386	10.7267	10.5986	9.6808		LGALS5	441.108	1045.5	0.0313881	0.109199	-2.37017
ILMN_1359502	LOC363181	7.18172	5.78749	5.39052	5.78554	8.20449	7.14986	6.91268	6.80331		LOC363181	65.6316	154.085	0.0513297	0.158449	-2.34773
ILMN_1370541	LOC497667	6.4242	6.21381	6.08052	6.10967	6.24158	6.79893	7.84137	8.56218		LOC497667	73.8766	164.395	0.0705427	0.200206	-2.22526
ILMN_1367788	ALAS2	6.12231	5.42875	6.03742	5.93341	6.16946	8.05981	7.11833	6.44952		ALAS2	58.9114	123.578	0.054388	0.165717	-2.09769
ILMN_1376663	LOC287167	11.2973	10.5768	11.524	11.3455	11.1816	13.0886	12.7585	11.9202		LOC287167	2329.63	4827.96	0.0698817	0.198781	-2.07242
ILMN_1357730	NPY	9.44315	6.9103	7.83645	7.73277	8.36559	10.8051	8.59818	8.24097		NPY	252.592	512.873	0.251041	0.472902	-2.03044
ILMN_1357152	LOC501681	6.11852	4.93542	5.74373	5.55268	6.25581	7.22684	6.72073	6.12554		LOC501681	48.0875	95.8185	0.0299693	0.105208	-1.99259
ILMN_1362284	LOC498823	4.71109	4.74382	4.81372	4.76952	5.13975	6.63223	5.6465	5.58266		LOC498823	27.0872	53.828	0.0200818	0.0766356	-1.98721
ILMN_1358966	LOC292073	5.15424	5.39787	5.01139	4.70683	6.7053	6.40816	5.86735	4.87955		LOC292073	33.5347	62.47	0.0799552	0.219231	-1.86284
ILMN_1357299	RGD1562055_PREDICTED	7.23011	6.66229	6.31295	6.90928	8.24221	7.46996	7.49424	7.46749		RGD1562055	109.794	203.442	0.0171154	0.0675589	-1.85294
ILMN_1360706	SLC7A3	4.58996	4.55349	4.60499	4.55746	5.24914	5.55076	6.10858	4.91307		SLC7A3	23.8592	43.8767	0.0134662	0.0561042	-1.83899
ILMN_1353147	RGD1562107_PREDICTED	6.02818	6.65306	7.05116	6.99172	7.3563	7.47132	7.41834	7.96101		RGD1562107	102.61	187.629	0.0186861	0.0722021	-1.82857
ILMN_1371267	ALOX15	10.1731	8.80292	10.4961	10.0187	9.95494	11.2396	11.3915	10.2925		ALOX15	937.521	1686.29	0.148522	0.33432	-1.79867
ILMN_1376733	KRT1-23	4.58344	4.95066	5.08338	4.53794	5.93455	5.73275	5.86823	4.97064		KRT1-23	27.6433	49.4035	0.0181693	0.070727	-1.78718
ILMN_1358514	EIF2S1	8.95209	7.85782	7.63828	8.25107	9.23509	8.79626	8.90017	9.07394		EIF2S1	288.978	512.485	0.0347792	0.118065	-1.77344
ILMN_1370118	RPL7	12.1761	11.2203	11.3675	11.6899	12.482	12.2245	12.3763	12.6521		RPL7	3133.24	5532.5	0.0118268	0.0508251	-1.76574
ILMN_1359890	CHRNB4	5.47001	5.31658	4.90472	5.53832	6.4573	6.32827	6.2232	5.49927		CHRNB4	39.5995	69.8899	0.0189685	0.0731515	-1.76492
ILMN_1367343	LOC363915	5.97541	6.44096	6.88509	6.44952	6.83477	7.29077	7.70903	7.16584		LOC363915	86.687	152.229	0.0202031	0.077007	-1.75608
ILMN_1373786	LOC497668	8.19554	6.90465	7.22561	7.11096	8.87286	7.98161	8.0111	7.78041		LOC497668	164.186	286.322	0.0764919	0.212432	-1.74388
ILMN_1357040	RGD1309383	6.40921	5.89904	5.35221	5.42718	6.78838	6.68411	6.50344	6.30923		RGD1309383	54.641	95.0945	0.0239222	0.0881978	-1.74035
ILMN_1353415	CAPN8	4.42527	4.51714	4.37226	4.41396	4.74675	5.98642	4.56262	5.54817		CAPN8	21.588	37.0394	0.0601276	0.17791	-1.71574
ILMN_1363991	MAEL_PREDICTED	4.52814	4.88469	5.08028	5.57869	4.46221	5.25983	6.7913	6.6463		MAEL	32.4006	55.3268	0.247385	0.468735	-1.70759
ILMN_1369573	LOC688712	11.5522	10.7542	10.3467	11.0901	11.9347	11.5554	11.5678	11.7451		LOC688712	1958.84	3328.74	0.0301141	0.105615	-1.69935
ILMN_1357676	ARG2	7.21762	6.23823	6.49255	6.71218	7.58966	7.4191	7.28023	7.41229		ARG2	101.487	171.887	0.0129076	0.0543297	-1.69369
ILMN_1367895	RGD1566002_PREDICTED	6.81902	6.06982	5.48631	6.26037	7.03395	6.80644	6.72445	7.09993		RGD1566002	71.4508	120.776	0.0396008	0.130023	-1.69034
ILMN_1358743	LOC367874	7.02977	6.18736	6.45192	6.67801	7.61091	7.01744	7.19801	7.53273		LOC367874	96.12	161.991	0.0159893	0.0641367	-1.6853
ILMN_1375039	DSCR1L1	9.88787	8.61318	8.96136	9.096	9.79765	9.78841	9.9022	10.0607		DSCR1L1	564.02	947.017	0.0354857	0.119899	-1.67905
ILMN_1357070	RNPC1_PREDICTED	6.82453	6.24901	7.03032	6.56225	6.77109	8.37794	7.73832	6.75017		RNPC1	101.584	169.998	0.13568	0.314103	-1.67348
ILMN_1370157	CST6	10.2265	10.5818	9.83027	10.0674	11.6749	10.2255	10.5682	11.1955		CST6	1157.26	1932.21	0.0853631	0.229083	-1.66964
ILMN_1354915	RGD1561871_PREDICTED	7.34419	6.47889	6.72833	6.85457	7.88805	7.48599	7.50203	7.48683		RGD1561871	115.48	192.769	0.0117979	0.0507398	-1.66928
ILMN_1356180	RGD1310320	5.95357	5.73096	5.67005	6.12506	6.68411	6.62573	6.0533	7.04773		RGD1310320	58.4815	97.1888	0.0191452	0.0736729	-1.66187
ILMN_1349652	OPCML	4.72228	4.79636	4.65846	4.79636	6.02487	5.81587	5.41295	4.63988		OPCML	26.7852	44.4279	0.0550864	0.167076	-1.65867
ILMN_1350555	BUB1B	6.06023	5.955	6.17466	5.48446	6.26916	6.61291	6.65417	7.05596		BUB1B	60.4885	100.291	0.0164245	0.0654162	-1.65802
ILMN_1349180	ARHGEF9	5.57086	5.58642	5.98697	6.0041	6.11581	6.65767	6.84094	6.36255		ARHGEF9	55.2188	90.1492	0.0123656	0.0526085	-1.63258
ILMN_1359441	PLA2G2A	8.05805	5.98642	6.72445	6.80968	6.61441	9.47045	7.13217	7.18263		PLA2G2A	118.986	194	0.393862	0.620702	-1.63045
ILMN_1370445	LOC497802	6.25037	6.48969	6.64041	6.746	7.28584	6.95836	7.00319	7.69298		LOC497802	92.5151	150.654	0.0126284	0.0534945	-1.62842
ILMN_1371803	MPHOSPH1_PREDICTED	5.21397	5.36102	4.70472	4.73771	5.91013	5.39525	5.61256	5.88196		MPHOSPH1	32.0967	51.9833	0.0149519	0.0607546	-1.61958
ILMN_1361642	RGD1307365	6.18556	6.57327	6.2725	6.71957	7.27802	7.28023	6.64839	7.31528		RGD1307365	86.6858	140.116	0.0145738	0.0595512	-1.61637
ILMN_1353565	RGD1305844	4.48351	4.39588	4.61042	4.5074	4.98747	4.74436	5.64787	5.38296		RGD1305844	22.6165	36.5213	0.0153414	0.0620278	-1.61481
ILMN_2040341	FECH_PREDICTED	8.26005	8.3405	8.72578	8.33361	8.67547	9.6173	9.35202	8.78054		FECH	341.321	551.162	0.0323032	0.111458	-1.61479
ILMN_1351850	RGD1306636_PREDICTED	5.02314	5.33184	5.31658	4.93253	5.61672	5.97868	6.3228	5.42		RGD1306636	35.5314	57.0656	0.0225102	0.0840095	-1.60606
ILMN_1358071	NCK1_PREDICTED	5.00756	5.18724	4.76818	5.36651	5.85684	5.70281	5.30914	6.16108		NCK1	33.8803	54.0966	0.0213894	0.0806262	-1.5967
ILMN_1364435	RGD1307119	4.98785	4.99075	4.57799	4.90169	5.16116	5.40835	5.59825	5.98982		RGD1307119	29.1327	46.5076	0.0150448	0.0610657	-1.5964
ILMN_1376600	TPST1	8.40322	8.52411	8.75929	8.55114	8.88679	9.40823	9.65103	8.9863		TPST1	377.266	601.777	0.0132777	0.0555036	-1.5951
ILMN_1358981	RGD1308290_PREDICTED	7.10124	8.12482	7.48253	7.68854	8.04313	8.62163	7.98434	8.44021		RGD1308290	193.915	309.186	0.0430917	0.139008	-1.59443
ILMN_1361017	LOC500398	7.5145	6.98715	6.62778	6.99923	8.08254	7.50116	7.53846	7.69383		LOC500398	130.886	208.514	0.0247387	0.0906441	-1.5931
ILMN_1376408	MIST1	4.56719	4.61961	4.48834	4.62321	4.90991	5.35865	5.8903	4.82373		MIST1	23.828	37.94	0.0346905	0.117901	-1.59224
ILMN_1376949	DTNB	6.12031	5.76322	5.61326	5.55212	6.89205	6.40677	6.43745	5.98325		DTNB	54.2755	86.2159	0.025101	0.0916778	-1.58849
ILMN_1370145	MTERFD3	5.29645	5.40332	4.82306	5.51638	6.68804	5.76882	5.31317	5.92661		MTERFD3	38.3141	60.7226	0.086162	0.23056	-1.58486
ILMN_1365566	RGD1310131_PREDICTED	5.4802	5.33663	5.87558	5.41831	5.94728	5.71477	6.83251	6.2725		RGD1310131	46.1315	73.0983	0.0492716	0.154066	-1.58457
ILMN_1361318	MMP16	5.9364	5.51989	5.38469	5.20752	5.84734	6.13542	6.39731	6.32168		MMP16	45.6368	72.2757	0.0153167	0.0619686	-1.58372
ILMN_1372092	RGD1562469_PREDICTED	6.31345	6.01477	6.53498	5.96653	7.26766	6.60738	6.82011	6.77806		RGD1562469	73.8965	116.833	0.0143853	0.0590164	-1.58103
ILMN_1351017	EMP2	7.58863	7.11378	6.79687	7.41834	8.04804	7.77593	7.84015	7.869		EMP2	150.061	236.105	0.0119969	0.0514089	-1.57339
ILMN_1651063	LOC686564	8.91822	7.96101	7.64432	8.29534	9.20617	8.648	8.70933	8.86939		LOC686564	295.03	464.079	0.0720541	0.203344	-1.57299
ILMN_1363683	RGD1565806_PREDICTED	7.40294	6.7913	6.82569	7.46813	7.86749	7.76218	7.83732	7.63146		RGD1565806	139.297	218.974	0.0136152	0.05662	-1.57199
ILMN_1365373	LOC366784	5.6037	5.77657	5.6433	6.01477	6.69396	5.96291	6.46813	6.51589		LOC366784	54.1762	85.049	0.0117684	0.0506712	-1.56986
ILMN_1370706	LOC367923	10.9382	9.9343	9.89642	10.2916	11.13	10.8927	10.6357	10.9938		LOC367923	1230.58	1928.18	0.0488875	0.153292	-1.56688
ILMN_1360296	SLC39A10_PREDICTED	5.11246	5.56243	5.5223	5.15011	5.65225	6.09018	5.83064	6.35076		SLC39A10	40.4152	63.1608	0.0158673	0.0637163	-1.5628
ILMN_1361028	RGD1562489_PREDICTED	4.67799	4.80712	4.41848	4.56619	5.53597	4.78132	5.08414	5.62839		RGD1562489	24.5465	38.2518	0.0246583	0.0904083	-1.55834
ILMN_1363166	RGD1564055_PREDICTED	6.33003	5.43448	5.93801	5.86031	7.02311	6.3645	6.34567	6.38247		RGD1564055	59.3307	92.3436	0.0413994	0.134593	-1.55642
ILMN_1370927	MGC72957	11.1666	10.4234	10.5037	10.6759	11.453	11.0564	11.2246	11.5799		MGC72957	1654.75	2571.64	0.0204159	0.0776475	-1.55409
ILMN_1369408	LOC306805	6.59437	6.15626	5.84934	6.19896	6.6646	7.21079	6.39882	7.04506		LOC306805	73.5032	113.757	0.0386787	0.127863	-1.54765
ILMN_1371431	CASP8	5.93951	5.57367	5.53042	5.2355	6.49669	6.10605	6.16794	6.02818		CASP8	47.4974	73.5021	0.012042	0.0515534	-1.5475
ILMN_1350628	ADD2	5.72038	4.84578	5.62802	5.87045	5.26012	6.72337	6.69008	5.90788		ADD2	45.7646	70.7845	0.183261	0.385188	-1.54671
ILMN_1365259	MGC94941	9.46679	9.36279	9.55031	9.42896	9.55966	10.6662	10.2498	9.82596		MGC94941	700.485	1078.95	0.0444656	0.142198	-1.54029
ILMN_1349081	RGD1306941_PREDICTED	6.19828	5.94573	5.71712	6.34032	6.66158	6.35575	6.80126	6.87241		RGD1306941	66.2737	102.023	0.0132232	0.0553274	-1.53942
ILMN_1373661	RGD1563278_PREDICTED	5.49172	5.53597	6.06464	5.40301	6.53657	6.08864	6.20664	6.14295		RGD1563278	49.3109	75.7777	0.0137969	0.0572385	-1.53673
ILMN_1359510	NS5ATP9	6.66735	6.36362	6.33736	6.46813	6.98402	6.42295	7.15721	7.74276		NS5ATP9	87.9807	134.993	0.0709701	0.201113	-1.53434
ILMN_1650257	LOC366504	5.33318	5.66228	5.53534	5.90428	6.45856	6.44818	6.10237	5.89433		LOC366504	48.7987	74.8464	0.0148803	0.0605726	-1.53378
ILMN_1360685	NOTCH2	5.57367	5.32629	5.25527	5.06122	5.96376	6.40865	5.57367	5.73096		NOTCH2	39.5091	60.5167	0.0264738	0.0953727	-1.53171
ILMN_1353146	ECT2_PREDICTED	6.00471	6.31408	5.90961	5.6493	6.47989	6.39181	6.51484	6.92551		ECT2	62.658	95.5384	0.0153469	0.062035	-1.52476
ILMN_2040432	NGFRAP1	9.14906	9.44588	9.53648	9.42584	10.3412	9.64969	9.78135	10.2179		NGFRAP1	670.604	1022.25	0.0172993	0.0680958	-1.52438
ILMN_1361370	RYBP_PREDICTED	9.48676	8.89834	8.79299	9.25962	9.92194	9.73464	9.60082	9.60157		RYBP	552.346	840.289	0.0143679	0.0590095	-1.52131
ILMN_1357928	MGC72567	5.42473	5.84734	6.09018	5.45062	6.43105	6.40455	6.20814	6.178		MGC72567	52.1003	79.0906	0.0134404	0.0560277	-1.51805
ILMN_1371636	RGD1308089_PREDICTED	7.58317	8.43912	8.26563	8.16496	8.75852	8.94061	8.573	8.57767		RGD1308089	276.9	419.478	0.0265803	0.0956645	-1.51491
ILMN_1370928	LOC501493	4.92217	4.68366	4.64281	4.60475	5.57608	5.49944	5.41969	4.74583		LOC501493	26.2337	39.6778	0.026309	0.0949306	-1.51248
ILMN_1354270	RACGAP1_PREDICTED	5.04946	5.5514	5.48522	4.97409	5.89858	5.87097	5.63338	6.04099		RACGAP1	38.4535	58.1206	0.0127819	0.0539571	-1.51145
ILMN_1357293	RGD1561875_PREDICTED	12.1997	11.5156	11.4883	11.7182	12.3787	12.2473	12.3719	12.3068		RGD1561875	3397.98	5135.04	0.0119709	0.0513172	-1.5112
ILMN_1367616	KCNE3	5.03379	5.79835	5.03104	5.14621	6.00789	5.72108	5.86197	5.79703		KCNE3	38.1166	57.5599	0.0219782	0.0823358	-1.5101
ILMN_1371489	TAS2R41	6.45283	6.078	5.38044	6.00377	6.80054	6.36518	6.58814	6.53068		TAS2R41	63.0646	95.0842	0.0484518	0.15235	-1.50773
ILMN_1360732	LOC365059	11.6783	11.2562	11.0042	11.5493	12.1399	11.8389	11.8799	11.9819		LOC365059	2650.41	3984.43	0.0119548	0.0512679	-1.50333
ILMN_1373500	SDFR1	9.86245	9.24797	9.39368	9.65563	10.3813	9.78042	10.197	10.1529		SDFR1	744.4	1118.93	0.0194654	0.0747647	-1.50313
ILMN_1369834	KLK11_PREDICTED	4.6163	5.07448	5.03733	5.19051	5.88065	5.2295	5.65438	5.50052		KLK11	31.5519	47.3818	0.0195283	0.0749296	-1.50171
ILMN_1374560	LARGE_PREDICTED	5.16116	5.73739	5.42509	5.39762	6.04565	6.62963	5.7158	5.67512		LARGE	43.1209	64.7385	0.0576483	0.17247	-1.50133
ILMN_1357130	CFLAR	5.42913	6.09018	6.17565	6.67975	6.75281	6.32057	6.66313	6.98276		CFLAR	68.2935	102.524	0.0908826	0.239269	-1.50123
ILMN_1361358	LOC288978	7.97269	7.9573	8.14135	8.18187	8.70774	8.49441	8.658	8.73226		LOC288978	267.482	401.179	0.000301604	0.00323682	-1.49983
ILMN_1363018	BPY2IP1_PREDICTED	8.51344	8.83297	9.05246	8.80825	9.32257	9.43648	9.4943	9.29196		BPY2IP1	446.272	669.216	0.00284462	0.0169585	-1.49957
ILMN_1372952	RGD1566204_PREDICTED	5.91634	5.75258	5.66258	5.80619	6.32007	6.3493	6.54676	6.25819		RGD1566204	55.1169	82.6293	0.000381142	0.00384781	-1.49916
ILMN_1364293	DNCLI2	11.8577	11.9772	12.1962	12.0436	12.5557	12.6672	12.6469	12.5408		DNCLI2	4149.33	6219.74	0.000281823	0.00307385	-1.49897
ILMN_1374858	PBK_PREDICTED	6.98889	7.10706	6.9482	6.90687	7.28293	7.26292	7.6835	8.05696		PBK	126.918	190.227	0.0234573	0.0867534	-1.49881
ILMN_1357172	RGD1308635_PREDICTED	9.45449	9.37943	9.36526	9.32989	9.94526	9.96662	10.0453	9.90407		RGD1308635	667.334	999.669	6.15493e-06	0.000255811	-1.498
ILMN_1362324	LOC501503	6.55626	6.89519	6.59999	6.5766	7.13031	7.36592	7.23605	7.22636		LOC501503	100.916	151.131	0.000785589	0.00643412	-1.4976
ILMN_1352400	SLC26A11_PREDICTED	4.933	6.08995	4.94172	4.85687	5.89812	5.81448	5.955	5.48237		SLC26A11	36.8958	55.2344	0.113012	0.27809	-1.49704
ILMN_1353492	LOC366286	5.33261	5.71938	5.87146	5.87329	6.34172	6.31295	6.13332	6.33683		LOC366286	51.9548	77.7735	0.00534446	0.0276022	-1.49694
ILMN_1362518	LOC687424	6.06402	5.76607	5.62362	5.72185	6.32119	6.17891	6.2092	6.7938		LOC687424	55.4797	83.0422	0.0145543	0.059482	-1.4968
ILMN_1358623	WNT6_PREDICTED	8.12242	8.18109	8.27225	8.2187	8.99097	8.70416	8.72121	8.70356		WNT6	293.785	439.578	0.000283915	0.00309217	-1.49626
ILMN_1353584	RGD1310503_PREDICTED	7.31147	7.18778	7.11038	7.21392	7.98768	7.64601	7.71799	7.79623		RGD1310503	147.635	220.858	0.000465869	0.00440281	-1.49598
ILMN_1368216	ARHGAP12_PREDICTED	10.0478	9.92775	9.79877	10.0039	10.4779	10.5571	10.5049	10.5605		ARHGAP12	985.385	1473.54	5.86813e-05	0.00103987	-1.4954
ILMN_1357010	RGD1564778_PREDICTED	10.4267	10.3412	10.3873	10.3571	10.9249	11.0712	10.948	10.8893		RGD1564778	1330.77	1989.74	1.13536e-05	0.000370782	-1.49517
ILMN_1367750	RGD1306289_PREDICTED	5.8395	6.18222	6.29502	5.89087	6.37653	6.98552	6.65471	6.51155		RGD1306289	66.3444	99.1868	0.0147563	0.0601767	-1.49503
ILMN_1367956	ZCCHC11_PREDICTED	7.66911	7.61784	7.80479	8.0807	8.27109	8.48653	8.36942	8.36559		ZCCHC11	221.799	331.567	0.00211726	0.0135938	-1.49489
ILMN_1359067	ZFP265	11.6194	11.6289	11.7273	11.6749	12.2093	12.2722	12.2656	12.2226		ZFP265	3241.94	4845.47	1.06561e-06	9.40117e-05	-1.49462
ILMN_1650363	NSUN5_PREDICTED	6.8772	6.83392	7.18263	6.88391	7.43436	7.38345	7.6879	7.59047		NSUN5	123.162	184.062	0.00160141	0.0110032	-1.49447
ILMN_1371140	COPE_PREDICTED	9.50748	9.39537	9.41347	9.49054	10.1414	9.98569	9.93948	10.0561		COPE	700.246	1045.99	3.14265e-05	0.000700553	-1.49375
ILMN_1362636	RGD1563325_PREDICTED	12.1701	12.2143	12.3644	12.32	12.7744	12.8954	12.9035	12.8103		RGD1563325	4929.36	7362.18	4.43345e-05	0.000873619	-1.49354
ILMN_1356646	MYBBP1A	8.79835	8.79835	8.71875	8.81975	9.26427	9.34299	9.54069	9.29768		MYBBP1A	440.745	657.754	0.000120947	0.00170043	-1.49237
ILMN_1353130	SLC6A3	4.82364	4.40584	4.53159	4.53369	5.14987	5.35306	5.29457	4.80635		SLC6A3	23.8132	35.5299	0.00877564	0.0402553	-1.49203
ILMN_1357489	LOC499625	8.69826	8.70696	8.55033	8.90891	9.27702	9.24742	9.32558	9.32257		LOC499625	420.545	627.359	0.000271773	0.00300351	-1.49178
ILMN_1368833	NOL1_PREDICTED	5.29358	5.22608	5.04573	5.30857	5.92943	5.57901	5.80316	5.87045		NOL1	37.2324	55.5422	0.001038	0.00796825	-1.49177
ILMN_1376697	RT1-KE4	9.83757	9.88654	9.91901	9.7273	10.4184	10.4463	10.4184	10.3934		RT1-KE4	918.161	1369.22	1.10912e-05	0.000365766	-1.49126
ILMN_1351401	BRWD1_PREDICTED	6.3784	6.23233	6.36964	6.41605	7.0623	7.03072	6.8152	6.79326		BRWD1	81.5214	121.547	0.000389211	0.00390651	-1.49098
ILMN_1368785	RGD1310348_PREDICTED	9.27348	9.38031	9.35841	9.3307	10.0126	9.95229	9.90726	9.77531		RGD1310348	646.149	963.312	4.63629e-05	0.000894033	-1.49085
ILMN_1352699	RGD1564725_PREDICTED	9.54401	9.53001	9.46964	9.57549	10.1712	10.0206	10.0674	10.1644		RGD1564725	739.183	1101.99	1.09532e-05	0.0003644	-1.49082
ILMN_1358828	FBXO5_PREDICTED	6.21381	6.25704	6.37881	6.18282	6.98745	6.671	6.68863	6.98745		FBXO5	76.5388	114.059	0.00112242	0.00843235	-1.49021
ILMN_1361935	MGC72973	13.5286	13.0992	13.0035	12.9223	13.1916	14.4783	13.9505	13.2351		MGC72973	9016.73	13436.6	0.138336	0.318081	-1.49018
ILMN_1359992	TG	5.25111	5.29435	5.05113	5.06474	5.78882	5.45783	5.58	6.13332		TG	35.8856	53.4454	0.0116649	0.0503021	-1.48933
ILMN_1352960	SPAG4	6.39004	6.50027	6.79326	6.40265	6.96034	7.18263	7.19255	7.04704		SPAG4	91.8722	136.773	0.00191475	0.0125549	-1.48873
ILMN_1349753	LOC501395	4.76769	4.44413	4.50696	4.58282	5.64988	4.64558	5.19071	5.11085		LOC501395	23.8415	35.4879	0.0384769	0.127443	-1.48849
ILMN_1354434	PPFIA1_PREDICTED	7.52149	7.65046	7.94913	7.73832	8.34524	8.20816	8.50045	8.09989		PPFIA1	210.088	312.656	0.00371901	0.0208724	-1.48822
ILMN_1372931	LOC499465	5.51155	5.26468	5.03645	5.64192	5.84642	5.76814	6.1586	5.97541		LOC499465	41.1738	61.2714	0.011281	0.0489702	-1.48812
ILMN_1355002	RGD1309394_PREDICTED	5.59322	6.09893	5.63815	5.44374	6.19189	6.03742	6.37486	6.46321		RGD1309394	51.7509	77.0032	0.0151354	0.0613782	-1.48796
ILMN_1367784	RGD1562073_PREDICTED	11.4099	10.9572	10.7132	10.9382	11.8545	11.4575	11.396	11.6013		RGD1562073	2054.57	3055.76	0.0182277	0.0708778	-1.4873
ILMN_1650532	MYCN	8.11188	7.65465	8.14643	8.0771	8.49189	8.61318	8.73734	8.43827		MYCN	255.559	380.082	0.00507255	0.0265145	-1.48726
ILMN_1362429	SORT1	5.21421	5.05505	4.88608	4.91928	6.02908	5.41593	5.66665	5.25324		SORT1	32.4165	48.2088	0.0211182	0.0798598	-1.48717
ILMN_1357233	CAND2	7.45735	7.74059	7.72991	7.6616	8.0111	8.21976	8.37659	8.27225		CAND2	200.487	298.157	0.00130431	0.00937065	-1.48716
ILMN_1365562	LOC500974	8.85002	8.94933	9.10492	8.85058	9.38695	9.75599	9.52926	9.37262		LOC500974	490.706	729.722	0.00177232	0.0118311	-1.48709
ILMN_1374685	TRIM27_PREDICTED	9.64659	9.55424	9.55966	9.38928	10.2234	10.0931	10.0152	10.1072		TRIM27	743.115	1104.93	0.000163632	0.00210119	-1.48689
ILMN_1376341	POLB	8.573	8.65281	8.37172	8.50398	9.12477	9.18838	9.14906	8.92697		POLB	368.463	547.72	0.000471102	0.00443833	-1.4865
ILMN_1359257	AP3M1	6.85532	6.8058	6.79244	7.02311	7.47193	7.27739	7.35559	7.65772		AP3M1	116.903	173.725	0.00113286	0.00848818	-1.48606
ILMN_1650615	RGD1307981_PREDICTED	12.1916	11.8964	11.7828	12.0348	12.6392	12.3915	12.5126	12.6469		RGD1307981	4029.61	5986.64	0.00176796	0.0118055	-1.48566
ILMN_1360587	CCNB2	9.89506	9.8643	9.99623	9.66483	10.3508	10.1377	10.4147	10.8003		CCNB2	926.154	1375.65	0.0101807	0.045129	-1.48534
ILMN_1365801	MORF4L2	12.1329	11.9954	11.9262	12.0746	12.4204	12.6582	12.62	12.7132		MORF4L2	4188.65	6221.04	0.000337232	0.0035148	-1.48521
ILMN_1366690	EEF1E1_PREDICTED	8.78347	8.42096	8.53573	8.573	9.31457	9.07975	9.04243	9.15903		EEF1E1	382.229	567.684	0.00105569	0.00804531	-1.4852
ILMN_1354127	LEMD2	5.64988	5.67163	5.65296	5.35962	5.84426	6.29248	6.29967	6.17891		LEMD2	47.9521	71.2012	0.00470243	0.0250786	-1.48484
ILMN_1358959	RGD1565787_PREDICTED	4.57384	4.37795	4.51228	4.47116	5.57367	4.95559	4.67245	5.01464		RGD1565787	22.3749	33.2225	0.0254716	0.09258	-1.48481
ILMN_1359977	RGD1305326_PREDICTED	9.24797	8.714	8.98468	9.52607	9.82769	9.48773	9.57549	9.86245		RGD1305326	555.707	825.051	0.0276993	0.0987296	-1.48469
ILMN_1371537	IRAK1BP1_PREDICTED	8.43645	8.24683	8.18028	8.22734	8.83297	8.77086	8.75592	9.01103		IRAK1BP1	309.271	459.11	0.000418367	0.00408986	-1.48449
ILMN_1369444	LOC361942	10.5295	10.4568	10.3339	10.1671	10.8839	11.0053	10.7267	11.1511		LOC361942	1325.04	1966.94	0.00316669	0.0183634	-1.48443
ILMN_1375194	LOC500867	9.04185	8.93364	8.86819	8.68476	9.43372	9.50284	9.3059	9.56497		LOC500867	471.826	700.314	0.000876579	0.00698627	-1.48426
ILMN_1372217	MOSC2	11.311	11.3502	11.0807	11.3135	11.7982	11.8679	11.81	11.8577		MOSC2	2458.96	3649.43	0.00011254	0.00161654	-1.48413
ILMN_1364885	ZDHHC6	8.43413	8.77205	8.70527	8.53573	9.07975	9.12477	9.20484	9.3163		ZDHHC6	391.209	580.605	0.000871405	0.00695734	-1.48413
ILMN_1353075	LRRC8D	9.75316	9.93508	9.77674	9.62523	10.4543	10.4087	10.2649	10.2408		LRRC8D	874.645	1298.08	0.000457439	0.00433624	-1.48412
ILMN_1376319	FUS	10.6783	10.5637	10.7308	10.5584	11.2355	11.4083	11.1731	10.9924		FUS	1587.76	2356.36	0.00101892	0.00785475	-1.48408
ILMN_1363095	RGD1563135_PREDICTED	8.41964	7.82545	8.1329	7.86654	8.72624	8.56076	8.4702	8.76558		RGD1563135	267.081	396.368	0.0101431	0.0450066	-1.48407
ILMN_1374713	GNB2L1	13.4912	13.4697	13.4	13.3688	13.9505	13.9934	14.0553	14.0074		GNB2L1	11055.1	16402.7	4.05144e-06	0.00019821	-1.48373
ILMN_1367146	CACNB1	4.81221	4.66283	4.60399	4.67403	5.57547	5.04842	5.17954	5.22624		CACNB1	25.7815	38.2508	0.00329007	0.018952	-1.48365
ILMN_1361806	DYM_PREDICTED	9.23685	9.17436	9.26525	9.20563	9.89374	9.66648	9.90656	9.69132		DYM	596.559	884.995	0.000146552	0.00194051	-1.4835
ILMN_1369809	PPIL3	10.2049	10.3291	10.2391	10.3896	10.9424	10.7282	10.9469	10.8203		PPIL3	1252.57	1857.91	0.000151581	0.00198954	-1.48329
ILMN_1362371	GPRK2L	7.94814	7.89586	7.9689	8.0331	8.51723	8.74407	8.47799	8.38153		GPRK2L	249.259	369.698	0.000441171	0.00422111	-1.48319
ILMN_2039502	TMEM77	7.6639	7.929	7.79133	7.89949	8.51511	8.34361	8.28041	8.41918		TMEM77	226.117	335.363	0.000352748	0.00362008	-1.48314
ILMN_1372296	RGD1561833_PREDICTED	6.81107	7.06667	6.90547	6.95462	7.50869	7.68634	7.33949	7.47777		RGD1561833	122.315	181.405	0.000690355	0.00584544	-1.4831
ILMN_1373470	SH2BP1	5.83028	5.81566	5.66282	6.03869	6.61835	6.139	6.54978	6.31456		SH2BP1	57.1572	84.7664	0.00550785	0.0282135	-1.48304
ILMN_1351496	PGLYRP1	5.50419	5.3238	5.43018	4.97359	5.82117	6.0041	6.39397	5.28669		PGLYRP1	39.6141	58.7486	0.0699798	0.198959	-1.48302
ILMN_1374467	RGD1308747_PREDICTED	5.92294	5.92155	5.6605	5.32861	6.10967	6.13696	6.34032	6.52008		RGD1308747	52.2876	77.534	0.015725	0.0632454	-1.48284
ILMN_1363791	LOC498989	9.17202	9.04616	9.65992	9.551	9.97678	9.58594	9.84789	10.2895		LOC498989	655.873	972.152	0.03391	0.115791	-1.48223
ILMN_1366334	IARS_PREDICTED	8.89489	8.59372	8.56607	8.76169	9.36366	9.26918	9.24043	9.21131		IARS	417.054	617.865	0.000504928	0.00466768	-1.4815
ILMN_1359076	RGD1565435_PREDICTED	6.47216	6.24685	6.16946	6.03205	7.22894	6.64308	6.46961	6.84642		RGD1565435	75.0682	111.2	0.0232728	0.0862127	-1.48132
ILMN_1354185	NOLC1	8.60922	8.5071	8.65331	8.6175	9.04848	9.16471	9.20734	9.23383		NOLC1	387.158	573.476	3.37337e-05	0.000735213	-1.48124
ILMN_1371130	GLB1_MAPPED	7.78388	7.81609	7.65772	7.8063	8.56794	7.99117	8.38025	8.39079		GLB1	217.67	322.362	0.00429162	0.0234306	-1.48097
ILMN_1355582	KIFC1	7.91169	7.97199	7.67647	7.66605	8.12997	8.17263	8.58491	8.60439		KIFC1	223.875	331.525	0.00943025	0.042488	-1.48085
ILMN_1352230	LOC362543	9.85106	9.81224	9.54647	9.53432	10.2186	10.3508	10.0909	10.349		LOC362543	823.728	1219.73	0.00166136	0.0112765	-1.48074
ILMN_1353054	NFATC3_PREDICTED	7.52515	7.77392	8.05268	7.72914	8.17731	8.39576	8.446	8.32651		NFATC3	218.308	323.225	0.00372636	0.0209038	-1.48059
ILMN_1369717	LOC682323	9.88875	9.84124	9.8037	9.92707	10.442	10.1489	10.4635	10.6709		LOC682323	932.649	1380.82	0.00219002	0.013926	-1.48053
ILMN_1360749	LOC500247	8.5071	7.72293	7.82193	7.94018	8.78054	8.73536	8.52411	8.21465		LOC500247	255.652	378.373	0.0408053	0.13287	-1.48003
ILMN_1357031	RGD1310722_PREDICTED	6.81331	7.38103	7.00083	7.04251	7.57788	7.59164	7.71874	7.61154		RGD1310722	133.382	197.396	0.00362607	0.0204753	-1.47993
ILMN_1368897	LOC499959	5.38398	5.32394	5.53002	5.68638	5.75604	6.10237	6.03903	6.28856		LOC499959	44.6653	66.0965	0.00613991	0.0305798	-1.47982
ILMN_1358171	LOC364534	6.54392	6.42745	6.55571	6.70979	7.32824	7.10636	7.09993	6.96337		LOC364534	94.3021	139.534	0.00101717	0.00785388	-1.47965
ILMN_1352840	LOC314584	7.99291	8.31805	8.39957	8.28714	8.53918	8.99281	8.94933	8.77679		LOC314584	304.314	450.233	0.00595869	0.0299567	-1.4795
ILMN_1354735	RGD1563956_PREDICTED	12.6648	12.7184	12.5557	12.615	13.2899	13.2351	13.1651	13.124		RGD1563956	6376.18	9433.17	3.07825e-05	0.000693597	-1.47944
ILMN_1367491	NUPL1	9.16741	9.23916	9.29121	9.09458	9.66686	9.86792	9.72358	9.79406		NUPL1	587.355	868.935	9.02369e-05	0.00139206	-1.4794
ILMN_1351508	OLR1271	5.09084	5.56382	5.09189	5.3233	5.68798	5.97361	5.65981	6.00693		OLR1271	38.5181	56.9681	0.00816347	0.0379888	-1.479
ILMN_1353892	PHEX	5.54347	5.00929	5.19022	5.1972	5.1443	5.4003	6.03609	6.6178		PHEX	37.6622	55.7006	0.157111	0.348427	-1.47895
ILMN_2040131	TST	7.56367	7.52456	7.53087	7.47588	8.04899	8.11811	8.00376	8.18028		TST	184.023	272.061	1.17759e-05	0.00037728	-1.4784
ILMN_1349140	RGD1308302	8.42577	8.18028	8.21239	8.2241	8.74531	8.74602	8.92897	8.87697		RGD1308302	306.689	453.298	0.000242567	0.00277467	-1.47804
ILMN_1365699	AKAP8L	5.40301	6.02635	6.07119	5.92294	6.31869	6.57032	6.70679	6.08116		AKAP8L	57.9153	85.5821	0.0346605	0.117835	-1.47771
ILMN_1363141	RGD1305497_PREDICTED	5.41492	5.14107	4.83122	5.32026	5.18914	6.11968	5.68798	5.96077		RGD1305497	36.1737	53.4232	0.0583185	0.174081	-1.47685
ILMN_1350627	MGC124555	9.46478	9.25878	8.97737	9.16815	9.69132	9.81522	9.76982	9.84265		MGC124555	595.217	879.019	0.00186173	0.0122859	-1.4768
ILMN_1371124	LOC500960	8.08512	7.73981	7.73467	7.36502	8.36633	8.37929	7.9689	8.45948		LOC500960	212.476	313.756	0.0221964	0.0830033	-1.47667
ILMN_1650096	MGC116363	5.47379	5.78787	5.62998	5.70801	6.11179	6.32313	6.14026	6.27322		MGC116363	50.2103	74.1358	0.000547273	0.00494632	-1.47651
ILMN_1376514	MAP2K5	6.51762	6.64839	6.7516	6.77557	7.22125	7.03925	7.55968	7.12136		MAP2K5	102.061	150.684	0.00470505	0.0250821	-1.47641
ILMN_1356599	ISG20L2	6.83884	6.41311	6.81107	6.91813	7.51954	7.14441	7.23488	7.33017		ISG20L2	107.284	158.381	0.00669958	0.0326118	-1.47628
ILMN_1370324	EIF2B3	8.27295	8.40929	8.71003	8.34524	8.9323	8.98532	8.90972	9.1569		EIF2B3	345.94	510.604	0.00232081	0.014536	-1.47599
ILMN_1371050	MGC112775	7.78145	7.66277	7.87489	7.79753	8.25617	8.32293	8.30405	8.47984		MGC112775	219.665	324.202	0.000136277	0.00184551	-1.47589
ILMN_1359706	LOC367754	5.56382	5.01227	5.49512	5.36166	5.53042	6.23399	6.11765	5.79455		LOC367754	41.0189	60.5121	0.0316744	0.109932	-1.47523
ILMN_1371197	LOC364239	12.9592	12.728	12.7705	12.6672	13.3817	13.3147	13.2954	13.375		LOC364239	7039.29	10381.3	0.000153227	0.00200414	-1.47476
ILMN_1363228	ELL2	10.9975	10.7475	10.6697	10.8705	11.4013	11.4299	11.3224	11.3733		ELL2	1809.4	2668.35	0.000304787	0.00326138	-1.47471
ILMN_1649852	ECHDC2_PREDICTED	8.32893	7.64601	7.7967	7.98887	8.53727	8.58491	8.43484	8.44342		ECHDC2	245.593	362.067	0.0102329	0.0453067	-1.47425
ILMN_1372455	RGD1359108	9.08297	8.59405	8.6395	8.88679	9.24091	9.50607	9.23329	9.4618		RGD1359108	445.978	657.35	0.00597583	0.0300183	-1.47395
ILMN_1649846	LOC364236	13.3505	13.2045	13.1445	13.124	13.8335	13.7295	13.7779	13.7213		LOC364236	9448.6	13926.8	6.62974e-05	0.00112821	-1.47395
ILMN_1368673	RGD1565957_PREDICTED	5.96417	5.7507	6.13952	5.87558	6.33902	6.7372	6.67189	6.2201		RGD1565957	61.0743	90.0125	0.00972975	0.0435846	-1.47382
ILMN_1353779	PIGW	8.6609	8.63784	8.46793	8.82766	9.32115	9.12623	9.19413	9.19081		PIGW	401.313	591.437	0.00055868	0.00501721	-1.47375
ILMN_1370332	RGD1307429_PREDICTED	4.94482	4.99433	4.58482	4.63222	5.39099	5.70057	5.22386	5.07776		RGD1307429	27.6469	40.7377	0.0166701	0.0661956	-1.4735
ILMN_1352867	GGA3_PREDICTED	8.02747	8.02092	8.19829	8.24816	8.51998	8.76361	8.77908	8.66888		GGA3	278.921	410.97	0.000533034	0.00484876	-1.47343
ILMN_1371063	LOC498048	10.4115	10.3323	10.2824	10.1794	10.7427	10.9645	10.687	11.0471		LOC498048	1261.91	1859.02	0.00133431	0.00953451	-1.47318
ILMN_1351511	LOC366766	6.10294	6.17688	6.0041	6.26317	6.91741	6.50256	6.55405	6.80846		LOC366766	70.3643	103.653	0.00268855	0.0162387	-1.47309
ILMN_1368377	LOC289809	10.7804	10.6697	10.7351	10.7132	11.3793	11.2053	11.311	11.2374		LOC289809	1692.11	2492.29	1.71721e-05	0.000473433	-1.47289
ILMN_1349513	XRCC6	9.38838	9.29196	9.38222	9.26089	9.67122	9.96542	9.95557	9.96573		XRCC6	643.976	948.487	0.000416309	0.00408208	-1.47286
ILMN_1650084	RGD1561195_PREDICTED	12.8178	12.6783	12.6901	12.6783	13.3273	13.2762	13.219	13.2762		RGD1561195	6728.78	9909.9	9.15424e-06	0.000328313	-1.47276
ILMN_1376531	TM7SF3	10.1671	10.1338	10.0187	10.1347	10.6548	10.6796	10.7018	10.6515		TM7SF3	1107.87	1631.42	3.61831e-06	0.000189084	-1.47257
ILMN_1376964	RGD1311316	9.54887	9.78135	9.73628	9.5307	10.1529	10.1082	10.3797	10.1833		RGD1311316	803.025	1181.19	0.000714631	0.00599911	-1.47092
ILMN_1366864	POLE_MAPPED	6.29832	6.32452	5.94239	6.10649	6.5644	6.86245	6.76177	6.70979		POLE	71.9006	105.757	0.0022005	0.0139729	-1.47087
ILMN_1359725	BRD9_PREDICTED	9.28283	9.30803	9.39669	9.25049	9.70942	9.99939	9.97566	9.77968		BRD9	634.515	933.195	0.00039	0.00391268	-1.47072
ILMN_1358231	PLOD1	9.84417	9.77831	9.93561	9.8327	10.4318	10.5584	10.4351	10.1916		PLOD1	921.409	1355.14	0.000548394	0.00495247	-1.47072
ILMN_1370120	RGD1561574_PREDICTED	5.77336	4.73522	5.63634	5.42767	6.1741	5.71095	5.4508	6.46232		RGD1561574	42.0242	61.8003	0.136365	0.315301	-1.47059
ILMN_1374785	RGD1311077_PREDICTED	5.24045	5.28234	5.21218	5.41921	5.90155	5.59144	5.83525	6.04678		RGD1311077	39.085	57.4309	0.00189594	0.0124533	-1.46938
ILMN_1356795	RGD1566181_PREDICTED	7.61231	7.71191	7.72852	7.86545	8.1487	8.55452	8.29271	8.14297		RGD1566181	212.239	311.854	0.0022914	0.0144039	-1.46935
ILMN_1350882	EEF1B2_PREDICTED	13.0136	12.8248	12.8649	12.8901	13.4301	13.4099	13.4189	13.5538		EEF1B2	7634.7	11215.4	4.40844e-05	0.000869451	-1.469
ILMN_2038940	SNX6_PREDICTED	9.68362	9.93272	9.84559	9.96573	10.2038	10.5094	10.3687	10.5642		SNX6	927.315	1362.01	0.0016316	0.0111644	-1.46877
ILMN_1360122	UBP1_PREDICTED	5.93146	6.1801	6.01694	6.11032	6.57398	6.49833	6.86732	6.51762		UBP1	66.7042	97.973	0.00157135	0.0108496	-1.46877
ILMN_1369938	SLC20A1	11.6517	11.6504	11.6709	11.7704	12.1127	12.3541	12.0332	12.4608		SLC20A1	3294.58	4838	0.00180488	0.011988	-1.46847
ILMN_1358479	LASS5_PREDICTED	9.30358	9.29265	9.19934	9.21794	9.93652	9.80611	9.75248	9.7353		LASS5	610.301	896.154	4.26874e-05	0.000856143	-1.46838
ILMN_1366618	LOC499701	8.27596	7.48329	7.59779	7.65616	8.40929	8.12052	8.15267	8.54683		LOC499701	215.763	316.778	0.0357041	0.120438	-1.46818
ILMN_1649764	FBXO16	5.6103	5.30216	5.53375	5.72557	6.21203	6.15111	6.08553	5.93726		FBXO16	46.6222	68.4267	0.00208197	0.0134246	-1.46768
ILMN_1351586	NUP205_PREDICTED	10.5671	10.6975	10.6623	10.6718	11.0734	11.2069	11.2605	11.2716		NUP205	1606.48	2357.6	4.87552e-05	0.000918155	-1.46756
ILMN_1367243	MGAT4C_PREDICTED	4.82298	5.20092	4.99433	4.83186	5.8256	5.36066	5.14107	5.7345		MGAT4C	31.1794	45.7424	0.0234439	0.0867181	-1.46707
ILMN_1367831	RGD1564029_PREDICTED	8.55816	8.40139	8.446	8.3773	9.14692	8.84213	9.00435	8.99868		RGD1564029	348.669	511.298	0.000299584	0.00322385	-1.46643
ILMN_1376313	TXNDC4	11.3553	11.3404	11.3354	11.4642	11.9545	11.8327	11.9151	12.0014		TXNDC4	2653.72	3890.96	2.27824e-05	0.000565697	-1.46623
ILMN_1650950	JOSD3	8.04024	7.77772	7.66605	7.94781	8.78283	8.33668	8.31805	8.20132		JOSD3	231.996	340.078	0.0112843	0.0489703	-1.46588
ILMN_1357630	RGD1306809_PREDICTED	7.10359	7.02251	6.95706	7.07404	7.4865	7.55782	7.7683	7.55134		RGD1306809	131.535	192.804	0.000206911	0.0024815	-1.46581
ILMN_1365777	GORASP2	11.8752	11.8947	12.0232	11.9567	12.4866	12.6044	12.509	12.3563		GORASP2	3922.26	5748.97	0.000103228	0.00151398	-1.46573
ILMN_1376543	NAP1L1	9.71371	9.45876	9.4618	9.45116	10.2475	9.93056	10.0372	10.0764		NAP1L1	734.875	1077.1	0.000965156	0.00752969	-1.46568
ILMN_1373054	TAZ	8.79466	9.05829	9.01452	9.00883	9.54147	9.40404	9.50913	9.62777		TAZ	501.141	734.492	0.000325892	0.00342034	-1.46564
ILMN_1354403	RGD1562037_PREDICTED	4.94384	4.98337	5.11246	4.99697	5.33201	5.57608	5.61154	5.72108		RGD1562037	32.2038	47.1825	0.000853038	0.00685199	-1.46512
ILMN_1358352	VDP	8.60657	8.59092	8.67256	8.61678	9.26191	9.05348	9.22693	9.14763		VDP	393.905	577.024	3.18038e-05	0.000706426	-1.46488
ILMN_1367325	DCAKD	9.75248	9.89374	9.83375	9.91901	10.2594	10.4561	10.5209	10.3656		DCAKD	922.719	1351.64	0.000186889	0.0023128	-1.46485
ILMN_1373571	RGD1311224_PREDICTED	5.05897	5.41198	5.04718	5.14191	5.86567	5.25623	5.88941	5.85026		RGD1311224	35.8775	52.5417	0.0200519	0.0765603	-1.46448
ILMN_1350880	ST8SIA1	5.06292	4.90169	5.14835	5.04439	5.86542	5.94765	5.21198	5.33184		ST8SIA1	32.8846	48.142	0.0289387	0.102423	-1.46397
ILMN_1366806	MRPS33_PREDICTED	12.0211	11.8777	11.8545	11.8947	12.5152	12.517	12.3787	12.4362		MRPS33	3853.69	5641.21	3.41076e-05	0.000739875	-1.46385
ILMN_1650933	PPHLN1_PREDICTED	10.3095	10.2234	10.3765	10.3759	10.7399	10.8982	10.9713	10.8749		PPHLN1	1279.45	1872.92	9.87312e-05	0.00147277	-1.46384
ILMN_1360708	PPME1	10.2643	10.3508	10.3994	10.4886	10.8689	10.9631	10.9987	10.8712		PPME1	1328.69	1944.89	7.26312e-05	0.00120196	-1.46376
ILMN_1367172	ZMYND17_PREDICTED	8.34899	8.11542	8.10689	8.20213	8.65006	8.84537	8.78935	8.68648		ZMYND17	292.716	428.4	0.000265295	0.00295366	-1.46353
ILMN_1361680	TRIM28	11.193	10.8662	11.0781	10.9613	11.4991	11.6928	11.6092	11.4953		TRIM28	2083.3	3048.91	0.000665935	0.00570082	-1.4635
ILMN_1365550	NDRG4	10.3323	10.3986	10.3596	10.2594	10.6811	11.1758	10.9382	10.7503		NDRG4	1293.86	1892.86	0.0030252	0.0176749	-1.46296
ILMN_1360245	ANKRD16	6.08584	6.14505	6.23681	5.78712	6.55626	6.5129	6.80261	6.5766		ANKRD16	66.8894	97.8224	0.00336194	0.0192969	-1.46245
ILMN_1350481	LOC499790	4.99849	5.46129	5.67085	5.29553	6.06884	5.78787	5.8365	5.92632		LOC499790	40.9713	59.9165	0.0121711	0.0519481	-1.4624
ILMN_1354148	ANK	8.28506	8.18482	8.55998	8.43413	8.77806	8.78861	8.95353	9.13575		ANK	329.926	482.367	0.0035003	0.0199184	-1.46205
ILMN_1362711	LOC499305	13.7026	13.4462	13.6075	13.6551	14.1211	14.1813	14.1261	14.1746		LOC499305	12441.3	18189	7.92432e-05	0.00128126	-1.46199
ILMN_1375146	RGD1307055_PREDICTED	6.90928	6.81157	6.8936	6.80846	7.52515	7.64705	7.21153	7.23086		RGD1307055	115.819	169.325	0.0026759	0.0161861	-1.46197
ILMN_1373549	BBS5_PREDICTED	8.60861	8.39957	8.33726	8.48318	9.13778	8.92897	8.98956	8.9639		BBS5	351.445	513.796	0.000324157	0.00340372	-1.46195
ILMN_1353297	LOC502599	5.79589	5.07794	4.89023	5.24222	5.73185	5.92943	5.61326	5.92155		LOC502599	38.096	55.6776	0.0401419	0.13124	-1.46151
ILMN_1357618	RGD1560168_PREDICTED	6.58161	6.7091	6.36581	6.52408	7.18084	7.15157	6.91514	7.1228		RGD1560168	93.3871	136.484	0.00108476	0.0081932	-1.46149
ILMN_1351983	RGD1564560_PREDICTED	10.0959	10.3738	10.4561	10.3127	11.0575	10.6944	10.8571	10.8174		RGD1564560	1269.13	1854.22	0.00228034	0.0143504	-1.46101
ILMN_1350560	CLCN3	6.09371	6.54978	6.11904	6.10359	6.6471	6.89205	6.86637	6.64839		CLCN3	74.3639	108.645	0.00560798	0.0285831	-1.46099
ILMN_1350119	RGD1565165_PREDICTED	6.07119	6.30302	5.97652	6.40774	6.78383	6.79087	6.59329	6.77728		RGD1565165	72.9897	106.619	0.00261586	0.015902	-1.46074
ILMN_1354548	TEX10_PREDICTED	8.04313	7.97594	7.98821	8.10459	8.49091	8.45553	8.63258	8.71942		TEX10	261.011	381.254	0.000202217	0.00244133	-1.46068
ILMN_1376881	DAP3	10.6878	10.585	10.8419	10.8126	11.1969	11.2521	11.3099	11.3528		DAP3	1700.59	2483.09	0.000204268	0.00245765	-1.46014
ILMN_1369356	SNIP1	7.70714	7.61231	7.61033	7.7492	8.2087	8.24591	8.30046	8.1083		SNIP1	203.621	297.314	5.0972e-05	0.000940248	-1.46013
ILMN_1358594	LOC498979	5.66665	5.68385	5.37595	5.06226	6.03609	6.02487	5.64405	6.26807		LOC498979	43.6279	63.7021	0.031324	0.109027	-1.46012
ILMN_1355816	RGD1559767_PREDICTED	6.16506	5.78621	5.99505	6.20488	6.76177	6.24298	6.58633	6.74352		RGD1559767	65.6992	95.9126	0.0119702	0.0513172	-1.45988
ILMN_1358564	PABPC1	11.5678	11.2069	11.13	11.2633	12.1068	11.8114	11.7331	11.6989		PABPC1	2507.48	3659.83	0.00644507	0.0316672	-1.45957
ILMN_1361425	GNPAT	9.88015	9.95494	9.93652	9.84653	10.3942	10.4985	10.425	10.4809		GNPAT	958.433	1398.46	4.32746e-06	0.000203906	-1.45911
ILMN_1350712	USP47_PREDICTED	9.71096	9.77531	9.86003	9.79642	10.3389	10.5147	10.3401	10.1266		USP47	882.64	1287.27	0.000689204	0.00584229	-1.45843
ILMN_1349287	HIAT1_PREDICTED	11.0868	10.9613	10.9924	11.0799	11.4953	11.5759	11.5748	11.6517		HIAT1	2091.18	3049.6	1.8893e-05	0.000497342	-1.45831
ILMN_1356726	TMEM34	9.86575	9.69562	9.48573	9.77223	10.2673	10.2342	10.2352	10.2594		TMEM34	834.537	1216.91	0.000540581	0.00490024	-1.45819
ILMN_1366557	RGD1564698_PREDICTED	12.6369	12.2656	12.2531	12.3584	13.1307	12.8774	12.8395	12.8431		RGD1564698	5324.72	7764.44	0.00299828	0.0175546	-1.45819
ILMN_1376349	VRK1	7.84449	7.81899	7.9459	7.85371	8.33764	8.37615	8.41399	8.51142		VRK1	233.256	340.096	2.33703e-05	0.000574013	-1.45804
ILMN_1350717	MGC93920	8.73444	8.64742	8.67586	8.70118	9.22284	9.18443	9.30884	9.21879		MGC93920	412.921	602.044	2.80299e-06	0.000162292	-1.45801
[truncated: 19,499 more rows]
