# Supplementary material for: Genome-wide analysis of miRNA and mRNA transcriptomes during amelogenesis
Source: BMC Genomics. 2014 Nov 19;15(1):998. doi: 10.1186/1471-2164-15-998 (PMC4254193; doi:10.1186/1471-2164-15-998)
Supplement: Supplementary file 3 — Additional file 3: Number of differentially expressed mRNAs with a 5% FDR and different fold changes. (XLSX 9 KB) [file 12864_2014_6698_MOESM3_ESM.xlsx]

## Sheet: Supplemental Table 3.
Additional File 3. Number of differentially expressed mRNAs with a 5% FDR and different fold changes
Fold change	miRNA	mRNA
1.01	185	5216
1.2	169	4808
1.5	116	2837
1.8	59	1729
The fold change can be in either direction (up or down regulated)
