# Supplementary material for: Genome-wide analysis of miRNA and mRNA transcriptomes during amelogenesis
Source: BMC Genomics. 2014 Nov 19;15(1):998. doi: 10.1186/1471-2164-15-998 (PMC4254193; doi:10.1186/1471-2164-15-998)
Supplement: Supplementary file 5 — Additional file 5: Up-regualted miRNAs at maturation-stage tooth development relative secretory-stage and their predicted gene targets expressed in opposite direction. (XLSX 20 KB) [file 12864_2014_6698_MOESM5_ESM.xlsx]

## Sheet: Additional File 5.
Additional File 5. Up-regualted miRNAs at maturation-stage tooth development relative secretory-stage and their predicted gene targets expressed in opposite direction
miRNA ID	Gene (mRNA) ID	Gene (mRNA) Symbol
rno-miR-21/218a/384-5p/488	ILMN_1367993	ABCD2
rno-miR-27a	ILMN_1355677	ABHD17B
rno-miR-137/27a/351	ILMN_1364746	ABHD6
rno-miR-132	ILMN_1367718	ACAD9
rno-miR-351	ILMN_1354676	ACPP
rno-miR-223	ILMN_1363454	ADIPOQ
rno-miR-21	ILMN_1370981	AKAP12
rno-miR-384-3p/702-5p	ILMN_1355272	AKAP8
rno-miR-223/27a/9	ILMN_1370154	ALCAM
rno-miR-21	ILMN_1367475	ALDH1A1
rno-miR-137	ILMN_1364587	ANGPT1
rno-miR-27a/9	ILMN_1370876	ANK2
rno-miR-223/31/351/488	ILMN_1369047	ANKS6
rno-miR-132/9	ILMN_1355040	ANO1
rno-miR-132/384-5p	ILMN_2040226	ANP32E
rno-miR-218a/384-5p	ILMN_1374669	ARAP2
rno-miR-384-3p/488/9	ILMN_1352668	ARFIP2
rno-miR-31/351/9	ILMN_1376651	ARHGEF2
rno-miR-218a	ILMN_1367248	ARL3
rno-miR-223/9	ILMN_1352521	ARMCX2
rno-miR-9	ILMN_1352604	ARMCX5-GPRASP2/GPRASP2
rno-miR-223/351	ILMN_1375229	ATP10D
rno-miR-22327a/384-5p/488/489	ILMN_1349804	ATP2B1
rno-miR-351	ILMN_1352628	ATP2B3
rno-miR-27a/384-3p	ILMN_1376593	B3GNT7
rno-miR-137/223/27a	ILMN_1366634	BAG2
rno-miR-9	ILMN_1365343	BAIAP2
rno-miR-384-3p	ILMN_1358196	BCCIP
rno-miR-137/21/218a/384-5p	ILMN_1369608	BCL11B
rno-miR-21/31/9	ILMN_1356181	BEST3
rno-miR-27a	ILMN_1369330	BRSK1
rno-miR-27a/384-3p/488	ILMN_1356848	BTG1
rno-miR-132/146b/21/218a/27a/351	ILMN_1368809	BTG2
rno-miR-27a	ILMN_1360836	CABP1
rno-miR-137	ILMN_1372487	CACFD1
rno-miR-137/384-5p/489	ILMN_1352115	CACNA1D
rno-miR-137/702-5p	ILMN_1650332	CACNA1G
rno-miR-137/27a/31/351/384-5p/9	ILMN_1361088	CACNB2
rno-miR-351	ILMN_1354834	CACNB3
rno-miR-21	ILMN_1376587	CADM1
rno-miR-137/488	ILMN_1371581	CADPS2
rno-miR-137/218a	ILMN_1353118	CALN1
rno-miR-488/702-5p	ILMN_1374468	CAV2
rno-miR-132/218a/9	ILMN_1371928	CC2D1B
rno-miR-132/218a/488/9	ILMN_1369133	CCDC88A
rno-miR-146b	ILMN_1362642	CD1D
rno-miR-351	ILMN_1371773	CD248
rno-miR-137/27a/384-5p	ILMN_1374665	CD2AP
rno-miR-31/351	ILMN_1374230	CDC42SE1
rno-miR-9	ILMN_1371484	CDH1
rno-miR-351/9	ILMN_1375074	CELSR2
rno-miR-488	ILMN_1353004	CEP70
rno-miR-351	ILMN_1354311	CHRNA10
rno-miR-27a/384-5p	ILMN_1376641	CHST1
rno-miR-137	ILMN_1368596	CHST10
rno-miR-9	ILMN_1354592	CHSY1
rno-miR-146b/27a/31	ILMN_1370644	CKAP4
rno-miR-351	ILMN_1366945	CKLF
rno-miR-351	ILMN_1351548	CLIP2
rno-miR-489/9	ILMN_1376882	CMTM6
rno-miR-21/384-5p	ILMN_1348904	CNKSR2
rno-miR-218a/9	ILMN_1351803	COG6
rno-miR-27a/351	ILMN_1351197	COL11A2
rno-miR-351/384-5p	ILMN_1375888	CORO2A
rno-miR-137/146b/351	ILMN_1373155	CPM
rno-miR-27a/9	ILMN_1376830	CREB3L2
rno-miR-137	ILMN_1365125	CSNK1G3
rno-miR-223	ILMN_1375522	CSPG5
rno-miR-218a/223	ILMN_1354038	CTNNA2
rno-miR-218a/31/384-5p	ILMN_1362972	CTNND2
rno-miR-351	ILMN_1356758	CXCL13
rno-miR-223	ILMN_1361209	CYB5A
rno-miR-31	ILMN_1372133	DACT2
rno-miR-488/9	ILMN_1365928	DCTD
rno-miR-351/9	ILMN_1370728	DCTN1
rno-miR-147	ILMN_1376809	DDOST
rno-miR-218a/31/384-3p	ILMN_1368109	DDX21
rno-miR-31	ILMN_1359468	DHCR24
rno-miR-218a/27a/702-5p	ILMN_1348881	DHTKD1
rno-miR-137/21/384-5p	ILMN_1362457	DLGAP1
rno-miR-146b/31	ILMN_1368742	DOCK1
rno-miR-218a	ILMN_1371630	DPF1
rno-miR-218a/9	ILMN_1363433	DPF3
rno-miR-147	ILMN_1375225	DSG1
rno-miR-702-5p	ILMN_1350274	EFNA4
rno-miR-218a	ILMN_1361440	EGFL6
rno-miR-218a/488	ILMN_1374121	EIF2AK3
rno-miR-218a/27a/384-5p	ILMN_1353691	ELMO1
rno-miR-351/9	ILMN_1353380	ELOVL4
rno-miR-223/325-5p/384-5p	ILMN_1349486	EML4
rno-miR-31/488	ILMN_1370394	ENAM
rno-miR-489	ILMN_1357680	ENOPH1
rno-miR-351	ILMN_1352156	ENTPD3
rno-miR-137/218a/9	ILMN_1363367	EPHA7
rno-miR-384-3p/9	ILMN_1352913	ESRP2
rno-miR-384-5p	ILMN_1349112	EXOC6
rno-miR-384-5p	ILMN_1357109	F2
rno-miR-384-3p	ILMN_1372371	F2R
rno-miR-488	ILMN_1358574	FAM101B
rno-miR-488	ILMN_1370964	FAM114A1
rno-miR-489	ILMN_1350915	FAM180A
rno-miR-137	ILMN_1374500	FAM20C
rno-miR-147/21/218a	ILMN_1351710	FAM3C
rno-miR-21/223/351/384-5p/489/9	ILMN_1372451	FAM46A
rno-miR-223/384-3p/384-5p/9	ILMN_1649807	FAM46C
rno-miR-137/218a/488	ILMN_1351782	FAM84A
rno-miR-488/9	ILMN_1355160	FERMT1
rno-miR-702-5p	ILMN_1372913	FETUB
rno-miR-9	ILMN_1365941	FGF16
rno-miR-223	ILMN_1367033	FHL1
rno-miR-488	ILMN_1354576	FJX1
rno-miR-21/223/702-5p	ILMN_1376629	FKBP5
rno-miR-137/9	ILMN_1367247	GABBR2
rno-miR-132/325-5p/702-5p	ILMN_1351599	GAL3ST4
rno-miR-137/147/218a	ILMN_1351978	GDAP2
rno-miR-137/351/702-5p	ILMN_1352790	GEMIN2
rno-miR-218a/9	ILMN_1362117	GFRA1
rno-miR-146b/351	ILMN_1365996	GGA2
rno-miR-21/218a/9	ILMN_1373820	GLDN
rno-miR-27a/702-5p	ILMN_1356369	GLRX
rno-miR-218a/384-5p	ILMN_1650785	GNAO1
rno-miR-218a/384-5p	ILMN_1376746	GNG10
rno-miR-351	ILMN_1360368	GOLGB1
rno-miR-218a	ILMN_1650148	GOLT1B
rno-miR-488	ILMN_1354368	GPRASP1
rno-miR-9	ILMN_1372612	GPRC5B
rno-miR-384-5p	ILMN_1374792	GRAMD2
rno-miR-132	ILMN_1349139	GXYLT2
rno-miR-132/218a/223/27a/351/9	ILMN_1361552	HAPLN1
rno-miR-351384-5p/9	ILMN_1372068	HDAC5
rno-miR-132	ILMN_1651179	HHIP
rno-miR-702-5p	ILMN_1374553	HMCN1
rno-miR-9	ILMN_1350866	HMMR
rno-miR-132	ILMN_1353743	HN1
rno-miR-9	ILMN_1369539	ICA1
rno-miR-27a	ILMN_1349574	INPP5J
rno-miR-351	ILMN_1355219	IPMK
rno-miR-325-5p	ILMN_1376801	ISOC1
rno-miR-384-3p	ILMN_1373558	ITGA10
rno-miR-146b/21	ILMN_1354788	JAG1
rno-miR-132/27a	ILMN_1376659	KCNK2
rno-miR-218a/325-5p/702-5p	ILMN_1375368	KCNQ5
rno-miR-218a/223/702-5p	ILMN_1375166	KCTD9
rno-miR-137/488	ILMN_1359104	KDELR3
rno-miR-218a/351/702-5p	ILMN_1359298	KIAA1598
rno-miR-9	ILMN_1357437	KIF23
rno-miR-325-5p	ILMN_1360564	KIFAP3
rno-miR-137/218a	ILMN_1350459	KIT
rno-miR-137	ILMN_1356110	KLF4
rno-miR-218a/489	ILMN_1375046	KLHL13
rno-miR-218a	ILMN_1364518	KLHL25
rno-miR-218a/27a/384-5p	ILMN_1371619	KLHL29
rno-miR-325-5p	ILMN_1371160	KNSTRN
rno-miR-218a	ILMN_1369344	LAMB3
rno-miR-351/9	ILMN_1368403	LAMC2
rno-miR-218a	ILMN_1370735	LARP4B
rno-miR-9	ILMN_1361231	LEPRE1
rno-miR-132/218a/31/9	ILMN_1352745	LGALSL
rno-miR-351	ILMN_1370345	LGI2
rno-miR-218a/27a/9	ILMN_1374873	LHFP
rno-miR-351/488	ILMN_1352539	LHX6
rno-miR-218a	ILMN_1369063	LMNB1
rno-miR-384-5p	ILMN_1360929	LMNB2
rno-miR-218a	ILMN_1376827	LMO7
rno-miR-384-3p	ILMN_1650631	LPAR1
rno-miR-147/218a	ILMN_1357120	LRRC16A
rno-miR-223	ILMN_1349428	LRRC34
rno-miR-137	ILMN_1369908	LRRN3
rno-miR-27a/31/384-3p	ILMN_1372909	LSAMP
rno-miR-223	ILMN_1361027	MAFB
rno-miR-384-5p/9	ILMN_1650898	MAN1A2
rno-miR-137	ILMN_1361132	MAP2K6
rno-miR-21/384-5p	ILMN_1373697	MATN2
rno-miR-27a/351/384-5p	ILMN_1357770	MFHAS1
rno-miR-31	ILMN_1372411	MPI
rno-miR-137	ILMN_1372722	MPP4
rno-miR-351/488	ILMN_1372608	MPZL1
rno-miR-132/147	ILMN_1374791	MTMR10
rno-miR-21	ILMN_1371278	MYCL
rno-miR-218a	ILMN_1357469	MYO16
rno-miR-31	ILMN_1370360	MYO19
rno-miR-384-5p	ILMN_1360147	NCL
rno-miR-223/27a/384-5p	ILMN_1369336	NCS1
rno-miR-31/384-5p	ILMN_1363579	NEDD4L
rno-miR-21	ILMN_1376769	NELL2
rno-miR-27a	ILMN_1365512	NGFR
rno-miR-351	ILMN_1356523	NT5E
rno-miR-132	ILMN_1371735	NTF3
rno-miR-132/223	ILMN_1358934	OLFM1
rno-miR325-3p/-351	ILMN_1362773	OLFML2A
rno-miR-9	ILMN_1371147	P2RY1
rno-miR-384-5p	ILMN_1353974	P4HA2
rno-miR-9	ILMN_1359465	PAK4
rno-miR-137/27a	ILMN_1358624	PAPSS2
rno-miR-137/488	ILMN_1357835	PCDH18
rno-miR-137	ILMN_1361061	PCDH9
rno-miR-146b/21/488/9	ILMN_1350031	PCSK6
rno-miR-137	ILMN_1370169	PDE4A
rno-miR-27a	ILMN_1350619	PDIA5
rno-miR-27a/384-3p/489	ILMN_1367443	PDPN
rno-miR-137/351/384-5p	ILMN_1358266	PGP
rno-miR-9	ILMN_1365969	PHF21A
rno-miR-9	ILMN_1371471	PHLDB1
rno-miR-146b	ILMN_1351973	PID1
rno-miR-218a/223	ILMN_1351227	PIGH
rno-miR-218a/223/31/9	ILMN_1361702	PIK3C2A
rno-miR-384-5p	ILMN_1359363	PITX1
rno-miR-351	ILMN_1362771	PLA2G5
rno-miR-223	ILMN_1358715	PLEKHH1
rno-miR-488	ILMN_1370430	POF1B
rno-miR-137/384-5p	ILMN_1650841	PPAPDC1B
rno-miR-384-5p	ILMN_1354575	PPID
rno-miR-488/9	ILMN_1364896	PRDM6
rno-miR-384-5p	ILMN_1375224	PRICKLE1
rno-miR-9	ILMN_1358229	PRPS2
rno-miR-137/27a/384-3p	ILMN_1364166	PRR16
rno-miR-21/218a/351	ILMN_1363078	PRRC1
rno-miR-132/21/27a/488/9	ILMN_1371138	PTCH1
rno-miR-21/27a	ILMN_1359377	PTGER3
rno-miR-27a/31/9	ILMN_1368019	PTPN3
rno-miR-31	ILMN_1374920	RAB27A
rno-miR-9	ILMN_1376241	RAB34
rno-miR-384-5p	ILMN_1366478	RAB38
rno-miR-218a	ILMN_1372167	RAP1GAP
rno-miR-132/137/147/31/384-5p/9	ILMN_1350185	RAPH1
rno-miR-132/21/223/31/384-5p/488	ILMN_1351158	RASA1
rno-miR-147/9	ILMN_1357585	RASD2
rno-miR-132/27a/351/384-5p/9	ILMN_1358927	RASSF3
rno-miR-218a/27a/384-5p	ILMN_1370224	RCBTB1
rno-miR-223/31	ILMN_1362290	RCN2
rno-miR-27a	ILMN_1362111	RELT
rno-miR-223/488	ILMN_1375079	RERG
rno-miR-21/223/384-5p	ILMN_1351285	RHOB
rno-miR-384-3p	ILMN_1370453	RHPN2
rno-miR-132	ILMN_1368903	RPL31
rno-miR-488/489	ILMN_1355800	RTN4IP1
rno-miR-384-3p	ILMN_1356145	S1PR5
rno-miR-218a/223/384-3p/384-5p/9	ILMN_1350658	SACS
rno-miR-21/384-5p	ILMN_1376648	SATB1
rno-miR-137/218a/27a/31/384-5p	ILMN_1355066	SATB2
rno-miR-351	ILMN_1376405	SCN4B
rno-miR-21	ILMN_1362923	SCRN1
rno-miR-137/384-5p	ILMN_1361526	SEC23A
rno-miR-218a/27a	ILMN_1367801	SEC61A1
rno-miR-132	ILMN_1350429	SETDB2
rno-miR-218a	ILMN_1369218	SFRP2
rno-miR-384-5p	ILMN_1376571	SFXN1
rno-miR-27a/31	ILMN_1367137	SGMS1
rno-miR-351	ILMN_1364633	SH3BP4
rno-miR-137/384-5p	ILMN_1354340	SLC12A5
rno-miR-137/218a	ILMN_1348843	SLC17A6
rno-miR-137/9	ILMN_1365726	SLC19A2
rno-miR-137	ILMN_1367968	SLC24A3
rno-miR-27a/488	ILMN_1369680	SLC30A7
rno-miR-223	ILMN_1376675	SLC35G2
rno-miR-137/146b/31/351/384-3p/384-5p/488	ILMN_1350626	SLC6A15
rno-miR-218a	ILMN_1365729	SLC7A5
rno-miR-21/489	ILMN_1376527	SLC8A3
rno-miR-31	ILMN_1362345	SMC4
rno-miR-137/27a/9	ILMN_1353074	SNX25
rno-miR-132	ILMN_1352748	SOSTDC1
rno-miR-31	ILMN_1349282	SPECC1
rno-miR-21	ILMN_2039785	SPRY1
rno-miR-218a/223	ILMN_1362459	SREK1
rno-miR-351	ILMN_1363818	SSR2
rno-miR-132/218a/223/27a	ILMN_1349419	STMN1
rno-miR-488	ILMN_1370329	TACSTD2
rno-miR-137/351	ILMN_1358652	TBC1D1
rno-miR-137	ILMN_1361779	TCEA3
rno-miR-31/351/384-5p/9	ILMN_1349990	TCF7
rno-miR-137	ILMN_1350790	TDRD7
rno-miR-132/27a/31/384-5p/488	ILMN_1376552	TIA1
rno-miR-21	ILMN_1349837	TIAM1
rno-miR-384-5p/489	ILMN_1351351	TLL1
rno-miR-384-5p	ILMN_1348848	TMEFF1
rno-miR-351	ILMN_1369955	TMEM132E
rno-miR-325-5p	ILMN_1350631	TMEM206
rno-miR-21	ILMN_1371027	TMEM39A
rno-miR-9	ILMN_1359016	TMTC1
rno-miR-137/384-3p/9	ILMN_1357231	TNFAIP8
rno-miR-132/147	ILMN_1374608	TRIB1
rno-miR-223/31	ILMN_1360516	TRIM59
rno-miR-137/384-5p	ILMN_1361075	TSPAN33
rno-miR-146b/27a/384-5p	ILMN_1363536	TTC39A
rno-miR-325-5p	ILMN_1358531	TUBB6
rno-miR-702-5p	ILMN_1374827	TWIST2
rno-miR-27a/9	ILMN_1364280	UBFD1
rno-miR-218a	ILMN_1366416	UCHL1
rno-miR-384-5p/488	ILMN_1351366	USP48
rno-miR-27a/351	ILMN_1351962	VANGL2
rno-miR-147	ILMN_1353834	VIPR2
rno-miR-384-5p	ILMN_1360001	VKORC1L1
rno-miR-218a	ILMN_1349044	VSIG8
rno-miR-146b/27a/31	ILMN_1360659	WISP1
rno-miR-137/27a/31	ILMN_1371299	WWC1
rno-miR-384-5p/702-5p	ILMN_1363638	ZBED4
rno-miR-146b/218a	ILMN_1361928	ZDHHC2
rno-miR-325-5p	ILMN_1367665	ZFYVE21
rno-miR-137	ILMN_1364439	ZNF385B
1. Gene (mRNA) Symbols that have multiple predicted miRNA regulators (141/299) are highlighted in bold.
2. Up-regulated miRNAs are colored in red, while the predicted targets that are expressed in opposite directions are colored in blue.
