# Supplementary material for: Genome-wide analysis of miRNA and mRNA transcriptomes during amelogenesis
Source: BMC Genomics. 2014 Nov 19;15(1):998. doi: 10.1186/1471-2164-15-998 (PMC4254193; doi:10.1186/1471-2164-15-998)
Supplement: Supplementary file 6 — Additional file 6: Down-regualted miRNAs at maturation-stage tooth development relative secretory-stage and their predicted gene targets expressed in opposite direction. (XLSX 21 KB) [file 12864_2014_6698_MOESM6_ESM.xlsx]

## Sheet: Additional File 6.
Additional File 6. Down-regualted miRNAs at maturation-stage tooth development relative secretory-stage and their predicted gene targets expressed in opposite direction
miRNA ID	Gene (mRNA) ID	Gene (mRNA) Symbol
rno-miR-376b-3p	ILMN_1351847	ABI3BP
rno-miR-203/3085/410	ILMN_1354556	ABLIM3
rno-miR-203	ILMN_1352530	ACO2
rno-miR-203	ILMN_1368504	ACSL3
rno-miR-3085	ILMN_1358119	ACVRL1
rno-miR-410	ILMN_1367645	ADIPOR2
rno-miR-3085	ILMN_1361575	ADM2
rno-miR-138	ILMN_1363697	AGL
rno-miR-298	ILMN_1364972	AGTR1
rno-miR-203	ILMN_1375179	AK4
rno-miR-154*	ILMN_1355827	AKIP1
rno-miR-203	ILMN_1369934	AMPD3
rno-miR-3085	ILMN_1360466	ANGPTL4
rno-miR-298/3085	ILMN_1360946	ANXA8L2 (includes others)
rno-miR-346	ILMN_1373859	AOC1
rno-miR-298	ILMN_1358325	AQP1
rno-miR-153/410	ILMN_1376736	ARHGAP24
rno-miR-490*	ILMN_1351705	ARL4D
rno-miR-135a	ILMN_1363083	ATF3
rno-miR-298/410	ILMN_1366084	ATP1B2
rno-miR-153	ILMN_1369650	ATP1B3
rno-miR-153/298/346/376b-3p	ILMN_1375142	ATP2A2
rno-miR-138	ILMN_1358792	ATP6V0A1
rno-miR-135a/153	ILMN_1375808	ATP6V1C1
rno-miR-135a	ILMN_1374964	ATP6V1E1
rno-miR-410	ILMN_1366845	AUH
rno-miR-153	ILMN_1364984	AZIN1
rno-miR-490*	ILMN_1367624	B4GALNT3
rno-miR-135a/138/153	ILMN_1368917	BCAP29
rno-miR-346	ILMN_1365663	BCL6
rno-miR-3085	ILMN_2040208	BGN
rno-miR-376b-3p/410	ILMN_1374180	BHLHE40
rno-miR-138	ILMN_1354950	BMP1
rno-miR-135a/138/346	ILMN_1367015	C15orf38/C15orf38-AP3S2
rno-miR-135a	ILMN_1352522	C18orf54
rno-miR-153/410	ILMN_1370551	C21orf91
rno-miR-3085	ILMN_1651163	C7orf49
rno-miR-203/376b-3p	ILMN_1370924	CASC1
rno-miR-346	ILMN_1367212	CBX7
rno-miR-138/3085	ILMN_1357800	CCDC3
rno-miR-298/3085	ILMN_1362820	CCDC80
rno-miR-298	ILMN_1351677	CCL19
rno-miR-138	ILMN_1348971	CCNYL1
rno-miR-203	ILMN_1356721	CCR1
rno-miR-135a	ILMN_1366566	CD68
rno-miR-138	ILMN_1366993	CD7
rno-miR-298	ILMN_1366428	CDC42EP1
rno-miR-153	ILMN_1366675	CDH13
rno-miR-298	ILMN_1361578	CDH17
rno-miR-138/298/410	ILMN_1355708	CDK14
rno-miR-346	ILMN_1364351	CDKN2B
rno-miR-138	ILMN_1368676	CELF5
rno-miR-3085	ILMN_1357149	CFH
rno-miR-298/376b-3p/3085	ILMN_1376780	CFTR
rno-miR-376b-3p	ILMN_1367421	CH25H
rno-miR-3085	ILMN_1372785	CHCHD10
rno-miR-135a	ILMN_1357667	CHD7
rno-miR-135a	ILMN_1366289	CHP1
rno-miR-153/346	ILMN_2040592	CIB2
rno-miR-135a	ILMN_1367191	CIC
rno-miR-298	ILMN_1362842	CILP
rno-miR-153/203	ILMN_1352067	CITED2
rno-miR-203	ILMN_1651094	CLDN1
rno-miR-410	ILMN_1358030	CLDN10
rno-miR-203	ILMN_1349895	CLEC7A
rno-miR-3085	ILMN_1375530	CNNM2
rno-miR-3085	ILMN_1357158	COL13A1
rno-miR-138	ILMN_1370640	COQ9
rno-miR-138	ILMN_1358946	COTL1
rno-miR-153/203	ILMN_1375583	CREM
rno-miR-3085	ILMN_1358960	CRIM1
rno-miR-3085	ILMN_1365959	CRYL1
rno-miR-3085	ILMN_1363245	CSF1
rno-miR-203	ILMN_1352236	CTSS
rno-miR-138	ILMN_1369400	CUL5
rno-miR-298	ILMN_1371113	CX3CL1
rno-miR-490*	ILMN_1352802	CXADR
rno-miR-138	ILMN_1353902	DENND1C
rno-miR-3085	ILMN_1370914	DOK3
rno-miR-490*	ILMN_1351692	DOPEY2
rno-miR-153	ILMN_1358157	DSG2
rno-miR-298	ILMN_1367874	DUOX1
rno-miR-138	ILMN_1358385	ECE1
rno-miR-138/153	ILMN_1363733	EFHD2
rno-miR-138	ILMN_1370369	EGR2
rno-miR-138/153	ILMN_1372825	EHD3*
rno-miR-376b-3p	ILMN_1365515	EHD4
rno-miR-153/376b-3p/3085	ILMN_1350899	ELOVL7
rno-miR-153	ILMN_1359464	EMB
rno-miR-135a/376b-3p	ILMN_1376301	ENPP3
rno-miR-346	ILMN_1362282	EPAS1
rno-miR-410	ILMN_1360134	ESM1
rno-miR-376b-3p	ILMN_1358850	EVA1C
rno-miR-138/3085	ILMN_1366479	EZH1
rno-miR-346	ILMN_1355235	FADS1
rno-miR-490*	ILMN_1368357	FAM105A
rno-miR-138/346	ILMN_1364614	FAM110A
rno-miR-298	ILMN_1372648	FAM189A2
rno-miR-410/490*	ILMN_1356916	FAM19A5
rno-miR-153/203/3085	ILMN_1352249	FAT3
rno-miR-138	ILMN_1351139	FCER1G
rno-miR-3085	ILMN_1362025	FCGR1A
rno-miR-3085	ILMN_1351900	FCN1
rno-miR-346/410	ILMN_1357408	FGF7
rno-miR-346	ILMN_1356454	FGFRL1
rno-miR-410	ILMN_1356156	FHDC1
rno-miR-138/203	ILMN_1371407	FMOD
rno-miR-376b-3p	ILMN_1348956	FN1
rno-miR-490*	ILMN_1368356	FOS
rno-miR-135a/153	ILMN_1357044	FOXO1
rno-miR-138	ILMN_1355129	FRMD7
rno-miR-135a/410	ILMN_1352132	FUCA2
rno-miR-298	ILMN_1371590	FXYD5
rno-miR-135a	ILMN_1350645	FZD1
rno-miR-153/376b-3p/410	ILMN_1349894	GAB1
rno-miR-410	ILMN_1351478	GAD1
rno-miR-138/203/3085	ILMN_1355139	GALNT10
rno-miR-135a/138	ILMN_1356585	GAS7
rno-miR-135a/154*/203	ILMN_1349615	GBE1
rno-miR-490*	ILMN_1372022	GCH1
rno-miR-154*/203	ILMN_1357452	GDA
rno-miR-138	ILMN_1358773	GJA5
rno-miR-376b-3p	ILMN_1374166	GMNN
rno-miR-135a/203	ILMN_1362495	GPR155
rno-miR-3085	ILMN_1364390	GPR88
rno-miR-203	ILMN_1374662	GPRIN3
rno-miR-298	ILMN_1352580	GSR
rno-miR-3085	ILMN_1650575	GUF1
rno-miR-135a	ILMN_1371792	HEATR5A
rno-miR-135a/138	ILMN_1355979	HIF1A
rno-miR-3085/376b-3p/410	ILMN_1369135	HSD11B1
rno-miR-203	ILMN_1353138	HSPB8
rno-miR-153	ILMN_1371246	IBSP
rno-miR-154*	ILMN_1367519	IDI1
rno-miR-203/298/346	ILMN_1351336	IFT57
rno-miR-153/346/376b-3p/410	ILMN_1374575	IGF1R
rno-miR-3085	ILMN_1356655	IL17RA
rno-miR-3085	ILMN_1358370	IL1B
rno-miR-3085	ILMN_1369374	IL1RL1
rno-miR-138/298	ILMN_1349175	IL6R
rno-miR-135a	ILMN_1370619	INHBA
rno-miR-153	ILMN_1350985	INPP5D
rno-miR-298	ILMN_1372551	IP6K2
rno-miR-135a/203/410	ILMN_1364230	ITPR2
rno-miR-135a/138	ILMN_1651182	KANK1
rno-miR-138/203	ILMN_1650384	KAZN
rno-miR-138/298/3085	ILMN_1364008	KCNN4
rno-miR-135a/490*	ILMN_1354516	KCNS3
rno-miR-298	ILMN_1357555	KIAA0513
rno-miR-153	ILMN_1365733	KIAA1522
rno-miR-298/346	ILMN_1352874	KIAA1755
rno-miR-153/410	ILMN_1361302	KLF
rno-miR-135a	ILMN_1366672	KPNA3
rno-miR-138	ILMN_1373199	KRT19
rno-miR-153	ILMN_1357538	LAMP1
rno-miR-153	ILMN_1376674	LAP3
rno-miR-138	ILMN_1363606	LCN2
rno-miR-135a	ILMN_1376765	LCP1
rno-miR-154*	ILMN_1351112	LNX1
rno-miR-154*/203	ILMN_1356263	LRAT
rno-miR-135a/138	ILMN_1651039	LRRFIP1
rno-miR-298	ILMN_1370869	LURAP1L
rno-miR-135a/138/298/3085	ILMN_1373484	LZTS1
rno-miR-135a/3085	ILMN_1353070	MAN1A1
rno-miR-135a/3085	ILMN_1373979	MAP4
rno-miR-298	ILMN_1371205	MAP4K1
rno-miR-138	ILMN_1353531	MAPK6
rno-miR-135a/203/346	ILMN_1353503	MBNL1
rno-miR-3085	ILMN_1360071	MCUR1
rno-miR-135a/3085	ILMN_1376260	MEGF6
rno-miR-298	ILMN_1364323	MEIS3
rno-miR-376b-3p	ILMN_1372874	MEPE
rno-miR-346	ILMN_1365298	MFAP5
rno-miR-298	ILMN_1352558	MME
rno-miR-298/3085/410	ILMN_1365885	MMP14
rno-miR-153/410	ILMN_1373221	MPPED2
rno-miR-298/3085	ILMN_1357510	MS4A7
rno-miR-135a	ILMN_1349055	MTSS1
rno-miR-135a	ILMN_1356591	MTURN
rno-miR-135a/138/298/3085	ILMN_1359024	MYD88
rno-miR-376b-3p	ILMN_1650056	NABP1
rno-miR-153	ILMN_1372879	NFE2L2
rno-miR-203	ILMN_1360188	NFIL3
rno-miR-138	ILMN_1351783	NKAIN1
rno-miR-138	ILMN_1361329	NOS3
rno-miR-138/203	ILMN_1363958	NPL
rno-miR-410	ILMN_1372759	OR51E2
rno-miR-346	ILMN_1372082	ORAI2
rno-miR-135a	ILMN_1364530	P2RY2
rno-miR-298	ILMN_1362113	PAK1
rno-miR-138/153/410	ILMN_1650781	PARD6G
rno-miR-203	ILMN_1368730	PARM1
rno-miR-203	ILMN_1353032	PCSK1
rno-miR-135a/153	ILMN_1353897	PDE7A
rno-miR-3085	ILMN_1360414	PDGFRB
rno-miR-346	ILMN_1369074	PGK1
rno-miR-135a	ILMN_1374132	PHF20
rno-miR-203	ILMN_1376787	PHLDA3
rno-miR-346/410	ILMN_1358762	PIK3IP1
rno-miR-298/346	ILMN_1360093	PINK1
rno-miR-346	ILMN_1358127	PLAT
rno-miR-138	ILMN_1650232	PLAU
rno-miR-298	ILMN_1371818	PLCB3
rno-miR-490*	ILMN_1352911	PLEK
rno-miR-298	ILMN_1374765	PLEKHA8
rno-miR-138	ILMN_1367748	PLEKHB1
rno-miR-410	ILMN_1364908	PMEPA1
rno-miR-298	ILMN_1350361	PODNL1
rno-miR-376b-3p	ILMN_1530349	PON2
rno-miR-154*	ILMN_1356386	PON3
rno-miR-203/490*	ILMN_1366667	PRKAG2
rno-miR-410	ILMN_1368514	PRRX1
rno-miR-346	ILMN_1354586	PTAFR
rno-miR-138/203	ILMN_1375203	PTP4A1
rno-miR-135a/203	ILMN_1355065	PTPN1
rno-miR-346	ILMN_1365973	PTPN13
rno-miR-3085/346	ILMN_1367177	PTPN18
rno-miR-203/410	ILMN_1362032	PTPRB
rno-miR-154*	ILMN_1351871	PTPRR
rno-miR-298	ILMN_1372434	PTPRU
rno-miR-298	ILMN_1363648	QPRT
rno-miR-410	ILMN_1358079	RAB21
rno-miR-203/3085/346	ILMN_1359738	RALB
rno-miR-346	ILMN_1375936	RANGAP1
rno-miR-138	ILMN_1651173	RARRES1
rno-miR-298	ILMN_1369914	RASD1
rno-miR-138	ILMN_1359256	RELL1
rno-miR-135a/138	ILMN_1352957	RELN
rno-miR-3085	ILMN_1366707	RFTN1
rno-miR-135a/410	ILMN_1370136	RGL1
rno-miR-154*/203/3085	ILMN_1370034	RGS5
rno-miR-376b-3p	ILMN_1369264	RHBDL2
rno-miR-298	ILMN_1364060	RHOG
rno-miR-3085	ILMN_1350277	RHPN1
rno-miR-135a	ILMN_1375002	RMDN2
rno-miR-346	ILMN_1354552	RNF125
rno-miR-135a/138	ILMN_1350711	RNF144A
rno-miR-138	ILMN_1363937	RNMTL1
rno-miR-135a/298/3085/410	ILMN_1371943	RUNX1
rno-miR-153	ILMN_1356242	RYR3
rno-miR-135a/203	ILMN_1351019	SAMD5
rno-miR-153	ILMN_1354987	SBNO2
rno-miR-138	ILMN_1367903	SCG3
rno-miR-298	ILMN_1349659	SCUBE1
rno-miR-138	ILMN_1354087	SDC3
rno-miR-135a	ILMN_1373455	SEC14L1
rno-miR-490*	ILMN_1362137	SEL1L3
rno-miR-298	ILMN_1374790	SEMA7A
rno-miR-3085	ILMN_1361153	SERINC2
rno-miR-203	ILMN_1357740	SFI1
rno-miR-138/298/3085	ILMN_1376840	SH2D4A
rno-miR-203	ILMN_1363643	SH3BGR
rno-miR-203	ILMN_1365302	SIK1
rno-miR-410	ILMN_1363777	SKAP2
rno-miR-203	ILMN_1368699	SLC11A2
rno-miR-135a/376b-3p	ILMN_1376607	SLC16A6
rno-miR-298	ILMN_1371607	SLC1A1
rno-miR-138	ILMN_1372579	SLC22A5
rno-miR-138	ILMN_1351825	SLC23A2
rno-miR-153/3085/346	ILMN_1357359	SLC24A4
rno-miR-138/3085	ILMN_1350697	SLC25A15
rno-miR-138/298	ILMN_1350537	SLC26A1
rno-miR-135a/153/298	ILMN_1353252	SLC26A7
rno-miR-376b-3p/410	ILMN_1376422	SLC34A2
rno-miR-410	ILMN_1373517	SLC35C2
rno-miR-298/3085/346	ILMN_1351166	SLC36A1
rno-miR-138/153/346	ILMN_1353486	SLC38A1
rno-miR-346	ILMN_1372393	SLC43A3
rno-miR-153/203/376b-3p	ILMN_1367577	SLC4A4
rno-miR-3085	ILMN_1364698	SLC6A14
rno-miR-346	ILMN_1365272	SLC6A6
rno-miR-135a/138	ILMN_1376744	SLC6A8
rno-miR-346	ILMN_1364745	SLC9A3R1
rno-miR-138/203	ILMN_1362594	SLCO3A1
rno-miR-135a/376b-3p	ILMN_1359471	SLITRK6
rno-miR-153/410	ILMN_1374499	SNAI1
rno-miR-138/153	ILMN_1348840	SNAP25
rno-miR-203	ILMN_1370967	SNAP91
rno-miR-138	ILMN_1358832	SOCS5
rno-miR-203	ILMN_1363183	SOCS7
rno-miR-298	ILMN_1367263	SOD2
rno-miR-298	ILMN_1361581	SOD3
rno-miR-138	ILMN_1372483	SORCS2
rno-miR-376b-3p	ILMN_1366773	SORD
rno-miR-153	ILMN_1373875	SPARCL1
rno-miR-138	ILMN_1651057	ST3GAL6
rno-miR-298	ILMN_2039507	ST5
rno-miR-410	ILMN_1373442	STAT3
rno-miR-153/154*	ILMN_1355190	STIM2
rno-miR-138	ILMN_1368549	STS
rno-miR-138	ILMN_1366184	SULF2
rno-miR-138	ILMN_1356224	SYNGR1
rno-miR-203	ILMN_1355054	SYNJ1
rno-miR-346/376b-3p	ILMN_1373384	SYNM
rno-miR-135a/153	ILMN_1349850	TBC1D30
rno-miR-298/410	ILMN_1650156	TEC
rno-miR-490*	ILMN_1360908	TFRC
rno-miR-135a/138/203	ILMN_1359879	THRB
rno-miR-3085/376b-3p	ILMN_1370061	TIFA
rno-miR-298	ILMN_1650253	TLN2
rno-miR-138	ILMN_1530410	TM7SF2
rno-miR-3085	ILMN_1375110	TMBIM1
rno-miR-203	ILMN_1362616	TMEM132A
rno-miR-153/154*	ILMN_1348808	TMEM178A
rno-miR-138/3085	ILMN_1359361	TMEM245
rno-miR-298/3085	ILMN_1363248	TMEM8A
rno-miR-298	ILMN_1373707	TMOD1
rno-miR-298	ILMN_1356192	TNFAIP8L3
rno-miR-138	ILMN_1373313	TNFRSF1A
rno-miR-3085/410	ILMN_1367765	TNFSF11
rno-miR-298	ILMN_1348834	TNFSF13
rno-miR-138	ILMN_1351703	TNK2
rno-miR-153	ILMN_1357575	TP53INP1
rno-miR-154*/346	ILMN_1364379	TRAK1
rno-miR-298	ILMN_1353347	TRIM29
rno-miR-138	ILMN_1349001	TRIM47
rno-miR-346	ILMN_1369250	TTC9
rno-miR-135a	ILMN_1373472	UBE2L6
rno-miR-298	ILMN_1376485	UBTD1
rno-miR-153/3085/346	ILMN_1350387	UNC5C
rno-miR-203	ILMN_1363934	VAV3
rno-miR-346	ILMN_1364472	VCAM1
rno-miR-203/410	ILMN_1371686	VEGFA
rno-miR-3085/376b-3p	ILMN_1369686	VPS37B
rno-miR-298	ILMN_1352807	VWF
rno-miR-410	ILMN_1356340	WNT5A
rno-miR-138	ILMN_1357833	XPR1
rno-miR-376b-3p	ILMN_1376913	ZC3H8
rno-miR-135a/346	ILMN_1352178	ZDHHC13
rno-miR-153/3085	ILMN_1350903	ZNRF2
1. Gene (mRNA) Symbols that have multiple predicted miRNA regulators (105/330) are highlighted in bold.
2. Down-regulated miRNAs are colored in blue, while the predicted targets that are expressed in opposite directions are colored in red.
