# Supplementary material for: Genome-wide analysis of miRNA and mRNA transcriptomes during amelogenesis
Source: BMC Genomics. 2014 Nov 19;15(1):998. doi: 10.1186/1471-2164-15-998 (PMC4254193; doi:10.1186/1471-2164-15-998)
Supplement: Supplementary file 7 — Additional file 7: Non-differentially expressed miRNAs between secretory- and maturation-stage tooth development and their predicted target that are up-regulated during maturation-stage (relative to secretory-stage). (XLS 509 KB) [file 12864_2014_6698_MOESM7_ESM.xls]

## Sheet: Sheet0
Additional File 19. Non-differentially expressed miRNAs between secretory- and maturation-stage tooth development and their predicted target that are up-regulated during maturation-stage (relative to secretory-stage)
miRNA ID	Gene (mRNA) ID	Gene (mRNA) Symbol
rno-let-7i	ILMN_1367645	ADIPOR2
rno-let-7i	ILMN_1354910	AKR1B10
rno-let-7i	ILMN_1371494	AMACR
rno-let-7i	ILMN_1351705	ARL4D
rno-let-7i	ILMN_1372795	ARPP19
rno-let-7i	ILMN_1375142	ATP2A2
rno-let-7i	ILMN_1358792	ATP6V0A1
rno-let-7i	ILMN_1375808	ATP6V1C1
rno-let-7i	ILMN_1368917	BCAP29
rno-let-7i	ILMN_1355163	BCL2L1
rno-let-7i	ILMN_1365436	C2
rno-let-7i	ILMN_1357023	CAPG
rno-let-7i	ILMN_1355708	CDK14
rno-let-7i	ILMN_1357667	CHD7
rno-let-7i	ILMN_1361478	CTHRC1
rno-let-7i	ILMN_1370914	DOK3
rno-let-7i	ILMN_1349971	DSP
rno-let-7i	ILMN_1367486	DUSP1
rno-let-7i	ILMN_1363733	EFHD2
rno-let-7i	ILMN_1359464	EMB
rno-let-7i	ILMN_1366479	EZH1
rno-let-7i	ILMN_1370220	FADS2
rno-let-7i	ILMN_1368357	FAM105A
rno-let-7i	ILMN_1361467	FAM214B
rno-let-7i	ILMN_1376938	GALC
rno-let-7i	ILMN_1356585	GAS7
rno-let-7i	ILMN_1368733	GRPEL2
rno-let-7i	ILMN_1650285	HMOX1
rno-let-7i	ILMN_1374575	IGF1R
rno-let-7i	ILMN_1353191	IGF2BP3
rno-let-7i	ILMN_1349175	IL6R
rno-let-7i	ILMN_1366897	KLF9
rno-let-7i	ILMN_1651132	KLHL24
rno-let-7i	ILMN_1373199	KRT19
rno-let-7i	ILMN_1353531	MAPK6
rno-let-7i	ILMN_1364323	MEIS3
rno-let-7i	ILMN_1357510	MS4A7
rno-let-7i	ILMN_1373346	MYO5B
rno-let-7i	ILMN_1359159	OSMR
rno-let-7i	ILMN_1362113	PAK1
rno-let-7i	ILMN_1368730	PARM1
rno-let-7i	ILMN_1358762	PIK3IP1
rno-let-7i	ILMN_1374765	PLEKHA8
rno-let-7i	ILMN_1368514	PRRX1
rno-let-7i	ILMN_1354586	PTAFR
rno-let-7i	ILMN_1349422	PTGS2
rno-let-7i	ILMN_1358200	PTPN7
rno-let-7i	ILMN_1362032	PTPRB
rno-let-7i	ILMN_1372434	PTPRU
rno-let-7i	ILMN_1359738	RALB
rno-let-7i	ILMN_1364060	RHOG
rno-let-7i	ILMN_1350690	S100A8
rno-let-7i	ILMN_1373455	SEC14L1
rno-let-7i	ILMN_1353486	SLC38A1
rno-let-7i	ILMN_1367577	SLC4A4
rno-let-7i	ILMN_1363183	SOCS7
rno-let-7i	ILMN_1354580	STARD4
rno-let-7i	ILMN_1366184	SULF2
rno-let-7i	ILMN_1373709	TRPM6
rno-let-7i	ILMN_1363934	VAV3
rno-let-7i	ILMN_1358414	ZBP1
rno-miR-206	ILMN_1364972	AGTR1
rno-miR-206	ILMN_1365396	ANPEP
rno-miR-206	ILMN_1349832	ARHGAP18
rno-miR-206	ILMN_1358792	ATP6V0A1
rno-miR-206	ILMN_1365855	ATP6V1A
rno-miR-206	ILMN_1360084	ATP6V1B2
rno-miR-206	ILMN_1364984	AZIN1
rno-miR-206	ILMN_1356277	BCKDHB
rno-miR-206	ILMN_1369295	BHLHE22
rno-miR-206	ILMN_1355708	CDK14
rno-miR-206	ILMN_1364351	CDKN2B
rno-miR-206	ILMN_1352067	CITED2
rno-miR-206	ILMN_1374244	CORO1B
rno-miR-206	ILMN_1375583	CREM
rno-miR-206	ILMN_1358960	CRIM1
rno-miR-206	ILMN_1370050	CSRP1
rno-miR-206	ILMN_1362571	EGFR
rno-miR-206	ILMN_1365630	EIF4E3
rno-miR-206	ILMN_1358850	EVA1C
rno-miR-206	ILMN_1348956	FN1
rno-miR-206	ILMN_1372022	GCH1
rno-miR-206	ILMN_1370088	GSAP
rno-miR-206	ILMN_1358293	HIGD1B
rno-miR-206	ILMN_1372551	IP6K2
rno-miR-206	ILMN_1356263	LRAT
rno-miR-206	ILMN_1349055	MTSS1
rno-miR-206	ILMN_1364926	MYO6
rno-miR-206	ILMN_1365424	NETO2
rno-miR-206	ILMN_1352599	NR1H3
rno-miR-206	ILMN_1368730	PARM1
rno-miR-206	ILMN_1353897	PDE7A
rno-miR-206	ILMN_1363155	PLEKHB2
rno-miR-206	ILMN_1357198	POLA2
rno-miR-206	ILMN_1355065	PTPN1
rno-miR-206	ILMN_1375002	RMDN2
rno-miR-206	ILMN_1371943	RUNX1
rno-miR-206	ILMN_1352387	SDC4
rno-miR-206	ILMN_1370479	SERPINB8
rno-miR-206	ILMN_1376840	SH2D4A
rno-miR-206	ILMN_1350798	SLC16A3
rno-miR-206	ILMN_1376607	SLC16A6
rno-miR-206	ILMN_1351825	SLC23A2
rno-miR-206	ILMN_1348840	SNAP25
rno-miR-206	ILMN_1353544	SOD1
rno-miR-206	ILMN_1373357	SPHK1
rno-miR-206	ILMN_1376350	TACR1
rno-miR-206	ILMN_1650399	TAGLN2
rno-miR-206	ILMN_1359879	THRB
rno-miR-206	ILMN_1348821	TIMP3
rno-miR-206	ILMN_1361672	TM4SF1
rno-miR-206	ILMN_1348808	TMEM178A
rno-miR-206	ILMN_1358234	TMEM243
rno-miR-206	ILMN_2039341	TSPAN4
rno-miR-206	ILMN_1353991	UNC93B1
rno-miR-206	ILMN_1371686	VEGFA
rno-miR-206	ILMN_1376913	ZC3H8
rno-miR-99b	ILMN_1366721	CXCL16
rno-miR-99b	ILMN_1370736	FGFR3
rno-miR-99b	ILMN_1374575	IGF1R
rno-miR-99b	ILMN_1359211	LAMA5
rno-miR-99b	ILMN_1353503	MBNL1
rno-miR-99b	ILMN_1362666	NXF1
rno-miR-99b	ILMN_1353252	SLC26A7
rno-miR-99b	ILMN_1363716	SORL1
rno-miR-99b	ILMN_2039507	ST5
rno-miR-99b	ILMN_1350903	ZNRF2
rno-miR-101a	ILMN_1354556	ABLIM3
rno-miR-101a	ILMN_1351182	APLP2
rno-miR-101a	ILMN_1349832	ARHGAP18
rno-miR-101a	ILMN_1366084	ATP1B2
rno-miR-101a	ILMN_1365855	ATP6V1A
rno-miR-101a	ILMN_1349895	CLEC7A
rno-miR-101a	ILMN_1355310	COL12A1
rno-miR-101a	ILMN_1358946	COTL1
rno-miR-101a	ILMN_1369400	CUL5
rno-miR-101a	ILMN_1352802	CXADR
rno-miR-101a	ILMN_1367486	DUSP1
rno-miR-101a	ILMN_1358385	ECE1
rno-miR-101a	ILMN_1352249	FAT3
rno-miR-101a	ILMN_1370736	FGFR3
rno-miR-101a	ILMN_1348956	FN1
rno-miR-101a	ILMN_1368356	FOS
rno-miR-101a	ILMN_1357044	FOXO1
rno-miR-101a	ILMN_1353747	FST
rno-miR-101a	ILMN_1352132	FUCA2
rno-miR-101a	ILMN_1349894	GAB1
rno-miR-101a	ILMN_1352580	GSR
rno-miR-101a	ILMN_1362915	HTRA3
rno-miR-101a	ILMN_1350784	JUNB
rno-miR-101a	ILMN_1358016	KIDINS220
rno-miR-101a	ILMN_1366672	KPNA3
rno-miR-101a	ILMN_1356263	LRAT
rno-miR-101a	ILMN_1649949	MAB21L3
rno-miR-101a	ILMN_1349829	MAFK
rno-miR-101a	ILMN_1373979	MAP4
rno-miR-101a	ILMN_1353531	MAPK6
rno-miR-101a	ILMN_1353503	MBNL1
rno-miR-101a	ILMN_1355707	MYO1E
rno-miR-101a	ILMN_1359159	OSMR
rno-miR-101a	ILMN_1358127	PLAT
rno-miR-101a	ILMN_1357872	POMGNT1
rno-miR-101a	ILMN_1349422	PTGS2
rno-miR-101a	ILMN_1370136	RGL1
rno-miR-101a	ILMN_1354552	RNF125
rno-miR-101a	ILMN_1371943	RUNX1
rno-miR-101a	ILMN_1356242	RYR3
rno-miR-101a	ILMN_1349269	SGK1
rno-miR-101a	ILMN_1371607	SLC1A1
rno-miR-101a	ILMN_1351825	SLC23A2
rno-miR-101a	ILMN_1351166	SLC36A1
rno-miR-101a	ILMN_1367577	SLC4A4
rno-miR-101a	ILMN_1362594	SLCO3A1
rno-miR-101a	ILMN_1358832	SOCS5
rno-miR-101a	ILMN_1363183	SOCS7
rno-miR-101a	ILMN_1363716	SORL1
rno-miR-101a	ILMN_1355190	STIM2
rno-miR-101a	ILMN_1349238	TGFA
rno-miR-101a	ILMN_1359879	THRB
rno-miR-101a	ILMN_1348821	TIMP3
rno-miR-101a	ILMN_1357575	TP53INP1
rno-miR-101a	ILMN_1353991	UNC93B1
rno-miR-101a	ILMN_1364208	WDR72
rno-miR-101a	ILMN_1357833	XPR1
rno-miR-101a	ILMN_1350903	ZNRF2
rno-miR-101a	ILMN_1359146	ZSWIM6
rno-miR-103	ILMN_1363976	AK2
rno-miR-103	ILMN_1353636	AP2A2
rno-miR-103	ILMN_1349832	ARHGAP18
rno-miR-103	ILMN_1363949	ATL2
rno-miR-103	ILMN_1366084	ATP1B2
rno-miR-103	ILMN_1366845	AUH
rno-miR-103	ILMN_1368917	BCAP29
rno-miR-103	ILMN_1374180	BHLHE40
rno-miR-103	ILMN_1360535	BMX
rno-miR-103	ILMN_1367015	C15orf38/C15orf38-AP3S2
rno-miR-103	ILMN_1364348	CA2
rno-miR-103	ILMN_1348971	CCNYL1
rno-miR-103	ILMN_1355708	CDK14
rno-miR-103	ILMN_1357149	CFH
rno-miR-103	ILMN_1353600	CIAPIN1
rno-miR-103	ILMN_1375530	CNNM2
rno-miR-103	ILMN_1351993	COBLL1
rno-miR-103	ILMN_1367447	FAM110C
rno-miR-103	ILMN_1357408	FGF7
rno-miR-103	ILMN_1356454	FGFRL1
rno-miR-103	ILMN_1350025	FLOT2
rno-miR-103	ILMN_1352132	FUCA2
rno-miR-103	ILMN_1376938	GALC
rno-miR-103	ILMN_1358428	GNA15
rno-miR-103	ILMN_1375028	HTATIP2
rno-miR-103	ILMN_1352759	IL10RB
rno-miR-103	ILMN_1356313	KCNK1
rno-miR-103	ILMN_1350652	KIF21A
rno-miR-103	ILMN_1366672	KPNA3
rno-miR-103	ILMN_1361475	LEPREL1
rno-miR-103	ILMN_1373979	MAP4
rno-miR-103	ILMN_1353503	MBNL1
rno-miR-103	ILMN_1352558	MME
rno-miR-103	ILMN_1357510	MS4A7
rno-miR-103	ILMN_1373346	MYO5B
rno-miR-103	ILMN_1374132	PHF20
rno-miR-103	ILMN_1354076	PLEKHA1
rno-miR-103	ILMN_1650724	PNPLA2
rno-miR-103	ILMN_1365800	RAC2
rno-miR-103	ILMN_1370034	RGS5
rno-miR-103	ILMN_1354552	RNF125
rno-miR-103	ILMN_1362137	SEL1L3
rno-miR-103	ILMN_1374910	SH3BP5
rno-miR-103	ILMN_1367530	SIPA1L2
rno-miR-103	ILMN_1353252	SLC26A7
rno-miR-103	ILMN_1357880	SNCG
rno-miR-103	ILMN_1363183	SOCS7
rno-miR-103	ILMN_1355054	SYNJ1
rno-miR-103	ILMN_1359879	THRB
rno-miR-103	ILMN_1367716	THY1
rno-miR-103	ILMN_1361672	TM4SF1
rno-miR-103	ILMN_1369250	TTC9
rno-miR-103	ILMN_1363934	VAV3
rno-miR-103	ILMN_1369829	WNK1
rno-miR-103	ILMN_1361251	XDH
rno-miR-103	ILMN_1376716	ZNF705A
rno-miR-103	ILMN_1350903	ZNRF2
rno-miR-10a-5p	ILMN_1376603	ATP6V0D2
rno-miR-10a-5p	ILMN_1365663	BCL6
rno-miR-10a-5p	ILMN_1352177	BCR
rno-miR-10a-5p	ILMN_1349895	CLEC7A
rno-miR-10a-5p	ILMN_1364207	CSDC2
rno-miR-10a-5p	ILMN_1368357	FAM105A
rno-miR-10a-5p	ILMN_1358773	GJA5
rno-miR-10a-5p	ILMN_1362495	GPR155
rno-miR-10a-5p	ILMN_1650575	GUF1
rno-miR-10a-5p	ILMN_1362479	HSD3B7
rno-miR-10a-5p	ILMN_1349175	IL6R
rno-miR-10a-5p	ILMN_1353897	PDE7A
rno-miR-10a-5p	ILMN_1361558	PLA1A
rno-miR-10a-5p	ILMN_1355738	PRRG2
rno-miR-10a-5p	ILMN_1356327	SCARF1
rno-miR-10a-5p	ILMN_1373455	SEC14L1
rno-miR-10a-5p	ILMN_1373442	STAT3
rno-miR-10a-5p	ILMN_1360908	TFRC
rno-miR-10a-5p	ILMN_1373707	TMOD1
rno-miR-1224	ILMN_1352810	ARHGEF19
rno-miR-1224	ILMN_1369962	C1orf106
rno-miR-1224	ILMN_1369229	C7
rno-miR-1224	ILMN_1363135	CLIC4
rno-miR-1224	ILMN_1367450	DBX2
rno-miR-1224	ILMN_1367505	DES
rno-miR-1224	ILMN_1365515	EHD4
rno-miR-1224	ILMN_1355235	FADS1
rno-miR-1224	ILMN_1372022	GCH1
rno-miR-1224	ILMN_1364840	GJA4
rno-miR-1224	ILMN_1371385	GPSM3
rno-miR-1224	ILMN_1368252	HEPACAM
rno-miR-1224	ILMN_1376661	LBP
rno-miR-1224	ILMN_1371205	MAP4K1
rno-miR-1224	ILMN_1352005	MID1IP1
rno-miR-1224	ILMN_1357890	MMP12
rno-miR-1224	ILMN_1358127	PLAT
rno-miR-1224	ILMN_1371818	PLCB3
rno-miR-1224	ILMN_1364908	PMEPA1
rno-miR-1224	ILMN_1368514	PRRX1
rno-miR-1224	ILMN_1373455	SEC14L1
rno-miR-1224	ILMN_1376840	SH2D4A
rno-miR-1224	ILMN_1363342	SLC1A3
rno-miR-1224	ILMN_1372483	SORCS2
rno-miR-1224	ILMN_1363727	THBD
rno-miR-1224	ILMN_1650253	TLN2
rno-miR-1224	ILMN_1354929	WDR91
rno-miR-3557-5p	ILMN_1371494	AMACR
rno-miR-3557-5p	ILMN_1357732	ARMC5
rno-miR-3557-5p	ILMN_1375808	ATP6V1C1
rno-miR-3557-5p	ILMN_1365663	BCL6
rno-miR-3557-5p	ILMN_1352177	BCR
rno-miR-3557-5p	ILMN_1351677	CCL19
rno-miR-3557-5p	ILMN_1361408	DERL3
rno-miR-3557-5p	ILMN_1370369	EGR2
rno-miR-3557-5p	ILMN_1372825	EHD3
rno-miR-3557-5p	ILMN_1368357	FAM105A
rno-miR-3557-5p	ILMN_1357452	GDA
rno-miR-3557-5p	ILMN_1358773	GJA5
rno-miR-3557-5p	ILMN_1352580	GSR
rno-miR-3557-5p	ILMN_1361546	HSD17B7
rno-miR-3557-5p	ILMN_1357555	KIAA0513
rno-miR-3557-5p	ILMN_1360239	MFSD2A
rno-miR-3557-5p	ILMN_1357510	MS4A7
rno-miR-3557-5p	ILMN_2039396	NQO1
rno-miR-3557-5p	ILMN_1364908	PMEPA1
rno-miR-3557-5p	ILMN_1371126	PROCR
rno-miR-3557-5p	ILMN_1358079	RAB21
rno-miR-3557-5p	ILMN_1350277	RHPN1
rno-miR-3557-5p	ILMN_1356242	RYR3
rno-miR-3557-5p	ILMN_1354580	STARD4
rno-miR-3557-5p	ILMN_1364379	TRAK1
rno-miR-3557-5p	ILMN_1350387	UNC5C
rno-miR-124	ILMN_1367645	ADIPOR2
rno-miR-124	ILMN_1363697	AGL
rno-miR-124	ILMN_1363976	AK2
rno-miR-124	ILMN_1375179	AK4
rno-miR-124	ILMN_1369934	AMPD3
rno-miR-124	ILMN_1360946	ANXA8/ANXA8L1
rno-miR-124	ILMN_1358325	AQP1
rno-miR-124	ILMN_1369239	ARPC1B
rno-miR-124	ILMN_1351569	ATP1A1
rno-miR-124	ILMN_1371691	BCKDHA
rno-miR-124	ILMN_1362720	BCL2L14
rno-miR-124	ILMN_1365663	BCL6
rno-miR-124	ILMN_1370551	C21orf91
rno-miR-124	ILMN_1357667	CHD7
rno-miR-124	ILMN_1366289	CHP1
rno-miR-124	ILMN_1651094	CLDN1
rno-miR-124	ILMN_1355310	COL12A1
rno-miR-124	ILMN_1358946	COTL1
rno-miR-124	ILMN_1354853	CPPED1
rno-miR-124	ILMN_1369400	CUL5
rno-miR-124	ILMN_1352802	CXADR
rno-miR-124	ILMN_1376635	CYP1B1
rno-miR-124	ILMN_1358157	DSG2
rno-miR-124	ILMN_1358385	ECE1
rno-miR-124	ILMN_1363733	EFHD2
rno-miR-124	ILMN_1369005	EGR1
rno-miR-124	ILMN_1370369	EGR2
rno-miR-124	ILMN_1372825	EHD3
rno-miR-124	ILMN_1359464	EMB
rno-miR-124	ILMN_1375156	ERF
rno-miR-124	ILMN_1351536	F11R
rno-miR-124	ILMN_1359784	FAM129B
rno-miR-124	ILMN_1350025	FLOT2
rno-miR-124	ILMN_1371407	FMOD
rno-miR-124	ILMN_1355139	GALNT10
rno-miR-124	ILMN_1372022	GCH1
rno-miR-124	ILMN_1366070	HADH
rno-miR-124	ILMN_1368252	HEPACAM
rno-miR-124	ILMN_1371428	HLA-E
rno-miR-124	ILMN_1375028	HTATIP2
rno-miR-124	ILMN_1349175	IL6R
rno-miR-124	ILMN_1350985	INPP5D
rno-miR-124	ILMN_1651182	KANK1
rno-miR-124	ILMN_1651132	KLHL24
rno-miR-124	ILMN_1366672	KPNA3
rno-miR-124	ILMN_1376765	LCP1
rno-miR-124	ILMN_1368022	LYPD3
rno-miR-124	ILMN_1373484	LZTS1
rno-miR-124	ILMN_1373404	MBOAT2
rno-miR-124	ILMN_1360071	MCUR1
rno-miR-124	ILMN_1352005	MID1IP1
rno-miR-124	ILMN_1355707	MYO1E
rno-miR-124	ILMN_1373346	MYO5B
rno-miR-124	ILMN_1370368	NUP210
rno-miR-124	ILMN_1374531	OVOL2
rno-miR-124	ILMN_1353897	PDE7A
rno-miR-124	ILMN_1358762	PIK3IP1
rno-miR-124	ILMN_1360093	PINK1
rno-miR-124	ILMN_1374765	PLEKHA8
rno-miR-124	ILMN_1364908	PMEPA1
rno-miR-124	ILMN_1650724	PNPLA2
rno-miR-124	ILMN_1366667	PRKAG2
rno-miR-124	ILMN_1651021	PRR5L
rno-miR-124	ILMN_1368514	PRRX1
rno-miR-124	ILMN_1355065	PTPN1
rno-miR-124	ILMN_1362032	PTPRB
rno-miR-124	ILMN_1359970	RAB3IL1
rno-miR-124	ILMN_2040239	RGS9
rno-miR-124	ILMN_1364060	RHOG
rno-miR-124	ILMN_1354552	RNF125
rno-miR-124	ILMN_1350711	RNF144A
rno-miR-124	ILMN_1366978	RYR1
rno-miR-124	ILMN_1356242	RYR3
rno-miR-124	ILMN_1354987	SBNO2
rno-miR-124	ILMN_1351576	SCN7A
rno-miR-124	ILMN_1359759	SCNN1A
rno-miR-124	ILMN_1352387	SDC4
rno-miR-124	ILMN_1361153	SERINC2
rno-miR-124	ILMN_1349269	SGK1
rno-miR-124	ILMN_1372579	SLC22A5
rno-miR-124	ILMN_1376422	SLC34A2
rno-miR-124	ILMN_1355016	SLC8B1
rno-miR-124	ILMN_1353040	SLITRK5
rno-miR-124	ILMN_1359471	SLITRK6
rno-miR-124	ILMN_1358832	SOCS5
rno-miR-124	ILMN_1366773	SORD
rno-miR-124	ILMN_1363716	SORL1
rno-miR-124	ILMN_1373357	SPHK1
rno-miR-124	ILMN_1375496	SQSTM1
rno-miR-124	ILMN_1362420	SSFA2
rno-miR-124	ILMN_2039507	ST5
rno-miR-124	ILMN_1354580	STARD4
rno-miR-124	ILMN_1373442	STAT3
rno-miR-124	ILMN_1376772	STOM
rno-miR-124	ILMN_1360059	SUMF1
rno-miR-124	ILMN_1650156	TEC
rno-miR-124	ILMN_1360908	TFRC
rno-miR-124	ILMN_1359879	THRB
rno-miR-124	ILMN_1375110	TMBIM1
rno-miR-124	ILMN_1355181	TMEM117
rno-miR-124	ILMN_1359361	TMEM245
rno-miR-124	ILMN_1370988	TMEM45B
rno-miR-124	ILMN_1373707	TMOD1
rno-miR-124	ILMN_1351051	TOM1
rno-miR-124	ILMN_1357575	TP53INP1
rno-miR-124	ILMN_1353347	TRIM29
rno-miR-124	ILMN_1369250	TTC9
rno-miR-124	ILMN_1358226	USP2
rno-miR-124	ILMN_1369686	VPS37B
rno-miR-124	ILMN_1369829	WNK1
rno-miR-1249	ILMN_1373523	IGFBP3
rno-miR-1249	ILMN_1650384	KAZN
rno-miR-1249	ILMN_1363958	NPL
rno-miR-1249	ILMN_1651016	PAQR4
rno-miR-1249	ILMN_1650232	PLAU
rno-miR-1249	ILMN_1355738	PRRG2
rno-miR-1249	ILMN_1374314	SERPING1
rno-miR-1249	ILMN_1373442	STAT3
rno-miR-1249	ILMN_1366184	SULF2
rno-miR-1249	ILMN_1356224	SYNGR1
rno-miR-1249	ILMN_1371686	VEGFA
rno-miR-125a-3p	ILMN_1371494	AMACR
rno-miR-125a-3p	ILMN_1358325	AQP1
rno-miR-125a-3p	ILMN_1376736	ARHGAP24
rno-miR-125a-3p	ILMN_1368917	BCAP29
rno-miR-125a-3p	ILMN_1370551	C21orf91
rno-miR-125a-3p	ILMN_1368676	CELF5
rno-miR-125a-3p	ILMN_1357667	CHD7
rno-miR-125a-3p	ILMN_1370640	COQ9
rno-miR-125a-3p	ILMN_1363245	CSF1
rno-miR-125a-3p	ILMN_1361408	DERL3
rno-miR-125a-3p	ILMN_1358850	EVA1C
rno-miR-125a-3p	ILMN_1351536	F11R
rno-miR-125a-3p	ILMN_1351232	FAP
rno-miR-125a-3p	ILMN_1357408	FGF7
rno-miR-125a-3p	ILMN_1350645	FZD1
rno-miR-125a-3p	ILMN_1364840	GJA4
rno-miR-125a-3p	ILMN_1357380	GPHA2
rno-miR-125a-3p	ILMN_1362495	GPR155
rno-miR-125a-3p	ILMN_1358643	IL21R
rno-miR-125a-3p	ILMN_1367779	IL33
rno-miR-125a-3p	ILMN_1650384	KAZN
rno-miR-125a-3p	ILMN_1365733	KIAA1522
rno-miR-125a-3p	ILMN_1372499	LAD1
rno-miR-125a-3p	ILMN_1352246	LGALS3BP
rno-miR-125a-3p	ILMN_1357096	LPCAT1
rno-miR-125a-3p	ILMN_1372874	MEPE
rno-miR-125a-3p	ILMN_1373221	MPPED2
rno-miR-125a-3p	ILMN_1360915	MUL1
rno-miR-125a-3p	ILMN_1360276	NEU3
rno-miR-125a-3p	ILMN_1371126	PROCR
rno-miR-125a-3p	ILMN_1368514	PRRX1
rno-miR-125a-3p	ILMN_1361790	PTGIS
rno-miR-125a-3p	ILMN_1349422	PTGS2
rno-miR-125a-3p	ILMN_1359256	RELL1
rno-miR-125a-3p	ILMN_1366707	RFTN1
rno-miR-125a-3p	ILMN_1369264	RHBDL2
rno-miR-125a-3p	ILMN_1349269	SGK1
rno-miR-125a-3p	ILMN_1363342	SLC1A3
rno-miR-125a-3p	ILMN_1372579	SLC22A5
rno-miR-125a-3p	ILMN_1373517	SLC35C2
rno-miR-125a-3p	ILMN_1348879	SLC35E4
rno-miR-125a-3p	ILMN_1370967	SNAP91
rno-miR-125a-3p	ILMN_1368549	STS
rno-miR-125a-3p	ILMN_1366184	SULF2
rno-miR-125a-3p	ILMN_1370061	TIFA
rno-miR-125a-3p	ILMN_1356192	TNFAIP8L3
rno-miR-125a-3p	ILMN_1351703	TNK2
rno-miR-125a-3p	ILMN_1354030	TRIO
rno-miR-125a-3p	ILMN_1373472	UBE2L6
rno-miR-125b-3p	ILMN_1358370	IL1B
rno-miR-125a-5p	ILMN_1354556	ABLIM3
rno-miR-125a-5p	ILMN_1351758	ACSS1
rno-miR-125a-5p	ILMN_1351025	AGTRAP
rno-miR-125a-5p	ILMN_1365396	ANPEP
rno-miR-125a-5p	ILMN_1363949	ATL2
rno-miR-125a-5p	ILMN_1376522	B4GALT6
rno-miR-125a-5p	ILMN_1362720	BCL2L14
rno-miR-125a-5p	ILMN_1367015	C15orf38/C15orf38-AP3S2
rno-miR-125a-5p	ILMN_1367212	CBX7
rno-miR-125a-5p	ILMN_1362741	CCR5
rno-miR-125a-5p	ILMN_1364351	CDKN2B
rno-miR-125a-5p	ILMN_1372010	DNAJA4
rno-miR-125a-5p	ILMN_1367874	DUOX1
rno-miR-125a-5p	ILMN_1358385	ECE1
rno-miR-125a-5p	ILMN_1365255	ENPP1
rno-miR-125a-5p	ILMN_1362557	ENTPD4
rno-miR-125a-5p	ILMN_1359784	FAM129B
rno-miR-125a-5p	ILMN_1350025	FLOT2
rno-miR-125a-5p	ILMN_1375028	HTATIP2
rno-miR-125a-5p	ILMN_1352529	IER2
rno-miR-125a-5p	ILMN_1373523	IGFBP3
rno-miR-125a-5p	ILMN_1349175	IL6R
rno-miR-125a-5p	ILMN_1354516	KCNS3
rno-miR-125a-5p	ILMN_1365733	KIAA1522
rno-miR-125a-5p	ILMN_1651132	KLHL24
rno-miR-125a-5p	ILMN_1373199	KRT19
rno-miR-125a-5p	ILMN_1376846	LOXL1
rno-miR-125a-5p	ILMN_1370606	LRP3
rno-miR-125a-5p	ILMN_1370869	LURAP1L
rno-miR-125a-5p	ILMN_1373484	LZTS1
rno-miR-125a-5p	ILMN_1353070	MAN1A1
rno-miR-125a-5p	ILMN_1376451	MAPKAPK2
rno-miR-125a-5p	ILMN_1356010	MS4A6A
rno-miR-125a-5p	ILMN_1360915	MUL1
rno-miR-125a-5p	ILMN_1359024	MYD88
rno-miR-125a-5p	ILMN_1348906	MYO1D
rno-miR-125a-5p	ILMN_1369399	MYO7A
rno-miR-125a-5p	ILMN_1359476	NBEAL2
rno-miR-125a-5p	ILMN_1354078	NEU1
rno-miR-125a-5p	ILMN_1363958	NPL
rno-miR-125a-5p	ILMN_1370368	NUP210
rno-miR-125a-5p	ILMN_1362666	NXF1
rno-miR-125a-5p	ILMN_1651016	PAQR4
rno-miR-125a-5p	ILMN_1368730	PARM1
rno-miR-125a-5p	ILMN_1353897	PDE7A
rno-miR-125a-5p	ILMN_1374132	PHF20
rno-miR-125a-5p	ILMN_1371818	PLCB3
rno-miR-125a-5p	ILMN_1374765	PLEKHA8
rno-miR-125a-5p	ILMN_1363036	PNPT1
rno-miR-125a-5p	ILMN_1369010	PROS1
rno-miR-125a-5p	ILMN_1367177	PTPN18
rno-miR-125a-5p	ILMN_1362032	PTPRB
rno-miR-125a-5p	ILMN_1350711	RNF144A
rno-miR-125a-5p	ILMN_1373455	SEC14L1
rno-miR-125a-5p	ILMN_1370479	SERPINB8
rno-miR-125a-5p	ILMN_1376607	SLC16A6
rno-miR-125a-5p	ILMN_1351825	SLC23A2
rno-miR-125a-5p	ILMN_1350697	SLC25A15
rno-miR-125a-5p	ILMN_1366959	SLC26A6
rno-miR-125a-5p	ILMN_1373451	SLC37A2
rno-miR-125a-5p	ILMN_1367577	SLC4A4
rno-miR-125a-5p	ILMN_1358836	SLCO2B1
rno-miR-125a-5p	ILMN_1359471	SLITRK6
rno-miR-125a-5p	ILMN_1366773	SORD
rno-miR-125a-5p	ILMN_1373442	STAT3
rno-miR-125a-5p	ILMN_1376350	TACR1
rno-miR-125a-5p	ILMN_1367716	THY1
rno-miR-125a-5p	ILMN_1356192	TNFAIP8L3
rno-miR-125a-5p	ILMN_1357575	TP53INP1
rno-miR-125a-5p	ILMN_1376485	UBTD1
rno-miR-125a-5p	ILMN_1350387	UNC5C
rno-miR-125a-5p	ILMN_1358226	USP2
rno-miR-125a-5p	ILMN_1363934	VAV3
rno-miR-125a-5p	ILMN_1371686	VEGFA
rno-miR-125a-5p	ILMN_1369686	VPS37B
rno-miR-125a-5p	ILMN_1359146	ZSWIM6
rno-miR-126	ILMN_1363733	EFHD2
rno-miR-126	ILMN_1358643	IL21R
rno-miR-126	ILMN_1357241	PMM1
rno-miR-126	ILMN_1367177	PTPN18
rno-miR-126	ILMN_1351051	TOM1
rno-miR-126	ILMN_1364472	VCAM1
rno-miR-126	ILMN_1371686	VEGFA
rno-miR-127	ILMN_1352530	ACO2
rno-miR-127	ILMN_1365663	BCL6
rno-miR-127	ILMN_1360227	BOC
rno-miR-127	ILMN_1352195	CLDN5
rno-miR-127	ILMN_1367453	GADD45G
rno-miR-127	ILMN_1364323	MEIS3
rno-miR-127	ILMN_1650781	PARD6G
rno-miR-127	ILMN_1370061	TIFA
rno-miR-127	ILMN_1363248	TMEM8A
rno-miR-127	ILMN_1369250	TTC9
rno-miR-127*	ILMN_1374180	BHLHE40
rno-miR-127*	ILMN_1374895	BLVRB
rno-miR-127*	ILMN_1362842	CILP
rno-miR-127*	ILMN_1364744	CP
rno-miR-127*	ILMN_1375583	CREM
rno-miR-127*	ILMN_1362282	EPAS1
rno-miR-127*	ILMN_1362025	FCGR1A
rno-miR-127*	ILMN_1359086	FCGR3A/FCGR3B
rno-miR-127*	ILMN_1365429	FDX1
rno-miR-127*	ILMN_1357452	GDA
rno-miR-127*	ILMN_1374662	GPRIN3
rno-miR-127*	ILMN_1353191	IGF2BP3
rno-miR-127*	ILMN_1352246	LGALS3BP
rno-miR-127*	ILMN_1373484	LZTS1
rno-miR-127*	ILMN_1370136	RGL1
rno-miR-127*	ILMN_1350711	RNF144A
rno-miR-127*	ILMN_1353549	RRAS2
rno-miR-127*	ILMN_1371943	RUNX1
rno-miR-127*	ILMN_1353298	SESN1
rno-miR-127*	ILMN_1359879	THRB
rno-miR-127*	ILMN_1364379	TRAK1
rno-miR-128	ILMN_1376292	ABCB10
rno-miR-128	ILMN_1357083	ADORA2B
rno-miR-128	ILMN_1363976	AK2
rno-miR-128	ILMN_1375179	AK4
rno-miR-128	ILMN_1360946	ANXA8/ANXA8L1
rno-miR-128	ILMN_1365855	ATP6V1A
rno-miR-128	ILMN_1356148	CABLES1
rno-miR-128	ILMN_1352067	CITED2
rno-miR-128	ILMN_1363135	CLIC4
rno-miR-128	ILMN_1364207	CSDC2
rno-miR-128	ILMN_1363245	CSF1
rno-miR-128	ILMN_1352802	CXADR
rno-miR-128	ILMN_1358385	ECE1
rno-miR-128	ILMN_1372825	EHD3
rno-miR-128	ILMN_1366479	EZH1
rno-miR-128	ILMN_1355235	FADS1
rno-miR-128	ILMN_1367447	FAM110C
rno-miR-128	ILMN_1352249	FAT3
rno-miR-128	ILMN_1362025	FCGR1A
rno-miR-128	ILMN_1357044	FOXO1
rno-miR-128	ILMN_1357649	G6PC3
rno-miR-128	ILMN_1349894	GAB1
rno-miR-128	ILMN_1351478	GAD1
rno-miR-128	ILMN_1371792	HEATR5A
rno-miR-128	ILMN_1650285	HMOX1
rno-miR-128	ILMN_1651180	HUS1
rno-miR-128	ILMN_1371246	IBSP
rno-miR-128	ILMN_1351336	IFT57
rno-miR-128	ILMN_1356655	IL17RA
rno-miR-128	ILMN_1349175	IL6R
rno-miR-128	ILMN_1371866	ISL1
rno-miR-128	ILMN_1366672	KPNA3
rno-miR-128	ILMN_1357096	LPCAT1
rno-miR-128	ILMN_1356263	LRAT
rno-miR-128	ILMN_1368022	LYPD3
rno-miR-128	ILMN_1353531	MAPK6
rno-miR-128	ILMN_1376260	MEGF6
rno-miR-128	ILMN_1360239	MFSD2A
rno-miR-128	ILMN_1352558	MME
rno-miR-128	ILMN_1360234	MMP19
rno-miR-128	ILMN_1373221	MPPED2
rno-miR-128	ILMN_1356591	MTURN
rno-miR-128	ILMN_1650056	NABP1
rno-miR-128	ILMN_1365424	NETO2
rno-miR-128	ILMN_1360188	NFIL3
rno-miR-128	ILMN_1369752	NR2F6
rno-miR-128	ILMN_1370368	NUP210
rno-miR-128	ILMN_1362666	NXF1
rno-miR-128	ILMN_1374132	PHF20
rno-miR-128	ILMN_1530349	PON2
rno-miR-128	ILMN_1371126	PROCR
rno-miR-128	ILMN_1367177	PTPN18
rno-miR-128	ILMN_1362032	PTPRB
rno-miR-128	ILMN_1352957	RELN
rno-miR-128	ILMN_1362451	RGS2
rno-miR-128	ILMN_1350711	RNF144A
rno-miR-128	ILMN_1371943	RUNX1
rno-miR-128	ILMN_1351019	SAMD5
rno-miR-128	ILMN_1374790	SEMA7A
rno-miR-128	ILMN_1351166	SLC36A1
rno-miR-128	ILMN_1365272	SLC6A6
rno-miR-128	ILMN_1362594	SLCO3A1
rno-miR-128	ILMN_1374499	SNAI1
rno-miR-128	ILMN_1348840	SNAP25
rno-miR-128	ILMN_1358832	SOCS5
rno-miR-128	ILMN_1363716	SORL1
rno-miR-128	ILMN_1355190	STIM2
rno-miR-128	ILMN_1373384	SYNM
rno-miR-128	ILMN_1376350	TACR1
rno-miR-128	ILMN_1359879	THRB
rno-miR-128	ILMN_1370061	TIFA
rno-miR-128	ILMN_1369250	TTC9
rno-miR-128	ILMN_1362810	ULK1
rno-miR-128	ILMN_1363934	VAV3
rno-miR-128	ILMN_1369829	WNK1
rno-miR-128	ILMN_1357833	XPR1
rno-miR-128	ILMN_1376716	ZNF705A
rno-miR-3596c	ILMN_1368504	ACSL3
rno-miR-3596c	ILMN_1367645	ADIPOR2
rno-miR-3596c	ILMN_1363135	CLIC4
rno-miR-3596c	ILMN_1350652	KIF21A
rno-miR-3596c	ILMN_1356263	LRAT
rno-miR-3596c	ILMN_1373221	MPPED2
rno-miR-3596c	ILMN_1359661	NASP
rno-miR-3596c	ILMN_1361329	NOS3
rno-miR-3596c	ILMN_1353897	PDE7A
rno-miR-3596c	ILMN_1370479	SERPINB8
rno-miR-3596c	ILMN_1374499	SNAI1
rno-miR-3596c	ILMN_1353544	SOD1
rno-miR-3596c	ILMN_1367263	SOD2
rno-miR-3596c	ILMN_1376772	STOM
rno-miR-3596c	ILMN_1370061	TIFA
rno-miR-3596c	ILMN_1364472	VCAM1
rno-miR-129-2*	ILMN_1354556	ABLIM3
rno-miR-129-2*	ILMN_1370682	ACSBG1
rno-miR-129-2*	ILMN_1375179	AK4
rno-miR-129-2*	ILMN_1366187	BAALC
rno-miR-129-2*	ILMN_1367015	C15orf38/C15orf38-AP3S2
rno-miR-129-2*	ILMN_1370551	C21orf91
rno-miR-129-2*	ILMN_1356489	CA5B
rno-miR-129-2*	ILMN_1352096	CSPG4
rno-miR-129-2*	ILMN_1370050	CSRP1
rno-miR-129-2*	ILMN_1370369	EGR2
rno-miR-129-2*	ILMN_1368357	FAM105A
rno-miR-129-2*	ILMN_1364230	ITPR2
rno-miR-129-2*	ILMN_1358016	KIDINS220
rno-miR-129-2*	ILMN_1373484	LZTS1
rno-miR-129-2*	ILMN_1353070	MAN1A1
rno-miR-129-2*	ILMN_1373346	MYO5B
rno-miR-129-2*	ILMN_1356551	NDRG2
rno-miR-129-2*	ILMN_2039396	NQO1
rno-miR-129-2*	ILMN_1358762	PIK3IP1
rno-miR-129-2*	ILMN_1374470	PPP1R14C
rno-miR-129-2*	ILMN_1361322	PRKCH
rno-miR-129-2*	ILMN_1355065	PTPN1
rno-miR-129-2*	ILMN_1362032	PTPRB
rno-miR-129-2*	ILMN_1350574	RAD18
rno-miR-129-2*	ILMN_1356242	RYR3
rno-miR-129-2*	ILMN_1356327	SCARF1
rno-miR-129-2*	ILMN_1359759	SCNN1A
rno-miR-129-2*	ILMN_1373455	SEC14L1
rno-miR-129-2*	ILMN_1374910	SH3BP5
rno-miR-129-2*	ILMN_1365510	SLC18B1
rno-miR-129-2*	ILMN_1367577	SLC4A4
rno-miR-129-2*	ILMN_1354580	STARD4
rno-miR-129-2*	ILMN_1360908	TFRC
rno-miR-129-2*	ILMN_1373709	TRPM6
rno-miR-129-2*	ILMN_1363934	VAV3
rno-miR-129-2*	ILMN_1369829	WNK1
rno-miR-129	ILMN_1367212	CBX7
rno-miR-129	ILMN_1357667	CHD7
rno-miR-129	ILMN_2040592	CIB2
rno-miR-129	ILMN_1368357	FAM105A
rno-miR-129	ILMN_1353747	FST
rno-miR-129	ILMN_1374662	GPRIN3
rno-miR-129	ILMN_1371866	ISL1
rno-miR-129	ILMN_1651132	KLHL24
rno-miR-129	ILMN_1361640	LTBP2
rno-miR-129	ILMN_1353070	MAN1A1
rno-miR-129	ILMN_1353503	MBNL1
rno-miR-129	ILMN_1373404	MBOAT2
rno-miR-129	ILMN_1360071	MCUR1
rno-miR-129	ILMN_1372874	MEPE
rno-miR-129	ILMN_1360234	MMP19
rno-miR-129	ILMN_1354276	PDZRN4
rno-miR-129	ILMN_1374132	PHF20
rno-miR-129	ILMN_1369107	PKP2
rno-miR-129	ILMN_1374765	PLEKHA8
rno-miR-129	ILMN_1364908	PMEPA1
rno-miR-129	ILMN_1355738	PRRG2
rno-miR-129	ILMN_1375203	PTP4A1
rno-miR-129	ILMN_1365883	RNF217
rno-miR-129	ILMN_1371943	RUNX1
rno-miR-129	ILMN_1373455	SEC14L1
rno-miR-129	ILMN_1350380	SLC2A8
rno-miR-129	ILMN_1363716	SORL1
rno-miR-129	ILMN_1359879	THRB
rno-miR-129	ILMN_1367765	TNFSF11
rno-miR-129	ILMN_1357575	TP53INP1
rno-miR-129	ILMN_1354030	TRIO
rno-miR-129	ILMN_1356340	WNT5A
rno-miR-129	ILMN_1357833	XPR1
rno-miR-130a	ILMN_1373756	ACBD5
rno-miR-130a	ILMN_1363697	AGL
rno-miR-130a	ILMN_1376736	ARHGAP24
rno-miR-130a	ILMN_1360084	ATP6V1B2
rno-miR-130a	ILMN_1375808	ATP6V1C1
rno-miR-130a	ILMN_1374180	BHLHE40
rno-miR-130a	ILMN_1369229	C7
rno-miR-130a	ILMN_1361884	CA13
rno-miR-130a	ILMN_1367962	CCRN4L
rno-miR-130a	ILMN_1366675	CDH13
rno-miR-130a	ILMN_1354853	CPPED1
rno-miR-130a	ILMN_1363245	CSF1
rno-miR-130a	ILMN_1367924	CTSK
rno-miR-130a	ILMN_1365630	EIF4E3
rno-miR-130a	ILMN_1367447	FAM110C
rno-miR-130a	ILMN_1374837	FAM46B
rno-miR-130a	ILMN_1352249	FAT3
rno-miR-130a	ILMN_1650784	GADD45A
rno-miR-130a	ILMN_1353590	GADD45B
rno-miR-130a	ILMN_1357452	GDA
rno-miR-130a	ILMN_1367708	HPRT1
rno-miR-130a	ILMN_1369813	MAP3K5
rno-miR-130a	ILMN_1373979	MAP4
rno-miR-130a	ILMN_1353503	MBNL1
rno-miR-130a	ILMN_1352005	MID1IP1
rno-miR-130a	ILMN_1358246	MMP13
rno-miR-130a	ILMN_1360234	MMP19
rno-miR-130a	ILMN_1373221	MPPED2
rno-miR-130a	ILMN_1348906	MYO1D
rno-miR-130a	ILMN_1650056	NABP1
rno-miR-130a	ILMN_1356551	NDRG2
rno-miR-130a	ILMN_1374132	PHF20
rno-miR-130a	ILMN_1358762	PIK3IP1
rno-miR-130a	ILMN_1364908	PMEPA1
rno-miR-130a	ILMN_1651021	PRR5L
rno-miR-130a	ILMN_1375203	PTP4A1
rno-miR-130a	ILMN_1355065	PTPN1
rno-miR-130a	ILMN_1369914	RASD1
rno-miR-130a	ILMN_1351019	SAMD5
rno-miR-130a	ILMN_1352387	SDC4
rno-miR-130a	ILMN_1362137	SEL1L3
rno-miR-130a	ILMN_1367530	SIPA1L2
rno-miR-130a	ILMN_1360758	SLAIN1
rno-miR-130a	ILMN_1363342	SLC1A3
rno-miR-130a	ILMN_1365272	SLC6A6
rno-miR-130a	ILMN_1348840	SNAP25
rno-miR-130a	ILMN_1358832	SOCS5
rno-miR-130a	ILMN_1367263	SOD2
rno-miR-130a	ILMN_1373442	STAT3
rno-miR-130a	ILMN_1355190	STIM2
rno-miR-130a	ILMN_1373384	SYNM
rno-miR-130a	ILMN_1348927	TBXAS1
rno-miR-130a	ILMN_1349238	TGFA
rno-miR-130a	ILMN_1373707	TMOD1
rno-miR-130a	ILMN_1357575	TP53INP1
rno-miR-130a	ILMN_1349318	VMP1
rno-miR-130a	ILMN_1369686	VPS37B
rno-miR-130a	ILMN_1369829	WNK1
rno-miR-133b	ILMN_1363976	AK2
rno-miR-133b	ILMN_1372959	ALDH5A1
rno-miR-133b	ILMN_1368063	AP1B1
rno-miR-133b	ILMN_1358325	AQP1
rno-miR-133b	ILMN_1376736	ARHGAP24
rno-miR-133b	ILMN_1375142	ATP2A2
rno-miR-133b	ILMN_1374034	ATP6AP2
rno-miR-133b	ILMN_1355163	BCL2L1
rno-miR-133b	ILMN_1373499	CDH3
rno-miR-133b	ILMN_1366289	CHP1
rno-miR-133b	ILMN_1355725	CLTA
rno-miR-133b	ILMN_1375530	CNNM2
rno-miR-133b	ILMN_1368703	COL5A3
rno-miR-133b	ILMN_1352096	CSPG4
rno-miR-133b	ILMN_1367450	DBX2
rno-miR-133b	ILMN_1357541	DNASE1L1
rno-miR-133b	ILMN_1362571	EGFR
rno-miR-133b	ILMN_1355235	FADS1
rno-miR-133b	ILMN_1356916	FAM19A5
rno-miR-133b	ILMN_1357408	FGF7
rno-miR-133b	ILMN_1363374	FTL
rno-miR-133b	ILMN_1372022	GCH1
rno-miR-133b	ILMN_1365655	GLOD5
rno-miR-133b	ILMN_1376479	GSTP1
rno-miR-133b	ILMN_1374575	IGF1R
rno-miR-133b	ILMN_1370853	KCNH2
rno-miR-133b	ILMN_1364008	KCNN4
rno-miR-133b	ILMN_1365733	KIAA1522
rno-miR-133b	ILMN_1350652	KIF21A
rno-miR-133b	ILMN_1359694	LGALS8
rno-miR-133b	ILMN_1365885	MMP14
rno-miR-133b	ILMN_1355487	NRIP3
rno-miR-133b	ILMN_1372082	ORAI2
rno-miR-133b	ILMN_1650781	PARD6G
rno-miR-133b	ILMN_1353897	PDE7A
rno-miR-133b	ILMN_1374765	PLEKHA8
rno-miR-133b	ILMN_1650724	PNPLA2
rno-miR-133b	ILMN_1351019	SAMD5
rno-miR-133b	ILMN_1361612	SERPINA11
rno-miR-133b	ILMN_1353298	SESN1
rno-miR-133b	ILMN_1349269	SGK1
rno-miR-133b	ILMN_1350798	SLC16A3
rno-miR-133b	ILMN_1376607	SLC16A6
rno-miR-133b	ILMN_1365272	SLC6A6
rno-miR-133b	ILMN_1362594	SLCO3A1
rno-miR-133b	ILMN_1376772	STOM
rno-miR-133b	ILMN_1356224	SYNGR1
rno-miR-133b	ILMN_1650399	TAGLN2
rno-miR-133b	ILMN_1349850	TBC1D30
rno-miR-133b	ILMN_1350387	UNC5C
rno-miR-134*	ILMN_1365396	ANPEP
rno-miR-134*	ILMN_1366084	ATP1B2
rno-miR-134*	ILMN_1358792	ATP6V0A1
rno-miR-134*	ILMN_1356277	BCKDHB
rno-miR-134*	ILMN_1352177	BCR
rno-miR-134*	ILMN_2040208	BGN
rno-miR-134*	ILMN_1651163	C7orf49
rno-miR-134*	ILMN_1352621	CD300C
rno-miR-134*	ILMN_1364351	CDKN2B
rno-miR-134*	ILMN_1376780	CFTR
rno-miR-134*	ILMN_1358030	CLDN10
rno-miR-134*	ILMN_1361408	DERL3
rno-miR-134*	ILMN_1367874	DUOX1
rno-miR-134*	ILMN_1362571	EGFR
rno-miR-134*	ILMN_1367112	EPS8L2
rno-miR-134*	ILMN_1374837	FAM46B
rno-miR-134*	ILMN_1352249	FAT3
rno-miR-134*	ILMN_1351900	FCN1
rno-miR-134*	ILMN_1351911	FERMT3
rno-miR-134*	ILMN_1374211	GFRA3
rno-miR-134*	ILMN_1358428	GNA15
rno-miR-134*	ILMN_1374418	HAO2
rno-miR-134*	ILMN_1356263	LRAT
rno-miR-134*	ILMN_1649949	MAB21L3
rno-miR-134*	ILMN_1373346	MYO5B
rno-miR-134*	ILMN_1651016	PAQR4
rno-miR-134*	ILMN_1368730	PARM1
rno-miR-134*	ILMN_1349422	PTGS2
rno-miR-134*	ILMN_1370034	RGS5
rno-miR-134*	ILMN_1354087	SDC3
rno-miR-134*	ILMN_1363342	SLC1A3
rno-miR-134*	ILMN_1350697	SLC25A15
rno-miR-134*	ILMN_1362594	SLCO3A1
rno-miR-134*	ILMN_1359879	THRB
rno-miR-134*	ILMN_1650253	TLN2
rno-miR-134*	ILMN_1349318	VMP1
rno-miR-134*	ILMN_1352807	VWF
rno-miR-134*	ILMN_1356340	WNT5A
rno-miR-136	ILMN_1354755	ADAP2
rno-miR-136	ILMN_1354853	CPPED1
rno-miR-136	ILMN_1352249	FAT3
rno-miR-136	ILMN_1359086	FCGR3A/FCGR3B
rno-miR-136	ILMN_1365429	FDX1
rno-miR-136	ILMN_1356156	FHDC1
rno-miR-136	ILMN_1348956	FN1
rno-miR-136	ILMN_1352759	IL10RB
rno-miR-136	ILMN_1356655	IL17RA
rno-miR-136	ILMN_1365733	KIAA1522
rno-miR-136	ILMN_1361302	KLF5
rno-miR-136	ILMN_1357962	MINOS1-NBL1/NBL1
rno-miR-136	ILMN_1650056	NABP1
rno-miR-136	ILMN_1364530	P2RY2
rno-miR-136	ILMN_1373876	PMP22
rno-miR-136	ILMN_1374470	PPP1R14C
rno-miR-136	ILMN_1371126	PROCR
rno-miR-136	ILMN_1365973	PTPN13
rno-miR-136	ILMN_1375002	RMDN2
rno-miR-136	ILMN_1356242	RYR3
rno-miR-136	ILMN_1374910	SH3BP5
rno-miR-136	ILMN_1348879	SLC35E4
rno-miR-136	ILMN_1363183	SOCS7
rno-miR-136	ILMN_1364379	TRAK1
rno-miR-136	ILMN_1369829	WNK1
rno-miR-136	ILMN_1362710	WNT2
rno-miR-139-5p	ILMN_1351182	APLP2
rno-miR-139-5p	ILMN_1358325	AQP1
rno-miR-139-5p	ILMN_1351705	ARL4D
rno-miR-139-5p	ILMN_1363949	ATL2
rno-miR-139-5p	ILMN_1369745	AVPI1
rno-miR-139-5p	ILMN_1364984	AZIN1
rno-miR-139-5p	ILMN_1357667	CHD7
rno-miR-139-5p	ILMN_1363135	CLIC4
rno-miR-139-5p	ILMN_1375583	CREM
rno-miR-139-5p	ILMN_1358385	ECE1
rno-miR-139-5p	ILMN_1352249	FAT3
rno-miR-139-5p	ILMN_1368356	FOS
rno-miR-139-5p	ILMN_1357044	FOXO1
rno-miR-139-5p	ILMN_1374575	IGF1R
rno-miR-139-5p	ILMN_1369813	MAP3K5
rno-miR-139-5p	ILMN_1353503	MBNL1
rno-miR-139-5p	ILMN_1356551	NDRG2
rno-miR-139-5p	ILMN_1373876	PMP22
rno-miR-139-5p	ILMN_1372434	PTPRU
rno-miR-139-5p	ILMN_1371943	RUNX1
rno-miR-139-5p	ILMN_1362137	SEL1L3
rno-miR-139-5p	ILMN_1351825	SLC23A2
rno-miR-139-5p	ILMN_1358832	SOCS5
rno-miR-139-5p	ILMN_1363183	SOCS7
rno-miR-139-5p	ILMN_1363727	THBD
rno-miR-139-5p	ILMN_1372260	TMEM140
rno-miR-139-5p	ILMN_1369686	VPS37B
rno-miR-140*	ILMN_1363697	AGL
rno-miR-140*	ILMN_1375179	AK4
rno-miR-140*	ILMN_1369934	AMPD3
rno-miR-140*	ILMN_1360946	ANXA8/ANXA8L1
rno-miR-140*	ILMN_1353636	AP2A2
rno-miR-140*	ILMN_1351182	APLP2
rno-miR-140*	ILMN_1363949	ATL2
rno-miR-140*	ILMN_1369650	ATP1B3
rno-miR-140*	ILMN_1374034	ATP6AP2
rno-miR-140*	ILMN_1362720	BCL2L14
rno-miR-140*	ILMN_1370551	C21orf91
rno-miR-140*	ILMN_1356148	CABLES1
rno-miR-140*	ILMN_1355708	CDK14
rno-miR-140*	ILMN_1372010	DNAJA4
rno-miR-140*	ILMN_1362557	ENTPD4
rno-miR-140*	ILMN_1366479	EZH1
rno-miR-140*	ILMN_1368357	FAM105A
rno-miR-140*	ILMN_1367447	FAM110C
rno-miR-140*	ILMN_1357408	FGF7
rno-miR-140*	ILMN_1371590	FXYD5
rno-miR-140*	ILMN_1356126	GOT1
rno-miR-140*	ILMN_1351336	IFT57
rno-miR-140*	ILMN_1361302	KLF5
rno-miR-140*	ILMN_1372499	LAD1
rno-miR-140*	ILMN_1376765	LCP1
rno-miR-140*	ILMN_1361181	NGRN
rno-miR-140*	ILMN_1363155	PLEKHB2
rno-miR-140*	ILMN_1354586	PTAFR
rno-miR-140*	ILMN_1350711	RNF144A
rno-miR-140*	ILMN_1353549	RRAS2
rno-miR-140*	ILMN_1352387	SDC4
rno-miR-140*	ILMN_1358832	SOCS5
rno-miR-140*	ILMN_1376772	STOM
rno-miR-140*	ILMN_1366184	SULF2
rno-miR-140*	ILMN_1356224	SYNGR1
rno-miR-140*	ILMN_1375110	TMBIM1
rno-miR-140*	ILMN_1359361	TMEM245
rno-miR-140*	ILMN_1354929	WDR91
rno-miR-140*	ILMN_1356340	WNT5A
rno-miR-140	ILMN_1376292	ABCB10
rno-miR-140	ILMN_1368917	BCAP29
rno-miR-140	ILMN_1355163	BCL2L1
rno-miR-140	ILMN_1364055	C1R
rno-miR-140	ILMN_1369229	C7
rno-miR-140	ILMN_1348971	CCNYL1
rno-miR-140	ILMN_1355708	CDK14
rno-miR-140	ILMN_1364351	CDKN2B
rno-miR-140	ILMN_1370369	EGR2
rno-miR-140	ILMN_1355235	FADS1
rno-miR-140	ILMN_1368357	FAM105A
rno-miR-140	ILMN_1376938	GALC
rno-miR-140	ILMN_1357452	GDA
rno-miR-140	ILMN_1650575	GUF1
rno-miR-140	ILMN_1365783	HSPA4L
rno-miR-140	ILMN_1374575	IGF1R
rno-miR-140	ILMN_1366897	KLF9
rno-miR-140	ILMN_1356263	LRAT
rno-miR-140	ILMN_1351559	LRBA
rno-miR-140	ILMN_1356010	MS4A6A
rno-miR-140	ILMN_1349055	MTSS1
rno-miR-140	ILMN_1364926	MYO6
rno-miR-140	ILMN_1650056	NABP1
rno-miR-140	ILMN_1372879	NFE2L2
rno-miR-140	ILMN_1363958	NPL
rno-miR-140	ILMN_1359159	OSMR
rno-miR-140	ILMN_1351234	PPP2R3A
rno-miR-140	ILMN_1651021	PRR5L
rno-miR-140	ILMN_1367752	PRSS23
rno-miR-140	ILMN_1357473	PTP4A3
rno-miR-140	ILMN_1352285	SERPINB1
rno-miR-140	ILMN_1374314	SERPING1
rno-miR-140	ILMN_1360758	SLAIN1
rno-miR-140	ILMN_1376422	SLC34A2
rno-miR-140	ILMN_1365272	SLC6A6
rno-miR-140	ILMN_1363183	SOCS7
rno-miR-140	ILMN_2039507	ST5
rno-miR-140	ILMN_1371376	STIM1
rno-miR-140	ILMN_1366184	SULF2
rno-miR-140	ILMN_1355054	SYNJ1
rno-miR-140	ILMN_1360908	TFRC
rno-miR-140	ILMN_1357575	TP53INP1
rno-miR-140	ILMN_1364379	TRAK1
rno-miR-140	ILMN_1373472	UBE2L6
rno-miR-140	ILMN_1371686	VEGFA
rno-miR-140	ILMN_1361733	WNK4
rno-miR-141	ILMN_1376292	ABCB10
rno-miR-141	ILMN_1366923	ACOT7
rno-miR-141	ILMN_1368504	ACSL3
rno-miR-141	ILMN_1363976	AK2
rno-miR-141	ILMN_1376736	ARHGAP24
rno-miR-141	ILMN_1375142	ATP2A2
rno-miR-141	ILMN_1376603	ATP6V0D2
rno-miR-141	ILMN_1365855	ATP6V1A
rno-miR-141	ILMN_1360084	ATP6V1B2
rno-miR-141	ILMN_1368917	BCAP29
rno-miR-141	ILMN_1374180	BHLHE40
rno-miR-141	ILMN_1370551	C21orf91
rno-miR-141	ILMN_1362820	CCDC80
rno-miR-141	ILMN_1366289	CHP1
rno-miR-141	ILMN_1352802	CXADR
rno-miR-141	ILMN_1376635	CYP1B1
rno-miR-141	ILMN_1362571	EGFR
rno-miR-141	ILMN_1370369	EGR2
rno-miR-141	ILMN_1351232	FAP
rno-miR-141	ILMN_1352249	FAT3
rno-miR-141	ILMN_1349894	GAB1
rno-miR-141	ILMN_1371792	HEATR5A
rno-miR-141	ILMN_1363702	HOPX
rno-miR-141	ILMN_1365783	HSPA4L
rno-miR-141	ILMN_1374575	IGF1R
rno-miR-141	ILMN_1349175	IL6R
rno-miR-141	ILMN_1358016	KIDINS220
rno-miR-141	ILMN_1366672	KPNA3
rno-miR-141	ILMN_1365475	LCP2
rno-miR-141	ILMN_1376846	LOXL1
rno-miR-141	ILMN_1353503	MBNL1
rno-miR-141	ILMN_1373221	MPPED2
rno-miR-141	ILMN_1349055	MTSS1
rno-miR-141	ILMN_1355487	NRIP3
rno-miR-141	ILMN_1352911	PLEK
rno-miR-141	ILMN_1374765	PLEKHA8
rno-miR-141	ILMN_1367748	PLEKHB1
rno-miR-141	ILMN_1361790	PTGIS
rno-miR-141	ILMN_1375203	PTP4A1
rno-miR-141	ILMN_1366707	RFTN1
rno-miR-141	ILMN_1371943	RUNX1
rno-miR-141	ILMN_1351576	SCN7A
rno-miR-141	ILMN_1367530	SIPA1L2
rno-miR-141	ILMN_1368699	SLC11A2
rno-miR-141	ILMN_1371607	SLC1A1
rno-miR-141	ILMN_1351825	SLC23A2
rno-miR-141	ILMN_1350697	SLC25A15
rno-miR-141	ILMN_1353252	SLC26A7
rno-miR-141	ILMN_1357015	SLC6A9
rno-miR-141	ILMN_1370967	SNAP91
rno-miR-141	ILMN_1358832	SOCS5
rno-miR-141	ILMN_1363183	SOCS7
rno-miR-141	ILMN_1362420	SSFA2
rno-miR-141	ILMN_1651057	ST3GAL6
rno-miR-141	ILMN_1360908	TFRC
rno-miR-141	ILMN_1359879	THRB
rno-miR-141	ILMN_1361672	TM4SF1
rno-miR-141	ILMN_1357575	TP53INP1
rno-miR-141	ILMN_1350387	UNC5C
rno-miR-141	ILMN_1356340	WNT5A
rno-miR-142-3p	ILMN_1373756	ACBD5
rno-miR-142-3p	ILMN_1366677	ARTN
rno-miR-142-3p	ILMN_1375142	ATP2A2
rno-miR-142-3p	ILMN_1376603	ATP6V0D2
rno-miR-142-3p	ILMN_1365855	ATP6V1A
rno-miR-142-3p	ILMN_1355163	BCL2L1
rno-miR-142-3p	ILMN_1356489	CA5B
rno-miR-142-3p	ILMN_1357800	CCDC3
rno-miR-142-3p	ILMN_1363135	CLIC4
rno-miR-142-3p	ILMN_1355725	CLTA
rno-miR-142-3p	ILMN_1369400	CUL5
rno-miR-142-3p	ILMN_1352802	CXADR
rno-miR-142-3p	ILMN_1370369	EGR2
rno-miR-142-3p	ILMN_1357044	FOXO1
rno-miR-142-3p	ILMN_1352132	FUCA2
rno-miR-142-3p	ILMN_1349894	GAB1
rno-miR-142-3p	ILMN_1371792	HEATR5A
rno-miR-142-3p	ILMN_1371962	IER3
rno-miR-142-3p	ILMN_1367232	MEDAG
rno-miR-142-3p	ILMN_1369752	NR2F6
rno-miR-142-3p	ILMN_1354048	NUPR1
rno-miR-142-3p	ILMN_1364705	PROM1
rno-miR-142-3p	ILMN_1352387	SDC4
rno-miR-142-3p	ILMN_1349269	SGK1
rno-miR-142-3p	ILMN_1376607	SLC16A6
rno-miR-142-3p	ILMN_1363342	SLC1A3
rno-miR-142-3p	ILMN_1353486	SLC38A1
rno-miR-142-5p	ILMN_1362282	EPAS1
rno-miR-142-5p	ILMN_1369135	HSD11B1
rno-miR-142-5p	ILMN_1366275	MAL
rno-miR-142-5p	ILMN_1357510	MS4A7
rno-miR-142-5p	ILMN_1372879	NFE2L2
rno-miR-142-5p	ILMN_1358079	RAB21
rno-miR-142-5p	ILMN_1363777	SKAP2
rno-miR-142-5p	ILMN_1355054	SYNJ1
rno-miR-142-5p	ILMN_1349318	VMP1
rno-miR-143	ILMN_1363949	ATL2
rno-miR-143	ILMN_1365855	ATP6V1A
rno-miR-143	ILMN_1364348	CA2
rno-miR-143	ILMN_1353693	CD53
rno-miR-143	ILMN_1368703	COL5A3
rno-miR-143	ILMN_1354853	CPPED1
rno-miR-143	ILMN_1355458	DCSTAMP
rno-miR-143	ILMN_1353902	DENND1C
rno-miR-143	ILMN_1365255	ENPP1
rno-miR-143	ILMN_1356156	FHDC1
rno-miR-143	ILMN_1356126	GOT1
rno-miR-143	ILMN_1371385	GPSM3
rno-miR-143	ILMN_1352580	GSR
rno-miR-143	ILMN_1374575	IGF1R
rno-miR-143	ILMN_1352759	IL10RB
rno-miR-143	ILMN_1352725	IL18
rno-miR-143	ILMN_1361302	KLF5
rno-miR-143	ILMN_1351559	LRBA
rno-miR-143	ILMN_1373404	MBOAT2
rno-miR-143	ILMN_1367232	MEDAG
rno-miR-143	ILMN_1364926	MYO6
rno-miR-143	ILMN_1365424	NETO2
rno-miR-143	ILMN_1363958	NPL
rno-miR-143	ILMN_2039396	NQO1
rno-miR-143	ILMN_1352038	NUAK2
rno-miR-143	ILMN_1369074	PGK1
rno-miR-143	ILMN_1650232	PLAU
rno-miR-143	ILMN_1351234	PPP2R3A
rno-miR-143	ILMN_1349422	PTGS2
rno-miR-143	ILMN_1363648	QPRT
rno-miR-143	ILMN_1354087	SDC3
rno-miR-143	ILMN_1376840	SH2D4A
rno-miR-143	ILMN_1371607	SLC1A1
rno-miR-143	ILMN_1350697	SLC25A15
rno-miR-143	ILMN_1376350	TACR1
rno-miR-143	ILMN_1359879	THRB
rno-miR-143	ILMN_1356192	TNFAIP8L3
rno-miR-143	ILMN_1354929	WDR91
rno-miR-143	ILMN_1375843	YIF1B
rno-miR-144	ILMN_1351182	APLP2
rno-miR-144	ILMN_1349832	ARHGAP18
rno-miR-144	ILMN_1366084	ATP1B2
rno-miR-144	ILMN_1365855	ATP6V1A
rno-miR-144	ILMN_1376522	B4GALT6
rno-miR-144	ILMN_1365663	BCL6
rno-miR-144	ILMN_1349873	CD302
rno-miR-144	ILMN_1369400	CUL5
rno-miR-144	ILMN_1367486	DUSP1
rno-miR-144	ILMN_1358385	ECE1
rno-miR-144	ILMN_1352249	FAT3
rno-miR-144	ILMN_1357408	FGF7
rno-miR-144	ILMN_1348956	FN1
rno-miR-144	ILMN_1357044	FOXO1
rno-miR-144	ILMN_1353747	FST
rno-miR-144	ILMN_1352132	FUCA2
rno-miR-144	ILMN_1349894	GAB1
rno-miR-144	ILMN_1349615	GBE1
rno-miR-144	ILMN_1371792	HEATR5A
rno-miR-144	ILMN_1362915	HTRA3
rno-miR-144	ILMN_1358016	KIDINS220
rno-miR-144	ILMN_1366897	KLF9
rno-miR-144	ILMN_1366672	KPNA3
rno-miR-144	ILMN_1356263	LRAT
rno-miR-144	ILMN_1349829	MAFK
rno-miR-144	ILMN_1353531	MAPK6
rno-miR-144	ILMN_1353503	MBNL1
rno-miR-144	ILMN_1355707	MYO1E
rno-miR-144	ILMN_1365424	NETO2
rno-miR-144	ILMN_1372879	NFE2L2
rno-miR-144	ILMN_1360060	PLA2G4A
rno-miR-144	ILMN_1366506	PLA2G7
rno-miR-144	ILMN_1358127	PLAT
rno-miR-144	ILMN_1366202	PPM1L
rno-miR-144	ILMN_1368514	PRRX1
rno-miR-144	ILMN_1349422	PTGS2
rno-miR-144	ILMN_1375203	PTP4A1
rno-miR-144	ILMN_1370136	RGL1
rno-miR-144	ILMN_1369264	RHBDL2
rno-miR-144	ILMN_1375002	RMDN2
rno-miR-144	ILMN_1354552	RNF125
rno-miR-144	ILMN_1371943	RUNX1
rno-miR-144	ILMN_1356242	RYR3
rno-miR-144	ILMN_1371607	SLC1A1
rno-miR-144	ILMN_1351825	SLC23A2
rno-miR-144	ILMN_1350697	SLC25A15
rno-miR-144	ILMN_1367577	SLC4A4
rno-miR-144	ILMN_1362594	SLCO3A1
rno-miR-144	ILMN_1370967	SNAP91
rno-miR-144	ILMN_1363183	SOCS7
rno-miR-144	ILMN_1373875	SPARCL1
rno-miR-144	ILMN_1651057	ST3GAL6
rno-miR-144	ILMN_2039507	ST5
rno-miR-144	ILMN_1360908	TFRC
rno-miR-144	ILMN_1349238	TGFA
rno-miR-144	ILMN_1348821	TIMP3
rno-miR-144	ILMN_1367765	TNFSF11
rno-miR-144	ILMN_1357575	TP53INP1
rno-miR-144	ILMN_1354030	TRIO
rno-miR-144	ILMN_1369686	VPS37B
rno-miR-144	ILMN_1362710	WNT2
rno-miR-144	ILMN_1359146	ZSWIM6
rno-miR-145	ILMN_1373756	ACBD5
rno-miR-145	ILMN_1372959	ALDH5A1
rno-miR-145	ILMN_1376736	ARHGAP24
rno-miR-145	ILMN_1352177	BCR
rno-miR-145	ILMN_1369962	C1orf106
rno-miR-145	ILMN_1356148	CABLES1
rno-miR-145	ILMN_1349171	CAMK1D
rno-miR-145	ILMN_1650114	CDC37L1
rno-miR-145	ILMN_1376780	CFTR
rno-miR-145	ILMN_1366289	CHP1
rno-miR-145	ILMN_1352067	CITED2
rno-miR-145	ILMN_1353156	COLQ
rno-miR-145	ILMN_1364744	CP
rno-miR-145	ILMN_1369400	CUL5
rno-miR-145	ILMN_1372919	CYR61
rno-miR-145	ILMN_1358385	ECE1
rno-miR-145	ILMN_1365630	EIF4E3
rno-miR-145	ILMN_1350899	ELOVL7
rno-miR-145	ILMN_1375156	ERF
rno-miR-145	ILMN_1351536	F11R
rno-miR-145	ILMN_1367447	FAM110C
rno-miR-145	ILMN_1357044	FOXO1
rno-miR-145	ILMN_1352132	FUCA2
rno-miR-145	ILMN_1358773	GJA5
rno-miR-145	ILMN_1357380	GPHA2
rno-miR-145	ILMN_1374575	IGF1R
rno-miR-145	ILMN_1367779	IL33
rno-miR-145	ILMN_1372594	ITGAX
rno-miR-145	ILMN_1364230	ITPR2
rno-miR-145	ILMN_1356313	KCNK1
rno-miR-145	ILMN_1350652	KIF21A
rno-miR-145	ILMN_1361302	KLF5
rno-miR-145	ILMN_1356263	LRAT
rno-miR-145	ILMN_1348906	MYO1D
rno-miR-145	ILMN_1364926	MYO6
rno-miR-145	ILMN_1355487	NRIP3
rno-miR-145	ILMN_1362113	PAK1
rno-miR-145	ILMN_1374132	PHF20
rno-miR-145	ILMN_1360060	PLA2G4A
rno-miR-145	ILMN_1374765	PLEKHA8
rno-miR-145	ILMN_1373876	PMP22
rno-miR-145	ILMN_1366202	PPM1L
rno-miR-145	ILMN_1351234	PPP2R3A
rno-miR-145	ILMN_1350574	RAD18
rno-miR-145	ILMN_1370136	RGL1
rno-miR-145	ILMN_1351019	SAMD5
rno-miR-145	ILMN_1376840	SH2D4A
rno-miR-145	ILMN_1368699	SLC11A2
rno-miR-145	ILMN_1353252	SLC26A7
rno-miR-145	ILMN_1359471	SLITRK6
rno-miR-145	ILMN_1363183	SOCS7
rno-miR-145	ILMN_1355190	STIM2
rno-miR-145	ILMN_1355054	SYNJ1
rno-miR-145	ILMN_1650399	TAGLN2
rno-miR-145	ILMN_1349850	TBC1D30
rno-miR-145	ILMN_1360908	TFRC
rno-miR-145	ILMN_1650253	TLN2
rno-miR-145	ILMN_1348808	TMEM178A
rno-miR-145	ILMN_1373707	TMOD1
rno-miR-145	ILMN_1348834	TNFSF13
rno-miR-145	ILMN_1369250	TTC9
rno-miR-145	ILMN_1364472	VCAM1
rno-miR-145	ILMN_1364208	WDR72
rno-miR-145	ILMN_1376716	ZNF705A
rno-miR-145	ILMN_1359146	ZSWIM6
rno-miR-146a	ILMN_1370519	AOC3
rno-miR-146a	ILMN_1365636	CCK
rno-miR-146a	ILMN_1357149	CFH
rno-miR-146a	ILMN_1357158	COL13A1
rno-miR-146a	ILMN_1354853	CPPED1
rno-miR-146a	ILMN_1350025	FLOT2
rno-miR-146a	ILMN_1350645	FZD1
rno-miR-146a	ILMN_1355139	GALNT10
rno-miR-146a	ILMN_1356585	GAS7
rno-miR-146a	ILMN_1376661	LBP
rno-miR-146a	ILMN_1364926	MYO6
rno-miR-146a	ILMN_1355487	NRIP3
rno-miR-146a	ILMN_1369074	PGK1
rno-miR-146a	ILMN_1370711	PLEKHA4
rno-miR-146a	ILMN_1354586	PTAFR
rno-miR-146a	ILMN_1353619	SESN3
rno-miR-146a	ILMN_1371607	SLC1A1
rno-miR-146a	ILMN_1353486	SLC38A1
rno-miR-146a	ILMN_1362594	SLCO3A1
rno-miR-146a	ILMN_1370061	TIFA
rno-miR-146a	ILMN_1650253	TLN2
rno-miR-146a	ILMN_1376913	ZC3H8
rno-miR-146a	ILMN_1352178	ZDHHC13
rno-miR-146a	ILMN_1350903	ZNRF2
rno-miR-152	ILMN_1368504	ACSL3
rno-miR-152	ILMN_1363976	AK2
rno-miR-152	ILMN_1375179	AK4
rno-miR-152	ILMN_1369934	AMPD3
rno-miR-152	ILMN_1375142	ATP2A2
rno-miR-152	ILMN_1374034	ATP6AP2
rno-miR-152	ILMN_1376522	B4GALT6
rno-miR-152	ILMN_1355708	CDK14
rno-miR-152	ILMN_1357667	CHD7
rno-miR-152	ILMN_1363211	CS
rno-miR-152	ILMN_1363245	CSF1
rno-miR-152	ILMN_1369400	CUL5
rno-miR-152	ILMN_1365630	EIF4E3
rno-miR-152	ILMN_1362282	EPAS1
rno-miR-152	ILMN_1366212	ERRFI1
rno-miR-152	ILMN_1366479	EZH1
rno-miR-152	ILMN_1368357	FAM105A
rno-miR-152	ILMN_1372648	FAM189A2
rno-miR-152	ILMN_1350025	FLOT2
rno-miR-152	ILMN_1650784	GADD45A
rno-miR-152	ILMN_1372022	GCH1
rno-miR-152	ILMN_1351487	HLA-A
rno-miR-152	ILMN_1363702	HOPX
rno-miR-152	ILMN_1365783	HSPA4L
rno-miR-152	ILMN_1369374	IL1RL1
rno-miR-152	ILMN_1361302	KLF5
rno-miR-152	ILMN_1365992	LAMB2
rno-miR-152	ILMN_1365475	LCP2
rno-miR-152	ILMN_1359694	LGALS8
rno-miR-152	ILMN_1373404	MBOAT2
rno-miR-152	ILMN_1358246	MMP13
rno-miR-152	ILMN_1373221	MPPED2
rno-miR-152	ILMN_1650896	OSTF1
rno-miR-152	ILMN_1374132	PHF20
rno-miR-152	ILMN_1358762	PIK3IP1
rno-miR-152	ILMN_1650724	PNPLA2
rno-miR-152	ILMN_1366202	PPM1L
rno-miR-152	ILMN_1366667	PRKAG2
rno-miR-152	ILMN_1651021	PRR5L
rno-miR-152	ILMN_1365883	RNF217
rno-miR-152	ILMN_1375082	SIRT4
rno-miR-152	ILMN_1376607	SLC16A6
rno-miR-152	ILMN_1372579	SLC22A5
rno-miR-152	ILMN_1353486	SLC38A1
rno-miR-152	ILMN_1370967	SNAP91
rno-miR-152	ILMN_1360059	SUMF1
rno-miR-152	ILMN_1355054	SYNJ1
rno-miR-152	ILMN_1650399	TAGLN2
rno-miR-152	ILMN_1360908	TFRC
rno-miR-152	ILMN_1349238	TGFA
rno-miR-152	ILMN_1364379	TRAK1
rno-miR-152	ILMN_1373472	UBE2L6
rno-miR-152	ILMN_1349318	VMP1
rno-miR-152	ILMN_1357187	WNT10B
rno-miR-150	ILMN_1367645	ADIPOR2
rno-miR-150	ILMN_1370519	AOC3
rno-miR-150	ILMN_1376736	ARHGAP24
rno-miR-150	ILMN_1367423	ATP6V1H
rno-miR-150	ILMN_1349171	CAMK1D
rno-miR-150	ILMN_1374266	CLEC10A
rno-miR-150	ILMN_1370369	EGR2
rno-miR-150	ILMN_1355235	FADS1
rno-miR-150	ILMN_1368357	FAM105A
rno-miR-150	ILMN_1349894	GAB1
rno-miR-150	ILMN_2038896	IFI16
rno-miR-150	ILMN_1372594	ITGAX
rno-miR-150	ILMN_1650384	KAZN
rno-miR-150	ILMN_1361640	LTBP2
rno-miR-150	ILMN_1358246	MMP13
rno-miR-150	ILMN_1365885	MMP14
rno-miR-150	ILMN_1650056	NABP1
rno-miR-150	ILMN_1372082	ORAI2
rno-miR-150	ILMN_1353897	PDE7A
rno-miR-150	ILMN_1374052	PKP4
rno-miR-150	ILMN_1354076	PLEKHA1
rno-miR-150	ILMN_1361790	PTGIS
rno-miR-150	ILMN_1375203	PTP4A1
rno-miR-150	ILMN_1362032	PTPRB
rno-miR-150	ILMN_1350697	SLC25A15
rno-miR-150	ILMN_1363183	SOCS7
rno-miR-150	ILMN_1371376	STIM1
rno-miR-150	ILMN_1359879	THRB
rno-miR-150	ILMN_1351051	TOM1
rno-miR-150	ILMN_1357575	TP53INP1
rno-miR-150	ILMN_1371686	VEGFA
rno-miR-150	ILMN_1359146	ZSWIM6
rno-miR-154	ILMN_1368143	ABCC9
rno-miR-154	ILMN_1368917	BCAP29
rno-miR-154	ILMN_1364351	CDKN2B
rno-miR-154	ILMN_1367191	CIC
rno-miR-154	ILMN_1376635	CYP1B1
rno-miR-154	ILMN_1373119	DNASE2B
rno-miR-154	ILMN_1358385	ECE1
rno-miR-154	ILMN_1360134	ESM1
rno-miR-154	ILMN_1362495	GPR155
rno-miR-154	ILMN_1650575	GUF1
rno-miR-154	ILMN_1373979	MAP4
rno-miR-154	ILMN_1364926	MYO6
rno-miR-154	ILMN_1361329	NOS3
rno-miR-154	ILMN_1355623	S100G
rno-miR-154	ILMN_1351576	SCN7A
rno-miR-154	ILMN_1352642	SPP1
rno-miR-154	ILMN_1356340	WNT5A
rno-miR-154	ILMN_1361251	XDH
rno-miR-154	ILMN_1357833	XPR1
rno-miR-195	ILMN_1370682	ACSBG1
rno-miR-195	ILMN_1360580	ACSS2
rno-miR-195	ILMN_1375179	AK4
rno-miR-195	ILMN_1349832	ARHGAP18
rno-miR-195	ILMN_1372795	ARPP19
rno-miR-195	ILMN_1360084	ATP6V1B2
rno-miR-195	ILMN_1368917	BCAP29
rno-miR-195	ILMN_1352177	BCR
rno-miR-195	ILMN_1360535	BMX
rno-miR-195	ILMN_1364348	CA2
rno-miR-195	ILMN_1362942	CBR3
rno-miR-195	ILMN_1362820	CCDC80
rno-miR-195	ILMN_1348971	CCNYL1
rno-miR-195	ILMN_1650114	CDC37L1
rno-miR-195	ILMN_1357667	CHD7
rno-miR-195	ILMN_1366289	CHP1
rno-miR-195	ILMN_1375530	CNNM2
rno-miR-195	ILMN_1351993	COBLL1
rno-miR-195	ILMN_1355310	COL12A1
rno-miR-195	ILMN_1353156	COLQ
rno-miR-195	ILMN_1358960	CRIM1
rno-miR-195	ILMN_1371113	CX3CL1
rno-miR-195	ILMN_1376635	CYP1B1
rno-miR-195	ILMN_1376387	DLK1
rno-miR-195	ILMN_1372010	DNAJA4
rno-miR-195	ILMN_1358157	DSG2
rno-miR-195	ILMN_1362571	EGFR
rno-miR-195	ILMN_1350899	ELOVL7
rno-miR-195	ILMN_1366479	EZH1
rno-miR-195	ILMN_1367447	FAM110C
rno-miR-195	ILMN_1357408	FGF7
rno-miR-195	ILMN_1356156	FHDC1
rno-miR-195	ILMN_1351873	FNTA
rno-miR-195	ILMN_1357044	FOXO1
rno-miR-195	ILMN_1349331	FRMPD1
rno-miR-195	ILMN_1367453	GADD45G
rno-miR-195	ILMN_1376938	GALC
rno-miR-195	ILMN_1364889	GLS2
rno-miR-195	ILMN_1364390	GPR88
rno-miR-195	ILMN_1370088	GSAP
rno-miR-195	ILMN_1650285	HMOX1
rno-miR-195	ILMN_1365783	HSPA4L
rno-miR-195	ILMN_1374575	IGF1R
rno-miR-195	ILMN_1352759	IL10RB
rno-miR-195	ILMN_1651182	KANK1
rno-miR-195	ILMN_1356313	KCNK1
rno-miR-195	ILMN_1364008	KCNN4
rno-miR-195	ILMN_1350652	KIF21A
rno-miR-195	ILMN_1366672	KPNA3
rno-miR-195	ILMN_1376765	LCP1
rno-miR-195	ILMN_1361475	LEPREL1
rno-miR-195	ILMN_1370869	LURAP1L
rno-miR-195	ILMN_1349829	MAFK
rno-miR-195	ILMN_1373979	MAP4
rno-miR-195	ILMN_1365298	MFAP5
rno-miR-195	ILMN_1373346	MYO5B
rno-miR-195	ILMN_1370368	NUP210
rno-miR-195	ILMN_1368730	PARM1
rno-miR-195	ILMN_1374132	PHF20
rno-miR-195	ILMN_1376787	PHLDA3
rno-miR-195	ILMN_1358762	PIK3IP1
rno-miR-195	ILMN_1354076	PLEKHA1
rno-miR-195	ILMN_1357241	PMM1
rno-miR-195	ILMN_1366202	PPM1L
rno-miR-195	ILMN_1349422	PTGS2
rno-miR-195	ILMN_1351871	PTPRR
rno-miR-195	ILMN_1358079	RAB21
rno-miR-195	ILMN_1352957	RELN
rno-miR-195	ILMN_1370034	RGS5
rno-miR-195	ILMN_1354552	RNF125
rno-miR-195	ILMN_1365883	RNF217
rno-miR-195	ILMN_1362137	SEL1L3
rno-miR-195	ILMN_1370763	SERPINE2
rno-miR-195	ILMN_1353298	SESN1
rno-miR-195	ILMN_1367518	SGCA
rno-miR-195	ILMN_1349269	SGK1
rno-miR-195	ILMN_1367530	SIPA1L2
rno-miR-195	ILMN_1375082	SIRT4
rno-miR-195	ILMN_1363777	SKAP2
rno-miR-195	ILMN_1368699	SLC11A2
rno-miR-195	ILMN_1350798	SLC16A3
rno-miR-195	ILMN_1351166	SLC36A1
rno-miR-195	ILMN_1353486	SLC38A1
rno-miR-195	ILMN_1367577	SLC4A4
rno-miR-195	ILMN_1359471	SLITRK6
rno-miR-195	ILMN_1348840	SNAP25
rno-miR-195	ILMN_1357880	SNCG
rno-miR-195	ILMN_1366773	SORD
rno-miR-195	ILMN_1366935	SPTBN2
rno-miR-195	ILMN_1375496	SQSTM1
rno-miR-195	ILMN_1371376	STIM1
rno-miR-195	ILMN_1355054	SYNJ1
rno-miR-195	ILMN_1359879	THRB
rno-miR-195	ILMN_1361672	TM4SF1
rno-miR-195	ILMN_1359361	TMEM245
rno-miR-195	ILMN_1363248	TMEM8A
rno-miR-195	ILMN_1356192	TNFAIP8L3
rno-miR-195	ILMN_1364379	TRAK1
rno-miR-195	ILMN_1358226	USP2
rno-miR-195	ILMN_1371686	VEGFA
rno-miR-195	ILMN_1361251	XDH
rno-miR-195	ILMN_1357833	XPR1
rno-miR-195	ILMN_1375843	YIF1B
rno-miR-195	ILMN_1376716	ZNF705A
rno-miR-195	ILMN_1350903	ZNRF2
rno-miR-17-2-3p	ILMN_1358119	ACVRL1
rno-miR-17-2-3p	ILMN_1375142	ATP2A2
rno-miR-17-2-3p	ILMN_1355163	BCL2L1
rno-miR-17-2-3p	ILMN_1357023	CAPG
rno-miR-17-2-3p	ILMN_1376751	CLDN4
rno-miR-17-2-3p	ILMN_1363245	CSF1
rno-miR-17-2-3p	ILMN_1352802	CXADR
rno-miR-17-2-3p	ILMN_1372010	DNAJA4
rno-miR-17-2-3p	ILMN_1366212	ERRFI1
rno-miR-17-2-3p	ILMN_1370736	FGFR3
rno-miR-17-2-3p	ILMN_1356454	FGFRL1
rno-miR-17-2-3p	ILMN_1368356	FOS
rno-miR-17-2-3p	ILMN_1357044	FOXO1
rno-miR-17-2-3p	ILMN_1357452	GDA
rno-miR-17-2-3p	ILMN_1374343	GHITM
rno-miR-17-2-3p	ILMN_1362479	HSD3B7
rno-miR-17-2-3p	ILMN_1651182	KANK1
rno-miR-17-2-3p	ILMN_1366672	KPNA3
rno-miR-17-2-3p	ILMN_1376765	LCP1
rno-miR-17-2-3p	ILMN_1366142	MEFV
rno-miR-17-2-3p	ILMN_1364926	MYO6
rno-miR-17-2-3p	ILMN_1372082	ORAI2
rno-miR-17-2-3p	ILMN_1651016	PAQR4
rno-miR-17-2-3p	ILMN_1364705	PROM1
rno-miR-17-2-3p	ILMN_1361790	PTGIS
rno-miR-17-2-3p	ILMN_1370136	RGL1
rno-miR-17-2-3p	ILMN_1354552	RNF125
rno-miR-17-2-3p	ILMN_1364745	SLC9A3R1
rno-miR-17-2-3p	ILMN_1348840	SNAP25
rno-miR-17-2-3p	ILMN_1358832	SOCS5
rno-miR-17-2-3p	ILMN_1376772	STOM
rno-miR-17-2-3p	ILMN_1366184	SULF2
rno-miR-17-2-3p	ILMN_1367716	THY1
rno-miR-17-2-3p	ILMN_1357575	TP53INP1
rno-miR-17-2-3p	ILMN_1371686	VEGFA
rno-miR-93	ILMN_1373756	ACBD5
rno-miR-93	ILMN_1367645	ADIPOR2
rno-miR-93	ILMN_1375179	AK4
rno-miR-93	ILMN_1369934	AMPD3
rno-miR-93	ILMN_1376522	B4GALT6
rno-miR-93	ILMN_1352177	BCR
rno-miR-93	ILMN_1356148	CABLES1
rno-miR-93	ILMN_1650114	CDC37L1
rno-miR-93	ILMN_1367191	CIC
rno-miR-93	ILMN_1349361	CITED4
rno-miR-93	ILMN_1358960	CRIM1
rno-miR-93	ILMN_1367924	CTSK
rno-miR-93	ILMN_1352236	CTSS
rno-miR-93	ILMN_1371113	CX3CL1
rno-miR-93	ILMN_1370369	EGR2
rno-miR-93	ILMN_1372825	EHD3
rno-miR-93	ILMN_1362557	ENTPD4
rno-miR-93	ILMN_1366479	EZH1
rno-miR-93	ILMN_1359784	FAM129B
rno-miR-93	ILMN_1352249	FAT3
rno-miR-93	ILMN_1349894	GAB1
rno-miR-93	ILMN_1355139	GALNT10
rno-miR-93	ILMN_1357452	GDA
rno-miR-93	ILMN_1355979	HIF1A
rno-miR-93	ILMN_1364230	ITPR2
rno-miR-93	ILMN_1650384	KAZN
rno-miR-93	ILMN_1357555	KIAA0513
rno-miR-93	ILMN_1365733	KIAA1522
rno-miR-93	ILMN_1366672	KPNA3
rno-miR-93	ILMN_1369813	MAP3K5
rno-miR-93	ILMN_1357962	MINOS1-NBL1/NBL1
rno-miR-93	ILMN_1356591	MTURN
rno-miR-93	ILMN_1348906	MYO1D
rno-miR-93	ILMN_1373346	MYO5B
rno-miR-93	ILMN_1650056	NABP1
rno-miR-93	ILMN_1355487	NRIP3
rno-miR-93	ILMN_1362666	NXF1
rno-miR-93	ILMN_1350318	PFKP
rno-miR-93	ILMN_1374765	PLEKHA8
rno-miR-93	ILMN_1351234	PPP2R3A
rno-miR-93	ILMN_1368514	PRRX1
rno-miR-93	ILMN_1369914	RASD1
rno-miR-93	ILMN_1359256	RELL1
rno-miR-93	ILMN_1370136	RGL1
rno-miR-93	ILMN_1352636	RNH1
rno-miR-93	ILMN_1371943	RUNX1
rno-miR-93	ILMN_1374790	SEMA7A
rno-miR-93	ILMN_1374910	SH3BP5
rno-miR-93	ILMN_1376607	SLC16A6
rno-miR-93	ILMN_1351166	SLC36A1
rno-miR-93	ILMN_1367577	SLC4A4
rno-miR-93	ILMN_1357015	SLC6A9
rno-miR-93	ILMN_1363183	SOCS7
rno-miR-93	ILMN_1363716	SORL1
rno-miR-93	ILMN_1375496	SQSTM1
rno-miR-93	ILMN_1373442	STAT3
rno-miR-93	ILMN_1376772	STOM
rno-miR-93	ILMN_1360059	SUMF1
rno-miR-93	ILMN_1373384	SYNM
rno-miR-93	ILMN_1359879	THRB
rno-miR-93	ILMN_1359361	TMEM245
rno-miR-93	ILMN_1367765	TNFSF11
rno-miR-93	ILMN_1357575	TP53INP1
rno-miR-93	ILMN_1369250	TTC9
rno-miR-93	ILMN_1362810	ULK1
rno-miR-93	ILMN_1371686	VEGFA
rno-miR-93	ILMN_1369829	WNK1
rno-miR-181a	ILMN_1351182	APLP2
rno-miR-181a	ILMN_1375142	ATP2A2
rno-miR-181a	ILMN_1352177	BCR
rno-miR-181a	ILMN_1374180	BHLHE40
rno-miR-181a	ILMN_1356489	CA5B
rno-miR-181a	ILMN_1367212	CBX7
rno-miR-181a	ILMN_1349873	CD302
rno-miR-181a	ILMN_1366675	CDH13
rno-miR-181a	ILMN_1357667	CHD7
rno-miR-181a	ILMN_1358960	CRIM1
rno-miR-181a	ILMN_1369400	CUL5
rno-miR-181a	ILMN_1352802	CXADR
rno-miR-181a	ILMN_1372919	CYR61
rno-miR-181a	ILMN_1372010	DNAJA4
rno-miR-181a	ILMN_1369005	EGR1
rno-miR-181a	ILMN_1370369	EGR2
rno-miR-181a	ILMN_1359464	EMB
rno-miR-181a	ILMN_1365255	ENPP1
rno-miR-181a	ILMN_1375156	ERF
rno-miR-181a	ILMN_1360134	ESM1
rno-miR-181a	ILMN_1370736	FGFR3
rno-miR-181a	ILMN_1356156	FHDC1
rno-miR-181a	ILMN_1368356	FOS
rno-miR-181a	ILMN_1355129	FRMD7
rno-miR-181a	ILMN_1356585	GAS7
rno-miR-181a	ILMN_1374343	GHITM
rno-miR-181a	ILMN_1374662	GPRIN3
rno-miR-181a	ILMN_1351336	IFT57
rno-miR-181a	ILMN_1353191	IGF2BP3
rno-miR-181a	ILMN_1651182	KANK1
rno-miR-181a	ILMN_1357096	LPCAT1
rno-miR-181a	ILMN_1351559	LRBA
rno-miR-181a	ILMN_1353503	MBNL1
rno-miR-181a	ILMN_1373404	MBOAT2
rno-miR-181a	ILMN_1360071	MCUR1
rno-miR-181a	ILMN_1352558	MME
rno-miR-181a	ILMN_1365885	MMP14
rno-miR-181a	ILMN_1356591	MTURN
rno-miR-181a	ILMN_1355707	MYO1E
rno-miR-181a	ILMN_1356551	NDRG2
rno-miR-181a	ILMN_1372759	OR51E2
rno-miR-181a	ILMN_1368730	PARM1
rno-miR-181a	ILMN_1369107	PKP2
rno-miR-181a	ILMN_1650232	PLAU
rno-miR-181a	ILMN_1352911	PLEK
rno-miR-181a	ILMN_1370198	PLET1
rno-miR-181a	ILMN_1351234	PPP2R3A
rno-miR-181a	ILMN_1366667	PRKAG2
rno-miR-181a	ILMN_1362032	PTPRB
rno-miR-181a	ILMN_1359970	RAB3IL1
rno-miR-181a	ILMN_1354552	RNF125
rno-miR-181a	ILMN_1371943	RUNX1
rno-miR-181a	ILMN_1356242	RYR3
rno-miR-181a	ILMN_1351255	SAMHD1
rno-miR-181a	ILMN_1367530	SIPA1L2
rno-miR-181a	ILMN_1376607	SLC16A6
rno-miR-181a	ILMN_1365510	SLC18B1
rno-miR-181a	ILMN_1352642	SPP1
rno-miR-181a	ILMN_1354580	STARD4
rno-miR-181a	ILMN_1355190	STIM2
rno-miR-181a	ILMN_1357551	TBC1D4
rno-miR-181a	ILMN_1360908	TFRC
rno-miR-181a	ILMN_1359879	THRB
rno-miR-181a	ILMN_1370061	TIFA
rno-miR-181a	ILMN_1348821	TIMP3
rno-miR-181a	ILMN_1367765	TNFSF11
rno-miR-181a	ILMN_1364379	TRAK1
rno-miR-181a	ILMN_1369829	WNK1
rno-miR-181a	ILMN_1350903	ZNRF2
rno-miR-181b-1*	ILMN_1355163	BCL2L1
rno-miR-181b-1*	ILMN_1366289	CHP1
rno-miR-181b-1*	ILMN_1355725	CLTA
rno-miR-181b-1*	ILMN_1372919	CYR61
rno-miR-181b-1*	ILMN_1350986	DCTN3
rno-miR-181b-1*	ILMN_1368357	FAM105A
rno-miR-181b-1*	ILMN_1376938	GALC
rno-miR-181b-1*	ILMN_1650575	GUF1
rno-miR-181b-1*	ILMN_1376935	HLA-DRA
rno-miR-181b-1*	ILMN_1352005	MID1IP1
rno-miR-181b-1*	ILMN_1361181	NGRN
rno-miR-181b-1*	ILMN_1351576	SCN7A
rno-miR-181b-1*	ILMN_1368699	SLC11A2
rno-miR-181b-1*	ILMN_1359879	THRB
rno-miR-181b-1*	ILMN_1373709	TRPM6
rno-miR-181b-1*	ILMN_1350903	ZNRF2
rno-miR-182	ILMN_1369745	AVPI1
rno-miR-182	ILMN_1369295	BHLHE22
rno-miR-182	ILMN_1370551	C21orf91
rno-miR-182	ILMN_1367212	CBX7
rno-miR-182	ILMN_1353600	CIAPIN1
rno-miR-182	ILMN_1352067	CITED2
rno-miR-182	ILMN_1375530	CNNM2
rno-miR-182	ILMN_1369400	CUL5
rno-miR-182	ILMN_1352802	CXADR
rno-miR-182	ILMN_1376635	CYP1B1
rno-miR-182	ILMN_1358157	DSG2
rno-miR-182	ILMN_1362282	EPAS1
rno-miR-182	ILMN_1366479	EZH1
rno-miR-182	ILMN_1352249	FAT3
rno-miR-182	ILMN_1348956	FN1
rno-miR-182	ILMN_1357044	FOXO1
rno-miR-182	ILMN_1353747	FST
rno-miR-182	ILMN_1374575	IGF1R
rno-miR-182	ILMN_1371866	ISL1
rno-miR-182	ILMN_1357555	KIAA0513
rno-miR-182	ILMN_1358016	KIDINS220
rno-miR-182	ILMN_1366672	KPNA3
rno-miR-182	ILMN_1362070	LRP10
rno-miR-182	ILMN_1370606	LRP3
rno-miR-182	ILMN_1349055	MTSS1
rno-miR-182	ILMN_1356591	MTURN
rno-miR-182	ILMN_1348906	MYO1D
rno-miR-182	ILMN_1373346	MYO5B
rno-miR-182	ILMN_1650056	NABP1
rno-miR-182	ILMN_1368730	PARM1
rno-miR-182	ILMN_1353897	PDE7A
rno-miR-182	ILMN_1374765	PLEKHA8
rno-miR-182	ILMN_1370198	PLET1
rno-miR-182	ILMN_1351234	PPP2R3A
rno-miR-182	ILMN_1369010	PROS1
rno-miR-182	ILMN_1375203	PTP4A1
rno-miR-182	ILMN_1359738	RALB
rno-miR-182	ILMN_1359256	RELL1
rno-miR-182	ILMN_1366707	RFTN1
rno-miR-182	ILMN_1370136	RGL1
rno-miR-182	ILMN_1370034	RGS5
rno-miR-182	ILMN_1356242	RYR3
rno-miR-182	ILMN_1351019	SAMD5
rno-miR-182	ILMN_1374910	SH3BP5
rno-miR-182	ILMN_1363777	SKAP2
rno-miR-182	ILMN_1368699	SLC11A2
rno-miR-182	ILMN_1371607	SLC1A1
rno-miR-182	ILMN_1372579	SLC22A5
rno-miR-182	ILMN_1351825	SLC23A2
rno-miR-182	ILMN_1350380	SLC2A8
rno-miR-182	ILMN_1365272	SLC6A6
rno-miR-182	ILMN_1357015	SLC6A9
rno-miR-182	ILMN_1362594	SLCO3A1
rno-miR-182	ILMN_1363183	SOCS7
rno-miR-182	ILMN_1374017	SPINK8
rno-miR-182	ILMN_1373384	SYNM
rno-miR-182	ILMN_1360908	TFRC
rno-miR-182	ILMN_1372260	TMEM140
rno-miR-182	ILMN_1359361	TMEM245
rno-miR-182	ILMN_1373707	TMOD1
rno-miR-182	ILMN_1367765	TNFSF11
rno-miR-182	ILMN_1357575	TP53INP1
rno-miR-182	ILMN_1373709	TRPM6
rno-miR-182	ILMN_2039341	TSPAN4
rno-miR-182	ILMN_1356340	WNT5A
rno-miR-182	ILMN_1357833	XPR1
rno-miR-182	ILMN_1376716	ZNF705A
rno-miR-183	ILMN_1376292	ABCB10
rno-miR-183	ILMN_1358631	ABCG5
rno-miR-183	ILMN_1372959	ALDH5A1
rno-miR-183	ILMN_1349832	ARHGAP18
rno-miR-183	ILMN_1372795	ARPP19
rno-miR-183	ILMN_1363949	ATL2
rno-miR-183	ILMN_1364984	AZIN1
rno-miR-183	ILMN_1363135	CLIC4
rno-miR-183	ILMN_1355310	COL12A1
rno-miR-183	ILMN_1370640	COQ9
rno-miR-183	ILMN_1371113	CX3CL1
rno-miR-183	ILMN_1356156	FHDC1
rno-miR-183	ILMN_1357044	FOXO1
rno-miR-183	ILMN_1369374	IL1RL1
rno-miR-183	ILMN_1651182	KANK1
rno-miR-183	ILMN_1651132	KLHL24
rno-miR-183	ILMN_1366275	MAL
rno-miR-183	ILMN_1376451	MAPKAPK2
rno-miR-183	ILMN_1353503	MBNL1
rno-miR-183	ILMN_1367232	MEDAG
rno-miR-183	ILMN_1373346	MYO5B
rno-miR-183	ILMN_1374052	PKP4
rno-miR-183	ILMN_1363036	PNPT1
rno-miR-183	ILMN_1349422	PTGS2
rno-miR-183	ILMN_1375203	PTP4A1
rno-miR-183	ILMN_1358079	RAB21
rno-miR-183	ILMN_1359256	RELL1
rno-miR-183	ILMN_1353298	SESN1
rno-miR-183	ILMN_1360758	SLAIN1
rno-miR-183	ILMN_1350697	SLC25A15
rno-miR-183	ILMN_1353252	SLC26A7
rno-miR-183	ILMN_1365272	SLC6A6
rno-miR-183	ILMN_1357833	XPR1
rno-miR-185	ILMN_1375142	ATP2A2
rno-miR-185	ILMN_1651163	C7orf49
rno-miR-185	ILMN_1348971	CCNYL1
rno-miR-185	ILMN_1352621	CD300C
rno-miR-185	ILMN_1376780	CFTR
rno-miR-185	ILMN_1363135	CLIC4
rno-miR-185	ILMN_1363245	CSF1
rno-miR-185	ILMN_1353556	CSN3
rno-miR-185	ILMN_1367924	CTSK
rno-miR-185	ILMN_1366721	CXCL16
rno-miR-185	ILMN_1370914	DOK3
rno-miR-185	ILMN_1367920	ENO2
rno-miR-185	ILMN_1362282	EPAS1
rno-miR-185	ILMN_1350025	FLOT2
rno-miR-185	ILMN_1363661	GALM
rno-miR-185	ILMN_1358773	GJA5
rno-miR-185	ILMN_1358428	GNA15
rno-miR-185	ILMN_1371428	HLA-E
rno-miR-185	ILMN_1363702	HOPX
rno-miR-185	ILMN_1364230	ITPR2
rno-miR-185	ILMN_1650384	KAZN
rno-miR-185	ILMN_1358016	KIDINS220
rno-miR-185	ILMN_1352273	KLC1
rno-miR-185	ILMN_1357030	LAPTM5
rno-miR-185	ILMN_1373979	MAP4
rno-miR-185	ILMN_1359024	MYD88
rno-miR-185	ILMN_1363958	NPL
rno-miR-185	ILMN_1369752	NR2F6
rno-miR-185	ILMN_1360414	PDGFRB
rno-miR-185	ILMN_1374765	PLEKHA8
rno-miR-185	ILMN_1367748	PLEKHB1
rno-miR-185	ILMN_1350138	PLSCR1
rno-miR-185	ILMN_1374470	PPP1R14C
rno-miR-185	ILMN_1371126	PROCR
rno-miR-185	ILMN_1651021	PRR5L
rno-miR-185	ILMN_1363233	PTK2B
rno-miR-185	ILMN_1355065	PTPN1
rno-miR-185	ILMN_1365973	PTPN13
rno-miR-185	ILMN_1364060	RHOG
rno-miR-185	ILMN_1353549	RRAS2
rno-miR-185	ILMN_1371943	RUNX1
rno-miR-185	ILMN_1354087	SDC3
rno-miR-185	ILMN_1362137	SEL1L3
rno-miR-185	ILMN_1370479	SERPINB8
rno-miR-185	ILMN_1374314	SERPING1
rno-miR-185	ILMN_1350697	SLC25A15
rno-miR-185	ILMN_1374014	SLC2A5
rno-miR-185	ILMN_1351166	SLC36A1
rno-miR-185	ILMN_1373451	SLC37A2
rno-miR-185	ILMN_1348840	SNAP25
rno-miR-185	ILMN_1363716	SORL1
rno-miR-185	ILMN_1371376	STIM1
rno-miR-185	ILMN_1368549	STS
rno-miR-185	ILMN_1360059	SUMF1
rno-miR-185	ILMN_1356224	SYNGR1
rno-miR-185	ILMN_1373384	SYNM
rno-miR-185	ILMN_1349850	TBC1D30
rno-miR-185	ILMN_1650253	TLN2
rno-miR-185	ILMN_1375110	TMBIM1
rno-miR-185	ILMN_1348834	TNFSF13
rno-miR-185	ILMN_1353347	TRIM29
rno-miR-185	ILMN_1350387	UNC5C
rno-miR-185	ILMN_1371686	VEGFA
rno-miR-185	ILMN_1354929	WDR91
rno-miR-185	ILMN_1357833	XPR1
rno-miR-186	ILMN_1368504	ACSL3
rno-miR-186	ILMN_1351182	APLP2
rno-miR-186	ILMN_1356489	CA5B
rno-miR-186	ILMN_1355708	CDK14
rno-miR-186	ILMN_1366289	CHP1
rno-miR-186	ILMN_1361466	CLCA2
rno-miR-186	ILMN_1651094	CLDN1
rno-miR-186	ILMN_1369400	CUL5
rno-miR-186	ILMN_1365630	EIF4E3
rno-miR-186	ILMN_1351536	F11R
rno-miR-186	ILMN_1368357	FAM105A
rno-miR-186	ILMN_1357408	FGF7
rno-miR-186	ILMN_1370736	FGFR3
rno-miR-186	ILMN_1357044	FOXO1
rno-miR-186	ILMN_1370088	GSAP
rno-miR-186	ILMN_1374575	IGF1R
rno-miR-186	ILMN_1350784	JUNB
rno-miR-186	ILMN_1650384	KAZN
rno-miR-186	ILMN_1365733	KIAA1522
rno-miR-186	ILMN_1651132	KLHL24
rno-miR-186	ILMN_1357538	LAMP1
rno-miR-186	ILMN_1359694	LGALS8
rno-miR-186	ILMN_1373979	MAP4
rno-miR-186	ILMN_1353531	MAPK6
rno-miR-186	ILMN_1352558	MME
rno-miR-186	ILMN_1359661	NASP
rno-miR-186	ILMN_2039396	NQO1
rno-miR-186	ILMN_1368730	PARM1
rno-miR-186	ILMN_1352911	PLEK
rno-miR-186	ILMN_1364908	PMEPA1
rno-miR-186	ILMN_1358079	RAB21
rno-miR-186	ILMN_1350574	RAD18
rno-miR-186	ILMN_1370034	RGS5
rno-miR-186	ILMN_1354552	RNF125
rno-miR-186	ILMN_1368699	SLC11A2
rno-miR-186	ILMN_1351825	SLC23A2
rno-miR-186	ILMN_1353252	SLC26A7
rno-miR-186	ILMN_1364698	SLC6A14
rno-miR-186	ILMN_1359879	THRB
rno-miR-186	ILMN_1373707	TMOD1
rno-miR-186	ILMN_1371686	VEGFA
rno-miR-186	ILMN_1356340	WNT5A
rno-miR-186	ILMN_1352178	ZDHHC13
rno-miR-187	ILMN_1352975	A2M
rno-miR-187	ILMN_1365663	BCL6
rno-miR-187	ILMN_1356916	FAM19A5
rno-miR-187	ILMN_1356585	GAS7
rno-miR-187	ILMN_1371385	GPSM3
rno-miR-187	ILMN_1359024	MYD88
rno-miR-187	ILMN_1354048	NUPR1
rno-miR-187	ILMN_1350574	RAD18
rno-miR-187	ILMN_1369914	RASD1
rno-miR-187	ILMN_1365192	S100A4
rno-miR-187	ILMN_1367577	SLC4A4
rno-miR-188*	ILMN_1354755	ADAP2
rno-miR-188*	ILMN_1367645	ADIPOR2
rno-miR-188*	ILMN_1372959	ALDH5A1
rno-miR-188*	ILMN_1365663	BCL6
rno-miR-188*	ILMN_1651163	C7orf49
rno-miR-188*	ILMN_1375583	CREM
rno-miR-188*	ILMN_1363245	CSF1
rno-miR-188*	ILMN_1370050	CSRP1
rno-miR-188*	ILMN_1371113	CX3CL1
rno-miR-188*	ILMN_1360134	ESM1
rno-miR-188*	ILMN_1359086	FCGR3A/FCGR3B
rno-miR-188*	ILMN_1349894	GAB1
rno-miR-188*	ILMN_1355139	GALNT10
rno-miR-188*	ILMN_1358773	GJA5
rno-miR-188*	ILMN_1367397	GPR176
rno-miR-188*	ILMN_1366070	HADH
rno-miR-188*	ILMN_1371962	IER3
rno-miR-188*	ILMN_1372551	IP6K2
rno-miR-188*	ILMN_1371866	ISL1
rno-miR-188*	ILMN_1349829	MAFK
rno-miR-188*	ILMN_1368730	PARM1
rno-miR-188*	ILMN_1358762	PIK3IP1
rno-miR-188*	ILMN_1370198	PLET1
rno-miR-188*	ILMN_1364908	PMEPA1
rno-miR-188*	ILMN_1366202	PPM1L
rno-miR-188*	ILMN_1369010	PROS1
rno-miR-188*	ILMN_1359738	RALB
rno-miR-188*	ILMN_1350277	RHPN1
rno-miR-188*	ILMN_1351576	SCN7A
rno-miR-188*	ILMN_1353298	SESN1
rno-miR-188*	ILMN_1353252	SLC26A7
rno-miR-188*	ILMN_1351166	SLC36A1
rno-miR-188*	ILMN_1357187	WNT10B
rno-miR-188*	ILMN_1357833	XPR1
rno-miR-188*	ILMN_1376716	ZNF705A
rno-miR-188	ILMN_1373756	ACBD5
rno-miR-188	ILMN_1373953	CD74
rno-miR-188	ILMN_1358850	EVA1C
rno-miR-188	ILMN_1358773	GJA5
rno-miR-188	ILMN_1369374	IL1RL1
rno-miR-188	ILMN_1359694	LGALS8
rno-miR-188	ILMN_1354586	PTAFR
rno-miR-188	ILMN_1372393	SLC43A3
rno-miR-188	ILMN_1355016	SLC8B1
rno-miR-188	ILMN_1651057	ST3GAL6
rno-miR-188	ILMN_1354580	STARD4
rno-miR-188	ILMN_1355190	STIM2
rno-miR-188	ILMN_1370061	TIFA
rno-miR-188	ILMN_1375110	TMBIM1
rno-miR-188	ILMN_1363934	VAV3
[truncated: 5,149 more rows]
