# Supplementary material for: Genome-wide analysis of miRNA and mRNA transcriptomes during amelogenesis
Source: BMC Genomics. 2014 Nov 19;15(1):998. doi: 10.1186/1471-2164-15-998 (PMC4254193; doi:10.1186/1471-2164-15-998)
Supplement: Supplementary file 8 — Additional file 8: Non-differentially expressed miRNAs between secretory- and maturation-stage tooth development and their predicted target that are down-regulated during maturation-stage (relative to secretory-stage). (XLS 354 KB) [file 12864_2014_6698_MOESM8_ESM.xls]

## Sheet: Sheet0
Additional File 20 Non-differentially expressed miRNAs between secretory- and maturation-stage tooth development and their predicted target that are down-regulated during maturation-stage (relative to secretory-stage)
miRNA ID	Genes (mRNA) ID	Genes (mRNA) Symbol
rno-let-7i	ILMN_1354676	ACPP
rno-let-7i	ILMN_1355272	AKAP8
rno-let-7i	ILMN_1366563	ASPH
rno-let-7i	ILMN_1376593	B3GNT7
rno-let-7i	ILMN_1368809	BTG2
rno-let-7i	ILMN_1357154	C8orf58
rno-let-7i	ILMN_1372487	CACFD1
rno-let-7i	ILMN_1352115	CACNA1D
rno-let-7i	ILMN_1353118	CALN1
rno-let-7i	ILMN_1374230	CDC42SE1
rno-let-7i	ILMN_1371484	CDH1
rno-let-7i	ILMN_1376882	CMTM6
rno-let-7i	ILMN_1374380	COL14A1
rno-let-7i	ILMN_1358312	COL9A3
rno-let-7i	ILMN_1373155	CPM
rno-let-7i	ILMN_1362457	DLGAP1
rno-let-7i	ILMN_1353380	ELOVL4
rno-let-7i	ILMN_1357109	F2
rno-let-7i	ILMN_1357332	FAM20A
rno-let-7i	ILMN_1367247	GABBR2
rno-let-7i	ILMN_1356000	GALE
rno-let-7i	ILMN_1351978	GDAP2
rno-let-7i	ILMN_1356369	GLRX
rno-let-7i	ILMN_1650148	GOLT1B
rno-let-7i	ILMN_1358077	HDAC11
rno-let-7i	ILMN_1371278	MYCL
rno-let-7i	ILMN_1363579	NEDD4L
rno-let-7i	ILMN_1363771	PARVB
rno-let-7i	ILMN_1358715	PLEKHH1
rno-let-7i	ILMN_1650841	PPAPDC1B
rno-let-7i	ILMN_1352018	RGS16
rno-let-7i	ILMN_1351285	RHOB
rno-let-7i	ILMN_1370453	RHPN2
rno-let-7i	ILMN_1376405	SCN4B
rno-let-7i	ILMN_1359329	SCUBE3
rno-let-7i	ILMN_1362602	SLC17A9
rno-let-7i	ILMN_1369680	SLC30A7
rno-let-7i	ILMN_1350626	SLC6A15
rno-let-7i	ILMN_1365608	SMOX
rno-let-7i	ILMN_1362459	SREK1
rno-let-7i	ILMN_1376552	TIA1
rno-let-7i	ILMN_1374608	TRIB1
rno-let-7i	ILMN_1364280	UBFD1
rno-let-7i	ILMN_1351962	VANGL2
rno-miR-206	ILMN_1370981	AKAP12
rno-miR-206	ILMN_1359991	ALG2
rno-miR-206	ILMN_1355040	ANO1
rno-miR-206	ILMN_1353948	ARHGAP29
rno-miR-206	ILMN_1367248	ARL3
rno-miR-206	ILMN_1366563	ASPH
rno-miR-206	ILMN_1365343	BAIAP2
rno-miR-206	ILMN_1369608	BCL11B
rno-miR-206	ILMN_1353118	CALN1
rno-miR-206	ILMN_1374665	CD2AP
rno-miR-206	ILMN_1374230	CDC42SE1
rno-miR-206	ILMN_1354592	CHSY1
rno-miR-206	ILMN_2040211	CRTAC1
rno-miR-206	ILMN_1362972	CTNND2
rno-miR-206	ILMN_1360838	DMPK
rno-miR-206	ILMN_1353691	ELMO1
rno-miR-206	ILMN_1349486	EML4
rno-miR-206	ILMN_1357109	F2
rno-miR-206	ILMN_1358574	FAM101B
rno-miR-206	ILMN_1649807	FAM46C
rno-miR-206	ILMN_1361156	FXYD3
rno-miR-206	ILMN_1367247	GABBR2
rno-miR-206	ILMN_1355219	IPMK
rno-miR-206	ILMN_1359298	KIAA1598
rno-miR-206	ILMN_1356110	KLF4
rno-miR-206	ILMN_1370345	LGI2
rno-miR-206	ILMN_1357120	LRRC16A
rno-miR-206	ILMN_1372608	MPZL1
rno-miR-206	ILMN_1368308	NALCN
rno-miR-206	ILMN_1360147	NCL
rno-miR-206	ILMN_1363579	NEDD4L
rno-miR-206	ILMN_1365512	NGFR
rno-miR-206	ILMN_1362773	OLFML2A
rno-miR-206	ILMN_1361702	PIK3C2A
rno-miR-206	ILMN_1363078	PRRC1
rno-miR-206	ILMN_1352928	PXYLP1
rno-miR-206	ILMN_1359481	RARB
rno-miR-206	ILMN_1351158	RASA1
rno-miR-206	ILMN_1370453	RHPN2
rno-miR-206	ILMN_1355800	RTN4IP1
rno-miR-206	ILMN_1350093	SEC22B
rno-miR-206	ILMN_1367801	SEC61A1
rno-miR-206	ILMN_1369218	SFRP2
rno-miR-206	ILMN_1376571	SFXN1
rno-miR-206	ILMN_1358848	SLC38A3
rno-miR-206	ILMN_1350626	SLC6A15
rno-miR-206	ILMN_1371299	WWC1
rno-miR-99b	ILMN_1365941	FGF16
rno-miR-99b	ILMN_1376629	FKBP5
rno-miR-99b	ILMN_1372612	GPRC5B
rno-miR-99b	ILMN_1370735	LARP4B
rno-miR-99b	ILMN_1350185	RAPH1
rno-miR-99b	ILMN_1370224	RCBTB1
rno-miR-99b	ILMN_1364633	SH3BP4
rno-miR-99b	ILMN_1357231	TNFAIP8
rno-miR-99b	ILMN_1374608	TRIB1
rno-miR-101a	ILMN_1355677	ABHD17B
rno-miR-101a	ILMN_1367718	ACAD9
rno-miR-101a	ILMN_1374669	ARAP2
rno-miR-101a	ILMN_1365286	AXIN2
rno-miR-101a	ILMN_1369608	BCL11B
rno-miR-101a	ILMN_1352115	CACNA1D
rno-miR-101a	ILMN_1361088	CACNB2
rno-miR-101a	ILMN_1376587	CADM1
rno-miR-101a	ILMN_1369133	CCDC88A
rno-miR-101a	ILMN_1373155	CPM
rno-miR-101a	ILMN_1362909	CRISPLD1
rno-miR-101a	ILMN_1365125	CSNK1G3
rno-miR-101a	ILMN_1362972	CTNND2
rno-miR-101a	ILMN_1353258	DLGAP5
rno-miR-101a	ILMN_1355796	EFNB3
rno-miR-101a	ILMN_1376810	ENPP2
rno-miR-101a	ILMN_1363367	EPHA7
rno-miR-101a	ILMN_1370964	FAM114A1
rno-miR-101a	ILMN_1372451	FAM46A
rno-miR-101a	ILMN_1351782	FAM84A
rno-miR-101a	ILMN_1367247	GABBR2
rno-miR-101a	ILMN_1362117	GFRA1
rno-miR-101a	ILMN_1361552	HAPLN1
rno-miR-101a	ILMN_1353743	HN1
rno-miR-101a	ILMN_1371956	HSD11B2
rno-miR-101a	ILMN_1355219	IPMK
rno-miR-101a	ILMN_1361170	JAK2
rno-miR-101a	ILMN_1370735	LARP4B
rno-miR-101a	ILMN_1374873	LHFP
rno-miR-101a	ILMN_1357835	PCDH18
rno-miR-101a	ILMN_1370169	PDE4A
rno-miR-101a	ILMN_1361702	PIK3C2A
rno-miR-101a	ILMN_1375224	PRICKLE1
rno-miR-101a	ILMN_1371138	PTCH1
rno-miR-101a	ILMN_1374920	RAB27A
rno-miR-101a	ILMN_1350185	RAPH1
rno-miR-101a	ILMN_1357585	RASD2
rno-miR-101a	ILMN_1362290	RCN2
rno-miR-101a	ILMN_1649787	SAP18
rno-miR-101a	ILMN_1365726	SLC19A2
rno-miR-101a	ILMN_1369680	SLC30A7
rno-miR-101a	ILMN_1349419	STMN1
rno-miR-101a	ILMN_1356102	TANC1
rno-miR-101a	ILMN_1376552	TIA1
rno-miR-101a	ILMN_1348848	TMEFF1
rno-miR-101a	ILMN_1374608	TRIB1
rno-miR-101a	ILMN_1360659	WISP1
rno-miR-101a	ILMN_1363638	ZBED4
rno-miR-101a	ILMN_1361928	ZDHHC2
rno-miR-101a	ILMN_1364439	ZNF385B
rno-miR-103	ILMN_1370981	AKAP12
rno-miR-103	ILMN_1359991	ALG2
rno-miR-103	ILMN_1369047	ANKS6
rno-miR-103	ILMN_1365286	AXIN2
rno-miR-103	ILMN_1368809	BTG2
rno-miR-103	ILMN_1371928	CC2D1B
rno-miR-103	ILMN_1374230	CDC42SE1
rno-miR-103	ILMN_1375074	CELSR2
rno-miR-103	ILMN_1354311	CHRNA10
rno-miR-103	ILMN_1372133	DACT2
rno-miR-103	ILMN_1349486	EML4
rno-miR-103	ILMN_1363367	EPHA7
rno-miR-103	ILMN_1650785	GNAO1
rno-miR-103	ILMN_1374792	GRAMD2
rno-miR-103	ILMN_1363947	HMGCS2
rno-miR-103	ILMN_1357437	KIF23
rno-miR-103	ILMN_1356110	KLF4
rno-miR-103	ILMN_1374791	MTMR10
rno-miR-103	ILMN_1358934	OLFM1
rno-miR-103	ILMN_1350031	PCSK6
rno-miR-103	ILMN_1366592	PIK3AP1
rno-miR-103	ILMN_1358229	PRPS2
rno-miR-103	ILMN_1355066	SATB2
rno-miR-103	ILMN_1364633	SH3BP4
rno-miR-103	ILMN_1360516	TRIM59
rno-miR-103	ILMN_1364280	UBFD1
rno-miR-10a-5p	ILMN_1351428	ABCC3
rno-miR-10a-5p	ILMN_1354676	ACPP
rno-miR-10a-5p	ILMN_1369133	CCDC88A
rno-miR-10a-5p	ILMN_1374230	CDC42SE1
rno-miR-10a-5p	ILMN_1356110	KLF4
rno-miR-10a-5p	ILMN_1371619	KLHL29
rno-miR-10a-5p	ILMN_1352745	LGALSL
rno-miR-10a-5p	ILMN_1650898	MAN1A2
rno-miR-10a-5p	ILMN_1360593	MDM1
rno-miR-10a-5p	ILMN_1372411	MPI
rno-miR-10a-5p	ILMN_1370169	PDE4A
rno-miR-10a-5p	ILMN_1649787	SAP18
rno-miR-10a-5p	ILMN_1350626	SLC6A15
rno-miR-10a-5p	ILMN_1349837	TIAM1
rno-miR-10a-5p	ILMN_1361075	TSPAN33
rno-miR-1224	ILMN_1353948	ARHGAP29
rno-miR-1224	ILMN_1351197	COL11A2
rno-miR-1224	ILMN_1368742	DOCK1
rno-miR-1224	ILMN_1369063	LMNB1
rno-miR-1224	ILMN_1371533	MAOB
rno-miR-1224	ILMN_1361132	MAP2K6
rno-miR-1224	ILMN_1373006	MYBPHL
rno-miR-1224	ILMN_1375224	PRICKLE1
rno-miR-1224	ILMN_1357585	RASD2
rno-miR-1224	ILMN_1376851	RND3
rno-miR-1224	ILMN_1376648	SATB1
rno-miR-1224	ILMN_1359329	SCUBE3
rno-miR-1224	ILMN_1348843	SLC17A6
rno-miR-1224	ILMN_1367206	SLC4A9
rno-miR-1224	ILMN_1373636	SLCO4A1
rno-miR-1224	ILMN_1362311	TMEM165
rno-miR-1224	ILMN_1366416	UCHL1
rno-miR-3557-5p	ILMN_1362440	ACAD8
rno-miR-3557-5p	ILMN_1367718	ACAD9
rno-miR-3557-5p	ILMN_1357154	C8orf58
rno-miR-3557-5p	ILMN_1371581	CADPS2
rno-miR-3557-5p	ILMN_1369207	CDCA7
rno-miR-3557-5p	ILMN_1359468	DHCR24
rno-miR-3557-5p	ILMN_1367459	ERP29
rno-miR-3557-5p	ILMN_1352913	ESRP2
rno-miR-3557-5p	ILMN_1354576	FJX1
rno-miR-3557-5p	ILMN_1362117	GFRA1
rno-miR-3557-5p	ILMN_1364906	GJB6
rno-miR-3557-5p	ILMN_1375166	KCTD9
rno-miR-3557-5p	ILMN_1359113	KIFC3
rno-miR-3557-5p	ILMN_1373697	MATN2
rno-miR-3557-5p	ILMN_1369045	N4BP3
rno-miR-3557-5p	ILMN_1359329	SCUBE3
rno-miR-3557-5p	ILMN_1358652	TBC1D1
rno-miR-124	ILMN_1351428	ABCC3
rno-miR-124	ILMN_1359991	ALG2
rno-miR-124	ILMN_1369047	ANKS6
rno-miR-124	ILMN_1353948	ARHGAP29
rno-miR-124	ILMN_1369608	BCL11B
rno-miR-124	ILMN_1368809	BTG2
rno-miR-124	ILMN_1355676	C9orf85
rno-miR-124	ILMN_1372487	CACFD1
rno-miR-124	ILMN_1361088	CACNB2
rno-miR-124	ILMN_1376587	CADM1
rno-miR-124	ILMN_1376248	CAPN6
rno-miR-124	ILMN_1376388	CAV1
rno-miR-124	ILMN_1371928	CC2D1B
rno-miR-124	ILMN_1369133	CCDC88A
rno-miR-124	ILMN_1369207	CDCA7
rno-miR-124	ILMN_1366512	CELSR1
rno-miR-124	ILMN_1376641	CHST1
rno-miR-124	ILMN_1354592	CHSY1
rno-miR-124	ILMN_1376363	CNKSR3
rno-miR-124	ILMN_1375888	CORO2A
rno-miR-124	ILMN_1376830	CREB3L2
rno-miR-124	ILMN_1361209	CYB5A
rno-miR-124	ILMN_1373498	CYB5R2
rno-miR-124	ILMN_1365928	DCTD
rno-miR-124	ILMN_1359468	DHCR24
rno-miR-124	ILMN_1348881	DHTKD1
rno-miR-124	ILMN_1353258	DLGAP5
rno-miR-124	ILMN_1374252	DLX5
rno-miR-124	ILMN_1355796	EFNB3
rno-miR-124	ILMN_1649807	FAM46C
rno-miR-124	ILMN_1351978	GDAP2
rno-miR-124	ILMN_1365996	GGA2
rno-miR-124	ILMN_1376746	GNG10
rno-miR-124	ILMN_1350086	GSN
rno-miR-124	ILMN_1372068	HDAC5
rno-miR-124	ILMN_1374553	HMCN1
rno-miR-124	ILMN_1355219	IPMK
rno-miR-124	ILMN_1354788	JAG1
rno-miR-124	ILMN_1376659	KCNK2
rno-miR-124	ILMN_1375368	KCNQ5
rno-miR-124	ILMN_1367965	KIF26B
rno-miR-124	ILMN_1356110	KLF4
rno-miR-124	ILMN_1370735	LARP4B
rno-miR-124	ILMN_1369063	LMNB1
rno-miR-124	ILMN_1650898	MAN1A2
rno-miR-124	ILMN_1373697	MATN2
rno-miR-124	ILMN_1355934	MINA
rno-miR-124	ILMN_1372608	MPZL1
rno-miR-124	ILMN_1374791	MTMR10
rno-miR-124	ILMN_1370360	MYO19
rno-miR-124	ILMN_1358624	PAPSS2
rno-miR-124	ILMN_1361061	PCDH9
rno-miR-124	ILMN_1350031	PCSK6
rno-miR-124	ILMN_1370169	PDE4A
rno-miR-124	ILMN_1353078	PDE4B
rno-miR-124	ILMN_1371471	PHLDB1
rno-miR-124	ILMN_1361702	PIK3C2A
rno-miR-124	ILMN_1358715	PLEKHH1
rno-miR-124	ILMN_1363078	PRRC1
rno-miR-124	ILMN_1348866	QDPR
rno-miR-124	ILMN_1374920	RAB27A
rno-miR-124	ILMN_1376241	RAB34
rno-miR-124	ILMN_1366478	RAB38
rno-miR-124	ILMN_1350185	RAPH1
rno-miR-124	ILMN_1357585	RASD2
rno-miR-124	ILMN_1358927	RASSF3
rno-miR-124	ILMN_1376405	SCN4B
rno-miR-124	ILMN_1359329	SCUBE3
rno-miR-124	ILMN_1376571	SFXN1
rno-miR-124	ILMN_1367137	SGMS1
rno-miR-124	ILMN_1354340	SLC12A5
rno-miR-124	ILMN_1369680	SLC30A7
rno-miR-124	ILMN_1365608	SMOX
rno-miR-124	ILMN_1362459	SREK1
rno-miR-124	ILMN_1358652	TBC1D1
rno-miR-124	ILMN_1353959	THSD7B
rno-miR-124	ILMN_1376552	TIA1
rno-miR-124	ILMN_1351351	TLL1
rno-miR-124	ILMN_1361387	TRIM45
rno-miR-124	ILMN_1358531	TUBB6
rno-miR-124	ILMN_1374827	TWIST2
rno-miR-124	ILMN_1351366	USP48
rno-miR-124	ILMN_1351962	VANGL2
rno-miR-124	ILMN_1363638	ZBED4
rno-miR-124	ILMN_1361928	ZDHHC2
rno-miR-124	ILMN_1367665	ZFYVE21
rno-miR-1249	ILMN_1355272	AKAP8
rno-miR-1249	ILMN_1376593	B3GNT7
rno-miR-1249	ILMN_1365343	BAIAP2
rno-miR-1249	ILMN_1351782	FAM84A
rno-miR-1249	ILMN_1354576	FJX1
rno-miR-1249	ILMN_1370735	LARP4B
rno-miR-1249	ILMN_1361027	MAFB
rno-miR-1249	ILMN_1369336	NCS1
rno-miR-1249	ILMN_1353974	P4HA2
rno-miR-125a-3p	ILMN_1354676	ACPP
rno-miR-125a-3p	ILMN_1363454	ADIPOQ
rno-miR-125a-3p	ILMN_1355676	C9orf85
rno-miR-125a-3p	ILMN_1361088	CACNB2
rno-miR-125a-3p	ILMN_1371928	CC2D1B
rno-miR-125a-3p	ILMN_1374230	CDC42SE1
rno-miR-125a-3p	ILMN_1352135	CEACAM4
rno-miR-125a-3p	ILMN_1351803	COG6
rno-miR-125a-3p	ILMN_1354826	COL23A1
rno-miR-125a-3p	ILMN_1376809	DDOST
rno-miR-125a-3p	ILMN_1368109	DDX21
rno-miR-125a-3p	ILMN_1359468	DHCR24
rno-miR-125a-3p	ILMN_1348881	DHTKD1
rno-miR-125a-3p	ILMN_1649807	FAM46C
rno-miR-125a-3p	ILMN_1650898	MAN1A2
rno-miR-125a-3p	ILMN_1374791	MTMR10
rno-miR-125a-3p	ILMN_1371278	MYCL
rno-miR-125a-3p	ILMN_1365687	NPHS1
rno-miR-125a-3p	ILMN_1350873	NTS
rno-miR-125a-3p	ILMN_1350031	PCSK6
rno-miR-125a-3p	ILMN_1650841	PPAPDC1B
rno-miR-125a-3p	ILMN_1364166	PRR16
rno-miR-125a-3p	ILMN_1371138	PTCH1
rno-miR-125a-3p	ILMN_1350185	RAPH1
rno-miR-125a-3p	ILMN_1355104	RMND5B
rno-miR-125a-3p	ILMN_1349849	SCNN1B
rno-miR-125a-3p	ILMN_1350626	SLC6A15
rno-miR-125a-5p	ILMN_1364746	ABHD6
rno-miR-125a-5p	ILMN_1354676	ACPP
rno-miR-125a-5p	ILMN_1369047	ANKS6
rno-miR-125a-5p	ILMN_1376651	ARHGEF2
rno-miR-125a-5p	ILMN_1366563	ASPH
rno-miR-125a-5p	ILMN_1375229	ATP10D
rno-miR-125a-5p	ILMN_1352628	ATP2B3
rno-miR-125a-5p	ILMN_1368809	BTG2
rno-miR-125a-5p	ILMN_1361088	CACNB2
rno-miR-125a-5p	ILMN_1354834	CACNB3
rno-miR-125a-5p	ILMN_1371773	CD248
rno-miR-125a-5p	ILMN_1374230	CDC42SE1
rno-miR-125a-5p	ILMN_1375074	CELSR2
rno-miR-125a-5p	ILMN_1354311	CHRNA10
rno-miR-125a-5p	ILMN_1366945	CKLF
rno-miR-125a-5p	ILMN_1351548	CLIP2
rno-miR-125a-5p	ILMN_1351197	COL11A2
rno-miR-125a-5p	ILMN_1375888	CORO2A
rno-miR-125a-5p	ILMN_1373155	CPM
rno-miR-125a-5p	ILMN_1356758	CXCL13
rno-miR-125a-5p	ILMN_1370728	DCTN1
rno-miR-125a-5p	ILMN_1353380	ELOVL4
rno-miR-125a-5p	ILMN_1352156	ENTPD3
rno-miR-125a-5p	ILMN_1372451	FAM46A
rno-miR-125a-5p	ILMN_1352790	GEMIN2
rno-miR-125a-5p	ILMN_1365996	GGA2
rno-miR-125a-5p	ILMN_1360368	GOLGB1
rno-miR-125a-5p	ILMN_1361552	HAPLN1
rno-miR-125a-5p	ILMN_1372068	HDAC5
rno-miR-125a-5p	ILMN_1355219	IPMK
rno-miR-125a-5p	ILMN_1359298	KIAA1598
rno-miR-125a-5p	ILMN_1368403	LAMC2
rno-miR-125a-5p	ILMN_1370345	LGI2
rno-miR-125a-5p	ILMN_1352539	LHX6
rno-miR-125a-5p	ILMN_1357770	MFHAS1
rno-miR-125a-5p	ILMN_1372608	MPZL1
rno-miR-125a-5p	ILMN_1356523	NT5E
rno-miR-125a-5p	ILMN_1362773	OLFML2A
rno-miR-125a-5p	ILMN_1358266	PGP
rno-miR-125a-5p	ILMN_1362771	PLA2G5
rno-miR-125a-5p	ILMN_1363078	PRRC1
rno-miR-125a-5p	ILMN_1358927	RASSF3
rno-miR-125a-5p	ILMN_1376405	SCN4B
rno-miR-125a-5p	ILMN_1364633	SH3BP4
rno-miR-125a-5p	ILMN_1350626	SLC6A15
rno-miR-125a-5p	ILMN_1363818	SSR2
rno-miR-125a-5p	ILMN_1358652	TBC1D1
rno-miR-125a-5p	ILMN_1369955	TMEM132E
rno-miR-125a-5p	ILMN_1351962	VANGL2
rno-miR-126	ILMN_1374669	ARAP2
rno-miR-126	ILMN_1348904	CNKSR2
rno-miR-126	ILMN_1348866	QDPR
rno-miR-126	ILMN_1365729	SLC7A5
rno-miR-127	ILMN_1358196	BCCIP
rno-miR-127	ILMN_1366945	CKLF
rno-miR-127	ILMN_1354576	FJX1
rno-miR-127	ILMN_1359363	PITX1
rno-miR-127	ILMN_1357585	RASD2
rno-miR-127	ILMN_1358927	RASSF3
rno-miR-127	ILMN_1376405	SCN4B
rno-miR-127	ILMN_1373017	XBP1
rno-miR-127*	ILMN_1365343	BAIAP2
rno-miR-127*	ILMN_1353118	CALN1
rno-miR-127*	ILMN_1348904	CNKSR2
rno-miR-127*	ILMN_1368109	DDX21
rno-miR-127*	ILMN_1362457	DLGAP1
rno-miR-127*	ILMN_1374553	HMCN1
rno-miR-127*	ILMN_1375046	KLHL13
rno-miR-127*	ILMN_1369908	LRRN3
rno-miR-127*	ILMN_1350658	SACS
rno-miR-127*	ILMN_1351351	TLL1
rno-miR-127*	ILMN_1367665	ZFYVE21
rno-miR-128	ILMN_1355677	ABHD17B
rno-miR-128	ILMN_1369047	ANKS6
rno-miR-128	ILMN_1366563	ASPH
rno-miR-128	ILMN_1349804	ATP2B1
rno-miR-128	ILMN_1376593	B3GNT7
rno-miR-128	ILMN_1366634	BAG2
rno-miR-128	ILMN_1369330	BRSK1
rno-miR-128	ILMN_1368809	BTG2
rno-miR-128	ILMN_1360836	CABP1
rno-miR-128	ILMN_1361088	CACNB2
rno-miR-128	ILMN_1353118	CALN1
rno-miR-128	ILMN_1369133	CCDC88A
rno-miR-128	ILMN_1374665	CD2AP
rno-miR-128	ILMN_1376641	CHST1
rno-miR-128	ILMN_1370644	CKAP4
rno-miR-128	ILMN_1351197	COL11A2
rno-miR-128	ILMN_1354826	COL23A1
rno-miR-128	ILMN_1348881	DHTKD1
rno-miR-128	ILMN_1353691	ELMO1
rno-miR-128	ILMN_1353380	ELOVL4
rno-miR-128	ILMN_1362255	ERP27
rno-miR-128	ILMN_1367459	ERP29
rno-miR-128	ILMN_1350091	G0S2
rno-miR-128	ILMN_1367247	GABBR2
rno-miR-128	ILMN_1365996	GGA2
rno-miR-128	ILMN_1356369	GLRX
rno-miR-128	ILMN_1350546	GMPPB
rno-miR-128	ILMN_1351646	GPR4
rno-miR-128	ILMN_1374792	GRAMD2
rno-miR-128	ILMN_1361552	HAPLN1
rno-miR-128	ILMN_1372068	HDAC5
rno-miR-128	ILMN_1355219	IPMK
rno-miR-128	ILMN_1354788	JAG1
rno-miR-128	ILMN_1376659	KCNK2
rno-miR-128	ILMN_1356110	KLF4
rno-miR-128	ILMN_1368403	LAMC2
rno-miR-128	ILMN_1372909	LSAMP
rno-miR-128	ILMN_1357770	MFHAS1
rno-miR-128	ILMN_1374791	MTMR10
rno-miR-128	ILMN_1369336	NCS1
rno-miR-128	ILMN_1365512	NGFR
rno-miR-128	ILMN_1350619	PDIA5
rno-miR-128	ILMN_1367443	PDPN
rno-miR-128	ILMN_1358715	PLEKHH1
rno-miR-128	ILMN_1371138	PTCH1
rno-miR-128	ILMN_1359377	PTGER3
rno-miR-128	ILMN_1368019	PTPN3
rno-miR-128	ILMN_1374920	RAB27A
rno-miR-128	ILMN_1376241	RAB34
rno-miR-128	ILMN_1359481	RARB
rno-miR-128	ILMN_1362111	RELT
rno-miR-128	ILMN_1376851	RND3
rno-miR-128	ILMN_1355066	SATB2
rno-miR-128	ILMN_1367801	SEC61A1
rno-miR-128	ILMN_1367137	SGMS1
rno-miR-128	ILMN_1369680	SLC30A7
rno-miR-128	ILMN_1362459	SREK1
rno-miR-128	ILMN_1358652	TBC1D1
rno-miR-128	ILMN_1376552	TIA1
rno-miR-128	ILMN_1348848	TMEFF1
rno-miR-128	ILMN_1369955	TMEM132E
rno-miR-128	ILMN_1351962	VANGL2
rno-miR-128	ILMN_1360659	WISP1
rno-miR-3596c	ILMN_1361170	JAK2
rno-miR-3596c	ILMN_1357437	KIF23
rno-miR-3596c	ILMN_1357120	LRRC16A
rno-miR-3596c	ILMN_1353427	MPZL2
rno-miR-3596c	ILMN_1361702	PIK3C2A
rno-miR-3596c	ILMN_1358229	PRPS2
rno-miR-3596c	ILMN_1360480	RAB33A
rno-miR-3596c	ILMN_1362290	RCN2
rno-miR-3596c	ILMN_1355800	RTN4IP1
rno-miR-3596c	ILMN_1365726	SLC19A2
rno-miR-3596c	ILMN_1371734	TADA1
rno-miR-3596c	ILMN_1371299	WWC1
rno-miR-129-2*	ILMN_1362440	ACAD8
rno-miR-129-2*	ILMN_1374669	ARAP2
rno-miR-129-2*	ILMN_1352668	ARFIP2
rno-miR-129-2*	ILMN_1375229	ATP10D
rno-miR-129-2*	ILMN_1376593	B3GNT7
rno-miR-129-2*	ILMN_1353118	CALN1
rno-miR-129-2*	ILMN_1374121	EIF2AK3
rno-miR-129-2*	ILMN_1352156	ENTPD3
rno-miR-129-2*	ILMN_1361156	FXYD3
rno-miR-129-2*	ILMN_1362117	GFRA1
rno-miR-129-2*	ILMN_1650148	GOLT1B
rno-miR-129-2*	ILMN_1351646	GPR4
rno-miR-129-2*	ILMN_1371956	HSD11B2
rno-miR-129-2*	ILMN_1359298	KIAA1598
rno-miR-129-2*	ILMN_1375046	KLHL13
rno-miR-129-2*	ILMN_1374873	LHFP
rno-miR-129-2*	ILMN_2039387	MCM4
rno-miR-129-2*	ILMN_1372608	MPZL1
rno-miR-129-2*	ILMN_1374791	MTMR10
rno-miR-129-2*	ILMN_1365969	PHF21A
rno-miR-129-2*	ILMN_1366592	PIK3AP1
rno-miR-129-2*	ILMN_1352018	RGS16
rno-miR-129-2*	ILMN_1350658	SACS
rno-miR-129-2*	ILMN_1350626	SLC6A15
rno-miR-129-2*	ILMN_1376527	SLC8A3
rno-miR-129-2*	ILMN_1352748	SOSTDC1
rno-miR-129-2*	ILMN_1349837	TIAM1
rno-miR-129-2*	ILMN_1359016	TMTC1
rno-miR-129-2*	ILMN_1374608	TRIB1
rno-miR-129	ILMN_1369608	BCL11B
rno-miR-129	ILMN_1376587	CADM1
rno-miR-129	ILMN_1353118	CALN1
rno-miR-129	ILMN_1369133	CCDC88A
rno-miR-129	ILMN_1366512	CELSR1
rno-miR-129	ILMN_1370644	CKAP4
rno-miR-129	ILMN_1373155	CPM
rno-miR-129	ILMN_1354038	CTNNA2
rno-miR-129	ILMN_1352913	ESRP2
rno-miR-129	ILMN_1367247	GABBR2
rno-miR-129	ILMN_1650148	GOLT1B
rno-miR-129	ILMN_1376801	ISOC1
rno-miR-129	ILMN_1373697	MATN2
rno-miR-129	ILMN_1369336	NCS1
rno-miR-129	ILMN_1370169	PDE4A
rno-miR-129	ILMN_1365969	PHF21A
rno-miR-129	ILMN_1371138	PTCH1
rno-miR-129	ILMN_1361526	SEC23A
rno-miR-129	ILMN_1367801	SEC61A1
rno-miR-129	ILMN_1367137	SGMS1
rno-miR-129	ILMN_1348843	SLC17A6
rno-miR-129	ILMN_1357635	SORBS2
rno-miR-129	ILMN_1371299	WWC1
rno-miR-130a	ILMN_1374669	ARAP2
rno-miR-130a	ILMN_1352628	ATP2B3
rno-miR-130a	ILMN_1365286	AXIN2
rno-miR-130a	ILMN_1356848	BTG1
rno-miR-130a	ILMN_1374468	CAV2
rno-miR-130a	ILMN_1371928	CC2D1B
rno-miR-130a	ILMN_1369133	CCDC88A
rno-miR-130a	ILMN_1374665	CD2AP
rno-miR-130a	ILMN_1366512	CELSR1
rno-miR-130a	ILMN_1376641	CHST1
rno-miR-130a	ILMN_1362909	CRISPLD1
rno-miR-130a	ILMN_1375225	DSG1
rno-miR-130a	ILMN_1363367	EPHA7
rno-miR-130a	ILMN_1376629	FKBP5
rno-miR-130a	ILMN_1350091	G0S2
rno-miR-130a	ILMN_1365996	GGA2
rno-miR-130a	ILMN_1650148	GOLT1B
rno-miR-130a	ILMN_1362286	ITPR1
rno-miR-130a	ILMN_1350459	KIT
rno-miR-130a	ILMN_1370735	LARP4B
rno-miR-130a	ILMN_1352745	LGALSL
rno-miR-130a	ILMN_1363003	LRP8
rno-miR-130a	ILMN_1361027	MAFB
rno-miR-130a	ILMN_1360593	MDM1
rno-miR-130a	ILMN_1374791	MTMR10
rno-miR-130a	ILMN_1363579	NEDD4L
rno-miR-130a	ILMN_1350873	NTS
rno-miR-130a	ILMN_1361702	PIK3C2A
rno-miR-130a	ILMN_1352928	PXYLP1
rno-miR-130a	ILMN_1376241	RAB34
rno-miR-130a	ILMN_1351158	RASA1
rno-miR-130a	ILMN_1358927	RASSF3
rno-miR-130a	ILMN_1649787	SAP18
rno-miR-130a	ILMN_1354340	SLC12A5
rno-miR-130a	ILMN_1367968	SLC24A3
rno-miR-130a	ILMN_1356102	TANC1
rno-miR-130a	ILMN_1360516	TRIM59
rno-miR-130a	ILMN_1364280	UBFD1
rno-miR-130a	ILMN_1351366	USP48
rno-miR-130a	ILMN_1373258	WNT10A
rno-miR-130a	ILMN_1361928	ZDHHC2
rno-miR-133b	ILMN_1367993	ABCD2
rno-miR-133b	ILMN_1374288	ACAT2
rno-miR-133b	ILMN_1370876	ANK2
rno-miR-133b	ILMN_1352668	ARFIP2
rno-miR-133b	ILMN_1367248	ARL3
rno-miR-133b	ILMN_1352628	ATP2B3
rno-miR-133b	ILMN_1376388	CAV1
rno-miR-133b	ILMN_1374468	CAV2
rno-miR-133b	ILMN_1370644	CKAP4
rno-miR-133b	ILMN_1376882	CMTM6
rno-miR-133b	ILMN_1348904	CNKSR2
rno-miR-133b	ILMN_1365125	CSNK1G3
rno-miR-133b	ILMN_1353691	ELMO1
rno-miR-133b	ILMN_1353380	ELOVL4
rno-miR-133b	ILMN_1363367	EPHA7
rno-miR-133b	ILMN_1372451	FAM46A
rno-miR-133b	ILMN_1649807	FAM46C
rno-miR-133b	ILMN_1372109	FARP2
rno-miR-133b	ILMN_1367247	GABBR2
rno-miR-133b	ILMN_1351978	GDAP2
rno-miR-133b	ILMN_1356369	GLRX
rno-miR-133b	ILMN_1361552	HAPLN1
rno-miR-133b	ILMN_1369344	LAMB3
rno-miR-133b	ILMN_1370345	LGI2
rno-miR-133b	ILMN_1374873	LHFP
rno-miR-133b	ILMN_1650898	MAN1A2
rno-miR-133b	ILMN_1371278	MYCL
rno-miR-133b	ILMN_1367351	PAPLN
rno-miR-133b	ILMN_1361702	PIK3C2A
rno-miR-133b	ILMN_1358229	PRPS2
rno-miR-133b	ILMN_1368019	PTPN3
rno-miR-133b	ILMN_1352928	PXYLP1
rno-miR-133b	ILMN_1376241	RAB34
rno-miR-133b	ILMN_1350185	RAPH1
rno-miR-133b	ILMN_1359481	RARB
rno-miR-133b	ILMN_1375079	RERG
rno-miR-133b	ILMN_1373509	SEC61B
rno-miR-133b	ILMN_1369680	SLC30A7
rno-miR-133b	ILMN_1349282	SPECC1
rno-miR-133b	ILMN_1364280	UBFD1
rno-miR-133b	ILMN_1360659	WISP1
rno-miR-134*	ILMN_1352668	ARFIP2
rno-miR-134*	ILMN_1366563	ASPH
rno-miR-134*	ILMN_1349804	ATP2B1
rno-miR-134*	ILMN_1351949	CABIN1
rno-miR-134*	ILMN_1372487	CACFD1
rno-miR-134*	ILMN_1361088	CACNB2
rno-miR-134*	ILMN_1359269	COBL
rno-miR-134*	ILMN_1376830	CREB3L2
rno-miR-134*	ILMN_1361156	FXYD3
rno-miR-134*	ILMN_1376801	ISOC1
rno-miR-134*	ILMN_1371533	MAOB
rno-miR-134*	ILMN_1358934	OLFM1
rno-miR-134*	ILMN_1362773	OLFML2A
rno-miR-134*	ILMN_1371147	P2RY1
rno-miR-134*	ILMN_1374522	RAMP1
rno-miR-134*	ILMN_1376405	SCN4B
rno-miR-134*	ILMN_1359329	SCUBE3
rno-miR-134*	ILMN_1367801	SEC61A1
rno-miR-134*	ILMN_1371566	SLC22A17
rno-miR-134*	ILMN_1369680	SLC30A7
rno-miR-134*	ILMN_1352414	TGFB3
rno-miR-134*	ILMN_1371322	TMEM11
rno-miR-134*	ILMN_1371027	TMEM39A
rno-miR-136	ILMN_1367248	ARL3
rno-miR-136	ILMN_1376882	CMTM6
rno-miR-136	ILMN_1376830	CREB3L2
rno-miR-136	ILMN_1362457	DLGAP1
rno-miR-136	ILMN_1363372	ETS2
rno-miR-136	ILMN_1358804	EXO1
rno-miR-136	ILMN_1355160	FERMT1
rno-miR-136	ILMN_1363947	HMGCS2
rno-miR-136	ILMN_1359298	KIAA1598
rno-miR-136	ILMN_1372909	LSAMP
rno-miR-136	ILMN_1360593	MDM1
rno-miR-136	ILMN_1372608	MPZL1
rno-miR-136	ILMN_1367443	PDPN
rno-miR-136	ILMN_1365969	PHF21A
rno-miR-136	ILMN_1368019	PTPN3
rno-miR-136	ILMN_1372757	RASSF10
rno-miR-136	ILMN_1356145	S1PR5
rno-miR-136	ILMN_1371734	TADA1
rno-miR-136	ILMN_1351351	TLL1
rno-miR-136	ILMN_1359016	TMTC1
rno-miR-136	ILMN_1374608	TRIB1
rno-miR-136	ILMN_1361075	TSPAN33
rno-miR-139-5p	ILMN_1370876	ANK2
rno-miR-139-5p	ILMN_1367247	GABBR2
rno-miR-139-5p	ILMN_1650785	GNAO1
rno-miR-139-5p	ILMN_1371068	HM13
rno-miR-139-5p	ILMN_2040901	IQCJ-SCHIP1
rno-miR-139-5p	ILMN_1369908	LRRN3
rno-miR-139-5p	ILMN_1372909	LSAMP
rno-miR-139-5p	ILMN_1360593	MDM1
rno-miR-139-5p	ILMN_1363579	NEDD4L
rno-miR-139-5p	ILMN_1370169	PDE4A
rno-miR-139-5p	ILMN_1370430	POF1B
rno-miR-139-5p	ILMN_1376405	SCN4B
rno-miR-139-5p	ILMN_1350093	SEC22B
rno-miR-139-5p	ILMN_1354340	SLC12A5
rno-miR-139-5p	ILMN_1369660	TAC3
rno-miR-139-5p	ILMN_1376552	TIA1
rno-miR-140*	ILMN_1355040	ANO1
rno-miR-140*	ILMN_1353948	ARHGAP29
rno-miR-140*	ILMN_1369207	CDCA7
rno-miR-140*	ILMN_1348904	CNKSR2
rno-miR-140*	ILMN_1354826	COL23A1
rno-miR-140*	ILMN_1375888	CORO2A
rno-miR-140*	ILMN_1359581	DNM1
rno-miR-140*	ILMN_1650785	GNAO1
rno-miR-140*	ILMN_1360368	GOLGB1
rno-miR-140*	ILMN_1650148	GOLT1B
rno-miR-140*	ILMN_1374792	GRAMD2
rno-miR-140*	ILMN_2040901	IQCJ-SCHIP1
rno-miR-140*	ILMN_1354788	JAG1
rno-miR-140*	ILMN_1375166	KCTD9
rno-miR-140*	ILMN_1356110	KLF4
rno-miR-140*	ILMN_1361132	MAP2K6
rno-miR-140*	ILMN_1372722	MPP4
rno-miR-140*	ILMN_1371138	PTCH1
rno-miR-140*	ILMN_1352928	PXYLP1
rno-miR-140*	ILMN_1348866	QDPR
rno-miR-140*	ILMN_1359481	RARB
rno-miR-140*	ILMN_1373636	SLCO4A1
rno-miR-140*	ILMN_1353074	SNX25
rno-miR-140*	ILMN_1359016	TMTC1
rno-miR-140*	ILMN_1351962	VANGL2
rno-miR-140*	ILMN_1364703	WDR54
rno-miR-140	ILMN_1374669	ARAP2
rno-miR-140	ILMN_1352668	ARFIP2
rno-miR-140	ILMN_1366634	BAG2
rno-miR-140	ILMN_1356614	BMP2
rno-miR-140	ILMN_1371773	CD248
rno-miR-140	ILMN_1376882	CMTM6
rno-miR-140	ILMN_1375888	CORO2A
rno-miR-140	ILMN_1362457	DLGAP1
rno-miR-140	ILMN_1351253	DUOX2
rno-miR-140	ILMN_1350274	EFNA4
rno-miR-140	ILMN_1372451	FAM46A
rno-miR-140	ILMN_1376629	FKBP5
rno-miR-140	ILMN_1354013	GPC3
rno-miR-140	ILMN_1354788	JAG1
rno-miR-140	ILMN_1369063	LMNB1
rno-miR-140	ILMN_1376827	LMO7
rno-miR-140	ILMN_1650898	MAN1A2
rno-miR-140	ILMN_2039387	MCM4
rno-miR-140	ILMN_1372608	MPZL1
rno-miR-140	ILMN_1369336	NCS1
rno-miR-140	ILMN_1356523	NT5E
rno-miR-140	ILMN_1358266	PGP
rno-miR-140	ILMN_1355066	SATB2
rno-miR-140	ILMN_1362923	SCRN1
rno-miR-140	ILMN_1360448	SNRNP40
rno-miR-140	ILMN_1359174	WNK2
rno-miR-141	ILMN_1362440	ACAD8
rno-miR-141	ILMN_1359991	ALG2
rno-miR-141	ILMN_1366563	ASPH
rno-miR-141	ILMN_1366634	BAG2
rno-miR-141	ILMN_1374665	CD2AP
rno-miR-141	ILMN_1351548	CLIP2
rno-miR-141	ILMN_1365125	CSNK1G3
rno-miR-141	ILMN_1362972	CTNND2
rno-miR-141	ILMN_1352094	DCAF4
rno-miR-141	ILMN_1376809	DDOST
rno-miR-141	ILMN_1374252	DLX5
rno-miR-141	ILMN_1363367	EPHA7
rno-miR-141	ILMN_1367459	ERP29
rno-miR-141	ILMN_1350915	FAM180A
rno-miR-141	ILMN_1649807	FAM46C
rno-miR-141	ILMN_1376629	FKBP5
rno-miR-141	ILMN_1351978	GDAP2
rno-miR-141	ILMN_1352790	GEMIN2
rno-miR-141	ILMN_1356369	GLRX
rno-miR-141	ILMN_1349881	HEATR2
rno-miR-141	ILMN_2040901	IQCJ-SCHIP1
rno-miR-141	ILMN_1359298	KIAA1598
rno-miR-141	ILMN_1352745	LGALSL
rno-miR-141	ILMN_1374873	LHFP
rno-miR-141	ILMN_1352539	LHX6
rno-miR-141	ILMN_1372909	LSAMP
rno-miR-141	ILMN_1360593	MDM1
rno-miR-141	ILMN_1353427	MPZL2
rno-miR-141	ILMN_1367501	OSGIN2
rno-miR-141	ILMN_1361061	PCDH9
rno-miR-141	ILMN_1365969	PHF21A
rno-miR-141	ILMN_1358715	PLEKHH1
rno-miR-141	ILMN_1375224	PRICKLE1
rno-miR-141	ILMN_1371138	PTCH1
rno-miR-141	ILMN_1366478	RAB38
rno-miR-141	ILMN_1359481	RARB
rno-miR-141	ILMN_1370453	RHPN2
rno-miR-141	ILMN_1361526	SEC23A
rno-miR-141	ILMN_1348843	SLC17A6
rno-miR-141	ILMN_1365726	SLC19A2
rno-miR-141	ILMN_1350626	SLC6A15
rno-miR-141	ILMN_1357635	SORBS2
rno-miR-141	ILMN_1371734	TADA1
rno-miR-141	ILMN_1349837	TIAM1
rno-miR-141	ILMN_1359016	TMTC1
rno-miR-141	ILMN_1349044	VSIG8
rno-miR-142-3p	ILMN_1376651	ARHGEF2
rno-miR-142-3p	ILMN_1366563	ASPH
rno-miR-142-3p	ILMN_1352115	CACNA1D
rno-miR-142-3p	ILMN_1369133	CCDC88A
rno-miR-142-3p	ILMN_1362642	CD1D
rno-miR-142-3p	ILMN_1350532	DOPEY1
rno-miR-142-3p	ILMN_1349486	EML4
rno-miR-142-3p	ILMN_1370964	FAM114A1
rno-miR-142-3p	ILMN_1355219	IPMK
rno-miR-142-3p	ILMN_1349428	LRRC34
rno-miR-142-3p	ILMN_1353078	PDE4B
rno-miR-142-3p	ILMN_1358927	RASSF3
rno-miR-142-3p	ILMN_1359329	SCUBE3
rno-miR-142-3p	ILMN_1367137	SGMS1
rno-miR-142-3p	ILMN_1369680	SLC30A7
rno-miR-142-5p	ILMN_1366914	CYP26A1
rno-miR-142-5p	ILMN_1358804	EXO1
rno-miR-142-5p	ILMN_1374791	MTMR10
rno-miR-142-5p	ILMN_1359377	PTGER3
rno-miR-142-5p	ILMN_1375079	RERG
rno-miR-142-5p	ILMN_1350658	SACS
rno-miR-142-5p	ILMN_1361928	ZDHHC2
rno-miR-143	ILMN_1355677	ABHD17B
rno-miR-143	ILMN_1369047	ANKS6
rno-miR-143	ILMN_1366563	ASPH
rno-miR-143	ILMN_1356042	C12orf29
rno-miR-143	ILMN_1353118	CALN1
rno-miR-143	ILMN_1368596	CHST10
rno-miR-143	ILMN_1374091	COL9A2
rno-miR-143	ILMN_1365125	CSNK1G3
rno-miR-143	ILMN_1374121	EIF2AK3
rno-miR-143	ILMN_1353691	ELMO1
rno-miR-143	ILMN_1361156	FXYD3
rno-miR-143	ILMN_1376827	LMO7
rno-miR-143	ILMN_1372909	LSAMP
rno-miR-143	ILMN_1375568	PDIA6
rno-miR-143	ILMN_1371471	PHLDB1
rno-miR-143	ILMN_1363078	PRRC1
rno-miR-143	ILMN_1376405	SCN4B
rno-miR-143	ILMN_1376732	SCRN2
rno-miR-143	ILMN_1376571	SFXN1
rno-miR-143	ILMN_1359028	ZBED5
rno-miR-143	ILMN_1361928	ZDHHC2
rno-miR-144	ILMN_1370876	ANK2
rno-miR-144	ILMN_1355040	ANO1
rno-miR-144	ILMN_1349804	ATP2B1
rno-miR-144	ILMN_1365286	AXIN2
rno-miR-144	ILMN_1369608	BCL11B
rno-miR-144	ILMN_1352115	CACNA1D
rno-miR-144	ILMN_1361088	CACNB2
rno-miR-144	ILMN_1369133	CCDC88A
rno-miR-144	ILMN_1362909	CRISPLD1
rno-miR-144	ILMN_1355796	EFNB3
rno-miR-144	ILMN_1363367	EPHA7
rno-miR-144	ILMN_1372451	FAM46A
rno-miR-144	ILMN_1373469	FAM83D
rno-miR-144	ILMN_1351782	FAM84A
rno-miR-144	ILMN_1367247	GABBR2
rno-miR-144	ILMN_1358491	GSTM2
rno-miR-144	ILMN_1361552	HAPLN1
rno-miR-144	ILMN_1362286	ITPR1
rno-miR-144	ILMN_1361170	JAK2
rno-miR-144	ILMN_1370735	LARP4B
rno-miR-144	ILMN_1372909	LSAMP
rno-miR-144	ILMN_1371533	MAOB
rno-miR-144	ILMN_1369336	NCS1
rno-miR-144	ILMN_1357835	PCDH18
rno-miR-144	ILMN_1370169	PDE4A
rno-miR-144	ILMN_1361702	PIK3C2A
rno-miR-144	ILMN_1650841	PPAPDC1B
rno-miR-144	ILMN_1375224	PRICKLE1
rno-miR-144	ILMN_1371138	PTCH1
rno-miR-144	ILMN_1359481	RARB
rno-miR-144	ILMN_1357585	RASD2
rno-miR-144	ILMN_1358927	RASSF3
rno-miR-144	ILMN_1352018	RGS16
rno-miR-144	ILMN_1370453	RHPN2
rno-miR-144	ILMN_1365726	SLC19A2
rno-miR-144	ILMN_1369680	SLC30A7
rno-miR-144	ILMN_1356102	TANC1
rno-miR-144	ILMN_1362311	TMEM165
rno-miR-144	ILMN_1374608	TRIB1
rno-miR-144	ILMN_1360001	VKORC1L1
rno-miR-144	ILMN_1363638	ZBED4
rno-miR-144	ILMN_1351701	ZNF761
rno-miR-145	ILMN_1355677	ABHD17B
rno-miR-145	ILMN_1362440	ACAD8
rno-miR-145	ILMN_1370981	AKAP12
rno-miR-145	ILMN_1359991	ALG2
rno-miR-145	ILMN_1353948	ARHGAP29
rno-miR-145	ILMN_1356848	BTG1
rno-miR-145	ILMN_1360836	CABP1
rno-miR-145	ILMN_1352115	CACNA1D
rno-miR-145	ILMN_1361088	CACNB2
rno-miR-145	ILMN_1374468	CAV2
rno-miR-145	ILMN_1371928	CC2D1B
rno-miR-145	ILMN_1362642	CD1D
rno-miR-145	ILMN_1366512	CELSR1
rno-miR-145	ILMN_1376830	CREB3L2
rno-miR-145	ILMN_1368109	DDX21
rno-miR-145	ILMN_1362457	DLGAP1
rno-miR-145	ILMN_1355796	EFNB3
rno-miR-145	ILMN_1353691	ELMO1
rno-miR-145	ILMN_1353380	ELOVL4
rno-miR-145	ILMN_1349486	EML4
rno-miR-145	ILMN_1350871	ENHO
rno-miR-145	ILMN_1362847	ENOX2
rno-miR-145	ILMN_1363372	ETS2
rno-miR-145	ILMN_1351710	FAM3C
rno-miR-145	ILMN_1362117	GFRA1
rno-miR-145	ILMN_1355219	IPMK
rno-miR-145	ILMN_1359298	KIAA1598
rno-miR-145	ILMN_1356110	KLF4
rno-miR-145	ILMN_1370735	LARP4B
rno-miR-145	ILMN_1360929	LMNB2
rno-miR-145	ILMN_1360593	MDM1
rno-miR-145	ILMN_1372608	MPZL1
rno-miR-145	ILMN_1353427	MPZL2
rno-miR-145	ILMN_1363579	NEDD4L
rno-miR-145	ILMN_1359465	PAK4
rno-miR-145	ILMN_1367351	PAPLN
rno-miR-145	ILMN_1365969	PHF21A
rno-miR-145	ILMN_1357786	PHTF1
rno-miR-145	ILMN_1368019	PTPN3
rno-miR-145	ILMN_1350185	RAPH1
rno-miR-145	ILMN_1351158	RASA1
rno-miR-145	ILMN_1370224	RCBTB1
rno-miR-145	ILMN_1376527	SLC8A3
rno-miR-145	ILMN_1361779	TCEA3
rno-miR-145	ILMN_1351351	TLL1
rno-miR-145	ILMN_1350631	TMEM206
rno-miR-145	ILMN_1361928	ZDHHC2
rno-miR-146a	ILMN_1368809	BTG2
rno-miR-146a	ILMN_1362642	CD1D
rno-miR-146a	ILMN_1370644	CKAP4
rno-miR-146a	ILMN_1373155	CPM
rno-miR-146a	ILMN_1368742	DOCK1
rno-miR-146a	ILMN_1365996	GGA2
rno-miR-146a	ILMN_1354788	JAG1
rno-miR-146a	ILMN_1350031	PCSK6
rno-miR-146a	ILMN_1359481	RARB
rno-miR-146a	ILMN_1350626	SLC6A15
rno-miR-146a	ILMN_1360659	WISP1
rno-miR-146a	ILMN_1361928	ZDHHC2
rno-miR-146a	ILMN_1351701	ZNF761
rno-miR-152	ILMN_1351428	ABCC3
rno-miR-152	ILMN_1370154	ALCAM
rno-miR-152	ILMN_1370876	ANK2
rno-miR-152	ILMN_1366563	ASPH
rno-miR-152	ILMN_1358196	BCCIP
rno-miR-152	ILMN_1376587	CADM1
rno-miR-152	ILMN_1374468	CAV2
rno-miR-152	ILMN_1366512	CELSR1
rno-miR-152	ILMN_1376641	CHST1
rno-miR-152	ILMN_1376830	CREB3L2
rno-miR-152	ILMN_1362457	DLGAP1
rno-miR-152	ILMN_1360838	DMPK
rno-miR-152	ILMN_1353691	ELMO1
rno-miR-152	ILMN_1357680	ENOPH1
rno-miR-152	ILMN_1365996	GGA2
rno-miR-152	ILMN_1650148	GOLT1B
rno-miR-152	ILMN_1372612	GPRC5B
rno-miR-152	ILMN_1375368	KCNQ5
rno-miR-152	ILMN_1350459	KIT
rno-miR-152	ILMN_1356110	KLF4
rno-miR-152	ILMN_1370345	LGI2
rno-miR-152	ILMN_1363003	LRP8
rno-miR-152	ILMN_1371437	LUC7L
rno-miR-152	ILMN_1361027	MAFB
rno-miR-152	ILMN_1360593	MDM1
rno-miR-152	ILMN_1374791	MTMR10
rno-miR-152	ILMN_1369336	NCS1
rno-miR-152	ILMN_1373964	NOL10
rno-miR-152	ILMN_1358624	PAPSS2
rno-miR-152	ILMN_1361702	PIK3C2A
rno-miR-152	ILMN_1358715	PLEKHH1
rno-miR-152	ILMN_1359377	PTGER3
rno-miR-152	ILMN_1376241	RAB34
rno-miR-152	ILMN_1350658	SACS
rno-miR-152	ILMN_1367137	SGMS1
rno-miR-152	ILMN_1367968	SLC24A3
rno-miR-152	ILMN_1365729	SLC7A5
rno-miR-152	ILMN_1363789	SLCO1A2
rno-miR-152	ILMN_1356102	TANC1
rno-miR-152	ILMN_1362311	TMEM165
rno-miR-152	ILMN_1361387	TRIM45
rno-miR-152	ILMN_1360516	TRIM59
rno-miR-152	ILMN_1364280	UBFD1
rno-miR-152	ILMN_1351366	USP48
rno-miR-152	ILMN_1363638	ZBED4
rno-miR-150	ILMN_1370484	ALMS1
rno-miR-150	ILMN_1352668	ARFIP2
rno-miR-150	ILMN_1352115	CACNA1D
rno-miR-150	ILMN_1650332	CACNA1G
rno-miR-150	ILMN_1361088	CACNB2
rno-miR-150	ILMN_1353118	CALN1
rno-miR-150	ILMN_1376248	CAPN6
rno-miR-150	ILMN_1371928	CC2D1B
rno-miR-150	ILMN_1364820	CHMP4C
rno-miR-150	ILMN_1376882	CMTM6
rno-miR-150	ILMN_1351253	DUOX2
rno-miR-150	ILMN_1649807	FAM46C
rno-miR-150	ILMN_1375166	KCTD9
rno-miR-150	ILMN_1368403	LAMC2
rno-miR-150	ILMN_1372608	MPZL1
rno-miR-150	ILMN_1369336	NCS1
rno-miR-150	ILMN_1365687	NPHS1
rno-miR-150	ILMN_1375568	PDIA6
rno-miR-150	ILMN_1366592	PIK3AP1
rno-miR-150	ILMN_1371138	PTCH1
rno-miR-150	ILMN_1367137	SGMS1
rno-miR-150	ILMN_1354340	SLC12A5
rno-miR-150	ILMN_1371734	TADA1
rno-miR-150	ILMN_1358516	TMEM108
rno-miR-150	ILMN_1374608	TRIB1
rno-miR-150	ILMN_1364280	UBFD1
rno-miR-154	ILMN_1366563	ASPH
rno-miR-154	ILMN_1356042	C12orf29
rno-miR-154	ILMN_1376248	CAPN6
rno-miR-154	ILMN_1374665	CD2AP
rno-miR-154	ILMN_1362457	DLGAP1
rno-miR-154	ILMN_1368742	DOCK1
rno-miR-154	ILMN_1374121	EIF2AK3
rno-miR-154	ILMN_1372371	F2R
rno-miR-154	ILMN_1650148	GOLT1B
rno-miR-154	ILMN_1374553	HMCN1
rno-miR-154	ILMN_1375166	KCTD9
rno-miR-154	ILMN_1359104	KDELR3
rno-miR-154	ILMN_1370345	LGI2
rno-miR-154	ILMN_1356523	NT5E
rno-miR-154	ILMN_1374920	RAB27A
rno-miR-154	ILMN_1372757	RASSF10
rno-miR-154	ILMN_1376648	SATB1
rno-miR-154	ILMN_1367137	SGMS1
rno-miR-154	ILMN_1371734	TADA1
rno-miR-154	ILMN_1358516	TMEM108
rno-miR-195	ILMN_1370981	AKAP12
rno-miR-195	ILMN_1367248	ARL3
rno-miR-195	ILMN_1352521	ARMCX2
rno-miR-195	ILMN_1366563	ASPH
rno-miR-195	ILMN_1352628	ATP2B3
rno-miR-195	ILMN_1365286	AXIN2
rno-miR-195	ILMN_1359499	BAI1
rno-miR-195	ILMN_1365343	BAIAP2
rno-miR-195	ILMN_1369608	BCL11B
rno-miR-195	ILMN_1368809	BTG2
rno-miR-195	ILMN_1371044	C14orf37
rno-miR-195	ILMN_1357154	C8orf58
rno-miR-195	ILMN_1376587	CADM1
rno-miR-195	ILMN_1376248	CAPN6
rno-miR-195	ILMN_1371928	CC2D1B
rno-miR-195	ILMN_1374665	CD2AP
rno-miR-195	ILMN_1348904	CNKSR2
rno-miR-195	ILMN_1375522	CSPG5
rno-miR-195	ILMN_1348881	DHTKD1
rno-miR-195	ILMN_1360838	DMPK
rno-miR-195	ILMN_1357767	DYNC1I1
rno-miR-195	ILMN_1363367	EPHA7
rno-miR-195	ILMN_1352913	ESRP2
rno-miR-195	ILMN_1357109	F2
rno-miR-195	ILMN_1358574	FAM101B
rno-miR-195	ILMN_1376629	FKBP5
rno-miR-195	ILMN_1350091	G0S2
rno-miR-195	ILMN_1356369	GLRX
rno-miR-195	ILMN_1650148	GOLT1B
rno-miR-195	ILMN_1354368	GPRASP1
rno-miR-195	ILMN_1374792	GRAMD2
rno-miR-195	ILMN_1351829	GYLTL1B
rno-miR-195	ILMN_1376801	ISOC1
rno-miR-195	ILMN_1373558	ITGA10
rno-miR-195	ILMN_1362286	ITPR1
rno-miR-195	ILMN_1375368	KCNQ5
rno-miR-195	ILMN_1357437	KIF23
rno-miR-195	ILMN_1369908	LRRN3
rno-miR-195	ILMN_1371278	MYCL
rno-miR-195	ILMN_1369336	NCS1
rno-miR-195	ILMN_1368330	NXPH1
rno-miR-195	ILMN_1361061	PCDH9
rno-miR-195	ILMN_1350031	PCSK6
rno-miR-195	ILMN_1375568	PDIA6
rno-miR-195	ILMN_1365969	PHF21A
rno-miR-195	ILMN_1361702	PIK3C2A
rno-miR-195	ILMN_1358715	PLEKHH1
rno-miR-195	ILMN_1370430	POF1B
rno-miR-195	ILMN_1358229	PRPS2
rno-miR-195	ILMN_1371138	PTCH1
rno-miR-195	ILMN_1359377	PTGER3
rno-miR-195	ILMN_1368019	PTPN3
rno-miR-195	ILMN_1359481	RARB
rno-miR-195	ILMN_1362111	RELT
rno-miR-195	ILMN_1370453	RHPN2
rno-miR-195	ILMN_1376405	SCN4B
rno-miR-195	ILMN_1362923	SCRN1
rno-miR-195	ILMN_1367801	SEC61A1
rno-miR-195	ILMN_1376571	SFXN1
rno-miR-195	ILMN_1371566	SLC22A17
rno-miR-195	ILMN_1367968	SLC24A3
rno-miR-195	ILMN_1376644	TBCCD1
rno-miR-195	ILMN_1376552	TIA1
rno-miR-195	ILMN_1351351	TLL1
rno-miR-195	ILMN_1360516	TRIM59
rno-miR-195	ILMN_1364280	UBFD1
rno-miR-195	ILMN_1360659	WISP1
rno-miR-195	ILMN_1371299	WWC1
rno-miR-17-2-3p	ILMN_1370876	ANK2
rno-miR-17-2-3p	ILMN_1358196	BCCIP
rno-miR-17-2-3p	ILMN_1370394	ENAM
rno-miR-17-2-3p	ILMN_1373469	FAM83D
rno-miR-17-2-3p	ILMN_1356369	GLRX
rno-miR-17-2-3p	ILMN_1351646	GPR4
rno-miR-17-2-3p	ILMN_1376801	ISOC1
rno-miR-17-2-3p	ILMN_1369063	LMNB1
rno-miR-17-2-3p	ILMN_1376827	LMO7
rno-miR-17-2-3p	ILMN_1650898	MAN1A2
rno-miR-17-2-3p	ILMN_1373697	MATN2
rno-miR-17-2-3p	ILMN_1372722	MPP4
rno-miR-17-2-3p	ILMN_1358752	NDN
rno-miR-17-2-3p	ILMN_1365969	PHF21A
rno-miR-17-2-3p	ILMN_1363078	PRRC1
rno-miR-17-2-3p	ILMN_1372757	RASSF10
rno-miR-93	ILMN_1374669	ARAP2
rno-miR-93	ILMN_1364929	BAMBI
rno-miR-93	ILMN_1369608	BCL11B
rno-miR-93	ILMN_1356614	BMP2
rno-miR-93	ILMN_1369207	CDCA7
rno-miR-93	ILMN_1375074	CELSR2
rno-miR-93	ILMN_1353004	CEP70
rno-miR-93	ILMN_1362457	DLGAP1
rno-miR-93	ILMN_1363367	EPHA7
rno-miR-93	ILMN_1372371	F2R
rno-miR-93	ILMN_1351710	FAM3C
rno-miR-93	ILMN_1649807	FAM46C
rno-miR-93	ILMN_1354576	FJX1
rno-miR-93	ILMN_1376629	FKBP5
rno-miR-93	ILMN_1367247	GABBR2
rno-miR-93	ILMN_1373820	GLDN
rno-miR-93	ILMN_1356460	GRAMD1A
rno-miR-93	ILMN_1353743	HN1
rno-miR-93	ILMN_1355219	IPMK
rno-miR-93	ILMN_1359298	KIAA1598
rno-miR-93	ILMN_1357437	KIF23
rno-miR-93	ILMN_1367965	KIF26B
rno-miR-93	ILMN_1352539	LHX6
rno-miR-93	ILMN_1363003	LRP8
rno-miR-93	ILMN_1353427	MPZL2
rno-miR-93	ILMN_1371278	MYCL
rno-miR-93	ILMN_1363579	NEDD4L
rno-miR-93	ILMN_1358266	PGP
rno-miR-93	ILMN_1364166	PRR16
rno-miR-93	ILMN_1359377	PTGER3
rno-miR-93	ILMN_1368019	PTPN3
rno-miR-93	ILMN_1352928	PXYLP1
rno-miR-93	ILMN_1350185	RAPH1
rno-miR-93	ILMN_1359481	RARB
rno-miR-93	ILMN_1358927	RASSF3
rno-miR-93	ILMN_1376851	RND3
rno-miR-93	ILMN_1350658	SACS
rno-miR-93	ILMN_1367137	SGMS1
rno-miR-93	ILMN_1369680	SLC30A7
rno-miR-93	ILMN_1356102	TANC1
rno-miR-93	ILMN_1349837	TIAM1
rno-miR-93	ILMN_1359016	TMTC1
rno-miR-93	ILMN_1364280	UBFD1
rno-miR-181a	ILMN_1355040	ANO1
rno-miR-181a	ILMN_1374669	ARAP2
rno-miR-181a	ILMN_1367248	ARL3
rno-miR-181a	ILMN_1366563	ASPH
rno-miR-181a	ILMN_1349804	ATP2B1
rno-miR-181a	ILMN_1352628	ATP2B3
rno-miR-181a	ILMN_1366634	BAG2
rno-miR-181a	ILMN_1365343	BAIAP2
rno-miR-181a	ILMN_1356042	C12orf29
rno-miR-181a	ILMN_1374665	CD2AP
rno-miR-181a	ILMN_1348904	CNKSR2
rno-miR-181a	ILMN_1376363	CNKSR3
rno-miR-181a	ILMN_1362909	CRISPLD1
rno-miR-181a	ILMN_1365125	CSNK1G3
rno-miR-181a	ILMN_1362457	DLGAP1
rno-miR-181a	ILMN_1362847	ENOX2
rno-miR-181a	ILMN_1351710	FAM3C
rno-miR-181a	ILMN_1649807	FAM46C
rno-miR-181a	ILMN_1373820	GLDN
rno-miR-181a	ILMN_1650785	GNAO1
rno-miR-181a	ILMN_1361552	HAPLN1
rno-miR-181a	ILMN_1355219	IPMK
rno-miR-181a	ILMN_2040901	IQCJ-SCHIP1
rno-miR-181a	ILMN_1375368	KCNQ5
rno-miR-181a	ILMN_1371619	KLHL29
rno-miR-181a	ILMN_1361319	LAMA1
rno-miR-181a	ILMN_1352745	LGALSL
rno-miR-181a	ILMN_1370345	LGI2
rno-miR-181a	ILMN_1355934	MINA
rno-miR-181a	ILMN_1374791	MTMR10
rno-miR-181a	ILMN_1350873	NTS
rno-miR-181a	ILMN_1359465	PAK4
rno-miR-181a	ILMN_1361702	PIK3C2A
rno-miR-181a	ILMN_1363078	PRRC1
rno-miR-181a	ILMN_1372757	RASSF10
rno-miR-181a	ILMN_1352237	RBM26
rno-miR-181a	ILMN_1350658	SACS
rno-miR-181a	ILMN_1354340	SLC12A5
rno-miR-181a	ILMN_1365726	SLC19A2
rno-miR-181a	ILMN_1371734	TADA1
rno-miR-181a	ILMN_1352224	TAF1A
rno-miR-181a	ILMN_1358652	TBC1D1
rno-miR-181a	ILMN_1376552	TIA1
rno-miR-181a	ILMN_1351351	TLL1
rno-miR-181a	ILMN_1362311	TMEM165
rno-miR-181b-1*	ILMN_1366563	ASPH
rno-miR-181b-1*	ILMN_1376587	CADM1
rno-miR-181b-1*	ILMN_1348904	CNKSR2
rno-miR-181b-1*	ILMN_1365125	CSNK1G3
rno-miR-181b-1*	ILMN_1357680	ENOPH1
rno-miR-181b-1*	ILMN_1372371	F2R
rno-miR-181b-1*	ILMN_1374500	FAM20C
rno-miR-181b-1*	ILMN_1351978	GDAP2
rno-miR-181b-1*	ILMN_1356369	GLRX
rno-miR-181b-1*	ILMN_1349881	HEATR2
rno-miR-181b-1*	ILMN_1374553	HMCN1
rno-miR-181b-1*	ILMN_1353974	P4HA2
rno-miR-181b-1*	ILMN_1375568	PDIA6
rno-miR-181b-1*	ILMN_1368019	PTPN3
rno-miR-181b-1*	ILMN_1374920	RAB27A
rno-miR-181b-1*	ILMN_1350185	RAPH1
rno-miR-181b-1*	ILMN_1376732	SCRN2
rno-miR-181b-1*	ILMN_1376571	SFXN1
rno-miR-181b-1*	ILMN_1369680	SLC30A7
rno-miR-181b-1*	ILMN_1363789	SLCO1A2
rno-miR-181b-1*	ILMN_1352748	SOSTDC1
rno-miR-181b-1*	ILMN_1363638	ZBED4
rno-miR-182	ILMN_1367993	ABCD2
rno-miR-182	ILMN_1355677	ABHD17B
rno-miR-182	ILMN_1353948	ARHGAP29
rno-miR-182	ILMN_1376651	ARHGEF2
rno-miR-182	ILMN_1375229	ATP10D
rno-miR-182	ILMN_1361088	CACNB2
rno-miR-182	ILMN_1376587	CADM1
rno-miR-182	ILMN_1353118	CALN1
rno-miR-182	ILMN_1369133	CCDC88A
rno-miR-182	ILMN_1374665	CD2AP
rno-miR-182	ILMN_1366512	CELSR1
rno-miR-182	ILMN_1376641	CHST1
rno-miR-182	ILMN_1368596	CHST10
rno-miR-182	ILMN_1376830	CREB3L2
rno-miR-182	ILMN_1359468	DHCR24
rno-miR-182	ILMN_1360838	DMPK
rno-miR-182	ILMN_1357767	DYNC1I1
rno-miR-182	ILMN_1353691	ELMO1
rno-miR-182	ILMN_1363367	EPHA7
rno-miR-182	ILMN_1363372	ETS2
rno-miR-182	ILMN_1362117	GFRA1
rno-miR-182	ILMN_1354013	GPC3
rno-miR-182	ILMN_1349139	GXYLT2
rno-miR-182	ILMN_1374553	HMCN1
rno-miR-182	ILMN_1362286	ITPR1
rno-miR-182	ILMN_1376827	LMO7
rno-miR-182	ILMN_1370360	MYO19
rno-miR-182	ILMN_1364282	NELL1
rno-miR-182	ILMN_1357835	PCDH18
rno-miR-182	ILMN_1367443	PDPN
rno-miR-182	ILMN_1365969	PHF21A
rno-miR-182	ILMN_1371471	PHLDB1
rno-miR-182	ILMN_1351227	PIGH
rno-miR-182	ILMN_1366592	PIK3AP1
rno-miR-182	ILMN_1650259	PLOD2
rno-miR-182	ILMN_1358229	PRPS2
rno-miR-182	ILMN_1359377	PTGER3
rno-miR-182	ILMN_1374920	RAB27A
rno-miR-182	ILMN_1376241	RAB34
rno-miR-182	ILMN_1351158	RASA1
rno-miR-182	ILMN_1370453	RHPN2
rno-miR-182	ILMN_1350658	SACS
rno-miR-182	ILMN_1359329	SCUBE3
rno-miR-182	ILMN_1367137	SGMS1
rno-miR-182	ILMN_1364633	SH3BP4
rno-miR-182	ILMN_1369680	SLC30A7
rno-miR-182	ILMN_1350626	SLC6A15
rno-miR-182	ILMN_1362345	SMC4
rno-miR-182	ILMN_1349837	TIAM1
rno-miR-182	ILMN_1351351	TLL1
rno-miR-182	ILMN_1357231	TNFAIP8
rno-miR-182	ILMN_1351962	VANGL2
rno-miR-182	ILMN_1360659	WISP1
rno-miR-183	ILMN_1370981	AKAP12
rno-miR-183	ILMN_1355272	AKAP8
rno-miR-183	ILMN_1364587	ANGPT1
rno-miR-183	ILMN_1369608	BCL11B
rno-miR-183	ILMN_1356848	BTG1
rno-miR-183	ILMN_1353118	CALN1
rno-miR-183	ILMN_1369207	CDCA7
rno-miR-183	ILMN_1373155	CPM
rno-miR-183	ILMN_1376830	CREB3L2
rno-miR-183	ILMN_1354038	CTNNA2
rno-miR-183	ILMN_1357767	DYNC1I1
rno-miR-183	ILMN_1349486	EML4
rno-miR-183	ILMN_1363367	EPHA7
rno-miR-183	ILMN_1358804	EXO1
rno-miR-183	ILMN_1650785	GNAO1
rno-miR-183	ILMN_1369539	ICA1
rno-miR-183	ILMN_1362286	ITPR1
rno-miR-183	ILMN_1376659	KCNK2
rno-miR-183	ILMN_1359104	KDELR3
rno-miR-183	ILMN_1372909	LSAMP
rno-miR-183	ILMN_2039387	MCM4
rno-miR-183	ILMN_1369336	NCS1
rno-miR-183	ILMN_1355498	OTOP2
rno-miR-183	ILMN_1367312	PCK2
rno-miR-183	ILMN_1363940	PLEK2
rno-miR-183	ILMN_1376411	PPP1R3C
rno-miR-183	ILMN_1375224	PRICKLE1
rno-miR-183	ILMN_1371138	PTCH1
rno-miR-183	ILMN_1374920	RAB27A
rno-miR-183	ILMN_1350185	RAPH1
rno-miR-183	ILMN_1362290	RCN2
rno-miR-183	ILMN_1351285	RHOB
rno-miR-183	ILMN_1370453	RHPN2
rno-miR-183	ILMN_1350658	SACS
rno-miR-183	ILMN_1376571	SFXN1
rno-miR-183	ILMN_1353959	THSD7B
rno-miR-183	ILMN_1365069	TUBA8
rno-miR-183	ILMN_1364280	UBFD1
rno-miR-183	ILMN_1351366	USP48
rno-miR-185	ILMN_1355677	ABHD17B
rno-miR-185	ILMN_1370154	ALCAM
rno-miR-185	ILMN_1369047	ANKS6
rno-miR-185	ILMN_1352668	ARFIP2
rno-miR-185	ILMN_1367248	ARL3
rno-miR-185	ILMN_1375229	ATP10D
rno-miR-185	ILMN_1359499	BAI1
rno-miR-185	ILMN_1368809	BTG2
rno-miR-185	ILMN_1353118	CALN1
rno-miR-185	ILMN_1362642	CD1D
rno-miR-185	ILMN_1371484	CDH1
rno-miR-185	ILMN_1354311	CHRNA10
rno-miR-185	ILMN_1351803	COG6
rno-miR-185	ILMN_1358312	COL9A3
rno-miR-185	ILMN_1351253	DUOX2
rno-miR-185	ILMN_1353691	ELMO1
rno-miR-185	ILMN_1353380	ELOVL4
rno-miR-185	ILMN_1370394	ENAM
rno-miR-185	ILMN_1352913	ESRP2
rno-miR-185	ILMN_1370964	FAM114A1
rno-miR-185	ILMN_1354576	FJX1
rno-miR-185	ILMN_1375044	FXYD4
rno-miR-185	ILMN_1356369	GLRX
rno-miR-185	ILMN_1371475	GMPR
rno-miR-185	ILMN_1360368	GOLGB1
rno-miR-185	ILMN_1351646	GPR4
rno-miR-185	ILMN_1358491	GSTM2
rno-miR-185	ILMN_1372068	HDAC5
rno-miR-185	ILMN_1371619	KLHL29
rno-miR-185	ILMN_1372909	LSAMP
rno-miR-185	ILMN_1361027	MAFB
rno-miR-185	ILMN_1361132	MAP2K6
rno-miR-185	ILMN_1372608	MPZL1
rno-miR-185	ILMN_1353427	MPZL2
rno-miR-185	ILMN_1361061	PCDH9
rno-miR-185	ILMN_1365969	PHF21A
rno-miR-185	ILMN_1371471	PHLDB1
rno-miR-185	ILMN_1350185	RAPH1
rno-miR-185	ILMN_1359329	SCUBE3
rno-miR-185	ILMN_1367137	SGMS1
rno-miR-185	ILMN_1354340	SLC12A5
rno-miR-185	ILMN_1362311	TMEM165
rno-miR-185	ILMN_1351962	VANGL2
rno-miR-185	ILMN_1363638	ZBED4
rno-miR-185	ILMN_1361928	ZDHHC2
rno-miR-186	ILMN_1363454	ADIPOQ
rno-miR-186	ILMN_1370981	AKAP12
rno-miR-186	ILMN_1374669	ARAP2
rno-miR-186	ILMN_1369608	BCL11B
rno-miR-186	ILMN_1376830	CREB3L2
rno-miR-186	ILMN_1362972	CTNND2
rno-miR-186	ILMN_1356758	CXCL13
rno-miR-186	ILMN_1651121	DSPP
rno-miR-186	ILMN_1649807	FAM46C
rno-miR-186	ILMN_1351782	FAM84A
rno-miR-186	ILMN_1362117	GFRA1
rno-miR-186	ILMN_1650148	GOLT1B
rno-miR-186	ILMN_1354788	JAG1
rno-miR-186	ILMN_1375368	KCNQ5
rno-miR-186	ILMN_1360929	LMNB2
rno-miR-186	ILMN_1358752	NDN
rno-miR-186	ILMN_1367501	OSGIN2
rno-miR-186	ILMN_1365969	PHF21A
rno-miR-186	ILMN_1358927	RASSF3
rno-miR-186	ILMN_1352237	RBM26
rno-miR-186	ILMN_1376648	SATB1
rno-miR-186	ILMN_1367801	SEC61A1
rno-miR-186	ILMN_1369680	SLC30A7
rno-miR-186	ILMN_1350626	SLC6A15
rno-miR-186	ILMN_1359016	TMTC1
rno-miR-186	ILMN_1360450	WTIP
rno-miR-187	ILMN_1353118	CALN1
rno-miR-187	ILMN_1371928	CC2D1B
rno-miR-187	ILMN_1376363	CNKSR3
rno-miR-187	ILMN_1359468	DHCR24
rno-miR-187	ILMN_1358574	FAM101B
rno-miR-187	ILMN_1649715	GDPD5
rno-miR-187	ILMN_1356369	GLRX
rno-miR-187	ILMN_1372612	GPRC5B
rno-miR-187	ILMN_1362602	SLC17A9
rno-miR-187	ILMN_1349419	STMN1
rno-miR-188*	ILMN_1362440	ACAD8
rno-miR-188*	ILMN_1370981	AKAP12
rno-miR-188*	ILMN_1369047	ANKS6
rno-miR-188*	ILMN_1352668	ARFIP2
rno-miR-188*	ILMN_1367248	ARL3
rno-miR-188*	ILMN_1365343	BAIAP2
rno-miR-188*	ILMN_1362642	CD1D
rno-miR-188*	ILMN_1366512	CELSR1
rno-miR-188*	ILMN_1348904	CNKSR2
rno-miR-188*	ILMN_1376809	DDOST
rno-miR-188*	ILMN_1359468	DHCR24
rno-miR-188*	ILMN_1348881	DHTKD1
rno-miR-188*	ILMN_1353380	ELOVL4
rno-miR-188*	ILMN_1363372	ETS2
rno-miR-188*	ILMN_1372451	FAM46A
rno-miR-188*	ILMN_1649807	FAM46C
rno-miR-188*	ILMN_1351782	FAM84A
rno-miR-188*	ILMN_1365996	GGA2
rno-miR-188*	ILMN_1364518	KLHL25
rno-miR-188*	ILMN_1371619	KLHL29
rno-miR-188*	ILMN_1371160	KNSTRN
rno-miR-188*	ILMN_1370735	LARP4B
rno-miR-188*	ILMN_1376827	LMO7
rno-miR-188*	ILMN_1371437	LUC7L
rno-miR-188*	ILMN_1368019	PTPN3
rno-miR-188*	ILMN_1352928	PXYLP1
rno-miR-188*	ILMN_1348987	RAB11FIP3
rno-miR-188*	ILMN_1352018	RGS16
rno-miR-188*	ILMN_1368903	RPL31
rno-miR-188*	ILMN_1362923	SCRN1
rno-miR-188*	ILMN_1367801	SEC61A1
rno-miR-188*	ILMN_1365234	SLC22A7
rno-miR-188*	ILMN_1376527	SLC8A3
rno-miR-188*	ILMN_1363789	SLCO1A2
rno-miR-188*	ILMN_1376452	SNX11
rno-miR-188*	ILMN_1357635	SORBS2
rno-miR-188*	ILMN_1371734	TADA1
rno-miR-188*	ILMN_1356102	TANC1
rno-miR-188*	ILMN_1374120	TESC
rno-miR-188*	ILMN_1351962	VANGL2
rno-miR-188*	ILMN_1360450	WTIP
rno-miR-188	ILMN_1367993	ABCD2
rno-miR-188	ILMN_1352521	ARMCX2
rno-miR-188	ILMN_1369133	CCDC88A
rno-miR-188	ILMN_1374665	CD2AP
rno-miR-188	ILMN_1348904	CNKSR2
rno-miR-188	ILMN_1359468	DHCR24
rno-miR-188	ILMN_1353380	ELOVL4
rno-miR-188	ILMN_1370394	ENAM
rno-miR-188	ILMN_1370964	FAM114A1
rno-miR-188	ILMN_1650631	LPAR1
rno-miR-188	ILMN_1361027	MAFB
rno-miR-188	ILMN_1353427	MPZL2
rno-miR-188	ILMN_1371278	MYCL
rno-miR-188	ILMN_1373964	NOL10
rno-miR-188	ILMN_1367501	OSGIN2
rno-miR-188	ILMN_1361061	PCDH9
rno-miR-188	ILMN_1359377	PTGER3
rno-miR-188	ILMN_1374522	RAMP1
rno-miR-188	ILMN_1351158	RASA1
rno-miR-188	ILMN_1369680	SLC30A7
rno-miR-188	ILMN_1371734	TADA1
rno-miR-188	ILMN_1356102	TANC1
rno-miR-188	ILMN_1349837	TIAM1
rno-miR-188	ILMN_1371027	TMEM39A
rno-miR-18a	ILMN_1351428	ABCC3
rno-miR-18a	ILMN_1370154	ALCAM
rno-miR-18a	ILMN_1366563	ASPH
rno-miR-18a	ILMN_1358025	BEX1
rno-miR-18a	ILMN_1354834	CACNB3
rno-miR-18a	ILMN_1369133	CCDC88A
rno-miR-18a	ILMN_1374091	COL9A2
rno-miR-18a	ILMN_1375888	CORO2A
rno-miR-18a	ILMN_1352094	DCAF4
rno-miR-18a	ILMN_1363367	EPHA7
rno-miR-18a	ILMN_1351710	FAM3C
rno-miR-18a	ILMN_1355160	FERMT1
rno-miR-18a	ILMN_1376629	FKBP5
rno-miR-18a	ILMN_1371475	GMPR
rno-miR-18a	ILMN_1355219	IPMK
rno-miR-18a	ILMN_1350459	KIT
rno-miR-18a	ILMN_1650898	MAN1A2
rno-miR-18a	ILMN_1358624	PAPSS2
rno-miR-18a	ILMN_1367312	PCK2
rno-miR-18a	ILMN_1361702	PIK3C2A
rno-miR-18a	ILMN_1364896	PRDM6
rno-miR-18a	ILMN_1358927	RASSF3
rno-miR-18a	ILMN_1376648	SATB1
rno-miR-18a	ILMN_1367801	SEC61A1
rno-miR-18a	ILMN_1364633	SH3BP4
rno-miR-18a	ILMN_1369680	SLC30A7
rno-miR-18a	ILMN_1357635	SORBS2
rno-miR-18a	ILMN_1351351	TLL1
rno-miR-190b	ILMN_1352115	CACNA1D
rno-miR-190b	ILMN_1361088	CACNB2
rno-miR-190b	ILMN_1362847	ENOX2
rno-miR-190b	ILMN_1372371	F2R
rno-miR-190b	ILMN_1351978	GDAP2
rno-miR-190b	ILMN_1355219	IPMK
rno-miR-190b	ILMN_1376801	ISOC1
rno-miR-190b	ILMN_1375368	KCNQ5
rno-miR-190b	ILMN_1372608	MPZL1
rno-miR-190b	ILMN_1353427	MPZL2
rno-miR-190b	ILMN_1350873	NTS
rno-miR-190b	ILMN_1370430	POF1B
rno-miR-190b	ILMN_1371138	PTCH1
rno-miR-190b	ILMN_1374920	RAB27A
rno-miR-190b	ILMN_1361526	SEC23A
rno-miR-190b	ILMN_1371734	TADA1
rno-miR-191	ILMN_1371044	C14orf37
rno-miR-191	ILMN_1353118	CALN1
rno-miR-191	ILMN_1368742	DOCK1
rno-miR-191	ILMN_1363003	LRP8
rno-miR-191	ILMN_1376648	SATB1
rno-miR-191	ILMN_1355066	SATB2
rno-miR-191	ILMN_1354340	SLC12A5
rno-miR-192	ILMN_1354676	ACPP
rno-miR-192	ILMN_1370154	ALCAM
rno-miR-192	ILMN_1352668	ARFIP2
rno-miR-192	ILMN_1353004	CEP70
rno-miR-192	ILMN_1353691	ELMO1
rno-miR-192	ILMN_1351978	GDAP2
rno-miR-192	ILMN_1375368	KCNQ5
rno-miR-192	ILMN_1374873	LHFP
rno-miR-192	ILMN_2039387	MCM4
rno-miR-192	ILMN_1361061	PCDH9
rno-miR-192	ILMN_1365726	SLC19A2
rno-miR-192	ILMN_1351366	USP48
rno-miR-192	ILMN_1361928	ZDHHC2
rno-miR-193	ILMN_1376587	CADM1
rno-miR-193	ILMN_1375074	CELSR2
rno-miR-193	ILMN_1362972	CTNND2
rno-miR-193	ILMN_1365928	DCTD
rno-miR-193	ILMN_1370394	ENAM
rno-miR-193	ILMN_1351782	FAM84A
rno-miR-193	ILMN_1650785	GNAO1
rno-miR-193	ILMN_1372612	GPRC5B
rno-miR-193	ILMN_1371068	HM13
rno-miR-193	ILMN_1362286	ITPR1
rno-miR-193	ILMN_1361170	JAK2
rno-miR-193	ILMN_1375368	KCNQ5
rno-miR-193	ILMN_1350459	KIT
rno-miR-193	ILMN_1368403	LAMC2
rno-miR-193	ILMN_1356068	MBLAC1
rno-miR-193	ILMN_1369045	N4BP3
rno-miR-193	ILMN_1363579	NEDD4L
rno-miR-193	ILMN_2040120	NNAT
rno-miR-193	ILMN_1356523	NT5E
rno-miR-193	ILMN_1358934	OLFM1
rno-miR-193	ILMN_1362773	OLFML2A
rno-miR-193	ILMN_1355498	OTOP2
rno-miR-193	ILMN_1359465	PAK4
rno-miR-193	ILMN_1352928	PXYLP1
rno-miR-193	ILMN_1357585	RASD2
rno-miR-193	ILMN_1362111	RELT
rno-miR-193	ILMN_1355800	RTN4IP1
rno-miR-193	ILMN_1369680	SLC30A7
rno-miR-193	ILMN_1365729	SLC7A5
rno-miR-193	ILMN_1361562	ST3GAL4
rno-miR-193	ILMN_1349419	STMN1
rno-miR-193	ILMN_1371027	TMEM39A
rno-miR-193	ILMN_1361075	TSPAN33
rno-miR-193	ILMN_1364439	ZNF385B
rno-miR-193*	ILMN_1354676	ACPP
rno-miR-193*	ILMN_1355272	AKAP8
rno-miR-193*	ILMN_1356848	BTG1
rno-miR-193*	ILMN_1354826	COL23A1
rno-miR-193*	ILMN_1376830	CREB3L2
rno-miR-193*	ILMN_1374252	DLX5
rno-miR-193*	ILMN_1361156	FXYD3
rno-miR-193*	ILMN_1367247	GABBR2
rno-miR-193*	ILMN_1359104	KDELR3
rno-miR-193*	ILMN_1363971	KIAA0100
rno-miR-193*	ILMN_1362773	OLFML2A
rno-miR-193*	ILMN_1376553	PHACTR3
rno-miR-193*	ILMN_1359481	RARB
rno-miR-193*	ILMN_1359863	YTHDF1
rno-miR-194	ILMN_1367718	ACAD9
rno-miR-194	ILMN_1355040	ANO1
rno-miR-194	ILMN_1376587	CADM1
rno-miR-194	ILMN_1374665	CD2AP
rno-miR-194	ILMN_1364820	CHMP4C
rno-miR-194	ILMN_1368596	CHST10
rno-miR-194	ILMN_1350177	CKS1B
rno-miR-194	ILMN_1376882	CMTM6
rno-miR-194	ILMN_1351978	GDAP2
rno-miR-194	ILMN_1352539	LHX6
rno-miR-194	ILMN_1372909	LSAMP
rno-miR-194	ILMN_1355934	MINA
rno-miR-194	ILMN_1353427	MPZL2
rno-miR-194	ILMN_1360147	NCL
rno-miR-194	ILMN_1365969	PHF21A
rno-miR-194	ILMN_1351227	PIGH
rno-miR-194	ILMN_1371138	PTCH1
rno-miR-194	ILMN_1352928	PXYLP1
rno-miR-194	ILMN_1366478	RAB38
rno-miR-194	ILMN_1368903	RPL31
rno-miR-194	ILMN_1376648	SATB1
rno-miR-194	ILMN_1362923	SCRN1
rno-miR-194	ILMN_1369218	SFRP2
rno-miR-194	ILMN_1365729	SLC7A5
rno-miR-194	ILMN_1358652	TBC1D1
rno-miR-194	ILMN_1351351	TLL1
rno-miR-194	ILMN_1358516	TMEM108
rno-miR-194	ILMN_1359863	YTHDF1
rno-miR-196c	ILMN_1362440	ACAD8
rno-miR-196c	ILMN_1352668	ARFIP2
rno-miR-196c	ILMN_1376593	B3GNT7
rno-miR-196c	ILMN_1374380	COL14A1
rno-miR-196c	ILMN_1373155	CPM
rno-miR-196c	ILMN_1363367	EPHA7
rno-miR-196c	ILMN_1354368	GPRASP1
rno-miR-196c	ILMN_2040901	IQCJ-SCHIP1
rno-miR-196c	ILMN_1375368	KCNQ5
rno-miR-196c	ILMN_1369336	NCS1
rno-miR-196c	ILMN_1363579	NEDD4L
rno-miR-196c	ILMN_1371147	P2RY1
rno-miR-196c	ILMN_1375224	PRICKLE1
rno-miR-196c	ILMN_1358927	RASSF3
rno-miR-196c	ILMN_1352237	RBM26
rno-miR-196c	ILMN_1359329	SCUBE3
rno-miR-196c	ILMN_1351366	USP48
rno-miR-196c	ILMN_1364439	ZNF385B
rno-miR-199a-3p	ILMN_1371928	CC2D1B
rno-miR-199a-3p	ILMN_1369133	CCDC88A
rno-miR-199a-3p	ILMN_1362642	CD1D
rno-miR-199a-3p	ILMN_1374665	CD2AP
rno-miR-199a-3p	ILMN_1375074	CELSR2
rno-miR-199a-3p	ILMN_1354038	CTNNA2
rno-miR-199a-3p	ILMN_1349486	EML4
rno-miR-199a-3p	ILMN_1362847	ENOX2
rno-miR-199a-3p	ILMN_1650898	MAN1A2
rno-miR-199a-3p	ILMN_1359465	PAK4
rno-miR-199a-3p	ILMN_1353078	PDE4B
rno-miR-199a-3p	ILMN_1358715	PLEKHH1
rno-miR-199a-3p	ILMN_1368019	PTPN3
rno-miR-199a-3p	ILMN_1350185	RAPH1
rno-miR-199a-3p	ILMN_1359329	SCUBE3
rno-miR-199a-3p	ILMN_1356102	TANC1
rno-miR-199a-5p	ILMN_1351428	ABCC3
rno-miR-199a-5p	ILMN_1351102	ACPT
rno-miR-199a-5p	ILMN_1370876	ANK2
rno-miR-199a-5p	ILMN_1353948	ARHGAP29
rno-miR-199a-5p	ILMN_1356848	BTG1
rno-miR-199a-5p	ILMN_1361088	CACNB2
rno-miR-199a-5p	ILMN_1376388	CAV1
rno-miR-199a-5p	ILMN_1366512	CELSR1
rno-miR-199a-5p	ILMN_1353691	ELMO1
rno-miR-199a-5p	ILMN_1363367	EPHA7
rno-miR-199a-5p	ILMN_1363372	ETS2
rno-miR-199a-5p	ILMN_1372109	FARP2
rno-miR-199a-5p	ILMN_1376629	FKBP5
rno-miR-199a-5p	ILMN_1361156	FXYD3
rno-miR-199a-5p	ILMN_1356000	GALE
rno-miR-199a-5p	ILMN_1354368	GPRASP1
rno-miR-199a-5p	ILMN_1374792	GRAMD2
rno-miR-199a-5p	ILMN_1361552	HAPLN1
rno-miR-199a-5p	ILMN_1374553	HMCN1
rno-miR-199a-5p	ILMN_1354788	JAG1
rno-miR-199a-5p	ILMN_1350459	KIT
rno-miR-199a-5p	ILMN_1371619	KLHL29
rno-miR-199a-5p	ILMN_1368403	LAMC2
rno-miR-199a-5p	ILMN_1373697	MATN2
rno-miR-199a-5p	ILMN_1357770	MFHAS1
rno-miR-199a-5p	ILMN_1369336	NCS1
rno-miR-199a-5p	ILMN_1367501	OSGIN2
rno-miR-199a-5p	ILMN_1359465	PAK4
rno-miR-199a-5p	ILMN_1357835	PCDH18
rno-miR-199a-5p	ILMN_1367443	PDPN
rno-miR-199a-5p	ILMN_1363940	PLEK2
rno-miR-199a-5p	ILMN_1358715	PLEKHH1
rno-miR-199a-5p	ILMN_1360480	RAB33A
rno-miR-199a-5p	ILMN_1358927	RASSF3
rno-miR-199a-5p	ILMN_1352018	RGS16
rno-miR-199a-5p	ILMN_1350658	SACS
rno-miR-199a-5p	ILMN_1367968	SLC24A3
rno-miR-199a-5p	ILMN_1358848	SLC38A3
rno-miR-199a-5p	ILMN_1362345	SMC4
rno-miR-199a-5p	ILMN_1349419	STMN1
rno-miR-199a-5p	ILMN_1351351	TLL1
rno-miR-199a-5p	ILMN_1351701	ZNF761
rno-miR-19b	ILMN_1351428	ABCC3
rno-miR-19b	ILMN_1359991	ALG2
rno-miR-19b	ILMN_1355040	ANO1
rno-miR-19b	ILMN_1374669	ARAP2
rno-miR-19b	ILMN_1352628	ATP2B3
rno-miR-19b	ILMN_1364929	BAMBI
rno-miR-19b	ILMN_1356848	BTG1
rno-miR-19b	ILMN_1357605	C11orf96
rno-miR-19b	ILMN_1369133	CCDC88A
rno-miR-19b	ILMN_1366512	CELSR1
rno-miR-19b	ILMN_1376641	CHST1
rno-miR-19b	ILMN_1348904	CNKSR2
rno-miR-19b	ILMN_1376830	CREB3L2
rno-miR-19b	ILMN_1352913	ESRP2
rno-miR-19b	ILMN_1370964	FAM114A1
rno-miR-19b	ILMN_1372451	FAM46A
rno-miR-19b	ILMN_1649807	FAM46C
rno-miR-19b	ILMN_1373469	FAM83D
rno-miR-19b	ILMN_1372612	GPRC5B
rno-miR-19b	ILMN_1357125	IFITM10
rno-miR-19b	ILMN_1355219	IPMK
rno-miR-19b	ILMN_1375368	KCNQ5
rno-miR-19b	ILMN_1359104	KDELR3
rno-miR-19b	ILMN_1359298	KIAA1598
rno-miR-19b	ILMN_1350459	KIT
rno-miR-19b	ILMN_1352745	LGALSL
rno-miR-19b	ILMN_1357120	LRRC16A
rno-miR-19b	ILMN_1372909	LSAMP
rno-miR-19b	ILMN_1373697	MATN2
rno-miR-19b	ILMN_1372608	MPZL1
rno-miR-19b	ILMN_1374791	MTMR10
rno-miR-19b	ILMN_1371278	MYCL
rno-miR-19b	ILMN_1370169	PDE4A
rno-miR-19b	ILMN_1361702	PIK3C2A
rno-miR-19b	ILMN_1359363	PITX1
rno-miR-19b	ILMN_1650841	PPAPDC1B
rno-miR-19b	ILMN_1376241	RAB34
rno-miR-19b	ILMN_1350185	RAPH1
rno-miR-19b	ILMN_1351158	RASA1
rno-miR-19b	ILMN_1351285	RHOB
rno-miR-19b	ILMN_1376648	SATB1
rno-miR-19b	ILMN_1376405	SCN4B
rno-miR-19b	ILMN_1350093	SEC22B
rno-miR-19b	ILMN_1367968	SLC24A3
rno-miR-19b	ILMN_1369680	SLC30A7
rno-miR-19b	ILMN_1376552	TIA1
rno-miR-19b	ILMN_1364280	UBFD1
rno-miR-19b	ILMN_1373258	WNT10A
rno-miR-19b	ILMN_1359863	YTHDF1
rno-miR-19b	ILMN_1364439	ZNF385B
rno-miR-200c	ILMN_1367248	ARL3
rno-miR-200c	ILMN_1366563	ASPH
rno-miR-200c	ILMN_1369608	BCL11B
rno-miR-200c	ILMN_1361088	CACNB2
rno-miR-200c	ILMN_1376587	CADM1
rno-miR-200c	ILMN_1353118	CALN1
rno-miR-200c	ILMN_1354592	CHSY1
rno-miR-200c	ILMN_1370644	CKAP4
rno-miR-200c	ILMN_1351548	CLIP2
rno-miR-200c	ILMN_1376363	CNKSR3
rno-miR-200c	ILMN_1351803	COG6
rno-miR-200c	ILMN_1365125	CSNK1G3
rno-miR-200c	ILMN_1362972	CTNND2
rno-miR-200c	ILMN_1363372	ETS2
rno-miR-200c	ILMN_1649807	FAM46C
rno-miR-200c	ILMN_1367033	FHL1
rno-miR-200c	ILMN_1367247	GABBR2
rno-miR-200c	ILMN_1352790	GEMIN2
rno-miR-200c	ILMN_1356369	GLRX
rno-miR-200c	ILMN_2040901	IQCJ-SCHIP1
rno-miR-200c	ILMN_1356110	KLF4
rno-miR-200c	ILMN_1374873	LHFP
rno-miR-200c	ILMN_1376827	LMO7
rno-miR-200c	ILMN_1650631	LPAR1
rno-miR-200c	ILMN_1349428	LRRC34
rno-miR-200c	ILMN_1357770	MFHAS1
rno-miR-200c	ILMN_1369336	NCS1
rno-miR-200c	ILMN_1358752	NDN
rno-miR-200c	ILMN_1363579	NEDD4L
rno-miR-200c	ILMN_1371735	NTF3
rno-miR-200c	ILMN_1352410	PENK
rno-miR-200c	ILMN_1376553	PHACTR3
rno-miR-200c	ILMN_1365969	PHF21A
rno-miR-200c	ILMN_1371471	PHLDB1
rno-miR-200c	ILMN_1371138	PTCH1
rno-miR-200c	ILMN_1376851	RND3
rno-miR-200c	ILMN_1361526	SEC23A
rno-miR-200c	ILMN_1354340	SLC12A5
rno-miR-200c	ILMN_1369680	SLC30A7
rno-miR-200c	ILMN_1376818	TUBB3
rno-miR-202*	ILMN_1359991	ALG2
rno-miR-202*	ILMN_1376593	B3GNT7
rno-miR-202*	ILMN_1358196	BCCIP
rno-miR-202*	ILMN_1368809	BTG2
rno-miR-202*	ILMN_1357154	C8orf58
rno-miR-202*	ILMN_1352115	CACNA1D
rno-miR-202*	ILMN_1353118	CALN1
rno-miR-202*	ILMN_1376248	CAPN6
rno-miR-202*	ILMN_1374230	CDC42SE1
rno-miR-202*	ILMN_1358312	COL9A3
rno-miR-202*	ILMN_1348881	DHTKD1
rno-miR-202*	ILMN_1355796	EFNB3
rno-miR-202*	ILMN_1362847	ENOX2
rno-miR-202*	ILMN_1363367	EPHA7
rno-miR-202*	ILMN_1358574	FAM101B
rno-miR-202*	ILMN_1350915	FAM180A
rno-miR-202*	ILMN_1351782	FAM84A
rno-miR-202*	ILMN_1367247	GABBR2
rno-miR-202*	ILMN_1356000	GALE
rno-miR-202*	ILMN_1351978	GDAP2
rno-miR-202*	ILMN_1650148	GOLT1B
rno-miR-202*	ILMN_1354013	GPC3
rno-miR-202*	ILMN_1350866	HMMR
rno-miR-202*	ILMN_1361319	LAMA1
rno-miR-202*	ILMN_1369908	LRRN3
rno-miR-202*	ILMN_1371278	MYCL
rno-miR-202*	ILMN_1352018	RGS16
rno-miR-202*	ILMN_1376405	SCN4B
rno-miR-202*	ILMN_1350626	SLC6A15
rno-miR-202*	ILMN_1362459	SREK1
rno-miR-202*	ILMN_1374608	TRIB1
rno-miR-202*	ILMN_1364280	UBFD1
rno-miR-202*	ILMN_1351962	VANGL2
rno-miR-3545-3p	ILMN_1370154	ALCAM
rno-miR-3545-3p	ILMN_1366563	ASPH
rno-miR-3545-3p	ILMN_1352628	ATP2B3
rno-miR-3545-3p	ILMN_1356848	BTG1
rno-miR-3545-3p	ILMN_1371484	CDH1
rno-miR-3545-3p	ILMN_1362909	CRISPLD1
rno-miR-3545-3p	ILMN_1362847	ENOX2
rno-miR-3545-3p	ILMN_1372451	FAM46A
rno-miR-3545-3p	ILMN_1355160	FERMT1
rno-miR-3545-3p	ILMN_1350866	HMMR
rno-miR-3545-3p	ILMN_1375046	KLHL13
rno-miR-3545-3p	ILMN_1361319	LAMA1
rno-miR-3545-3p	ILMN_1370735	LARP4B
rno-miR-3545-3p	ILMN_1352539	LHX6
rno-miR-3545-3p	ILMN_1369908	LRRN3
rno-miR-3545-3p	ILMN_1353078	PDE4B
rno-miR-3545-3p	ILMN_1375568	PDIA6
rno-miR-3545-3p	ILMN_1351227	PIGH
rno-miR-3545-3p	ILMN_1375079	RERG
rno-miR-3545-3p	ILMN_1350626	SLC6A15
rno-miR-3545-3p	ILMN_1371734	TADA1
rno-miR-204*	ILMN_1363454	ADIPOQ
rno-miR-204*	ILMN_1367475	ALDH1A1
rno-miR-204*	ILMN_1359991	ALG2
rno-miR-204*	ILMN_1352668	ARFIP2
rno-miR-204*	ILMN_1366563	ASPH
rno-miR-204*	ILMN_1376593	B3GNT7
rno-miR-204*	ILMN_1358196	BCCIP
rno-miR-204*	ILMN_1354826	COL23A1
rno-miR-204*	ILMN_1375225	DSG1
rno-miR-204*	ILMN_1355796	EFNB3
rno-miR-204*	ILMN_1352156	ENTPD3
rno-miR-204*	ILMN_1351646	GPR4
rno-miR-204*	ILMN_1371437	LUC7L
rno-miR-204*	ILMN_1371278	MYCL
rno-miR-204*	ILMN_1363078	PRRC1
rno-miR-204*	ILMN_1352018	RGS16
rno-miR-204*	ILMN_1365234	SLC22A7
rno-miR-204*	ILMN_1369680	SLC30A7
rno-miR-204*	ILMN_1351962	VANGL2
rno-miR-204*	ILMN_1365817	WDR60
rno-miR-211	ILMN_1364587	ANGPT1
rno-miR-211	ILMN_1374669	ARAP2
rno-miR-211	ILMN_1353948	ARHGAP29
rno-miR-211	ILMN_1366563	ASPH
rno-miR-211	ILMN_1349804	ATP2B1
rno-miR-211	ILMN_1376593	B3GNT7
rno-miR-211	ILMN_1369608	BCL11B
rno-miR-211	ILMN_1359468	DHCR24
rno-miR-211	ILMN_1371630	DPF1
rno-miR-211	ILMN_1355796	EFNB3
rno-miR-211	ILMN_1374121	EIF2AK3
rno-miR-211	ILMN_1353691	ELMO1
rno-miR-211	ILMN_1363367	EPHA7
rno-miR-211	ILMN_1372451	FAM46A
rno-miR-211	ILMN_1354576	FJX1
rno-miR-211	ILMN_1367247	GABBR2
rno-miR-211	ILMN_1365996	GGA2
rno-miR-211	ILMN_1354013	GPC3
rno-miR-211	ILMN_1349139	GXYLT2
rno-miR-211	ILMN_1361552	HAPLN1
rno-miR-211	ILMN_1362286	ITPR1
rno-miR-211	ILMN_1361170	JAK2
rno-miR-211	ILMN_1370735	LARP4B
rno-miR-211	ILMN_1363003	LRP8
rno-miR-211	ILMN_1372909	LSAMP
rno-miR-211	ILMN_1650898	MAN1A2
rno-miR-211	ILMN_1360593	MDM1
rno-miR-211	ILMN_1372411	MPI
rno-miR-211	ILMN_1367501	OSGIN2
rno-miR-211	ILMN_1367351	PAPLN
rno-miR-211	ILMN_1370169	PDE4A
rno-miR-211	ILMN_1353078	PDE4B
rno-miR-211	ILMN_1358331	PPIC
rno-miR-211	ILMN_1371138	PTCH1
rno-miR-211	ILMN_1368019	PTPN3
rno-miR-211	ILMN_1374522	RAMP1
rno-miR-211	ILMN_1372757	RASSF10
rno-miR-211	ILMN_1362111	RELT
rno-miR-211	ILMN_1352018	RGS16
rno-miR-211	ILMN_1355066	SATB2
rno-miR-211	ILMN_1364198	SEC11C
rno-miR-211	ILMN_1365726	SLC19A2
rno-miR-211	ILMN_1358516	TMEM108
rno-miR-205	ILMN_1355677	ABHD17B
rno-miR-205	ILMN_1370876	ANK2
rno-miR-205	ILMN_1365286	AXIN2
rno-miR-205	ILMN_1364929	BAMBI
rno-miR-205	ILMN_1376587	CADM1
rno-miR-205	ILMN_1359468	DHCR24
rno-miR-205	ILMN_1362117	GFRA1
rno-miR-205	ILMN_1374792	GRAMD2
rno-miR-205	ILMN_1358491	GSTM2
rno-miR-205	ILMN_1359104	KDELR3
rno-miR-205	ILMN_1367965	KIF26B
rno-miR-205	ILMN_1650631	LPAR1
rno-miR-205	ILMN_1372909	LSAMP
rno-miR-205	ILMN_1371997	MFNG
rno-miR-205	ILMN_1374791	MTMR10
rno-miR-205	ILMN_1367351	PAPLN
rno-miR-205	ILMN_1358927	RASSF3
rno-miR-205	ILMN_1370224	RCBTB1
rno-miR-205	ILMN_1370453	RHPN2
rno-miR-205	ILMN_1368903	RPL31
rno-miR-205	ILMN_1355066	SATB2
rno-miR-205	ILMN_1376732	SCRN2
rno-miR-205	ILMN_1367137	SGMS1
rno-miR-205	ILMN_1365726	SLC19A2
rno-miR-205	ILMN_1369680	SLC30A7
rno-miR-205	ILMN_1357231	TNFAIP8
rno-miR-205	ILMN_1364280	UBFD1
rno-miR-205	ILMN_1371299	WWC1
rno-miR-210	ILMN_1352628	ATP2B3
rno-miR-210	ILMN_1351883	CHRM3
rno-miR-210	ILMN_1348904	CNKSR2
rno-miR-210	ILMN_1351803	COG6
rno-miR-210	ILMN_1375225	DSG1
rno-miR-210	ILMN_1362847	ENOX2
rno-miR-210	ILMN_1362255	ERP27
rno-miR-210	ILMN_1350185	RAPH1
rno-miR-210	ILMN_1376527	SLC8A3
rno-miR-210	ILMN_1349419	STMN1
rno-miR-210	ILMN_1358516	TMEM108
rno-miR-210	ILMN_1374608	TRIB1
rno-miR-210*	ILMN_1364746	ABHD6
rno-miR-210*	ILMN_1365343	BAIAP2
rno-miR-210*	ILMN_1355676	C9orf85
rno-miR-210*	ILMN_1371928	CC2D1B
rno-miR-210*	ILMN_1348904	CNKSR2
rno-miR-210*	ILMN_1368109	DDX21
rno-miR-210*	ILMN_1355796	EFNB3
rno-miR-210*	ILMN_1362847	ENOX2
rno-miR-210*	ILMN_1363372	ETS2
rno-miR-210*	ILMN_1376629	FKBP5
rno-miR-210*	ILMN_1351599	GAL3ST4
rno-miR-210*	ILMN_1365996	GGA2
rno-miR-210*	ILMN_1350459	KIT
rno-miR-210*	ILMN_1352539	LHX6
rno-miR-210*	ILMN_1363003	LRP8
rno-miR-210*	ILMN_1365512	NGFR
rno-miR-210*	ILMN_1350031	PCSK6
rno-miR-210*	ILMN_1375568	PDIA6
rno-miR-210*	ILMN_1348866	QDPR
rno-miR-210*	ILMN_1370453	RHPN2
rno-miR-210*	ILMN_1355800	RTN4IP1
rno-miR-210*	ILMN_1362923	SCRN1
rno-miR-210*	ILMN_1369680	SLC30A7
rno-miR-210*	ILMN_1358848	SLC38A3
rno-miR-210*	ILMN_1352224	TAF1A
rno-miR-210*	ILMN_1376552	TIA1
rno-miR-210*	ILMN_1361387	TRIM45
rno-miR-210*	ILMN_1353834	VIPR2
rno-miR-210*	ILMN_1351701	ZNF761
rno-miR-212*	ILMN_1371138	PTCH1
rno-miR-214	ILMN_1354676	ACPP
rno-miR-214	ILMN_1365287	ADGB
rno-miR-214	ILMN_1370981	AKAP12
rno-miR-214	ILMN_1369047	ANKS6
rno-miR-214	ILMN_1369608	BCL11B
rno-miR-214	ILMN_1356614	BMP2
rno-miR-214	ILMN_1372487	CACFD1
rno-miR-214	ILMN_1376587	CADM1
rno-miR-214	ILMN_1353118	CALN1
rno-miR-214	ILMN_1374230	CDC42SE1
rno-miR-214	ILMN_1352135	CEACAM4
rno-miR-214	ILMN_1354311	CHRNA10
rno-miR-214	ILMN_1348904	CNKSR2
rno-miR-214	ILMN_1362457	DLGAP1
rno-miR-214	ILMN_1359581	DNM1
rno-miR-214	ILMN_1367459	ERP29
rno-miR-214	ILMN_1372451	FAM46A
rno-miR-214	ILMN_1351782	FAM84A
rno-miR-214	ILMN_1365941	FGF16
rno-miR-214	ILMN_1376629	FKBP5
rno-miR-214	ILMN_1362117	GFRA1
rno-miR-214	ILMN_1371475	GMPR
rno-miR-214	ILMN_1650785	GNAO1
rno-miR-214	ILMN_1354788	JAG1
rno-miR-214	ILMN_1359113	KIFC3
rno-miR-214	ILMN_1352539	LHX6
rno-miR-214	ILMN_1363003	LRP8
rno-miR-214	ILMN_1369336	NCS1
rno-miR-214	ILMN_1365512	NGFR
rno-miR-214	ILMN_1361040	OSTC
rno-miR-214	ILMN_1370169	PDE4A
rno-miR-214	ILMN_1367443	PDPN
rno-miR-214	ILMN_1376553	PHACTR3
rno-miR-214	ILMN_1365969	PHF21A
rno-miR-214	ILMN_1366592	PIK3AP1
rno-miR-214	ILMN_1363662	PLK4
rno-miR-214	ILMN_1376241	RAB34
rno-miR-214	ILMN_1352018	RGS16
rno-miR-214	ILMN_1355104	RMND5B
rno-miR-214	ILMN_1364633	SH3BP4
rno-miR-214	ILMN_1376452	SNX11
rno-miR-214	ILMN_1369955	TMEM132E
rno-miR-214	ILMN_1357231	TNFAIP8
rno-miR-214	ILMN_1360516	TRIM59
rno-miR-214	ILMN_1365069	TUBA8
rno-miR-214	ILMN_1351962	VANGL2
rno-miR-214	ILMN_1360659	WISP1
rno-miR-214	ILMN_1373017	XBP1
rno-miR-216a	ILMN_1355677	ABHD17B
rno-miR-216a	ILMN_1367248	ARL3
[truncated: 2,914 more rows]
