# Supplementary material for: Genome-wide analysis of miRNA and mRNA transcriptomes during amelogenesis
Source: BMC Genomics. 2014 Nov 19;15(1):998. doi: 10.1186/1471-2164-15-998 (PMC4254193; doi:10.1186/1471-2164-15-998)
Supplement: Supplementary file 10 — Additional file 10: Up-regualted miRNAs at maturation-stage tooth development relative secretory-stage (FC > 5) and their predicted gene targets expressed in the same direction. (XLSX 11 KB) [file 12864_2014_6698_MOESM10_ESM.xlsx]

## Sheet: Additional File 7
Additional File 7. Up-regualted miRNAs at maturation-stage tooth development relative secretory-stage (FC>5) and their predicted gene targets expressed in the same direction
Gene symbol	Fold change (microarray)	Predicted miRNA regulator(s)	Fold change (miRNA qPCR array)
ADORA2B	5.3	rno-miR-27a	2
AK4	5.7	rno-miR-218a/27a/31/488/9	4.0/2.0/9.5/6.9/10.0
ANPEP	6.9	rno-miR-351/384-5p	2.2/19.2
ARG1	30.6	rno-miR-218a	4
BCL6	5.1	rno-miR-384-5p/9	19.2/10.0
CA2	12.2	rno-miR-218a/9	4.0/10.0
CCK	76.4	rno-miR-146b	2.2
CLCA2	6.8	rno-miR-9	10
CLDN10	6.6	rno-702-5p	2.6
CNNM2	5.1	rno-miR-9	10
CSRP1	7.1	rno-miR-31	9.5
CTRC	20.5	rno-miR-137	14.1
CX3CL1	15.6	rno-miR-384-3p	11.3
EMB	8.8	rno-miR-702-5p/9	2.6/10.0
GCH1	5	rno-miR-27a/9	2.0/10.0
GPR155	20.3	rno-miR-223	2.6
JUNB	5.8	rno-miR-384-5p	19.2
KLF5	9.3	rno-miR-21/9	5.2/10.0
LBP	21.5	rno-miR-146b	2.2
LRP3	5	rno-miR-351	2.2
MBOAT2	8	rno-miR-137/31	14.1/9.5
MMP9	8.1	rno-miR-132	4.2
MMP13	10.5	rno-miR-27a/325-5p	2.0/6.9
NR2F6	10.4	rno-miR-27a	2
NRIP3	16.6	rno-miR-146b/31/488	2.2/9.5/6.9
RCAN1	14.1	rno-miR-146b	2.2
RRAS2	6.4	rno-miR-223	2.6
SLC1A1	46.7	rno-miR-146b/9	2.2/10.0
SLC6A8	5.6	rno-miR-137	14.1
SLC24A4	33.9	rno-miR-218a/27a	4.0/2.0
SLC26A1	39.8	rno-miR-218a	4
SLC26A6	5.4	rno-miR-351	2.2
SLC26A7	7.8	rno-miR-132/223/31	4.2/2.6/9.5
SNAP25	20.7	rno-miR-27a	2
SORD	7.1	rno-miR-351	2.2
TFRC	28.6	rno-miR-31/325-5p/9	9.5/6.9/10.0
TGFA	7.3	rno-miR-137	14.1
TIMP3	10.8	rno-miR-21/384-3p/384-5p	5.2/11.3/19.2
TNFAIP8L3	5.2	rno-miR-351	2.2
TNFRSF12A	7.5	rno-miR-702-5p	2.6
USP2	7.4	rno-miR-351/384-5p	2.2/19.2
