# Supplementary material for: Genome-wide analysis of miRNA and mRNA transcriptomes during amelogenesis
Source: BMC Genomics. 2014 Nov 19;15(1):998. doi: 10.1186/1471-2164-15-998 (PMC4254193; doi:10.1186/1471-2164-15-998)
Supplement: Supplementary file 11 — Additional file 11: Gene Ontology analysis of the 330 up-regulated transcripts (maturation relative to secretory) that are predicted to be regulated by the 20 down-regulated miRNAs (maturation relative to secretory). (XLSX 987 KB) [file 12864_2014_6698_MOESM11_ESM.xlsx]

## Sheet: Additional File 8
Additional File 8. Gene Ontology analysis of the 330 up-regulated transcripts (maturation relative to secretory) that are predicted to be regulated by the 20 down-regulated miRNAs (maturation relative to secretory)
Database:biological process Name:cellular response to organic substance ID:GO:0071310
C=1129; O=57; E=22.07; R=2.58; rawP=2.07e-11; adjP=2.12e-08
Index	Gene Symbol	Gene Name	EntrezGene
1	PTAFR	platelet-activating factor receptor	5724
2	FOXO1	forkhead box O1	2308
3	LCN2	lipocalin 2	3934
4	CX3CL1	chemokine (C-X3-C motif) ligand 1	6376
5	SOD2	superoxide dismutase 2, mitochondrial	6648
6	ADIPOR2	adiponectin receptor 2	79602
7	AQP1	aquaporin 1 (Colton blood group)	358
8	ITPR2	inositol 1,4,5-trisphosphate receptor, type 2	3709
9	IP6K2	inositol hexakisphosphate kinase 2	51447
10	ST3GAL6	ST3 beta-galactoside alpha-2,3-sialyltransferase 6	10402
11	CFTR	cystic fibrosis transmembrane conductance regulator (ATP-binding cassette sub-family C, member 7)	1080
12	IL1B	interleukin 1, beta	3553
13	WNT5A	wingless-type MMTV integration site family, member 5A	7474
14	CTSS	cathepsin S	1520
15	PTPN1	protein tyrosine phosphatase, non-receptor type 1	5770
16	UBE2L6	ubiquitin-conjugating enzyme E2L 6	9246
17	TNFSF11	tumor necrosis factor (ligand) superfamily, member 11	8600
18	CCR1	chemokine (C-C motif) receptor 1	1230
19	IGF1R	insulin-like growth factor 1 receptor	3480
20	FCGR1A	Fc fragment of IgG, high affinity Ia, receptor (CD64)	2209
21	CDH13	cadherin 13, H-cadherin (heart)	1012
22	STAT3	signal transducer and activator of transcription 3 (acute-phase response factor)	6774
23	ATP6V1E1	ATPase, H+ transporting, lysosomal 31kDa, V1 subunit E1	529
24	PDGFRB	platelet-derived growth factor receptor, beta polypeptide	5159
25	INHBA	inhibin, beta A	3624
26	SULF2	sulfatase 2	55959
27	NOS3	nitric oxide synthase 3 (endothelial cell)	4846
28	P2RY2	purinergic receptor P2Y, G-protein coupled, 2	5029
29	SOCS5	suppressor of cytokine signaling 5	9655
30	FZD1	frizzled family receptor 1	8321
31	PAK1	p21 protein (Cdc42/Rac)-activated kinase 1	5058
32	KANK1	KN motif and ankyrin repeat domains 1	23189
33	CLEC7A	C-type lectin domain family 7, member A	64581
34	ATP6V0A1	ATPase, H+ transporting, lysosomal V0 subunit a1	535
35	ATF3	activating transcription factor 3	467
36	IL6R	interleukin 6 receptor	3570
37	VEGFA	vascular endothelial growth factor A	7422
38	FOS	FBJ murine osteosarcoma viral oncogene homolog	2353
39	EGR2	early growth response 2	1959
40	DUOX1	dual oxidase 1	53905
41	CD68	CD68 molecule	968
42	PRKAG2	protein kinase, AMP-activated, gamma 2 non-catalytic subunit	51422
43	KPNA3	karyopherin alpha 3 (importin alpha 4)	3839
44	HIF1A	hypoxia inducible factor 1, alpha subunit (basic helix-loop-helix transcription factor)	3091
45	ACVRL1	activin A receptor type II-like 1	94
46	RYR3	ryanodine receptor 3	6263
47	TNFRSF1A	tumor necrosis factor receptor superfamily, member 1A	7132
48	FGF7	fibroblast growth factor 7	2252
49	VCAM1	vascular cell adhesion molecule 1	7412
50	ATP6V1C1	ATPase, H+ transporting, lysosomal 42kDa, V1 subunit C1	528
51	EHD4	EH-domain containing 4	30844
52	IL1RL1	interleukin 1 receptor-like 1	9173
53	MYD88	myeloid differentiation primary response gene (88)	4615
54	GAB1	GRB2-associated binding protein 1	2549
55	MME	membrane metallo-endopeptidase	4311
56	NFE2L2	nuclear factor (erythroid-derived 2)-like 2	4780
57	IBSP	integrin-binding sialoprotein	3381
Database:biological process Name:response to organic substance ID:GO:0010033
C=1818; O=75; E=35.54; R=2.11; rawP=1.29e-10; adjP=6.62e-08
Index	Gene Symbol	Gene Name	EntrezGene
1	PTAFR	platelet-activating factor receptor	5724
2	CCL19	chemokine (C-C motif) ligand 19	6363
3	LCN2	lipocalin 2	3934
4	CX3CL1	chemokine (C-X3-C motif) ligand 1	6376
5	SOD2	superoxide dismutase 2, mitochondrial	6648
6	AQP1	aquaporin 1 (Colton blood group)	358
7	ITPR2	inositol 1,4,5-trisphosphate receptor, type 2	3709
8	ST3GAL6	ST3 beta-galactoside alpha-2,3-sialyltransferase 6	10402
9	IL1B	interleukin 1, beta	3553
10	PLAT	plasminogen activator, tissue	5327
11	SYNJ1	synaptojanin 1	8867
12	WNT5A	wingless-type MMTV integration site family, member 5A	7474
13	IDI1	isopentenyl-diphosphate delta isomerase 1	3422
14	ATP2A2	ATPase, Ca++ transporting, cardiac muscle, slow twitch 2	488
15	FCGR1A	Fc fragment of IgG, high affinity Ia, receptor (CD64)	2209
16	CDH13	cadherin 13, H-cadherin (heart)	1012
17	MMP14	matrix metallopeptidase 14 (membrane-inserted)	4323
18	KRT19	keratin 19	3880
19	ATP6V1E1	ATPase, H+ transporting, lysosomal 31kDa, V1 subunit E1	529
20	PDGFRB	platelet-derived growth factor receptor, beta polypeptide	5159
21	SULF2	sulfatase 2	55959
22	FZD1	frizzled family receptor 1	8321
23	ATP6V0A1	ATPase, H+ transporting, lysosomal V0 subunit a1	535
24	ATF3	activating transcription factor 3	467
25	VEGFA	vascular endothelial growth factor A	7422
26	EGR2	early growth response 2	1959
27	DUOX1	dual oxidase 1	53905
28	CD68	CD68 molecule	968
29	KPNA3	karyopherin alpha 3 (importin alpha 4)	3839
30	RYR3	ryanodine receptor 3	6263
31	TNFRSF1A	tumor necrosis factor receptor superfamily, member 1A	7132
32	FGF7	fibroblast growth factor 7	2252
33	VCAM1	vascular cell adhesion molecule 1	7412
34	IL1RL1	interleukin 1 receptor-like 1	9173
35	GAB1	GRB2-associated binding protein 1	2549
36	CDKN2B	cyclin-dependent kinase inhibitor 2B (p15, inhibits CDK4)	1030
37	FOXO1	forkhead box O1	2308
38	ADIPOR2	adiponectin receptor 2	79602
39	IP6K2	inositol hexakisphosphate kinase 2	51447
40	CFTR	cystic fibrosis transmembrane conductance regulator (ATP-binding cassette sub-family C, member 7)	1080
41	TFRC	transferrin receptor (p90, CD71)	7037
42	SLC34A2	solute carrier family 34 (sodium phosphate), member 2	10568
43	CTSS	cathepsin S	1520
44	PTPN1	protein tyrosine phosphatase, non-receptor type 1	5770
45	TNFSF11	tumor necrosis factor (ligand) superfamily, member 11	8600
46	UBE2L6	ubiquitin-conjugating enzyme E2L 6	9246
47	CCR1	chemokine (C-C motif) receptor 1	1230
48	IGF1R	insulin-like growth factor 1 receptor	3480
49	CITED2	Cbp/p300-interacting transactivator, with Glu/Asp-rich carboxy-terminal domain, 2	10370
50	STAT3	signal transducer and activator of transcription 3 (acute-phase response factor)	6774
51	AGL	amylo-alpha-1, 6-glucosidase, 4-alpha-glucanotransferase	178
52	INHBA	inhibin, beta A	3624
53	SOCS5	suppressor of cytokine signaling 5	9655
54	P2RY2	purinergic receptor P2Y, G-protein coupled, 2	5029
55	NOS3	nitric oxide synthase 3 (endothelial cell)	4846
56	KANK1	KN motif and ankyrin repeat domains 1	23189
57	FADS1	fatty acid desaturase 1	3992
58	PAK1	p21 protein (Cdc42/Rac)-activated kinase 1	5058
59	CLEC7A	C-type lectin domain family 7, member A	64581
60	STS	steroid sulfatase (microsomal), isozyme S	412
61	ACSL3	acyl-CoA synthetase long-chain family member 3	2181
62	AK4	adenylate kinase 4	205
63	IL6R	interleukin 6 receptor	3570
64	FOS	FBJ murine osteosarcoma viral oncogene homolog	2353
65	PRKAG2	protein kinase, AMP-activated, gamma 2 non-catalytic subunit	51422
66	HIF1A	hypoxia inducible factor 1, alpha subunit (basic helix-loop-helix transcription factor)	3091
67	ACVRL1	activin A receptor type II-like 1	94
68	PCSK1	proprotein convertase subtilisin/kexin type 1	5122
69	GCH1	GTP cyclohydrolase 1	2643
70	ATP6V1C1	ATPase, H+ transporting, lysosomal 42kDa, V1 subunit C1	528
71	MYD88	myeloid differentiation primary response gene (88)	4615
72	EHD4	EH-domain containing 4	30844
73	NFE2L2	nuclear factor (erythroid-derived 2)-like 2	4780
74	MME	membrane metallo-endopeptidase	4311
75	IBSP	integrin-binding sialoprotein	3381
Database:biological process Name:ion transport ID:GO:0006811
C=969; O=49; E=18.94; R=2.59; rawP=6.55e-10; adjP=1.34e-07
Index	Gene Symbol	Gene Name	EntrezGene
1	PINK1	PTEN induced putative kinase 1	65018
2	FCER1G	Fc fragment of IgE, high affinity I, receptor for; gamma polypeptide	2207
3	CCL19	chemokine (C-C motif) ligand 19	6363
4	LCN2	lipocalin 2	3934
5	AQP1	aquaporin 1 (Colton blood group)	358
6	SLC26A1	solute carrier family 26 (sulfate transporter), member 1	10861
7	SLC6A8	solute carrier family 6 (neurotransmitter transporter, creatine), member 8	6535
8	CFTR	cystic fibrosis transmembrane conductance regulator (ATP-binding cassette sub-family C, member 7)	1080
9	IL1B	interleukin 1, beta	3553
10	SLCO3A1	solute carrier organic anion transporter family, member 3A1	28232
11	SLC1A1	solute carrier family 1 (neuronal/epithelial high affinity glutamate transporter, system Xag), member 1	6505
12	TFRC	transferrin receptor (p90, CD71)	7037
13	SLC34A2	solute carrier family 34 (sodium phosphate), member 2	10568
14	CUL5	cullin 5	8065
15	TNFSF11	tumor necrosis factor (ligand) superfamily, member 11	8600
16	CCR1	chemokine (C-C motif) receptor 1	1230
17	SLC9A3R1	solute carrier family 9, subfamily A (NHE3, cation proton antiporter 3), member 3 regulator 1	9368
18	ATP2A2	ATPase, Ca++ transporting, cardiac muscle, slow twitch 2	488
19	KCNN4	potassium intermediate/small conductance calcium-activated channel, subfamily N, member 4	3783
20	SLC16A6	solute carrier family 16, member 6 (monocarboxylic acid transporter 7)	9120
21	SLC6A14	solute carrier family 6 (amino acid transporter), member 14	11254
22	KCNS3	potassium voltage-gated channel, delayed-rectifier, subfamily S, member 3	3790
23	CNNM2	cyclin M2	54805
24	STIM2	stromal interaction molecule 2	57620
25	SIK1	salt-inducible kinase 1	150094
26	ATP6V1E1	ATPase, H+ transporting, lysosomal 31kDa, V1 subunit E1	529
27	PDGFRB	platelet-derived growth factor receptor, beta polypeptide	5159
28	CHP1	calcineurin-like EF hand protein 1	11261
29	ENPP3	ectonucleotide pyrophosphatase/phosphodiesterase 3	5169
30	NOS3	nitric oxide synthase 3 (endothelial cell)	4846
31	P2RY2	purinergic receptor P2Y, G-protein coupled, 2	5029
32	SLC22A5	solute carrier family 22 (organic cation/carnitine transporter), member 5	6584
33	SLC36A1	solute carrier family 36 (proton/amino acid symporter), member 1	206358
34	SLC38A1	solute carrier family 38, member 1	81539
35	ATP6V0A1	ATPase, H+ transporting, lysosomal V0 subunit a1	535
36	RELN	reelin	5649
37	SLC11A2	solute carrier family 11 (proton-coupled divalent metal ion transporters), member 2	4891
38	SNAP25	synaptosomal-associated protein, 25kDa	6616
39	SLC23A2	solute carrier family 23 (nucleobase transporters), member 2	9962
40	SLC6A6	solute carrier family 6 (neurotransmitter transporter, taurine), member 6	6533
41	SLC25A15	solute carrier family 25 (mitochondrial carrier; ornithine transporter) member 15	10166
42	PRKAG2	protein kinase, AMP-activated, gamma 2 non-catalytic subunit	51422
43	SLC26A7	solute carrier family 26, member 7	115111
44	SLC4A4	solute carrier family 4, sodium bicarbonate cotransporter, member 4	8671
45	SLC24A4	solute carrier family 24 (sodium/potassium/calcium exchanger), member 4	123041
46	RYR3	ryanodine receptor 3	6263
47	ATP1B2	ATPase, Na+/K+ transporting, beta 2 polypeptide	482
48	ATP1B3	ATPase, Na+/K+ transporting, beta 3 polypeptide	483
49	ATP6V1C1	ATPase, H+ transporting, lysosomal 42kDa, V1 subunit C1	528
Database:biological process Name:cellular response to chemical stimulus ID:GO:0070887
C=1547; O=66; E=30.24; R=2.18; rawP=5.93e-10; adjP=1.34e-07
Index	Gene Symbol	Gene Name	EntrezGene
1	RHOG	ras homolog family member G	391
2	PTAFR	platelet-activating factor receptor	5724
3	FCER1G	Fc fragment of IgE, high affinity I, receptor for; gamma polypeptide	2207
4	EPAS1	endothelial PAS domain protein 1	2034
5	CCL19	chemokine (C-C motif) ligand 19	6363
6	LCN2	lipocalin 2	3934
7	CX3CL1	chemokine (C-X3-C motif) ligand 1	6376
8	SOD2	superoxide dismutase 2, mitochondrial	6648
9	AQP1	aquaporin 1 (Colton blood group)	358
10	ITPR2	inositol 1,4,5-trisphosphate receptor, type 2	3709
11	ST3GAL6	ST3 beta-galactoside alpha-2,3-sialyltransferase 6	10402
12	IL1B	interleukin 1, beta	3553
13	WNT5A	wingless-type MMTV integration site family, member 5A	7474
14	FCGR1A	Fc fragment of IgG, high affinity Ia, receptor (CD64)	2209
15	CDH13	cadherin 13, H-cadherin (heart)	1012
16	ATP6V1E1	ATPase, H+ transporting, lysosomal 31kDa, V1 subunit E1	529
17	PDGFRB	platelet-derived growth factor receptor, beta polypeptide	5159
18	SULF2	sulfatase 2	55959
19	FZD1	frizzled family receptor 1	8321
20	ATP6V0A1	ATPase, H+ transporting, lysosomal V0 subunit a1	535
21	SLC11A2	solute carrier family 11 (proton-coupled divalent metal ion transporters), member 2	4891
22	ATF3	activating transcription factor 3	467
23	VEGFA	vascular endothelial growth factor A	7422
24	EGR2	early growth response 2	1959
25	CXADR	coxsackie virus and adenovirus receptor	1525
26	DUOX1	dual oxidase 1	53905
27	CD68	CD68 molecule	968
28	KPNA3	karyopherin alpha 3 (importin alpha 4)	3839
29	RYR3	ryanodine receptor 3	6263
30	TNFRSF1A	tumor necrosis factor receptor superfamily, member 1A	7132
31	FGF7	fibroblast growth factor 7	2252
32	VCAM1	vascular cell adhesion molecule 1	7412
33	IL1RL1	interleukin 1 receptor-like 1	9173
34	GAB1	GRB2-associated binding protein 1	2549
35	CDKN2B	cyclin-dependent kinase inhibitor 2B (p15, inhibits CDK4)	1030
36	FOXO1	forkhead box O1	2308
37	ADIPOR2	adiponectin receptor 2	79602
38	IP6K2	inositol hexakisphosphate kinase 2	51447
39	CFTR	cystic fibrosis transmembrane conductance regulator (ATP-binding cassette sub-family C, member 7)	1080
40	SOD3	superoxide dismutase 3, extracellular	6649
41	TNFSF11	tumor necrosis factor (ligand) superfamily, member 11	8600
42	UBE2L6	ubiquitin-conjugating enzyme E2L 6	9246
43	PTPN1	protein tyrosine phosphatase, non-receptor type 1	5770
44	CTSS	cathepsin S	1520
45	IGF1R	insulin-like growth factor 1 receptor	3480
46	CCR1	chemokine (C-C motif) receptor 1	1230
47	STAT3	signal transducer and activator of transcription 3 (acute-phase response factor)	6774
48	INHBA	inhibin, beta A	3624
49	SOCS5	suppressor of cytokine signaling 5	9655
50	P2RY2	purinergic receptor P2Y, G-protein coupled, 2	5029
51	NOS3	nitric oxide synthase 3 (endothelial cell)	4846
52	KANK1	KN motif and ankyrin repeat domains 1	23189
53	PAK1	p21 protein (Cdc42/Rac)-activated kinase 1	5058
54	CLEC7A	C-type lectin domain family 7, member A	64581
55	IL6R	interleukin 6 receptor	3570
56	FOS	FBJ murine osteosarcoma viral oncogene homolog	2353
57	PRKAG2	protein kinase, AMP-activated, gamma 2 non-catalytic subunit	51422
58	AGTR1	angiotensin II receptor, type 1	185
59	ACVRL1	activin A receptor type II-like 1	94
60	HIF1A	hypoxia inducible factor 1, alpha subunit (basic helix-loop-helix transcription factor)	3091
61	ATP6V1C1	ATPase, H+ transporting, lysosomal 42kDa, V1 subunit C1	528
62	MYD88	myeloid differentiation primary response gene (88)	4615
63	EHD4	EH-domain containing 4	30844
64	NFE2L2	nuclear factor (erythroid-derived 2)-like 2	4780
65	MME	membrane metallo-endopeptidase	4311
66	IBSP	integrin-binding sialoprotein	3381
Database:biological process Name:regulation of localization ID:GO:0032879
C=1327; O=60; E=25.94; R=2.31; rawP=4.74e-10; adjP=1.34e-07
Index	Gene Symbol	Gene Name	EntrezGene
1	RHOG	ras homolog family member G	391
2	PTP4A1	protein tyrosine phosphatase type IVA, member 1	7803
3	PINK1	PTEN induced putative kinase 1	65018
4	FCER1G	Fc fragment of IgE, high affinity I, receptor for; gamma polypeptide	2207
5	CCL19	chemokine (C-C motif) ligand 19	6363
6	TP53INP1	tumor protein p53 inducible nuclear protein 1	94241
7	CX3CL1	chemokine (C-X3-C motif) ligand 1	6376
8	AQP1	aquaporin 1 (Colton blood group)	358
9	ITPR2	inositol 1,4,5-trisphosphate receptor, type 2	3709
10	IL1B	interleukin 1, beta	3553
11	SYNJ1	synaptojanin 1	8867
12	WNT5A	wingless-type MMTV integration site family, member 5A	7474
13	SNAP91	synaptosomal-associated protein, 91kDa homolog (mouse)	9892
14	CHD7	chromodomain helicase DNA binding protein 7	55636
15	PTPN1	protein tyrosine phosphatase, non-receptor type 1	5770
16	TNFSF11	tumor necrosis factor (ligand) superfamily, member 11	8600
17	CCR1	chemokine (C-C motif) receptor 1	1230
18	SLC9A3R1	solute carrier family 9, subfamily A (NHE3, cation proton antiporter 3), member 3 regulator 1	9368
19	IGF1R	insulin-like growth factor 1 receptor	3480
20	PLAU	plasminogen activator, urokinase	5328
21	RALB	v-ral simian leukemia viral oncogene homolog B (ras related; GTP binding protein)	5899
22	KCNN4	potassium intermediate/small conductance calcium-activated channel, subfamily N, member 4	3783
23	DSG2	desmoglein 2	1829
24	CDH13	cadherin 13, H-cadherin (heart)	1012
25	BCL6	B-cell CLL/lymphoma 6	604
26	MMP14	matrix metallopeptidase 14 (membrane-inserted)	4323
27	KCNS3	potassium voltage-gated channel, delayed-rectifier, subfamily S, member 3	3790
28	STIM2	stromal interaction molecule 2	57620
29	CITED2	Cbp/p300-interacting transactivator, with Glu/Asp-rich carboxy-terminal domain, 2	10370
30	SIK1	salt-inducible kinase 1	150094
31	PDGFRB	platelet-derived growth factor receptor, beta polypeptide	5159
32	INHBA	inhibin, beta A	3624
33	CHP1	calcineurin-like EF hand protein 1	11261
34	NOS3	nitric oxide synthase 3 (endothelial cell)	4846
35	P2RY2	purinergic receptor P2Y, G-protein coupled, 2	5029
36	FZD1	frizzled family receptor 1	8321
37	KANK1	KN motif and ankyrin repeat domains 1	23189
38	UNC5C	unc-5 homolog C (C. elegans)	8633
39	TNK2	tyrosine kinase, non-receptor, 2	10188
40	CLEC7A	C-type lectin domain family 7, member A	64581
41	PTPRU	protein tyrosine phosphatase, receptor type, U	10076
42	SNAI1	snail homolog 1 (Drosophila)	6615
43	ACSL3	acyl-CoA synthetase long-chain family member 3	2181
44	RANGAP1	Ran GTPase activating protein 1	5905
45	RELN	reelin	5649
46	SNAP25	synaptosomal-associated protein, 25kDa	6616
47	IL6R	interleukin 6 receptor	3570
48	VEGFA	vascular endothelial growth factor A	7422
49	LCP1	lymphocyte cytosolic protein 1 (L-plastin)	3936
50	PRKAG2	protein kinase, AMP-activated, gamma 2 non-catalytic subunit	51422
51	AGTR1	angiotensin II receptor, type 1	185
52	HIF1A	hypoxia inducible factor 1, alpha subunit (basic helix-loop-helix transcription factor)	3091
53	ACVRL1	activin A receptor type II-like 1	94
54	PCSK1	proprotein convertase subtilisin/kexin type 1	5122
55	CSF1	colony stimulating factor 1 (macrophage)	1435
56	TNFRSF1A	tumor necrosis factor receptor superfamily, member 1A	7132
57	FGF7	fibroblast growth factor 7	2252
58	EHD4	EH-domain containing 4	30844
59	IL1RL1	interleukin 1 receptor-like 1	9173
60	GAB1	GRB2-associated binding protein 1	2549
Database:biological process Name:response to wounding ID:GO:0009611
C=1109; O=53; E=21.68; R=2.44; rawP=8.82e-10; adjP=1.51e-07
Index	Gene Symbol	Gene Name	EntrezGene
1	RHOG	ras homolog family member G	391
2	PTAFR	platelet-activating factor receptor	5724
3	CFH	complement factor H	3075
4	FCER1G	Fc fragment of IgE, high affinity I, receptor for; gamma polypeptide	2207
5	FN1	fibronectin 1	2335
6	CCL19	chemokine (C-C motif) ligand 19	6363
7	INPP5D	inositol polyphosphate-5-phosphatase, 145kDa	3635
8	CX3CL1	chemokine (C-X3-C motif) ligand 1	6376
9	SOD2	superoxide dismutase 2, mitochondrial	6648
10	SEMA7A	semaphorin 7A, GPI membrane anchor (John Milton Hagen blood group)	8482
11	ITPR2	inositol 1,4,5-trisphosphate receptor, type 2	3709
12	IL1B	interleukin 1, beta	3553
13	PLAT	plasminogen activator, tissue	5327
14	TFRC	transferrin receptor (p90, CD71)	7037
15	WNT5A	wingless-type MMTV integration site family, member 5A	7474
16	PLEK	pleckstrin	5341
17	FMOD	fibromodulin	2331
18	PTPN1	protein tyrosine phosphatase, non-receptor type 1	5770
19	TNFSF11	tumor necrosis factor (ligand) superfamily, member 11	8600
20	CCR1	chemokine (C-C motif) receptor 1	1230
21	PLAU	plasminogen activator, urokinase	5328
22	ATP2A2	ATPase, Ca++ transporting, cardiac muscle, slow twitch 2	488
23	SCUBE1	signal peptide, CUB domain, EGF-like 1	80274
24	EHD3	EH-domain containing 3	30845
25	BCL6	B-cell CLL/lymphoma 6	604
26	IL17RA	interleukin 17 receptor A	23765
27	STAT3	signal transducer and activator of transcription 3 (acute-phase response factor)	6774
28	SCG3	secretogranin III	29106
29	NOS3	nitric oxide synthase 3 (endothelial cell)	4846
30	P2RY2	purinergic receptor P2Y, G-protein coupled, 2	5029
31	PAK1	p21 protein (Cdc42/Rac)-activated kinase 1	5058
32	KANK1	KN motif and ankyrin repeat domains 1	23189
33	VAV3	vav 3 guanine nucleotide exchange factor	10451
34	CLEC7A	C-type lectin domain family 7, member A	64581
35	IL6R	interleukin 6 receptor	3570
36	VEGFA	vascular endothelial growth factor A	7422
37	FOS	FBJ murine osteosarcoma viral oncogene homolog	2353
38	CXADR	coxsackie virus and adenovirus receptor	1525
39	SBNO2	strawberry notch homolog 2 (Drosophila)	22904
40	AGTR1	angiotensin II receptor, type 1	185
41	HIF1A	hypoxia inducible factor 1, alpha subunit (basic helix-loop-helix transcription factor)	3091
42	ACVRL1	activin A receptor type II-like 1	94
43	PCSK1	proprotein convertase subtilisin/kexin type 1	5122
44	CSF1	colony stimulating factor 1 (macrophage)	1435
45	TNFRSF1A	tumor necrosis factor receptor superfamily, member 1A	7132
46	VWF	von Willebrand factor	7450
47	FGF7	fibroblast growth factor 7	2252
48	ATP1B2	ATPase, Na+/K+ transporting, beta 2 polypeptide	482
49	VCAM1	vascular cell adhesion molecule 1	7412
50	ATP1B3	ATPase, Na+/K+ transporting, beta 3 polypeptide	483
51	IL1RL1	interleukin 1 receptor-like 1	9173
52	MYD88	myeloid differentiation primary response gene (88)	4615
53	NFE2L2	nuclear factor (erythroid-derived 2)-like 2	4780
Database:biological process Name:regulation of multicellular organismal process ID:GO:0051239
C=1772; O=70; E=34.64; R=2.02; rawP=4.26e-09; adjP=5.46e-07
Index	Gene Symbol	Gene Name	EntrezGene
1	TNFSF13	tumor necrosis factor (ligand) superfamily, member 13	8741
2	FCER1G	Fc fragment of IgE, high affinity I, receptor for; gamma polypeptide	2207
3	EPAS1	endothelial PAS domain protein 1	2034
4	CCL19	chemokine (C-C motif) ligand 19	6363
5	INPP5D	inositol polyphosphate-5-phosphatase, 145kDa	3635
6	CX3CL1	chemokine (C-X3-C motif) ligand 1	6376
7	AQP1	aquaporin 1 (Colton blood group)	358
8	SEMA7A	semaphorin 7A, GPI membrane anchor (John Milton Hagen blood group)	8482
9	FRMD7	FERM domain containing 7	90167
10	IL1B	interleukin 1, beta	3553
11	PLAT	plasminogen activator, tissue	5327
12	SYNJ1	synaptojanin 1	8867
13	WNT5A	wingless-type MMTV integration site family, member 5A	7474
14	CHD7	chromodomain helicase DNA binding protein 7	55636
15	PLEK	pleckstrin	5341
16	ATP2A2	ATPase, Ca++ transporting, cardiac muscle, slow twitch 2	488
17	PLAU	plasminogen activator, urokinase	5328
18	BCL6	B-cell CLL/lymphoma 6	604
19	ECE1	endothelin converting enzyme 1	1889
20	PDGFRB	platelet-derived growth factor receptor, beta polypeptide	5159
21	SULF2	sulfatase 2	55959
22	SLC22A5	solute carrier family 22 (organic cation/carnitine transporter), member 5	6584
23	FZD1	frizzled family receptor 1	8321
24	THRB	thyroid hormone receptor, beta	7068
25	ADM2	adrenomedullin 2	79924
26	SYNGR1	synaptogyrin 1	9145
27	RNF125	ring finger protein 125, E3 ubiquitin protein ligase	54941
28	VEGFA	vascular endothelial growth factor A	7422
29	EGR2	early growth response 2	1959
30	CXADR	coxsackie virus and adenovirus receptor	1525
31	TNFRSF1A	tumor necrosis factor receptor superfamily, member 1A	7132
32	BMP1	bone morphogenetic protein 1	649
33	FGF7	fibroblast growth factor 7	2252
34	RUNX1	runt-related transcription factor 1	861
35	ZC3H8	zinc finger CCCH-type containing 8	84524
36	IL1RL1	interleukin 1 receptor-like 1	9173
37	LZTS1	leucine zipper, putative tumor suppressor 1	11178
38	CDKN2B	cyclin-dependent kinase inhibitor 2B (p15, inhibits CDK4)	1030
39	MEPE	matrix extracellular phosphoglycoprotein	56955
40	PINK1	PTEN induced putative kinase 1	65018
41	FOXO1	forkhead box O1	2308
42	CFTR	cystic fibrosis transmembrane conductance regulator (ATP-binding cassette sub-family C, member 7)	1080
43	BHLHE40	basic helix-loop-helix family, member e40	8553
44	TFRC	transferrin receptor (p90, CD71)	7037
45	TNFSF11	tumor necrosis factor (ligand) superfamily, member 11	8600
46	UBE2L6	ubiquitin-conjugating enzyme E2L 6	9246
47	CCR1	chemokine (C-C motif) receptor 1	1230
48	SLC9A3R1	solute carrier family 9, subfamily A (NHE3, cation proton antiporter 3), member 3 regulator 1	9368
49	DSG2	desmoglein 2	1829
50	IL17RA	interleukin 17 receptor A	23765
51	SIK1	salt-inducible kinase 1	150094
52	CITED2	Cbp/p300-interacting transactivator, with Glu/Asp-rich carboxy-terminal domain, 2	10370
53	STAT3	signal transducer and activator of transcription 3 (acute-phase response factor)	6774
54	INHBA	inhibin, beta A	3624
55	SOCS5	suppressor of cytokine signaling 5	9655
56	P2RY2	purinergic receptor P2Y, G-protein coupled, 2	5029
57	NOS3	nitric oxide synthase 3 (endothelial cell)	4846
58	KANK1	KN motif and ankyrin repeat domains 1	23189
59	CLEC7A	C-type lectin domain family 7, member A	64581
60	SNAI1	snail homolog 1 (Drosophila)	6615
61	RELN	reelin	5649
62	IL6R	interleukin 6 receptor	3570
63	SNAP25	synaptosomal-associated protein, 25kDa	6616
64	ANGPTL4	angiopoietin-like 4	51129
65	AGTR1	angiotensin II receptor, type 1	185
66	HIF1A	hypoxia inducible factor 1, alpha subunit (basic helix-loop-helix transcription factor)	3091
67	ACVRL1	activin A receptor type II-like 1	94
68	CSF1	colony stimulating factor 1 (macrophage)	1435
69	MYD88	myeloid differentiation primary response gene (88)	4615
70	NFE2L2	nuclear factor (erythroid-derived 2)-like 2	4780
Database:biological process Name:regulation of biological quality ID:GO:0065008
C=2511; O=89; E=49.09; R=1.81; rawP=3.79e-09; adjP=5.46e-07
Index	Gene Symbol	Gene Name	EntrezGene
1	RHOG	ras homolog family member G	391
2	FCER1G	Fc fragment of IgE, high affinity I, receptor for; gamma polypeptide	2207
3	EPAS1	endothelial PAS domain protein 1	2034
4	CCL19	chemokine (C-C motif) ligand 19	6363
5	LCN2	lipocalin 2	3934
6	INPP5D	inositol polyphosphate-5-phosphatase, 145kDa	3635
7	CX3CL1	chemokine (C-X3-C motif) ligand 1	6376
8	SOD2	superoxide dismutase 2, mitochondrial	6648
9	AQP1	aquaporin 1 (Colton blood group)	358
10	SEMA7A	semaphorin 7A, GPI membrane anchor (John Milton Hagen blood group)	8482
11	ITPR2	inositol 1,4,5-trisphosphate receptor, type 2	3709
12	IL1B	interleukin 1, beta	3553
13	PLAT	plasminogen activator, tissue	5327
14	SYNJ1	synaptojanin 1	8867
15	WNT5A	wingless-type MMTV integration site family, member 5A	7474
16	PLCB3	phospholipase C, beta 3 (phosphatidylinositol-specific)	5331
17	CHD7	chromodomain helicase DNA binding protein 7	55636
18	PLEK	pleckstrin	5341
19	GSR	glutathione reductase	2936
20	ATP2A2	ATPase, Ca++ transporting, cardiac muscle, slow twitch 2	488
21	PLAU	plasminogen activator, urokinase	5328
22	BCL6	B-cell CLL/lymphoma 6	604
23	KCNS3	potassium voltage-gated channel, delayed-rectifier, subfamily S, member 3	3790
24	CNNM2	cyclin M2	54805
25	ECE1	endothelin converting enzyme 1	1889
26	TLN2	talin 2	83660
27	ATP6V1E1	ATPase, H+ transporting, lysosomal 31kDa, V1 subunit E1	529
28	SCG3	secretogranin III	29106
29	PDGFRB	platelet-derived growth factor receptor, beta polypeptide	5159
30	CHP1	calcineurin-like EF hand protein 1	11261
31	SLC22A5	solute carrier family 22 (organic cation/carnitine transporter), member 5	6584
32	THRB	thyroid hormone receptor, beta	7068
33	SLC38A1	solute carrier family 38, member 1	81539
34	ADM2	adrenomedullin 2	79924
35	SYNGR1	synaptogyrin 1	9145
36	ATP6V0A1	ATPase, H+ transporting, lysosomal V0 subunit a1	535
37	SLC11A2	solute carrier family 11 (proton-coupled divalent metal ion transporters), member 2	4891
38	VEGFA	vascular endothelial growth factor A	7422
39	EGR2	early growth response 2	1959
40	CXADR	coxsackie virus and adenovirus receptor	1525
41	DUOX1	dual oxidase 1	53905
42	RYR3	ryanodine receptor 3	6263
43	FGF7	fibroblast growth factor 7	2252
44	ATP1B2	ATPase, Na+/K+ transporting, beta 2 polypeptide	482
45	VCAM1	vascular cell adhesion molecule 1	7412
46	ZC3H8	zinc finger CCCH-type containing 8	84524
47	GAS7	growth arrest-specific 7	8522
48	FN1	fibronectin 1	2335
49	FOXO1	forkhead box O1	2308
50	CFTR	cystic fibrosis transmembrane conductance regulator (ATP-binding cassette sub-family C, member 7)	1080
51	BHLHE40	basic helix-loop-helix family, member e40	8553
52	CD7	CD7 molecule	924
53	TFRC	transferrin receptor (p90, CD71)	7037
54	SLC34A2	solute carrier family 34 (sodium phosphate), member 2	10568
55	CUL5	cullin 5	8065
56	PTPN1	protein tyrosine phosphatase, non-receptor type 1	5770
57	TNFSF11	tumor necrosis factor (ligand) superfamily, member 11	8600
58	CCR1	chemokine (C-C motif) receptor 1	1230
59	SLC9A3R1	solute carrier family 9, subfamily A (NHE3, cation proton antiporter 3), member 3 regulator 1	9368
60	IGF1R	insulin-like growth factor 1 receptor	3480
61	SCUBE1	signal peptide, CUB domain, EGF-like 1	80274
62	KCNN4	potassium intermediate/small conductance calcium-activated channel, subfamily N, member 4	3783
63	EHD3	EH-domain containing 3	30845
64	DSG2	desmoglein 2	1829
65	STIM2	stromal interaction molecule 2	57620
66	CITED2	Cbp/p300-interacting transactivator, with Glu/Asp-rich carboxy-terminal domain, 2	10370
67	STAT3	signal transducer and activator of transcription 3 (acute-phase response factor)	6774
68	GAD1	glutamate decarboxylase 1 (brain, 67kDa)	2571
69	INHBA	inhibin, beta A	3624
70	P2RY2	purinergic receptor P2Y, G-protein coupled, 2	5029
71	NOS3	nitric oxide synthase 3 (endothelial cell)	4846
72	KANK1	KN motif and ankyrin repeat domains 1	23189
73	VAV3	vav 3 guanine nucleotide exchange factor	10451
74	RELN	reelin	5649
75	SNAP25	synaptosomal-associated protein, 25kDa	6616
76	LRAT	lecithin retinol acyltransferase (phosphatidylcholine--retinol O-acyltransferase)	9227
77	ANGPTL4	angiopoietin-like 4	51129
78	AGTR1	angiotensin II receptor, type 1	185
79	HIF1A	hypoxia inducible factor 1, alpha subunit (basic helix-loop-helix transcription factor)	3091
80	ACVRL1	activin A receptor type II-like 1	94
81	PCSK1	proprotein convertase subtilisin/kexin type 1	5122
82	CSF1	colony stimulating factor 1 (macrophage)	1435
83	GCH1	GTP cyclohydrolase 1	2643
84	VWF	von Willebrand factor	7450
85	CDC42EP1	CDC42 effector protein (Rho GTPase binding) 1	11135
86	ATP1B3	ATPase, Na+/K+ transporting, beta 3 polypeptide	483
87	ATP6V1C1	ATPase, H+ transporting, lysosomal 42kDa, V1 subunit C1	528
88	MYD88	myeloid differentiation primary response gene (88)	4615
89	NFE2L2	nuclear factor (erythroid-derived 2)-like 2	4780
Database:biological process Name:response to cytokine stimulus ID:GO:0034097
C=506; O=32; E=9.89; R=3.24; rawP=4.82e-09; adjP=5.49e-07
Index	Gene Symbol	Gene Name	EntrezGene
1	CDKN2B	cyclin-dependent kinase inhibitor 2B (p15, inhibits CDK4)	1030
2	PTAFR	platelet-activating factor receptor	5724
3	LCN2	lipocalin 2	3934
4	CX3CL1	chemokine (C-X3-C motif) ligand 1	6376
5	IL6R	interleukin 6 receptor	3570
6	IP6K2	inositol hexakisphosphate kinase 2	51447
7	CFTR	cystic fibrosis transmembrane conductance regulator (ATP-binding cassette sub-family C, member 7)	1080
8	ST3GAL6	ST3 beta-galactoside alpha-2,3-sialyltransferase 6	10402
9	IL1B	interleukin 1, beta	3553
10	FOS	FBJ murine osteosarcoma viral oncogene homolog	2353
11	SYNJ1	synaptojanin 1	8867
12	WNT5A	wingless-type MMTV integration site family, member 5A	7474
13	DUOX1	dual oxidase 1	53905
14	PTPN1	protein tyrosine phosphatase, non-receptor type 1	5770
15	TNFSF11	tumor necrosis factor (ligand) superfamily, member 11	8600
16	UBE2L6	ubiquitin-conjugating enzyme E2L 6	9246
17	CCR1	chemokine (C-C motif) receptor 1	1230
18	KPNA3	karyopherin alpha 3 (importin alpha 4)	3839
19	HIF1A	hypoxia inducible factor 1, alpha subunit (basic helix-loop-helix transcription factor)	3091
20	FCGR1A	Fc fragment of IgG, high affinity Ia, receptor (CD64)	2209
21	PCSK1	proprotein convertase subtilisin/kexin type 1	5122
22	GCH1	GTP cyclohydrolase 1	2643
23	TNFRSF1A	tumor necrosis factor receptor superfamily, member 1A	7132
24	VCAM1	vascular cell adhesion molecule 1	7412
25	IL1RL1	interleukin 1 receptor-like 1	9173
26	MYD88	myeloid differentiation primary response gene (88)	4615
27	STAT3	signal transducer and activator of transcription 3 (acute-phase response factor)	6774
28	GAB1	GRB2-associated binding protein 1	2549
29	MME	membrane metallo-endopeptidase	4311
30	NOS3	nitric oxide synthase 3 (endothelial cell)	4846
31	P2RY2	purinergic receptor P2Y, G-protein coupled, 2	5029
32	SOCS5	suppressor of cytokine signaling 5	9655
Database:biological process Name:response to stimulus ID:GO:0050896
C=6636; O=177; E=129.73; R=1.36; rawP=1.04e-08; adjP=1.07e-06
Index	Gene Symbol	Gene Name	EntrezGene
1	PTAFR	platelet-activating factor receptor	5724
2	CILP	cartilage intermediate layer protein, nucleotide pyrophosphohydrolase	8483
3	EPAS1	endothelial PAS domain protein 1	2034
4	CCL19	chemokine (C-C motif) ligand 19	6363
5	LCN2	lipocalin 2	3934
6	CX3CL1	chemokine (C-X3-C motif) ligand 1	6376
7	AQP1	aquaporin 1 (Colton blood group)	358
8	SEMA7A	semaphorin 7A, GPI membrane anchor (John Milton Hagen blood group)	8482
9	ITPR2	inositol 1,4,5-trisphosphate receptor, type 2	3709
10	PLAT	plasminogen activator, tissue	5327
11	SYNJ1	synaptojanin 1	8867
12	CREM	cAMP responsive element modulator	1390
13	FMOD	fibromodulin	2331
14	OR51E2	olfactory receptor, family 51, subfamily E, member 2	81285
15	RGS5	regulator of G-protein signaling 5	8490
16	KRT19	keratin 19	3880
17	MEIS3	Meis homeobox 3	56917
18	ATP6V1E1	ATPase, H+ transporting, lysosomal 31kDa, V1 subunit E1	529
19	SCG3	secretogranin III	29106
20	PDGFRB	platelet-derived growth factor receptor, beta polypeptide	5159
21	MTSS1	metastasis suppressor 1	9788
22	THRB	thyroid hormone receptor, beta	7068
23	TNK2	tyrosine kinase, non-receptor, 2	10188
24	SKAP2	src kinase associated phosphoprotein 2	8935
25	COTL1	coactosin-like 1 (Dictyostelium)	23406
26	VEGFA	vascular endothelial growth factor A	7422
27	PLEKHB1	pleckstrin homology domain containing, family B (evectins) member 1	58473
28	EGR2	early growth response 2	1959
29	LCP1	lymphocyte cytosolic protein 1 (L-plastin)	3936
30	CXADR	coxsackie virus and adenovirus receptor	1525
31	CD68	CD68 molecule	968
32	PON3	paraoxonase 3	5446
33	RYR3	ryanodine receptor 3	6263
34	TNFRSF1A	tumor necrosis factor receptor superfamily, member 1A	7132
35	FGF7	fibroblast growth factor 7	2252
36	VCAM1	vascular cell adhesion molecule 1	7412
37	RUNX1	runt-related transcription factor 1	861
38	ZC3H8	zinc finger CCCH-type containing 8	84524
39	LZTS1	leucine zipper, putative tumor suppressor 1	11178
40	GAB1	GRB2-associated binding protein 1	2549
41	FOXO1	forkhead box O1	2308
42	FN1	fibronectin 1	2335
43	TP53INP1	tumor protein p53 inducible nuclear protein 1	94241
44	ADIPOR2	adiponectin receptor 2	79602
45	CFTR	cystic fibrosis transmembrane conductance regulator (ATP-binding cassette sub-family C, member 7)	1080
46	CD7	CD7 molecule	924
47	SOD3	superoxide dismutase 3, extracellular	6649
48	UBE2L6	ubiquitin-conjugating enzyme E2L 6	9246
49	IGF1R	insulin-like growth factor 1 receptor	3480
50	KCNN4	potassium intermediate/small conductance calcium-activated channel, subfamily N, member 4	3783
51	ABLIM3	actin binding LIM protein family, member 3	22885
52	PIK3IP1	phosphoinositide-3-kinase interacting protein 1	113791
53	SIK1	salt-inducible kinase 1	150094
54	GAD1	glutamate decarboxylase 1 (brain, 67kDa)	2571
55	AGL	amylo-alpha-1, 6-glucosidase, 4-alpha-glucanotransferase	178
56	INHBA	inhibin, beta A	3624
57	NOS3	nitric oxide synthase 3 (endothelial cell)	4846
58	P2RY2	purinergic receptor P2Y, G-protein coupled, 2	5029
59	SOCS5	suppressor of cytokine signaling 5	9655
60	PAK1	p21 protein (Cdc42/Rac)-activated kinase 1	5058
61	FADS1	fatty acid desaturase 1	3992
62	UNC5C	unc-5 homolog C (C. elegans)	8633
63	STS	steroid sulfatase (microsomal), isozyme S	412
64	ACSL3	acyl-CoA synthetase long-chain family member 3	2181
65	RELN	reelin	5649
66	SNAP25	synaptosomal-associated protein, 25kDa	6616
67	ANGPTL4	angiopoietin-like 4	51129
68	RHPN1	rhophilin, Rho GTPase binding protein 1	114822
69	SBNO2	strawberry notch homolog 2 (Drosophila)	22904
70	PRKAG2	protein kinase, AMP-activated, gamma 2 non-catalytic subunit	51422
71	HIF1A	hypoxia inducible factor 1, alpha subunit (basic helix-loop-helix transcription factor)	3091
72	PMEPA1	prostate transmembrane protein, androgen induced 1	56937
73	CSF1	colony stimulating factor 1 (macrophage)	1435
74	NFIL3	nuclear factor, interleukin 3 regulated	4783
75	GCH1	GTP cyclohydrolase 1	2643
76	VWF	von Willebrand factor	7450
77	CDC42EP1	CDC42 effector protein (Rho GTPase binding) 1	11135
78	ATP1B3	ATPase, Na+/K+ transporting, beta 3 polypeptide	483
79	EHD4	EH-domain containing 4	30844
80	MME	membrane metallo-endopeptidase	4311
81	IBSP	integrin-binding sialoprotein	3381
82	TNFSF13	tumor necrosis factor (ligand) superfamily, member 13	8741
83	RHOG	ras homolog family member G	391
84	CFH	complement factor H	3075
85	FCER1G	Fc fragment of IgE, high affinity I, receptor for; gamma polypeptide	2207
86	INPP5D	inositol polyphosphate-5-phosphatase, 145kDa	3635
87	SOD2	superoxide dismutase 2, mitochondrial	6648
88	ST3GAL6	ST3 beta-galactoside alpha-2,3-sialyltransferase 6	10402
89	IL1B	interleukin 1, beta	3553
90	WNT5A	wingless-type MMTV integration site family, member 5A	7474
91	CDK14	cyclin-dependent kinase 14	5218
92	PLCB3	phospholipase C, beta 3 (phosphatidylinositol-specific)	5331
93	PLEK	pleckstrin	5341
94	CHD7	chromodomain helicase DNA binding protein 7	55636
95	RAB21	RAB21, member RAS oncogene family	23011
96	IDI1	isopentenyl-diphosphate delta isomerase 1	3422
97	ST5	suppression of tumorigenicity 5	6764
98	PLAU	plasminogen activator, urokinase	5328
99	ATP2A2	ATPase, Ca++ transporting, cardiac muscle, slow twitch 2	488
100	PRRX1	paired related homeobox 1	5396
101	FCGR1A	Fc fragment of IgG, high affinity Ia, receptor (CD64)	2209
102	RALB	v-ral simian leukemia viral oncogene homolog B (ras related; GTP binding protein)	5899
103	SLC6A14	solute carrier family 6 (amino acid transporter), member 14	11254
104	CDH13	cadherin 13, H-cadherin (heart)	1012
105	BCL6	B-cell CLL/lymphoma 6	604
106	NABP1	nucleic acid binding protein 1	64859
107	MMP14	matrix metallopeptidase 14 (membrane-inserted)	4323
108	ECE1	endothelin converting enzyme 1	1889
109	ARL4D	ADP-ribosylation factor-like 4D	379
110	CHP1	calcineurin-like EF hand protein 1	11261
111	ENPP3	ectonucleotide pyrophosphatase/phosphodiesterase 3	5169
112	SULF2	sulfatase 2	55959
113	FZD1	frizzled family receptor 1	8321
114	SLC22A5	solute carrier family 22 (organic cation/carnitine transporter), member 5	6584
115	PTPRU	protein tyrosine phosphatase, receptor type, U	10076
116	ADM2	adrenomedullin 2	79924
117	RNF125	ring finger protein 125, E3 ubiquitin protein ligase	54941
118	ATP6V0A1	ATPase, H+ transporting, lysosomal V0 subunit a1	535
119	SLC11A2	solute carrier family 11 (proton-coupled divalent metal ion transporters), member 2	4891
120	ATF3	activating transcription factor 3	467
121	DOK3	docking protein 3	79930
122	SOCS7	suppressor of cytokine signaling 7	30837
123	DUOX1	dual oxidase 1	53905
124	PON2	paraoxonase 2	5445
125	KPNA3	karyopherin alpha 3 (importin alpha 4)	3839
126	HSPB8	heat shock 22kDa protein 8	26353
127	FCN1	ficolin (collagen/fibrinogen domain containing) 1	2219
128	ATP1B2	ATPase, Na+/K+ transporting, beta 2 polypeptide	482
129	IL1RL1	interleukin 1 receptor-like 1	9173
130	CDKN2B	cyclin-dependent kinase inhibitor 2B (p15, inhibits CDK4)	1030
131	PINK1	PTEN induced putative kinase 1	65018
132	RASD1	RAS, dexamethasone-induced 1	51655
133	IP6K2	inositol hexakisphosphate kinase 2	51447
134	BHLHE40	basic helix-loop-helix family, member e40	8553
135	XPR1	xenotropic and polytropic retrovirus receptor 1	9213
136	TFRC	transferrin receptor (p90, CD71)	7037
137	SLC34A2	solute carrier family 34 (sodium phosphate), member 2	10568
138	CTSS	cathepsin S	1520
139	CUL5	cullin 5	8065
140	PTPN1	protein tyrosine phosphatase, non-receptor type 1	5770
141	TNFSF11	tumor necrosis factor (ligand) superfamily, member 11	8600
142	CCR1	chemokine (C-C motif) receptor 1	1230
143	SLC9A3R1	solute carrier family 9, subfamily A (NHE3, cation proton antiporter 3), member 3 regulator 1	9368
144	SCUBE1	signal peptide, CUB domain, EGF-like 1	80274
145	GPR155	G protein-coupled receptor 155	151556
146	EHD3	EH-domain containing 3	30845
147	ZDHHC13	zinc finger, DHHC-type containing 13	54503
148	IL17RA	interleukin 17 receptor A	23765
149	CITED2	Cbp/p300-interacting transactivator, with Glu/Asp-rich carboxy-terminal domain, 2	10370
150	STAT3	signal transducer and activator of transcription 3 (acute-phase response factor)	6774
151	KANK1	KN motif and ankyrin repeat domains 1	23189
152	VAV3	vav 3 guanine nucleotide exchange factor	10451
153	CLEC7A	C-type lectin domain family 7, member A	64581
154	CRIM1	cysteine rich transmembrane BMP regulator 1 (chordin-like)	51232
155	SNAI1	snail homolog 1 (Drosophila)	6615
156	GPR88	G protein-coupled receptor 88	54112
157	AK4	adenylate kinase 4	205
158	RANGAP1	Ran GTPase activating protein 1	5905
159	IL6R	interleukin 6 receptor	3570
160	FOS	FBJ murine osteosarcoma viral oncogene homolog	2353
161	LRAT	lecithin retinol acyltransferase (phosphatidylcholine--retinol O-acyltransferase)	9227
162	SLC23A2	solute carrier family 23 (nucleobase transporters), member 2	9962
163	ARHGAP24	Rho GTPase activating protein 24	83478
164	TIFA	TRAF-interacting protein with forkhead-associated domain	92610
165	AGTR1	angiotensin II receptor, type 1	185
166	MAP4K1	mitogen-activated protein kinase kinase kinase kinase 1	11184
167	ACVRL1	activin A receptor type II-like 1	94
168	PCSK1	proprotein convertase subtilisin/kexin type 1	5122
169	MAPK6	mitogen-activated protein kinase 6	5597
170	PDE7A	phosphodiesterase 7A	5150
171	RGL1	ral guanine nucleotide dissociation stimulator-like 1	23179
172	SPARCL1	SPARC-like 1 (hevin)	8404
173	ATP6V1C1	ATPase, H+ transporting, lysosomal 42kDa, V1 subunit C1	528
174	MYD88	myeloid differentiation primary response gene (88)	4615
175	SORCS2	sortilin-related VPS10 domain containing receptor 2	57537
176	PHLDA3	pleckstrin homology-like domain, family A, member 3	23612
177	NFE2L2	nuclear factor (erythroid-derived 2)-like 2	4780
Database:biological process Name:response to oxygen levels ID:GO:0070482
C=266; O=22; E=5.20; R=4.23; rawP=1.28e-08; adjP=1.16e-06
Index	Gene Symbol	Gene Name	EntrezGene
1	PAK1	p21 protein (Cdc42/Rac)-activated kinase 1	5058
2	EPAS1	endothelial PAS domain protein 1	2034
3	CX3CL1	chemokine (C-X3-C motif) ligand 1	6376
4	SOD2	superoxide dismutase 2, mitochondrial	6648
5	AQP1	aquaporin 1 (Colton blood group)	358
6	SLC11A2	solute carrier family 11 (proton-coupled divalent metal ion transporters), member 2	4891
7	ITPR2	inositol 1,4,5-trisphosphate receptor, type 2	3709
8	VEGFA	vascular endothelial growth factor A	7422
9	IL1B	interleukin 1, beta	3553
10	PLAT	plasminogen activator, tissue	5327
11	SOD3	superoxide dismutase 3, extracellular	6649
12	ANGPTL4	angiopoietin-like 4	51129
13	TFRC	transferrin receptor (p90, CD71)	7037
14	WNT5A	wingless-type MMTV integration site family, member 5A	7474
15	PLAU	plasminogen activator, urokinase	5328
16	HIF1A	hypoxia inducible factor 1, alpha subunit (basic helix-loop-helix transcription factor)	3091
17	MMP14	matrix metallopeptidase 14 (membrane-inserted)	4323
18	TNFRSF1A	tumor necrosis factor receptor superfamily, member 1A	7132
19	VCAM1	vascular cell adhesion molecule 1	7412
20	ECE1	endothelin converting enzyme 1	1889
21	CITED2	Cbp/p300-interacting transactivator, with Glu/Asp-rich carboxy-terminal domain, 2	10370
22	NOS3	nitric oxide synthase 3 (endothelial cell)	4846
Database:biological process Name:anion transport ID:GO:0006820
C=315; O=24; E=6.16; R=3.90; rawP=1.36e-08; adjP=1.16e-06
Index	Gene Symbol	Gene Name	EntrezGene
1	SLC38A1	solute carrier family 38, member 1	81539
2	SLC36A1	solute carrier family 36 (proton/amino acid symporter), member 1	206358
3	AQP1	aquaporin 1 (Colton blood group)	358
4	SLC26A1	solute carrier family 26 (sulfate transporter), member 1	10861
5	SNAP25	synaptosomal-associated protein, 25kDa	6616
6	SLC6A8	solute carrier family 6 (neurotransmitter transporter, creatine), member 8	6535
7	CFTR	cystic fibrosis transmembrane conductance regulator (ATP-binding cassette sub-family C, member 7)	1080
8	IL1B	interleukin 1, beta	3553
9	SLCO3A1	solute carrier organic anion transporter family, member 3A1	28232
10	SLC1A1	solute carrier family 1 (neuronal/epithelial high affinity glutamate transporter, system Xag), member 1	6505
11	SLC34A2	solute carrier family 34 (sodium phosphate), member 2	10568
12	SLC23A2	solute carrier family 23 (nucleobase transporters), member 2	9962
13	SLC6A6	solute carrier family 6 (neurotransmitter transporter, taurine), member 6	6533
14	PRKAG2	protein kinase, AMP-activated, gamma 2 non-catalytic subunit	51422
15	SLC25A15	solute carrier family 25 (mitochondrial carrier; ornithine transporter) member 15	10166
16	TNFSF11	tumor necrosis factor (ligand) superfamily, member 11	8600
17	SLC9A3R1	solute carrier family 9, subfamily A (NHE3, cation proton antiporter 3), member 3 regulator 1	9368
18	SLC26A7	solute carrier family 26, member 7	115111
19	SLC4A4	solute carrier family 4, sodium bicarbonate cotransporter, member 4	8671
20	SLC16A6	solute carrier family 16, member 6 (monocarboxylic acid transporter 7)	9120
21	SLC6A14	solute carrier family 6 (amino acid transporter), member 14	11254
22	ENPP3	ectonucleotide pyrophosphatase/phosphodiesterase 3	5169
23	P2RY2	purinergic receptor P2Y, G-protein coupled, 2	5029
24	SLC22A5	solute carrier family 22 (organic cation/carnitine transporter), member 5	6584
Database:biological process Name:response to chemical stimulus ID:GO:0042221
C=2746; O=93; E=53.68; R=1.73; rawP=1.47e-08; adjP=1.16e-06
Index	Gene Symbol	Gene Name	EntrezGene
1	RHOG	ras homolog family member G	391
2	PTAFR	platelet-activating factor receptor	5724
3	FCER1G	Fc fragment of IgE, high affinity I, receptor for; gamma polypeptide	2207
4	EPAS1	endothelial PAS domain protein 1	2034
5	CCL19	chemokine (C-C motif) ligand 19	6363
6	LCN2	lipocalin 2	3934
7	CX3CL1	chemokine (C-X3-C motif) ligand 1	6376
8	SOD2	superoxide dismutase 2, mitochondrial	6648
9	AQP1	aquaporin 1 (Colton blood group)	358
10	SEMA7A	semaphorin 7A, GPI membrane anchor (John Milton Hagen blood group)	8482
11	ITPR2	inositol 1,4,5-trisphosphate receptor, type 2	3709
12	ST3GAL6	ST3 beta-galactoside alpha-2,3-sialyltransferase 6	10402
13	IL1B	interleukin 1, beta	3553
14	PLAT	plasminogen activator, tissue	5327
15	SYNJ1	synaptojanin 1	8867
16	WNT5A	wingless-type MMTV integration site family, member 5A	7474
17	IDI1	isopentenyl-diphosphate delta isomerase 1	3422
18	ATP2A2	ATPase, Ca++ transporting, cardiac muscle, slow twitch 2	488
19	PLAU	plasminogen activator, urokinase	5328
20	FCGR1A	Fc fragment of IgG, high affinity Ia, receptor (CD64)	2209
21	OR51E2	olfactory receptor, family 51, subfamily E, member 2	81285
22	CDH13	cadherin 13, H-cadherin (heart)	1012
23	SLC6A14	solute carrier family 6 (amino acid transporter), member 14	11254
24	MMP14	matrix metallopeptidase 14 (membrane-inserted)	4323
25	KRT19	keratin 19	3880
26	ATP6V1E1	ATPase, H+ transporting, lysosomal 31kDa, V1 subunit E1	529
27	PDGFRB	platelet-derived growth factor receptor, beta polypeptide	5159
28	SULF2	sulfatase 2	55959
29	SLC22A5	solute carrier family 22 (organic cation/carnitine transporter), member 5	6584
30	FZD1	frizzled family receptor 1	8321
31	ATP6V0A1	ATPase, H+ transporting, lysosomal V0 subunit a1	535
32	SLC11A2	solute carrier family 11 (proton-coupled divalent metal ion transporters), member 2	4891
33	ATF3	activating transcription factor 3	467
34	VEGFA	vascular endothelial growth factor A	7422
35	EGR2	early growth response 2	1959
36	CXADR	coxsackie virus and adenovirus receptor	1525
37	DUOX1	dual oxidase 1	53905
38	CD68	CD68 molecule	968
39	KPNA3	karyopherin alpha 3 (importin alpha 4)	3839
40	RYR3	ryanodine receptor 3	6263
41	TNFRSF1A	tumor necrosis factor receptor superfamily, member 1A	7132
42	FGF7	fibroblast growth factor 7	2252
43	VCAM1	vascular cell adhesion molecule 1	7412
44	ZC3H8	zinc finger CCCH-type containing 8	84524
45	IL1RL1	interleukin 1 receptor-like 1	9173
46	GAB1	GRB2-associated binding protein 1	2549
47	CDKN2B	cyclin-dependent kinase inhibitor 2B (p15, inhibits CDK4)	1030
48	FOXO1	forkhead box O1	2308
49	ADIPOR2	adiponectin receptor 2	79602
50	IP6K2	inositol hexakisphosphate kinase 2	51447
51	CFTR	cystic fibrosis transmembrane conductance regulator (ATP-binding cassette sub-family C, member 7)	1080
52	SOD3	superoxide dismutase 3, extracellular	6649
53	TFRC	transferrin receptor (p90, CD71)	7037
54	SLC34A2	solute carrier family 34 (sodium phosphate), member 2	10568
55	CTSS	cathepsin S	1520
56	PTPN1	protein tyrosine phosphatase, non-receptor type 1	5770
57	TNFSF11	tumor necrosis factor (ligand) superfamily, member 11	8600
58	UBE2L6	ubiquitin-conjugating enzyme E2L 6	9246
59	CCR1	chemokine (C-C motif) receptor 1	1230
60	IGF1R	insulin-like growth factor 1 receptor	3480
61	ABLIM3	actin binding LIM protein family, member 3	22885
62	CITED2	Cbp/p300-interacting transactivator, with Glu/Asp-rich carboxy-terminal domain, 2	10370
63	STAT3	signal transducer and activator of transcription 3 (acute-phase response factor)	6774
64	GAD1	glutamate decarboxylase 1 (brain, 67kDa)	2571
65	AGL	amylo-alpha-1, 6-glucosidase, 4-alpha-glucanotransferase	178
66	INHBA	inhibin, beta A	3624
67	NOS3	nitric oxide synthase 3 (endothelial cell)	4846
68	P2RY2	purinergic receptor P2Y, G-protein coupled, 2	5029
69	SOCS5	suppressor of cytokine signaling 5	9655
70	PAK1	p21 protein (Cdc42/Rac)-activated kinase 1	5058
71	FADS1	fatty acid desaturase 1	3992
72	KANK1	KN motif and ankyrin repeat domains 1	23189
73	UNC5C	unc-5 homolog C (C. elegans)	8633
74	VAV3	vav 3 guanine nucleotide exchange factor	10451
75	CLEC7A	C-type lectin domain family 7, member A	64581
76	STS	steroid sulfatase (microsomal), isozyme S	412
77	ACSL3	acyl-CoA synthetase long-chain family member 3	2181
78	AK4	adenylate kinase 4	205
79	RELN	reelin	5649
80	IL6R	interleukin 6 receptor	3570
81	FOS	FBJ murine osteosarcoma viral oncogene homolog	2353
82	PRKAG2	protein kinase, AMP-activated, gamma 2 non-catalytic subunit	51422
83	AGTR1	angiotensin II receptor, type 1	185
84	HIF1A	hypoxia inducible factor 1, alpha subunit (basic helix-loop-helix transcription factor)	3091
85	ACVRL1	activin A receptor type II-like 1	94
86	PCSK1	proprotein convertase subtilisin/kexin type 1	5122
87	GCH1	GTP cyclohydrolase 1	2643
88	ATP6V1C1	ATPase, H+ transporting, lysosomal 42kDa, V1 subunit C1	528
89	EHD4	EH-domain containing 4	30844
90	MYD88	myeloid differentiation primary response gene (88)	4615
91	MME	membrane metallo-endopeptidase	4311
92	NFE2L2	nuclear factor (erythroid-derived 2)-like 2	4780
93	IBSP	integrin-binding sialoprotein	3381
Database:biological process Name:response to hypoxia ID:GO:0001666
C=248; O=21; E=4.85; R=4.33; rawP=1.83e-08; adjP=1.25e-06
Index	Gene Symbol	Gene Name	EntrezGene
1	PAK1	p21 protein (Cdc42/Rac)-activated kinase 1	5058
2	EPAS1	endothelial PAS domain protein 1	2034
3	CX3CL1	chemokine (C-X3-C motif) ligand 1	6376
4	SOD2	superoxide dismutase 2, mitochondrial	6648
5	AQP1	aquaporin 1 (Colton blood group)	358
6	SLC11A2	solute carrier family 11 (proton-coupled divalent metal ion transporters), member 2	4891
7	ITPR2	inositol 1,4,5-trisphosphate receptor, type 2	3709
8	VEGFA	vascular endothelial growth factor A	7422
9	IL1B	interleukin 1, beta	3553
10	PLAT	plasminogen activator, tissue	5327
11	SOD3	superoxide dismutase 3, extracellular	6649
12	ANGPTL4	angiopoietin-like 4	51129
13	TFRC	transferrin receptor (p90, CD71)	7037
14	PLAU	plasminogen activator, urokinase	5328
15	HIF1A	hypoxia inducible factor 1, alpha subunit (basic helix-loop-helix transcription factor)	3091
16	MMP14	matrix metallopeptidase 14 (membrane-inserted)	4323
17	TNFRSF1A	tumor necrosis factor receptor superfamily, member 1A	7132
18	VCAM1	vascular cell adhesion molecule 1	7412
19	ECE1	endothelin converting enzyme 1	1889
20	CITED2	Cbp/p300-interacting transactivator, with Glu/Asp-rich carboxy-terminal domain, 2	10370
21	NOS3	nitric oxide synthase 3 (endothelial cell)	4846
Database:biological process Name:response to endogenous stimulus ID:GO:0009719
C=1004; O=47; E=19.63; R=2.39; rawP=1.79e-08; adjP=1.25e-06
Index	Gene Symbol	Gene Name	EntrezGene
1	FOXO1	forkhead box O1	2308
2	CCL19	chemokine (C-C motif) ligand 19	6363
3	ADIPOR2	adiponectin receptor 2	79602
4	AQP1	aquaporin 1 (Colton blood group)	358
5	ITPR2	inositol 1,4,5-trisphosphate receptor, type 2	3709
6	CFTR	cystic fibrosis transmembrane conductance regulator (ATP-binding cassette sub-family C, member 7)	1080
7	IL1B	interleukin 1, beta	3553
8	PLAT	plasminogen activator, tissue	5327
9	SLC34A2	solute carrier family 34 (sodium phosphate), member 2	10568
10	WNT5A	wingless-type MMTV integration site family, member 5A	7474
11	CTSS	cathepsin S	1520
12	PTPN1	protein tyrosine phosphatase, non-receptor type 1	5770
13	IGF1R	insulin-like growth factor 1 receptor	3480
14	ATP2A2	ATPase, Ca++ transporting, cardiac muscle, slow twitch 2	488
15	CDH13	cadherin 13, H-cadherin (heart)	1012
16	MMP14	matrix metallopeptidase 14 (membrane-inserted)	4323
17	KRT19	keratin 19	3880
18	CITED2	Cbp/p300-interacting transactivator, with Glu/Asp-rich carboxy-terminal domain, 2	10370
19	STAT3	signal transducer and activator of transcription 3 (acute-phase response factor)	6774
20	ATP6V1E1	ATPase, H+ transporting, lysosomal 31kDa, V1 subunit E1	529
21	AGL	amylo-alpha-1, 6-glucosidase, 4-alpha-glucanotransferase	178
22	PDGFRB	platelet-derived growth factor receptor, beta polypeptide	5159
23	INHBA	inhibin, beta A	3624
24	SULF2	sulfatase 2	55959
25	NOS3	nitric oxide synthase 3 (endothelial cell)	4846
26	P2RY2	purinergic receptor P2Y, G-protein coupled, 2	5029
27	FZD1	frizzled family receptor 1	8321
28	PAK1	p21 protein (Cdc42/Rac)-activated kinase 1	5058
29	FADS1	fatty acid desaturase 1	3992
30	KANK1	KN motif and ankyrin repeat domains 1	23189
31	STS	steroid sulfatase (microsomal), isozyme S	412
32	ATP6V0A1	ATPase, H+ transporting, lysosomal V0 subunit a1	535
33	AK4	adenylate kinase 4	205
34	IL6R	interleukin 6 receptor	3570
35	FOS	FBJ murine osteosarcoma viral oncogene homolog	2353
36	EGR2	early growth response 2	1959
37	DUOX1	dual oxidase 1	53905
38	PRKAG2	protein kinase, AMP-activated, gamma 2 non-catalytic subunit	51422
39	HIF1A	hypoxia inducible factor 1, alpha subunit (basic helix-loop-helix transcription factor)	3091
40	ACVRL1	activin A receptor type II-like 1	94
41	PCSK1	proprotein convertase subtilisin/kexin type 1	5122
42	RYR3	ryanodine receptor 3	6263
43	TNFRSF1A	tumor necrosis factor receptor superfamily, member 1A	7132
44	FGF7	fibroblast growth factor 7	2252
45	ATP6V1C1	ATPase, H+ transporting, lysosomal 42kDa, V1 subunit C1	528
46	MYD88	myeloid differentiation primary response gene (88)	4615
47	GAB1	GRB2-associated binding protein 1	2549
Database:biological process Name:response to decreased oxygen levels ID:GO:0036293
C=251; O=21; E=4.91; R=4.28; rawP=2.26e-08; adjP=1.29e-06
Index	Gene Symbol	Gene Name	EntrezGene
1	PAK1	p21 protein (Cdc42/Rac)-activated kinase 1	5058
2	EPAS1	endothelial PAS domain protein 1	2034
3	CX3CL1	chemokine (C-X3-C motif) ligand 1	6376
4	SOD2	superoxide dismutase 2, mitochondrial	6648
5	AQP1	aquaporin 1 (Colton blood group)	358
6	SLC11A2	solute carrier family 11 (proton-coupled divalent metal ion transporters), member 2	4891
7	ITPR2	inositol 1,4,5-trisphosphate receptor, type 2	3709
8	VEGFA	vascular endothelial growth factor A	7422
9	IL1B	interleukin 1, beta	3553
10	PLAT	plasminogen activator, tissue	5327
11	SOD3	superoxide dismutase 3, extracellular	6649
12	ANGPTL4	angiopoietin-like 4	51129
13	TFRC	transferrin receptor (p90, CD71)	7037
14	PLAU	plasminogen activator, urokinase	5328
15	HIF1A	hypoxia inducible factor 1, alpha subunit (basic helix-loop-helix transcription factor)	3091
16	MMP14	matrix metallopeptidase 14 (membrane-inserted)	4323
17	TNFRSF1A	tumor necrosis factor receptor superfamily, member 1A	7132
18	VCAM1	vascular cell adhesion molecule 1	7412
19	ECE1	endothelin converting enzyme 1	1889
20	CITED2	Cbp/p300-interacting transactivator, with Glu/Asp-rich carboxy-terminal domain, 2	10370
21	NOS3	nitric oxide synthase 3 (endothelial cell)	4846
Database:biological process Name:localization ID:GO:0051179
C=4167; O=125; E=81.46; R=1.53; rawP=2.13e-08; adjP=1.29e-06
Index	Gene Symbol	Gene Name	EntrezGene
1	RHOG	ras homolog family member G	391
2	PTP4A1	protein tyrosine phosphatase type IVA, member 1	7803
3	SEC14L1	SEC14-like 1 (S. cerevisiae)	6397
4	FCER1G	Fc fragment of IgE, high affinity I, receptor for; gamma polypeptide	2207
5	CCL19	chemokine (C-C motif) ligand 19	6363
6	LCN2	lipocalin 2	3934
7	INPP5D	inositol polyphosphate-5-phosphatase, 145kDa	3635
8	CX3CL1	chemokine (C-X3-C motif) ligand 1	6376
9	AQP1	aquaporin 1 (Colton blood group)	358
10	ITPR2	inositol 1,4,5-trisphosphate receptor, type 2	3709
11	SLC6A8	solute carrier family 6 (neurotransmitter transporter, creatine), member 8	6535
12	IL1B	interleukin 1, beta	3553
13	PLAT	plasminogen activator, tissue	5327
14	SYNJ1	synaptojanin 1	8867
15	SLCO3A1	solute carrier organic anion transporter family, member 3A1	28232
16	WNT5A	wingless-type MMTV integration site family, member 5A	7474
17	PLCB3	phospholipase C, beta 3 (phosphatidylinositol-specific)	5331
18	CHD7	chromodomain helicase DNA binding protein 7	55636
19	PLEK	pleckstrin	5341
20	RAB21	RAB21, member RAS oncogene family	23011
21	ATP2A2	ATPase, Ca++ transporting, cardiac muscle, slow twitch 2	488
22	PLAU	plasminogen activator, urokinase	5328
23	RALB	v-ral simian leukemia viral oncogene homolog B (ras related; GTP binding protein)	5899
24	FCGR1A	Fc fragment of IgG, high affinity Ia, receptor (CD64)	2209
25	CDH13	cadherin 13, H-cadherin (heart)	1012
26	SLC6A14	solute carrier family 6 (amino acid transporter), member 14	11254
27	BCL6	B-cell CLL/lymphoma 6	604
28	MMP14	matrix metallopeptidase 14 (membrane-inserted)	4323
29	KCNS3	potassium voltage-gated channel, delayed-rectifier, subfamily S, member 3	3790
30	CNNM2	cyclin M2	54805
31	BCAP29	B-cell receptor-associated protein 29	55973
32	SLC35C2	solute carrier family 35, member C2	51006
33	TLN2	talin 2	83660
34	ARL4D	ADP-ribosylation factor-like 4D	379
35	ATP6V1E1	ATPase, H+ transporting, lysosomal 31kDa, V1 subunit E1	529
36	SCG3	secretogranin III	29106
37	PDGFRB	platelet-derived growth factor receptor, beta polypeptide	5159
38	CHP1	calcineurin-like EF hand protein 1	11261
39	ENPP3	ectonucleotide pyrophosphatase/phosphodiesterase 3	5169
40	SLC22A5	solute carrier family 22 (organic cation/carnitine transporter), member 5	6584
41	FZD1	frizzled family receptor 1	8321
42	TNK2	tyrosine kinase, non-receptor, 2	10188
43	PTPRU	protein tyrosine phosphatase, receptor type, U	10076
44	SLC38A1	solute carrier family 38, member 1	81539
45	SYNGR1	synaptogyrin 1	9145
46	ATP6V0A1	ATPase, H+ transporting, lysosomal V0 subunit a1	535
47	SLC11A2	solute carrier family 11 (proton-coupled divalent metal ion transporters), member 2	4891
48	VEGFA	vascular endothelial growth factor A	7422
49	EGR2	early growth response 2	1959
50	LCP1	lymphocyte cytosolic protein 1 (L-plastin)	3936
51	CXADR	coxsackie virus and adenovirus receptor	1525
52	SLC25A15	solute carrier family 25 (mitochondrial carrier; ornithine transporter) member 15	10166
53	KPNA3	karyopherin alpha 3 (importin alpha 4)	3839
54	SLC26A7	solute carrier family 26, member 7	115111
55	SLC24A4	solute carrier family 24 (sodium/potassium/calcium exchanger), member 4	123041
56	MAP4	microtubule-associated protein 4	4134
57	RYR3	ryanodine receptor 3	6263
58	TNFRSF1A	tumor necrosis factor receptor superfamily, member 1A	7132
59	FGF7	fibroblast growth factor 7	2252
60	FCN1	ficolin (collagen/fibrinogen domain containing) 1	2219
61	ATP1B2	ATPase, Na+/K+ transporting, beta 2 polypeptide	482
62	VCAM1	vascular cell adhesion molecule 1	7412
63	IL1RL1	interleukin 1 receptor-like 1	9173
64	GAB1	GRB2-associated binding protein 1	2549
65	GJA5	gap junction protein, alpha 5, 40kDa	2702
66	PINK1	PTEN induced putative kinase 1	65018
67	FN1	fibronectin 1	2335
68	SORD	sorbitol dehydrogenase	6652
69	TP53INP1	tumor protein p53 inducible nuclear protein 1	94241
70	TRAK1	trafficking protein, kinesin binding 1	22906
71	SLC26A1	solute carrier family 26 (sulfate transporter), member 1	10861
72	CFTR	cystic fibrosis transmembrane conductance regulator (ATP-binding cassette sub-family C, member 7)	1080
73	SLC43A3	solute carrier family 43, member 3	29015
74	SLC1A1	solute carrier family 1 (neuronal/epithelial high affinity glutamate transporter, system Xag), member 1	6505
75	TFRC	transferrin receptor (p90, CD71)	7037
76	SLC34A2	solute carrier family 34 (sodium phosphate), member 2	10568
77	SNAP91	synaptosomal-associated protein, 91kDa homolog (mouse)	9892
78	DOPEY2	dopey family member 2	9980
79	CUL5	cullin 5	8065
80	PTPN1	protein tyrosine phosphatase, non-receptor type 1	5770
81	TNFSF11	tumor necrosis factor (ligand) superfamily, member 11	8600
82	CCR1	chemokine (C-C motif) receptor 1	1230
83	SLC9A3R1	solute carrier family 9, subfamily A (NHE3, cation proton antiporter 3), member 3 regulator 1	9368
84	IGF1R	insulin-like growth factor 1 receptor	3480
85	KCNN4	potassium intermediate/small conductance calcium-activated channel, subfamily N, member 4	3783
86	SLC16A6	solute carrier family 16, member 6 (monocarboxylic acid transporter 7)	9120
87	GPR155	G protein-coupled receptor 155	151556
88	EHD3	EH-domain containing 3	30845
89	DSG2	desmoglein 2	1829
90	STIM2	stromal interaction molecule 2	57620
91	SIK1	salt-inducible kinase 1	150094
92	CITED2	Cbp/p300-interacting transactivator, with Glu/Asp-rich carboxy-terminal domain, 2	10370
93	STAT3	signal transducer and activator of transcription 3 (acute-phase response factor)	6774
94	GAD1	glutamate decarboxylase 1 (brain, 67kDa)	2571
95	INHBA	inhibin, beta A	3624
96	NOS3	nitric oxide synthase 3 (endothelial cell)	4846
97	P2RY2	purinergic receptor P2Y, G-protein coupled, 2	5029
98	PAK1	p21 protein (Cdc42/Rac)-activated kinase 1	5058
99	KANK1	KN motif and ankyrin repeat domains 1	23189
100	UNC5C	unc-5 homolog C (C. elegans)	8633
101	VAV3	vav 3 guanine nucleotide exchange factor	10451
102	CLEC7A	C-type lectin domain family 7, member A	64581
103	PLEKHA8	pleckstrin homology domain containing, family A (phosphoinositide binding specific) member 8	84725
104	SLC36A1	solute carrier family 36 (proton/amino acid symporter), member 1	206358
105	SNAI1	snail homolog 1 (Drosophila)	6615
106	ACSL3	acyl-CoA synthetase long-chain family member 3	2181
107	RANGAP1	Ran GTPase activating protein 1	5905
108	RELN	reelin	5649
109	SNAP25	synaptosomal-associated protein, 25kDa	6616
110	IL6R	interleukin 6 receptor	3570
111	SLC23A2	solute carrier family 23 (nucleobase transporters), member 2	9962
112	SLC6A6	solute carrier family 6 (neurotransmitter transporter, taurine), member 6	6533
113	PRKAG2	protein kinase, AMP-activated, gamma 2 non-catalytic subunit	51422
114	AGTR1	angiotensin II receptor, type 1	185
115	SLC4A4	solute carrier family 4, sodium bicarbonate cotransporter, member 4	8671
116	HIF1A	hypoxia inducible factor 1, alpha subunit (basic helix-loop-helix transcription factor)	3091
117	ACVRL1	activin A receptor type II-like 1	94
118	PCSK1	proprotein convertase subtilisin/kexin type 1	5122
119	CSF1	colony stimulating factor 1 (macrophage)	1435
120	VPS37B	vacuolar protein sorting 37 homolog B (S. cerevisiae)	79720
121	CDH17	cadherin 17, LI cadherin (liver-intestine)	1015
122	VWF	von Willebrand factor	7450
123	ATP1B3	ATPase, Na+/K+ transporting, beta 3 polypeptide	483
124	ATP6V1C1	ATPase, H+ transporting, lysosomal 42kDa, V1 subunit C1	528
125	EHD4	EH-domain containing 4	30844
Database:biological process Name:cardiovascular system development ID:GO:0072358
C=754; O=39; E=14.74; R=2.65; rawP=2.51e-08; adjP=1.29e-06
Index	Gene Symbol	Gene Name	EntrezGene
1	FOXO1	forkhead box O1	2308
2	FN1	fibronectin 1	2335
3	EPAS1	endothelial PAS domain protein 1	2034
4	CX3CL1	chemokine (C-X3-C motif) ligand 1	6376
5	SOD2	superoxide dismutase 2, mitochondrial	6648
6	AQP1	aquaporin 1 (Colton blood group)	358
7	IL1B	interleukin 1, beta	3553
8	PLAT	plasminogen activator, tissue	5327
9	WNT5A	wingless-type MMTV integration site family, member 5A	7474
10	CHD7	chromodomain helicase DNA binding protein 7	55636
11	PLAU	plasminogen activator, urokinase	5328
12	PTPRB	protein tyrosine phosphatase, receptor type, B	5787
13	PRRX1	paired related homeobox 1	5396
14	SCUBE1	signal peptide, CUB domain, EGF-like 1	80274
15	CDH13	cadherin 13, H-cadherin (heart)	1012
16	MMP14	matrix metallopeptidase 14 (membrane-inserted)	4323
17	ECE1	endothelin converting enzyme 1	1889
18	CITED2	Cbp/p300-interacting transactivator, with Glu/Asp-rich carboxy-terminal domain, 2	10370
19	SIK1	salt-inducible kinase 1	150094
20	PDGFRB	platelet-derived growth factor receptor, beta polypeptide	5159
21	NOS3	nitric oxide synthase 3 (endothelial cell)	4846
22	FZD1	frizzled family receptor 1	8321
23	VAV3	vav 3 guanine nucleotide exchange factor	10451
24	ADM2	adrenomedullin 2	79924
25	SNAI1	snail homolog 1 (Drosophila)	6615
26	VEGFA	vascular endothelial growth factor A	7422
27	ANGPTL4	angiopoietin-like 4	51129
28	CXADR	coxsackie virus and adenovirus receptor	1525
29	ARHGAP24	Rho GTPase activating protein 24	83478
30	HIF1A	hypoxia inducible factor 1, alpha subunit (basic helix-loop-helix transcription factor)	3091
31	ACVRL1	activin A receptor type II-like 1	94
32	TNFRSF1A	tumor necrosis factor receptor superfamily, member 1A	7132
33	KLF5	Kruppel-like factor 5 (intestinal)	688
34	VCAM1	vascular cell adhesion molecule 1	7412
35	RUNX1	runt-related transcription factor 1	861
36	FGFRL1	fibroblast growth factor receptor-like 1	53834
37	ESM1	endothelial cell-specific molecule 1	11082
38	GAB1	GRB2-associated binding protein 1	2549
39	GJA5	gap junction protein, alpha 5, 40kDa	2702
Database:biological process Name:circulatory system development ID:GO:0072359
C=754; O=39; E=14.74; R=2.65; rawP=2.51e-08; adjP=1.29e-06
Index	Gene Symbol	Gene Name	EntrezGene
1	FOXO1	forkhead box O1	2308
2	FN1	fibronectin 1	2335
3	EPAS1	endothelial PAS domain protein 1	2034
4	CX3CL1	chemokine (C-X3-C motif) ligand 1	6376
5	SOD2	superoxide dismutase 2, mitochondrial	6648
6	AQP1	aquaporin 1 (Colton blood group)	358
7	IL1B	interleukin 1, beta	3553
8	PLAT	plasminogen activator, tissue	5327
9	WNT5A	wingless-type MMTV integration site family, member 5A	7474
10	CHD7	chromodomain helicase DNA binding protein 7	55636
11	PLAU	plasminogen activator, urokinase	5328
12	PTPRB	protein tyrosine phosphatase, receptor type, B	5787
13	PRRX1	paired related homeobox 1	5396
14	SCUBE1	signal peptide, CUB domain, EGF-like 1	80274
15	CDH13	cadherin 13, H-cadherin (heart)	1012
16	MMP14	matrix metallopeptidase 14 (membrane-inserted)	4323
17	ECE1	endothelin converting enzyme 1	1889
18	CITED2	Cbp/p300-interacting transactivator, with Glu/Asp-rich carboxy-terminal domain, 2	10370
19	SIK1	salt-inducible kinase 1	150094
20	PDGFRB	platelet-derived growth factor receptor, beta polypeptide	5159
21	NOS3	nitric oxide synthase 3 (endothelial cell)	4846
22	FZD1	frizzled family receptor 1	8321
23	VAV3	vav 3 guanine nucleotide exchange factor	10451
24	ADM2	adrenomedullin 2	79924
25	SNAI1	snail homolog 1 (Drosophila)	6615
26	VEGFA	vascular endothelial growth factor A	7422
27	ANGPTL4	angiopoietin-like 4	51129
28	CXADR	coxsackie virus and adenovirus receptor	1525
29	ARHGAP24	Rho GTPase activating protein 24	83478
30	HIF1A	hypoxia inducible factor 1, alpha subunit (basic helix-loop-helix transcription factor)	3091
31	ACVRL1	activin A receptor type II-like 1	94
32	TNFRSF1A	tumor necrosis factor receptor superfamily, member 1A	7132
33	KLF5	Kruppel-like factor 5 (intestinal)	688
34	VCAM1	vascular cell adhesion molecule 1	7412
35	RUNX1	runt-related transcription factor 1	861
36	FGFRL1	fibroblast growth factor receptor-like 1	53834
37	ESM1	endothelial cell-specific molecule 1	11082
38	GAB1	GRB2-associated binding protein 1	2549
39	GJA5	gap junction protein, alpha 5, 40kDa	2702
Database:biological process Name:regulation of response to external stimulus ID:GO:0032101
C=376; O=26; E=7.35; R=3.54; rawP=2.45e-08; adjP=1.29e-06
Index	Gene Symbol	Gene Name	EntrezGene
1	CFH	complement factor H	3075
2	FCER1G	Fc fragment of IgE, high affinity I, receptor for; gamma polypeptide	2207
3	CCL19	chemokine (C-C motif) ligand 19	6363
4	CX3CL1	chemokine (C-X3-C motif) ligand 1	6376
5	SEMA7A	semaphorin 7A, GPI membrane anchor (John Milton Hagen blood group)	8482
6	IL6R	interleukin 6 receptor	3570
7	VEGFA	vascular endothelial growth factor A	7422
8	IL1B	interleukin 1, beta	3553
9	PLAT	plasminogen activator, tissue	5327
10	WNT5A	wingless-type MMTV integration site family, member 5A	7474
11	PLEK	pleckstrin	5341
12	SBNO2	strawberry notch homolog 2 (Drosophila)	22904
13	TNFSF11	tumor necrosis factor (ligand) superfamily, member 11	8600
14	AGTR1	angiotensin II receptor, type 1	185
15	CCR1	chemokine (C-C motif) receptor 1	1230
16	PLAU	plasminogen activator, urokinase	5328
17	CDH13	cadherin 13, H-cadherin (heart)	1012
18	BCL6	B-cell CLL/lymphoma 6	604
19	TNFRSF1A	tumor necrosis factor receptor superfamily, member 1A	7132
20	IL17RA	interleukin 17 receptor A	23765
21	IL1RL1	interleukin 1 receptor-like 1	9173
22	MYD88	myeloid differentiation primary response gene (88)	4615
23	LZTS1	leucine zipper, putative tumor suppressor 1	11178
24	NFE2L2	nuclear factor (erythroid-derived 2)-like 2	4780
25	PDGFRB	platelet-derived growth factor receptor, beta polypeptide	5159
26	NOS3	nitric oxide synthase 3 (endothelial cell)	4846
Database:biological process Name:blood vessel morphogenesis ID:GO:0048514
C=433; O=28; E=8.46; R=3.31; rawP=2.93e-08; adjP=1.43e-06
Index	Gene Symbol	Gene Name	EntrezGene
1	VAV3	vav 3 guanine nucleotide exchange factor	10451
2	FN1	fibronectin 1	2335
3	EPAS1	endothelial PAS domain protein 1	2034
4	ADM2	adrenomedullin 2	79924
5	CX3CL1	chemokine (C-X3-C motif) ligand 1	6376
6	AQP1	aquaporin 1 (Colton blood group)	358
7	VEGFA	vascular endothelial growth factor A	7422
8	IL1B	interleukin 1, beta	3553
9	PLAT	plasminogen activator, tissue	5327
10	ANGPTL4	angiopoietin-like 4	51129
11	WNT5A	wingless-type MMTV integration site family, member 5A	7474
12	ARHGAP24	Rho GTPase activating protein 24	83478
13	CHD7	chromodomain helicase DNA binding protein 7	55636
14	PLAU	plasminogen activator, urokinase	5328
15	PTPRB	protein tyrosine phosphatase, receptor type, B	5787
16	HIF1A	hypoxia inducible factor 1, alpha subunit (basic helix-loop-helix transcription factor)	3091
17	PRRX1	paired related homeobox 1	5396
18	ACVRL1	activin A receptor type II-like 1	94
19	CDH13	cadherin 13, H-cadherin (heart)	1012
20	TNFRSF1A	tumor necrosis factor receptor superfamily, member 1A	7132
21	MMP14	matrix metallopeptidase 14 (membrane-inserted)	4323
22	KLF5	Kruppel-like factor 5 (intestinal)	688
23	RUNX1	runt-related transcription factor 1	861
24	CITED2	Cbp/p300-interacting transactivator, with Glu/Asp-rich carboxy-terminal domain, 2	10370
25	ESM1	endothelial cell-specific molecule 1	11082
26	PDGFRB	platelet-derived growth factor receptor, beta polypeptide	5159
27	GJA5	gap junction protein, alpha 5, 40kDa	2702
28	NOS3	nitric oxide synthase 3 (endothelial cell)	4846
Database:biological process Name:organic anion transport ID:GO:0015711
C=264; O=21; E=5.16; R=4.07; rawP=5.43e-08; adjP=2.45e-06
Index	Gene Symbol	Gene Name	EntrezGene
1	SLC38A1	solute carrier family 38, member 1	81539
2	SLC36A1	solute carrier family 36 (proton/amino acid symporter), member 1	206358
3	AQP1	aquaporin 1 (Colton blood group)	358
4	SNAP25	synaptosomal-associated protein, 25kDa	6616
5	SLC6A8	solute carrier family 6 (neurotransmitter transporter, creatine), member 8	6535
6	CFTR	cystic fibrosis transmembrane conductance regulator (ATP-binding cassette sub-family C, member 7)	1080
7	IL1B	interleukin 1, beta	3553
8	SLCO3A1	solute carrier organic anion transporter family, member 3A1	28232
9	SLC1A1	solute carrier family 1 (neuronal/epithelial high affinity glutamate transporter, system Xag), member 1	6505
10	SLC23A2	solute carrier family 23 (nucleobase transporters), member 2	9962
11	SLC6A6	solute carrier family 6 (neurotransmitter transporter, taurine), member 6	6533
12	PRKAG2	protein kinase, AMP-activated, gamma 2 non-catalytic subunit	51422
13	SLC25A15	solute carrier family 25 (mitochondrial carrier; ornithine transporter) member 15	10166
14	TNFSF11	tumor necrosis factor (ligand) superfamily, member 11	8600
15	SLC9A3R1	solute carrier family 9, subfamily A (NHE3, cation proton antiporter 3), member 3 regulator 1	9368
16	SLC26A7	solute carrier family 26, member 7	115111
17	SLC4A4	solute carrier family 4, sodium bicarbonate cotransporter, member 4	8671
18	SLC16A6	solute carrier family 16, member 6 (monocarboxylic acid transporter 7)	9120
19	SLC6A14	solute carrier family 6 (amino acid transporter), member 14	11254
20	P2RY2	purinergic receptor P2Y, G-protein coupled, 2	5029
21	SLC22A5	solute carrier family 22 (organic cation/carnitine transporter), member 5	6584
Database:biological process Name:response to external stimulus ID:GO:0009605
C=1323; O=55; E=25.86; R=2.13; rawP=5.50e-08; adjP=2.45e-06
Index	Gene Symbol	Gene Name	EntrezGene
1	CDKN2B	cyclin-dependent kinase inhibitor 2B (p15, inhibits CDK4)	1030
2	RHOG	ras homolog family member G	391
3	PTAFR	platelet-activating factor receptor	5724
4	CFH	complement factor H	3075
5	FCER1G	Fc fragment of IgE, high affinity I, receptor for; gamma polypeptide	2207
6	FOXO1	forkhead box O1	2308
7	CCL19	chemokine (C-C motif) ligand 19	6363
8	LCN2	lipocalin 2	3934
9	CX3CL1	chemokine (C-X3-C motif) ligand 1	6376
10	SOD2	superoxide dismutase 2, mitochondrial	6648
11	AQP1	aquaporin 1 (Colton blood group)	358
12	SEMA7A	semaphorin 7A, GPI membrane anchor (John Milton Hagen blood group)	8482
13	BHLHE40	basic helix-loop-helix family, member e40	8553
14	IL1B	interleukin 1, beta	3553
15	PLAT	plasminogen activator, tissue	5327
16	SYNJ1	synaptojanin 1	8867
17	TFRC	transferrin receptor (p90, CD71)	7037
18	WNT5A	wingless-type MMTV integration site family, member 5A	7474
19	PLEK	pleckstrin	5341
20	TNFSF11	tumor necrosis factor (ligand) superfamily, member 11	8600
21	CCR1	chemokine (C-C motif) receptor 1	1230
22	IGF1R	insulin-like growth factor 1 receptor	3480
23	PLAU	plasminogen activator, urokinase	5328
24	CDH13	cadherin 13, H-cadherin (heart)	1012
25	BCL6	B-cell CLL/lymphoma 6	604
26	MMP14	matrix metallopeptidase 14 (membrane-inserted)	4323
27	IL17RA	interleukin 17 receptor A	23765
28	ABLIM3	actin binding LIM protein family, member 3	22885
29	AGL	amylo-alpha-1, 6-glucosidase, 4-alpha-glucanotransferase	178
30	PDGFRB	platelet-derived growth factor receptor, beta polypeptide	5159
31	NOS3	nitric oxide synthase 3 (endothelial cell)	4846
32	FZD1	frizzled family receptor 1	8321
33	PAK1	p21 protein (Cdc42/Rac)-activated kinase 1	5058
34	FADS1	fatty acid desaturase 1	3992
35	UNC5C	unc-5 homolog C (C. elegans)	8633
36	CLEC7A	C-type lectin domain family 7, member A	64581
37	ACSL3	acyl-CoA synthetase long-chain family member 3	2181
38	RELN	reelin	5649
39	IL6R	interleukin 6 receptor	3570
40	VEGFA	vascular endothelial growth factor A	7422
41	FOS	FBJ murine osteosarcoma viral oncogene homolog	2353
42	EGR2	early growth response 2	1959
43	PLEKHB1	pleckstrin homology domain containing, family B (evectins) member 1	58473
44	CXADR	coxsackie virus and adenovirus receptor	1525
45	SBNO2	strawberry notch homolog 2 (Drosophila)	22904
46	AGTR1	angiotensin II receptor, type 1	185
47	PON3	paraoxonase 3	5446
48	PCSK1	proprotein convertase subtilisin/kexin type 1	5122
49	TNFRSF1A	tumor necrosis factor receptor superfamily, member 1A	7132
50	FGF7	fibroblast growth factor 7	2252
51	VCAM1	vascular cell adhesion molecule 1	7412
52	IL1RL1	interleukin 1 receptor-like 1	9173
53	MYD88	myeloid differentiation primary response gene (88)	4615
54	LZTS1	leucine zipper, putative tumor suppressor 1	11178
55	NFE2L2	nuclear factor (erythroid-derived 2)-like 2	4780
Database:biological process Name:response to hormone stimulus ID:GO:0009725
C=723; O=37; E=14.13; R=2.62; rawP=7.83e-08; adjP=3.35e-06
Index	Gene Symbol	Gene Name	EntrezGene
1	FOXO1	forkhead box O1	2308
2	CCL19	chemokine (C-C motif) ligand 19	6363
3	ADIPOR2	adiponectin receptor 2	79602
4	AQP1	aquaporin 1 (Colton blood group)	358
5	CFTR	cystic fibrosis transmembrane conductance regulator (ATP-binding cassette sub-family C, member 7)	1080
6	IL1B	interleukin 1, beta	3553
7	PLAT	plasminogen activator, tissue	5327
8	SLC34A2	solute carrier family 34 (sodium phosphate), member 2	10568
9	WNT5A	wingless-type MMTV integration site family, member 5A	7474
10	CTSS	cathepsin S	1520
11	PTPN1	protein tyrosine phosphatase, non-receptor type 1	5770
12	IGF1R	insulin-like growth factor 1 receptor	3480
13	ATP2A2	ATPase, Ca++ transporting, cardiac muscle, slow twitch 2	488
14	MMP14	matrix metallopeptidase 14 (membrane-inserted)	4323
15	KRT19	keratin 19	3880
16	CITED2	Cbp/p300-interacting transactivator, with Glu/Asp-rich carboxy-terminal domain, 2	10370
17	STAT3	signal transducer and activator of transcription 3 (acute-phase response factor)	6774
18	ATP6V1E1	ATPase, H+ transporting, lysosomal 31kDa, V1 subunit E1	529
19	AGL	amylo-alpha-1, 6-glucosidase, 4-alpha-glucanotransferase	178
20	INHBA	inhibin, beta A	3624
21	NOS3	nitric oxide synthase 3 (endothelial cell)	4846
22	FZD1	frizzled family receptor 1	8321
23	FADS1	fatty acid desaturase 1	3992
24	KANK1	KN motif and ankyrin repeat domains 1	23189
25	PAK1	p21 protein (Cdc42/Rac)-activated kinase 1	5058
26	STS	steroid sulfatase (microsomal), isozyme S	412
27	ATP6V0A1	ATPase, H+ transporting, lysosomal V0 subunit a1	535
28	IL6R	interleukin 6 receptor	3570
29	FOS	FBJ murine osteosarcoma viral oncogene homolog	2353
30	EGR2	early growth response 2	1959
31	PRKAG2	protein kinase, AMP-activated, gamma 2 non-catalytic subunit	51422
32	HIF1A	hypoxia inducible factor 1, alpha subunit (basic helix-loop-helix transcription factor)	3091
33	PCSK1	proprotein convertase subtilisin/kexin type 1	5122
34	TNFRSF1A	tumor necrosis factor receptor superfamily, member 1A	7132
35	FGF7	fibroblast growth factor 7	2252
36	ATP6V1C1	ATPase, H+ transporting, lysosomal 42kDa, V1 subunit C1	528
37	GAB1	GRB2-associated binding protein 1	2549
Database:biological process Name:vasculature development ID:GO:0001944
C=517; O=30; E=10.11; R=2.97; rawP=1.03e-07; adjP=4.23e-06
Index	Gene Symbol	Gene Name	EntrezGene
1	VAV3	vav 3 guanine nucleotide exchange factor	10451
2	FOXO1	forkhead box O1	2308
3	FN1	fibronectin 1	2335
4	EPAS1	endothelial PAS domain protein 1	2034
5	ADM2	adrenomedullin 2	79924
6	CX3CL1	chemokine (C-X3-C motif) ligand 1	6376
7	AQP1	aquaporin 1 (Colton blood group)	358
8	VEGFA	vascular endothelial growth factor A	7422
9	IL1B	interleukin 1, beta	3553
10	PLAT	plasminogen activator, tissue	5327
11	ANGPTL4	angiopoietin-like 4	51129
12	WNT5A	wingless-type MMTV integration site family, member 5A	7474
13	ARHGAP24	Rho GTPase activating protein 24	83478
14	CHD7	chromodomain helicase DNA binding protein 7	55636
15	PLAU	plasminogen activator, urokinase	5328
16	PTPRB	protein tyrosine phosphatase, receptor type, B	5787
17	HIF1A	hypoxia inducible factor 1, alpha subunit (basic helix-loop-helix transcription factor)	3091
18	PRRX1	paired related homeobox 1	5396
19	ACVRL1	activin A receptor type II-like 1	94
20	CDH13	cadherin 13, H-cadherin (heart)	1012
21	TNFRSF1A	tumor necrosis factor receptor superfamily, member 1A	7132
22	MMP14	matrix metallopeptidase 14 (membrane-inserted)	4323
23	KLF5	Kruppel-like factor 5 (intestinal)	688
24	RUNX1	runt-related transcription factor 1	861
25	CITED2	Cbp/p300-interacting transactivator, with Glu/Asp-rich carboxy-terminal domain, 2	10370
26	ESM1	endothelial cell-specific molecule 1	11082
27	PDGFRB	platelet-derived growth factor receptor, beta polypeptide	5159
28	GJA5	gap junction protein, alpha 5, 40kDa	2702
29	NOS3	nitric oxide synthase 3 (endothelial cell)	4846
30	FZD1	frizzled family receptor 1	8321
Database:biological process Name:blood vessel development ID:GO:0001568
C=492; O=29; E=9.62; R=3.02; rawP=1.22e-07; adjP=4.81e-06
Index	Gene Symbol	Gene Name	EntrezGene
1	VAV3	vav 3 guanine nucleotide exchange factor	10451
2	FOXO1	forkhead box O1	2308
3	FN1	fibronectin 1	2335
4	EPAS1	endothelial PAS domain protein 1	2034
5	ADM2	adrenomedullin 2	79924
6	CX3CL1	chemokine (C-X3-C motif) ligand 1	6376
7	AQP1	aquaporin 1 (Colton blood group)	358
8	VEGFA	vascular endothelial growth factor A	7422
9	IL1B	interleukin 1, beta	3553
10	PLAT	plasminogen activator, tissue	5327
11	ANGPTL4	angiopoietin-like 4	51129
12	WNT5A	wingless-type MMTV integration site family, member 5A	7474
13	ARHGAP24	Rho GTPase activating protein 24	83478
14	CHD7	chromodomain helicase DNA binding protein 7	55636
15	PLAU	plasminogen activator, urokinase	5328
16	PTPRB	protein tyrosine phosphatase, receptor type, B	5787
17	HIF1A	hypoxia inducible factor 1, alpha subunit (basic helix-loop-helix transcription factor)	3091
18	PRRX1	paired related homeobox 1	5396
19	ACVRL1	activin A receptor type II-like 1	94
20	CDH13	cadherin 13, H-cadherin (heart)	1012
21	TNFRSF1A	tumor necrosis factor receptor superfamily, member 1A	7132
22	MMP14	matrix metallopeptidase 14 (membrane-inserted)	4323
23	KLF5	Kruppel-like factor 5 (intestinal)	688
24	RUNX1	runt-related transcription factor 1	861
25	CITED2	Cbp/p300-interacting transactivator, with Glu/Asp-rich carboxy-terminal domain, 2	10370
26	ESM1	endothelial cell-specific molecule 1	11082
27	PDGFRB	platelet-derived growth factor receptor, beta polypeptide	5159
28	GJA5	gap junction protein, alpha 5, 40kDa	2702
29	NOS3	nitric oxide synthase 3 (endothelial cell)	4846
Database:biological process Name:establishment of localization ID:GO:0051234
C=3392; O=105; E=66.31; R=1.58; rawP=1.37e-07; adjP=5.21e-06
Index	Gene Symbol	Gene Name	EntrezGene
1	RHOG	ras homolog family member G	391
2	SEC14L1	SEC14-like 1 (S. cerevisiae)	6397
3	FCER1G	Fc fragment of IgE, high affinity I, receptor for; gamma polypeptide	2207
4	CCL19	chemokine (C-C motif) ligand 19	6363
5	LCN2	lipocalin 2	3934
6	CX3CL1	chemokine (C-X3-C motif) ligand 1	6376
7	AQP1	aquaporin 1 (Colton blood group)	358
8	ITPR2	inositol 1,4,5-trisphosphate receptor, type 2	3709
9	SLC6A8	solute carrier family 6 (neurotransmitter transporter, creatine), member 8	6535
10	IL1B	interleukin 1, beta	3553
11	SYNJ1	synaptojanin 1	8867
12	SLCO3A1	solute carrier organic anion transporter family, member 3A1	28232
13	WNT5A	wingless-type MMTV integration site family, member 5A	7474
14	PLCB3	phospholipase C, beta 3 (phosphatidylinositol-specific)	5331
15	CHD7	chromodomain helicase DNA binding protein 7	55636
16	PLEK	pleckstrin	5341
17	RAB21	RAB21, member RAS oncogene family	23011
18	ATP2A2	ATPase, Ca++ transporting, cardiac muscle, slow twitch 2	488
19	RALB	v-ral simian leukemia viral oncogene homolog B (ras related; GTP binding protein)	5899
20	FCGR1A	Fc fragment of IgG, high affinity Ia, receptor (CD64)	2209
21	CDH13	cadherin 13, H-cadherin (heart)	1012
22	SLC6A14	solute carrier family 6 (amino acid transporter), member 14	11254
23	BCL6	B-cell CLL/lymphoma 6	604
24	KCNS3	potassium voltage-gated channel, delayed-rectifier, subfamily S, member 3	3790
25	CNNM2	cyclin M2	54805
26	BCAP29	B-cell receptor-associated protein 29	55973
27	SLC35C2	solute carrier family 35, member C2	51006
28	ARL4D	ADP-ribosylation factor-like 4D	379
29	ATP6V1E1	ATPase, H+ transporting, lysosomal 31kDa, V1 subunit E1	529
30	SCG3	secretogranin III	29106
31	PDGFRB	platelet-derived growth factor receptor, beta polypeptide	5159
32	CHP1	calcineurin-like EF hand protein 1	11261
33	ENPP3	ectonucleotide pyrophosphatase/phosphodiesterase 3	5169
34	SLC22A5	solute carrier family 22 (organic cation/carnitine transporter), member 5	6584
35	FZD1	frizzled family receptor 1	8321
36	TNK2	tyrosine kinase, non-receptor, 2	10188
37	SLC38A1	solute carrier family 38, member 1	81539
38	SYNGR1	synaptogyrin 1	9145
39	ATP6V0A1	ATPase, H+ transporting, lysosomal V0 subunit a1	535
40	SLC11A2	solute carrier family 11 (proton-coupled divalent metal ion transporters), member 2	4891
41	VEGFA	vascular endothelial growth factor A	7422
42	EGR2	early growth response 2	1959
43	LCP1	lymphocyte cytosolic protein 1 (L-plastin)	3936
44	CXADR	coxsackie virus and adenovirus receptor	1525
45	SLC25A15	solute carrier family 25 (mitochondrial carrier; ornithine transporter) member 15	10166
46	KPNA3	karyopherin alpha 3 (importin alpha 4)	3839
47	SLC26A7	solute carrier family 26, member 7	115111
48	SLC24A4	solute carrier family 24 (sodium/potassium/calcium exchanger), member 4	123041
49	MAP4	microtubule-associated protein 4	4134
50	RYR3	ryanodine receptor 3	6263
51	TNFRSF1A	tumor necrosis factor receptor superfamily, member 1A	7132
52	FGF7	fibroblast growth factor 7	2252
53	FCN1	ficolin (collagen/fibrinogen domain containing) 1	2219
54	ATP1B2	ATPase, Na+/K+ transporting, beta 2 polypeptide	482
55	IL1RL1	interleukin 1 receptor-like 1	9173
56	GJA5	gap junction protein, alpha 5, 40kDa	2702
57	PINK1	PTEN induced putative kinase 1	65018
58	FN1	fibronectin 1	2335
59	TRAK1	trafficking protein, kinesin binding 1	22906
60	SLC26A1	solute carrier family 26 (sulfate transporter), member 1	10861
61	CFTR	cystic fibrosis transmembrane conductance regulator (ATP-binding cassette sub-family C, member 7)	1080
62	SLC43A3	solute carrier family 43, member 3	29015
63	SLC1A1	solute carrier family 1 (neuronal/epithelial high affinity glutamate transporter, system Xag), member 1	6505
64	TFRC	transferrin receptor (p90, CD71)	7037
65	SLC34A2	solute carrier family 34 (sodium phosphate), member 2	10568
66	SNAP91	synaptosomal-associated protein, 91kDa homolog (mouse)	9892
67	DOPEY2	dopey family member 2	9980
68	CUL5	cullin 5	8065
69	PTPN1	protein tyrosine phosphatase, non-receptor type 1	5770
70	TNFSF11	tumor necrosis factor (ligand) superfamily, member 11	8600
71	CCR1	chemokine (C-C motif) receptor 1	1230
72	SLC9A3R1	solute carrier family 9, subfamily A (NHE3, cation proton antiporter 3), member 3 regulator 1	9368
73	KCNN4	potassium intermediate/small conductance calcium-activated channel, subfamily N, member 4	3783
74	SLC16A6	solute carrier family 16, member 6 (monocarboxylic acid transporter 7)	9120
75	GPR155	G protein-coupled receptor 155	151556
76	EHD3	EH-domain containing 3	30845
77	STIM2	stromal interaction molecule 2	57620
78	SIK1	salt-inducible kinase 1	150094
79	STAT3	signal transducer and activator of transcription 3 (acute-phase response factor)	6774
80	GAD1	glutamate decarboxylase 1 (brain, 67kDa)	2571
81	INHBA	inhibin, beta A	3624
82	NOS3	nitric oxide synthase 3 (endothelial cell)	4846
83	P2RY2	purinergic receptor P2Y, G-protein coupled, 2	5029
84	KANK1	KN motif and ankyrin repeat domains 1	23189
85	VAV3	vav 3 guanine nucleotide exchange factor	10451
86	CLEC7A	C-type lectin domain family 7, member A	64581
87	PLEKHA8	pleckstrin homology domain containing, family A (phosphoinositide binding specific) member 8	84725
88	SLC36A1	solute carrier family 36 (proton/amino acid symporter), member 1	206358
89	ACSL3	acyl-CoA synthetase long-chain family member 3	2181
90	RANGAP1	Ran GTPase activating protein 1	5905
91	RELN	reelin	5649
92	SNAP25	synaptosomal-associated protein, 25kDa	6616
93	SLC23A2	solute carrier family 23 (nucleobase transporters), member 2	9962
94	SLC6A6	solute carrier family 6 (neurotransmitter transporter, taurine), member 6	6533
95	PRKAG2	protein kinase, AMP-activated, gamma 2 non-catalytic subunit	51422
96	AGTR1	angiotensin II receptor, type 1	185
97	SLC4A4	solute carrier family 4, sodium bicarbonate cotransporter, member 4	8671
98	HIF1A	hypoxia inducible factor 1, alpha subunit (basic helix-loop-helix transcription factor)	3091
99	PCSK1	proprotein convertase subtilisin/kexin type 1	5122
100	VPS37B	vacuolar protein sorting 37 homolog B (S. cerevisiae)	79720
101	CDH17	cadherin 17, LI cadherin (liver-intestine)	1015
102	VWF	von Willebrand factor	7450
103	ATP1B3	ATPase, Na+/K+ transporting, beta 3 polypeptide	483
104	ATP6V1C1	ATPase, H+ transporting, lysosomal 42kDa, V1 subunit C1	528
105	EHD4	EH-domain containing 4	30844
Database:biological process Name:angiogenesis ID:GO:0001525
C=357; O=24; E=6.98; R=3.44; rawP=1.47e-07; adjP=5.39e-06
Index	Gene Symbol	Gene Name	EntrezGene
1	VAV3	vav 3 guanine nucleotide exchange factor	10451
2	FN1	fibronectin 1	2335
3	EPAS1	endothelial PAS domain protein 1	2034
4	ADM2	adrenomedullin 2	79924
5	CX3CL1	chemokine (C-X3-C motif) ligand 1	6376
6	AQP1	aquaporin 1 (Colton blood group)	358
7	VEGFA	vascular endothelial growth factor A	7422
8	IL1B	interleukin 1, beta	3553
9	ANGPTL4	angiopoietin-like 4	51129
10	WNT5A	wingless-type MMTV integration site family, member 5A	7474
11	ARHGAP24	Rho GTPase activating protein 24	83478
12	PLAU	plasminogen activator, urokinase	5328
13	PTPRB	protein tyrosine phosphatase, receptor type, B	5787
14	HIF1A	hypoxia inducible factor 1, alpha subunit (basic helix-loop-helix transcription factor)	3091
15	ACVRL1	activin A receptor type II-like 1	94
16	CDH13	cadherin 13, H-cadherin (heart)	1012
17	MMP14	matrix metallopeptidase 14 (membrane-inserted)	4323
18	TNFRSF1A	tumor necrosis factor receptor superfamily, member 1A	7132
19	KLF5	Kruppel-like factor 5 (intestinal)	688
20	RUNX1	runt-related transcription factor 1	861
21	ESM1	endothelial cell-specific molecule 1	11082
22	PDGFRB	platelet-derived growth factor receptor, beta polypeptide	5159
23	GJA5	gap junction protein, alpha 5, 40kDa	2702
24	NOS3	nitric oxide synthase 3 (endothelial cell)	4846
Database:biological process Name:cell migration ID:GO:0016477
C=841; O=40; E=16.44; R=2.43; rawP=1.58e-07; adjP=5.40e-06
Index	Gene Symbol	Gene Name	EntrezGene
1	RHOG	ras homolog family member G	391
2	PTP4A1	protein tyrosine phosphatase type IVA, member 1	7803
3	FCER1G	Fc fragment of IgE, high affinity I, receptor for; gamma polypeptide	2207
4	FN1	fibronectin 1	2335
5	CCL19	chemokine (C-C motif) ligand 19	6363
6	INPP5D	inositol polyphosphate-5-phosphatase, 145kDa	3635
7	TP53INP1	tumor protein p53 inducible nuclear protein 1	94241
8	CX3CL1	chemokine (C-X3-C motif) ligand 1	6376
9	IL1B	interleukin 1, beta	3553
10	PLAT	plasminogen activator, tissue	5327
11	WNT5A	wingless-type MMTV integration site family, member 5A	7474
12	TNFSF11	tumor necrosis factor (ligand) superfamily, member 11	8600
13	CCR1	chemokine (C-C motif) receptor 1	1230
14	SLC9A3R1	solute carrier family 9, subfamily A (NHE3, cation proton antiporter 3), member 3 regulator 1	9368
15	IGF1R	insulin-like growth factor 1 receptor	3480
16	PLAU	plasminogen activator, urokinase	5328
17	CDH13	cadherin 13, H-cadherin (heart)	1012
18	MMP14	matrix metallopeptidase 14 (membrane-inserted)	4323
19	CITED2	Cbp/p300-interacting transactivator, with Glu/Asp-rich carboxy-terminal domain, 2	10370
20	PDGFRB	platelet-derived growth factor receptor, beta polypeptide	5159
21	NOS3	nitric oxide synthase 3 (endothelial cell)	4846
22	P2RY2	purinergic receptor P2Y, G-protein coupled, 2	5029
23	KANK1	KN motif and ankyrin repeat domains 1	23189
24	VAV3	vav 3 guanine nucleotide exchange factor	10451
25	UNC5C	unc-5 homolog C (C. elegans)	8633
26	PTPRU	protein tyrosine phosphatase, receptor type, U	10076
27	SNAI1	snail homolog 1 (Drosophila)	6615
28	RELN	reelin	5649
29	IL6R	interleukin 6 receptor	3570
30	VEGFA	vascular endothelial growth factor A	7422
31	CXADR	coxsackie virus and adenovirus receptor	1525
32	AGTR1	angiotensin II receptor, type 1	185
33	HIF1A	hypoxia inducible factor 1, alpha subunit (basic helix-loop-helix transcription factor)	3091
34	ACVRL1	activin A receptor type II-like 1	94
35	CSF1	colony stimulating factor 1 (macrophage)	1435
36	FGF7	fibroblast growth factor 7	2252
37	ATP1B2	ATPase, Na+/K+ transporting, beta 2 polypeptide	482
38	VCAM1	vascular cell adhesion molecule 1	7412
39	ATP1B3	ATPase, Na+/K+ transporting, beta 3 polypeptide	483
40	GAB1	GRB2-associated binding protein 1	2549
Database:biological process Name:cell communication ID:GO:0007154
C=4770; O=135; E=93.25; R=1.45; rawP=1.57e-07; adjP=5.40e-06
Index	Gene Symbol	Gene Name	EntrezGene
1	PTAFR	platelet-activating factor receptor	5724
2	CILP	cartilage intermediate layer protein, nucleotide pyrophosphohydrolase	8483
3	EPAS1	endothelial PAS domain protein 1	2034
4	CCL19	chemokine (C-C motif) ligand 19	6363
5	LCN2	lipocalin 2	3934
6	CX3CL1	chemokine (C-X3-C motif) ligand 1	6376
7	AQP1	aquaporin 1 (Colton blood group)	358
8	SEMA7A	semaphorin 7A, GPI membrane anchor (John Milton Hagen blood group)	8482
9	ITPR2	inositol 1,4,5-trisphosphate receptor, type 2	3709
10	PLAT	plasminogen activator, tissue	5327
11	SYNJ1	synaptojanin 1	8867
12	CREM	cAMP responsive element modulator	1390
13	FMOD	fibromodulin	2331
14	KCNS3	potassium voltage-gated channel, delayed-rectifier, subfamily S, member 3	3790
15	RGS5	regulator of G-protein signaling 5	8490
16	MEIS3	Meis homeobox 3	56917
17	ATP6V1E1	ATPase, H+ transporting, lysosomal 31kDa, V1 subunit E1	529
18	PDGFRB	platelet-derived growth factor receptor, beta polypeptide	5159
19	MTSS1	metastasis suppressor 1	9788
20	TNK2	tyrosine kinase, non-receptor, 2	10188
21	SKAP2	src kinase associated phosphoprotein 2	8935
22	SLC38A1	solute carrier family 38, member 1	81539
23	VEGFA	vascular endothelial growth factor A	7422
24	PLEKHB1	pleckstrin homology domain containing, family B (evectins) member 1	58473
25	EGR2	early growth response 2	1959
26	CXADR	coxsackie virus and adenovirus receptor	1525
27	TNFRSF1A	tumor necrosis factor receptor superfamily, member 1A	7132
28	FGF7	fibroblast growth factor 7	2252
29	VCAM1	vascular cell adhesion molecule 1	7412
30	RUNX1	runt-related transcription factor 1	861
31	LZTS1	leucine zipper, putative tumor suppressor 1	11178
32	GAB1	GRB2-associated binding protein 1	2549
33	FOXO1	forkhead box O1	2308
34	ADIPOR2	adiponectin receptor 2	79602
35	CD7	CD7 molecule	924
36	SLC1A1	solute carrier family 1 (neuronal/epithelial high affinity glutamate transporter, system Xag), member 1	6505
37	UBE2L6	ubiquitin-conjugating enzyme E2L 6	9246
38	IGF1R	insulin-like growth factor 1 receptor	3480
39	KCNN4	potassium intermediate/small conductance calcium-activated channel, subfamily N, member 4	3783
40	PIK3IP1	phosphoinositide-3-kinase interacting protein 1	113791
41	SIK1	salt-inducible kinase 1	150094
42	GAD1	glutamate decarboxylase 1 (brain, 67kDa)	2571
43	INHBA	inhibin, beta A	3624
44	NOS3	nitric oxide synthase 3 (endothelial cell)	4846
45	P2RY2	purinergic receptor P2Y, G-protein coupled, 2	5029
46	SOCS5	suppressor of cytokine signaling 5	9655
47	PAK1	p21 protein (Cdc42/Rac)-activated kinase 1	5058
48	FADS1	fatty acid desaturase 1	3992
49	RELN	reelin	5649
50	SNAP25	synaptosomal-associated protein, 25kDa	6616
51	ANGPTL4	angiopoietin-like 4	51129
52	RHPN1	rhophilin, Rho GTPase binding protein 1	114822
53	PRKAG2	protein kinase, AMP-activated, gamma 2 non-catalytic subunit	51422
54	HIF1A	hypoxia inducible factor 1, alpha subunit (basic helix-loop-helix transcription factor)	3091
55	PMEPA1	prostate transmembrane protein, androgen induced 1	56937
56	CSF1	colony stimulating factor 1 (macrophage)	1435
57	CDC42EP1	CDC42 effector protein (Rho GTPase binding) 1	11135
58	TNFSF13	tumor necrosis factor (ligand) superfamily, member 13	8741
59	RHOG	ras homolog family member G	391
60	FCER1G	Fc fragment of IgE, high affinity I, receptor for; gamma polypeptide	2207
61	INPP5D	inositol polyphosphate-5-phosphatase, 145kDa	3635
62	SOD2	superoxide dismutase 2, mitochondrial	6648
63	IL1B	interleukin 1, beta	3553
64	PLCB3	phospholipase C, beta 3 (phosphatidylinositol-specific)	5331
65	CDK14	cyclin-dependent kinase 14	5218
66	WNT5A	wingless-type MMTV integration site family, member 5A	7474
67	PLEK	pleckstrin	5341
68	CHD7	chromodomain helicase DNA binding protein 7	55636
69	RAB21	RAB21, member RAS oncogene family	23011
70	ST5	suppression of tumorigenicity 5	6764
71	PLAU	plasminogen activator, urokinase	5328
72	ATP2A2	ATPase, Ca++ transporting, cardiac muscle, slow twitch 2	488
73	PRRX1	paired related homeobox 1	5396
74	FCGR1A	Fc fragment of IgG, high affinity Ia, receptor (CD64)	2209
75	RALB	v-ral simian leukemia viral oncogene homolog B (ras related; GTP binding protein)	5899
76	CDH13	cadherin 13, H-cadherin (heart)	1012
77	BCL6	B-cell CLL/lymphoma 6	604
78	ECE1	endothelin converting enzyme 1	1889
79	ARL4D	ADP-ribosylation factor-like 4D	379
80	FZD1	frizzled family receptor 1	8321
81	SULF2	sulfatase 2	55959
82	CHP1	calcineurin-like EF hand protein 1	11261
83	ADM2	adrenomedullin 2	79924
84	PTPRU	protein tyrosine phosphatase, receptor type, U	10076
85	SYNGR1	synaptogyrin 1	9145
86	ATP6V0A1	ATPase, H+ transporting, lysosomal V0 subunit a1	535
87	ATF3	activating transcription factor 3	467
88	DOK3	docking protein 3	79930
89	SOCS7	suppressor of cytokine signaling 7	30837
90	DUOX1	dual oxidase 1	53905
91	KPNA3	karyopherin alpha 3 (importin alpha 4)	3839
92	FCN1	ficolin (collagen/fibrinogen domain containing) 1	2219
93	IL1RL1	interleukin 1 receptor-like 1	9173
94	GJA5	gap junction protein, alpha 5, 40kDa	2702
95	CDKN2B	cyclin-dependent kinase inhibitor 2B (p15, inhibits CDK4)	1030
96	PINK1	PTEN induced putative kinase 1	65018
97	RASD1	RAS, dexamethasone-induced 1	51655
98	IP6K2	inositol hexakisphosphate kinase 2	51447
99	BHLHE40	basic helix-loop-helix family, member e40	8553
100	XPR1	xenotropic and polytropic retrovirus receptor 1	9213
101	TNFSF11	tumor necrosis factor (ligand) superfamily, member 11	8600
102	PTPN1	protein tyrosine phosphatase, non-receptor type 1	5770
103	CUL5	cullin 5	8065
104	SLC9A3R1	solute carrier family 9, subfamily A (NHE3, cation proton antiporter 3), member 3 regulator 1	9368
105	CCR1	chemokine (C-C motif) receptor 1	1230
106	GPR155	G protein-coupled receptor 155	151556
107	DSG2	desmoglein 2	1829
108	ZDHHC13	zinc finger, DHHC-type containing 13	54503
109	IL17RA	interleukin 17 receptor A	23765
110	CITED2	Cbp/p300-interacting transactivator, with Glu/Asp-rich carboxy-terminal domain, 2	10370
111	STAT3	signal transducer and activator of transcription 3 (acute-phase response factor)	6774
112	KANK1	KN motif and ankyrin repeat domains 1	23189
113	VAV3	vav 3 guanine nucleotide exchange factor	10451
114	CLEC7A	C-type lectin domain family 7, member A	64581
115	CRIM1	cysteine rich transmembrane BMP regulator 1 (chordin-like)	51232
116	SNAI1	snail homolog 1 (Drosophila)	6615
117	GPR88	G protein-coupled receptor 88	54112
118	RANGAP1	Ran GTPase activating protein 1	5905
119	IL6R	interleukin 6 receptor	3570
120	FOS	FBJ murine osteosarcoma viral oncogene homolog	2353
121	ARHGAP24	Rho GTPase activating protein 24	83478
122	TIFA	TRAF-interacting protein with forkhead-associated domain	92610
123	AGTR1	angiotensin II receptor, type 1	185
124	MAP4K1	mitogen-activated protein kinase kinase kinase kinase 1	11184
125	ACVRL1	activin A receptor type II-like 1	94
126	PCSK1	proprotein convertase subtilisin/kexin type 1	5122
127	MAPK6	mitogen-activated protein kinase 6	5597
128	PDE7A	phosphodiesterase 7A	5150
129	SPARCL1	SPARC-like 1 (hevin)	8404
130	RGL1	ral guanine nucleotide dissociation stimulator-like 1	23179
131	ATP6V1C1	ATPase, H+ transporting, lysosomal 42kDa, V1 subunit C1	528
132	SORCS2	sortilin-related VPS10 domain containing receptor 2	57537
133	MYD88	myeloid differentiation primary response gene (88)	4615
134	PHLDA3	pleckstrin homology-like domain, family A, member 3	23612
135	NFE2L2	nuclear factor (erythroid-derived 2)-like 2	4780
Database:biological process Name:signaling ID:GO:0023052
C=4646; O=132; E=90.82; R=1.45; rawP=1.98e-07; adjP=6.35e-06
Index	Gene Symbol	Gene Name	EntrezGene
1	PTAFR	platelet-activating factor receptor	5724
2	CILP	cartilage intermediate layer protein, nucleotide pyrophosphohydrolase	8483
3	EPAS1	endothelial PAS domain protein 1	2034
4	CCL19	chemokine (C-C motif) ligand 19	6363
5	CX3CL1	chemokine (C-X3-C motif) ligand 1	6376
6	SEMA7A	semaphorin 7A, GPI membrane anchor (John Milton Hagen blood group)	8482
7	ITPR2	inositol 1,4,5-trisphosphate receptor, type 2	3709
8	PLAT	plasminogen activator, tissue	5327
9	SYNJ1	synaptojanin 1	8867
10	CREM	cAMP responsive element modulator	1390
11	FMOD	fibromodulin	2331
12	KCNS3	potassium voltage-gated channel, delayed-rectifier, subfamily S, member 3	3790
13	RGS5	regulator of G-protein signaling 5	8490
14	MEIS3	Meis homeobox 3	56917
15	ATP6V1E1	ATPase, H+ transporting, lysosomal 31kDa, V1 subunit E1	529
16	PDGFRB	platelet-derived growth factor receptor, beta polypeptide	5159
17	MTSS1	metastasis suppressor 1	9788
18	TNK2	tyrosine kinase, non-receptor, 2	10188
19	SKAP2	src kinase associated phosphoprotein 2	8935
20	SLC38A1	solute carrier family 38, member 1	81539
21	VEGFA	vascular endothelial growth factor A	7422
22	PLEKHB1	pleckstrin homology domain containing, family B (evectins) member 1	58473
23	EGR2	early growth response 2	1959
24	CXADR	coxsackie virus and adenovirus receptor	1525
25	TNFRSF1A	tumor necrosis factor receptor superfamily, member 1A	7132
26	FGF7	fibroblast growth factor 7	2252
27	VCAM1	vascular cell adhesion molecule 1	7412
28	RUNX1	runt-related transcription factor 1	861
29	GAB1	GRB2-associated binding protein 1	2549
30	FOXO1	forkhead box O1	2308
31	ADIPOR2	adiponectin receptor 2	79602
32	CD7	CD7 molecule	924
33	SLC1A1	solute carrier family 1 (neuronal/epithelial high affinity glutamate transporter, system Xag), member 1	6505
34	UBE2L6	ubiquitin-conjugating enzyme E2L 6	9246
35	IGF1R	insulin-like growth factor 1 receptor	3480
36	KCNN4	potassium intermediate/small conductance calcium-activated channel, subfamily N, member 4	3783
37	PIK3IP1	phosphoinositide-3-kinase interacting protein 1	113791
38	SIK1	salt-inducible kinase 1	150094
39	GAD1	glutamate decarboxylase 1 (brain, 67kDa)	2571
40	INHBA	inhibin, beta A	3624
41	NOS3	nitric oxide synthase 3 (endothelial cell)	4846
42	P2RY2	purinergic receptor P2Y, G-protein coupled, 2	5029
43	SOCS5	suppressor of cytokine signaling 5	9655
44	PAK1	p21 protein (Cdc42/Rac)-activated kinase 1	5058
45	FADS1	fatty acid desaturase 1	3992
46	RELN	reelin	5649
47	SNAP25	synaptosomal-associated protein, 25kDa	6616
48	ANGPTL4	angiopoietin-like 4	51129
49	RHPN1	rhophilin, Rho GTPase binding protein 1	114822
50	PRKAG2	protein kinase, AMP-activated, gamma 2 non-catalytic subunit	51422
51	HIF1A	hypoxia inducible factor 1, alpha subunit (basic helix-loop-helix transcription factor)	3091
52	PMEPA1	prostate transmembrane protein, androgen induced 1	56937
53	CSF1	colony stimulating factor 1 (macrophage)	1435
54	CDC42EP1	CDC42 effector protein (Rho GTPase binding) 1	11135
55	TNFSF13	tumor necrosis factor (ligand) superfamily, member 13	8741
56	RHOG	ras homolog family member G	391
57	FCER1G	Fc fragment of IgE, high affinity I, receptor for; gamma polypeptide	2207
58	INPP5D	inositol polyphosphate-5-phosphatase, 145kDa	3635
59	SOD2	superoxide dismutase 2, mitochondrial	6648
60	IL1B	interleukin 1, beta	3553
61	PLCB3	phospholipase C, beta 3 (phosphatidylinositol-specific)	5331
62	CDK14	cyclin-dependent kinase 14	5218
63	WNT5A	wingless-type MMTV integration site family, member 5A	7474
64	PLEK	pleckstrin	5341
65	CHD7	chromodomain helicase DNA binding protein 7	55636
66	RAB21	RAB21, member RAS oncogene family	23011
67	ST5	suppression of tumorigenicity 5	6764
68	PLAU	plasminogen activator, urokinase	5328
69	ATP2A2	ATPase, Ca++ transporting, cardiac muscle, slow twitch 2	488
70	PRRX1	paired related homeobox 1	5396
71	FCGR1A	Fc fragment of IgG, high affinity Ia, receptor (CD64)	2209
72	RALB	v-ral simian leukemia viral oncogene homolog B (ras related; GTP binding protein)	5899
73	CDH13	cadherin 13, H-cadherin (heart)	1012
74	BCL6	B-cell CLL/lymphoma 6	604
75	ECE1	endothelin converting enzyme 1	1889
76	ARL4D	ADP-ribosylation factor-like 4D	379
77	FZD1	frizzled family receptor 1	8321
78	SULF2	sulfatase 2	55959
79	CHP1	calcineurin-like EF hand protein 1	11261
80	ADM2	adrenomedullin 2	79924
81	PTPRU	protein tyrosine phosphatase, receptor type, U	10076
82	SYNGR1	synaptogyrin 1	9145
83	ATP6V0A1	ATPase, H+ transporting, lysosomal V0 subunit a1	535
84	ATF3	activating transcription factor 3	467
85	DOK3	docking protein 3	79930
86	SOCS7	suppressor of cytokine signaling 7	30837
87	DUOX1	dual oxidase 1	53905
88	KPNA3	karyopherin alpha 3 (importin alpha 4)	3839
89	FCN1	ficolin (collagen/fibrinogen domain containing) 1	2219
90	IL1RL1	interleukin 1 receptor-like 1	9173
91	GJA5	gap junction protein, alpha 5, 40kDa	2702
92	CDKN2B	cyclin-dependent kinase inhibitor 2B (p15, inhibits CDK4)	1030
93	PINK1	PTEN induced putative kinase 1	65018
94	RASD1	RAS, dexamethasone-induced 1	51655
95	IP6K2	inositol hexakisphosphate kinase 2	51447
96	BHLHE40	basic helix-loop-helix family, member e40	8553
97	XPR1	xenotropic and polytropic retrovirus receptor 1	9213
98	TNFSF11	tumor necrosis factor (ligand) superfamily, member 11	8600
99	PTPN1	protein tyrosine phosphatase, non-receptor type 1	5770
100	CUL5	cullin 5	8065
101	SLC9A3R1	solute carrier family 9, subfamily A (NHE3, cation proton antiporter 3), member 3 regulator 1	9368
102	CCR1	chemokine (C-C motif) receptor 1	1230
103	GPR155	G protein-coupled receptor 155	151556
104	DSG2	desmoglein 2	1829
105	ZDHHC13	zinc finger, DHHC-type containing 13	54503
106	IL17RA	interleukin 17 receptor A	23765
107	CITED2	Cbp/p300-interacting transactivator, with Glu/Asp-rich carboxy-terminal domain, 2	10370
108	STAT3	signal transducer and activator of transcription 3 (acute-phase response factor)	6774
109	KANK1	KN motif and ankyrin repeat domains 1	23189
110	VAV3	vav 3 guanine nucleotide exchange factor	10451
111	CLEC7A	C-type lectin domain family 7, member A	64581
112	CRIM1	cysteine rich transmembrane BMP regulator 1 (chordin-like)	51232
113	SNAI1	snail homolog 1 (Drosophila)	6615
114	GPR88	G protein-coupled receptor 88	54112
115	RANGAP1	Ran GTPase activating protein 1	5905
116	IL6R	interleukin 6 receptor	3570
117	FOS	FBJ murine osteosarcoma viral oncogene homolog	2353
118	ARHGAP24	Rho GTPase activating protein 24	83478
119	TIFA	TRAF-interacting protein with forkhead-associated domain	92610
120	AGTR1	angiotensin II receptor, type 1	185
121	MAP4K1	mitogen-activated protein kinase kinase kinase kinase 1	11184
122	ACVRL1	activin A receptor type II-like 1	94
123	PCSK1	proprotein convertase subtilisin/kexin type 1	5122
124	MAPK6	mitogen-activated protein kinase 6	5597
125	PDE7A	phosphodiesterase 7A	5150
126	SPARCL1	SPARC-like 1 (hevin)	8404
127	RGL1	ral guanine nucleotide dissociation stimulator-like 1	23179
128	ATP6V1C1	ATPase, H+ transporting, lysosomal 42kDa, V1 subunit C1	528
129	SORCS2	sortilin-related VPS10 domain containing receptor 2	57537
130	MYD88	myeloid differentiation primary response gene (88)	4615
131	PHLDA3	pleckstrin homology-like domain, family A, member 3	23612
132	NFE2L2	nuclear factor (erythroid-derived 2)-like 2	4780
Database:biological process Name:single organism signaling ID:GO:0044700
C=4646; O=132; E=90.82; R=1.45; rawP=1.98e-07; adjP=6.35e-06
Index	Gene Symbol	Gene Name	EntrezGene
1	PTAFR	platelet-activating factor receptor	5724
2	CILP	cartilage intermediate layer protein, nucleotide pyrophosphohydrolase	8483
3	EPAS1	endothelial PAS domain protein 1	2034
4	CCL19	chemokine (C-C motif) ligand 19	6363
5	CX3CL1	chemokine (C-X3-C motif) ligand 1	6376
6	SEMA7A	semaphorin 7A, GPI membrane anchor (John Milton Hagen blood group)	8482
7	ITPR2	inositol 1,4,5-trisphosphate receptor, type 2	3709
8	PLAT	plasminogen activator, tissue	5327
9	SYNJ1	synaptojanin 1	8867
10	CREM	cAMP responsive element modulator	1390
11	FMOD	fibromodulin	2331
12	KCNS3	potassium voltage-gated channel, delayed-rectifier, subfamily S, member 3	3790
13	RGS5	regulator of G-protein signaling 5	8490
14	MEIS3	Meis homeobox 3	56917
15	ATP6V1E1	ATPase, H+ transporting, lysosomal 31kDa, V1 subunit E1	529
16	PDGFRB	platelet-derived growth factor receptor, beta polypeptide	5159
17	MTSS1	metastasis suppressor 1	9788
18	TNK2	tyrosine kinase, non-receptor, 2	10188
19	SKAP2	src kinase associated phosphoprotein 2	8935
20	SLC38A1	solute carrier family 38, member 1	81539
21	VEGFA	vascular endothelial growth factor A	7422
22	PLEKHB1	pleckstrin homology domain containing, family B (evectins) member 1	58473
23	EGR2	early growth response 2	1959
24	CXADR	coxsackie virus and adenovirus receptor	1525
25	TNFRSF1A	tumor necrosis factor receptor superfamily, member 1A	7132
26	FGF7	fibroblast growth factor 7	2252
27	VCAM1	vascular cell adhesion molecule 1	7412
28	RUNX1	runt-related transcription factor 1	861
29	GAB1	GRB2-associated binding protein 1	2549
30	FOXO1	forkhead box O1	2308
31	ADIPOR2	adiponectin receptor 2	79602
32	CD7	CD7 molecule	924
33	SLC1A1	solute carrier family 1 (neuronal/epithelial high affinity glutamate transporter, system Xag), member 1	6505
34	UBE2L6	ubiquitin-conjugating enzyme E2L 6	9246
35	IGF1R	insulin-like growth factor 1 receptor	3480
36	KCNN4	potassium intermediate/small conductance calcium-activated channel, subfamily N, member 4	3783
37	PIK3IP1	phosphoinositide-3-kinase interacting protein 1	113791
38	SIK1	salt-inducible kinase 1	150094
39	GAD1	glutamate decarboxylase 1 (brain, 67kDa)	2571
40	INHBA	inhibin, beta A	3624
41	NOS3	nitric oxide synthase 3 (endothelial cell)	4846
42	P2RY2	purinergic receptor P2Y, G-protein coupled, 2	5029
43	SOCS5	suppressor of cytokine signaling 5	9655
44	PAK1	p21 protein (Cdc42/Rac)-activated kinase 1	5058
45	FADS1	fatty acid desaturase 1	3992
46	RELN	reelin	5649
47	SNAP25	synaptosomal-associated protein, 25kDa	6616
48	ANGPTL4	angiopoietin-like 4	51129
49	RHPN1	rhophilin, Rho GTPase binding protein 1	114822
50	PRKAG2	protein kinase, AMP-activated, gamma 2 non-catalytic subunit	51422
51	HIF1A	hypoxia inducible factor 1, alpha subunit (basic helix-loop-helix transcription factor)	3091
52	PMEPA1	prostate transmembrane protein, androgen induced 1	56937
53	CSF1	colony stimulating factor 1 (macrophage)	1435
54	CDC42EP1	CDC42 effector protein (Rho GTPase binding) 1	11135
55	TNFSF13	tumor necrosis factor (ligand) superfamily, member 13	8741
56	RHOG	ras homolog family member G	391
57	FCER1G	Fc fragment of IgE, high affinity I, receptor for; gamma polypeptide	2207
58	INPP5D	inositol polyphosphate-5-phosphatase, 145kDa	3635
59	SOD2	superoxide dismutase 2, mitochondrial	6648
60	IL1B	interleukin 1, beta	3553
61	PLCB3	phospholipase C, beta 3 (phosphatidylinositol-specific)	5331
62	CDK14	cyclin-dependent kinase 14	5218
63	WNT5A	wingless-type MMTV integration site family, member 5A	7474
64	PLEK	pleckstrin	5341
65	CHD7	chromodomain helicase DNA binding protein 7	55636
66	RAB21	RAB21, member RAS oncogene family	23011
67	ST5	suppression of tumorigenicity 5	6764
68	PLAU	plasminogen activator, urokinase	5328
69	ATP2A2	ATPase, Ca++ transporting, cardiac muscle, slow twitch 2	488
70	PRRX1	paired related homeobox 1	5396
71	FCGR1A	Fc fragment of IgG, high affinity Ia, receptor (CD64)	2209
72	RALB	v-ral simian leukemia viral oncogene homolog B (ras related; GTP binding protein)	5899
73	CDH13	cadherin 13, H-cadherin (heart)	1012
74	BCL6	B-cell CLL/lymphoma 6	604
75	ECE1	endothelin converting enzyme 1	1889
76	ARL4D	ADP-ribosylation factor-like 4D	379
77	FZD1	frizzled family receptor 1	8321
78	SULF2	sulfatase 2	55959
79	CHP1	calcineurin-like EF hand protein 1	11261
80	ADM2	adrenomedullin 2	79924
81	PTPRU	protein tyrosine phosphatase, receptor type, U	10076
82	SYNGR1	synaptogyrin 1	9145
[truncated: 3,597 more rows]
