# Supplementary material for: Genome-wide analysis of miRNA and mRNA transcriptomes during amelogenesis
Source: BMC Genomics. 2014 Nov 19;15(1):998. doi: 10.1186/1471-2164-15-998 (PMC4254193; doi:10.1186/1471-2164-15-998)
Supplement: Supplementary file 12 — Additional file 12: Gene Ontology analysis of the 299 down-regulated transcripts (maturation relative to secretory) that are predicted to be regulated by the 39 up-regulated miRNAs (maturation relative to secretory). (XLSX 667 KB) [file 12864_2014_6698_MOESM12_ESM.xlsx]

## Sheet: Additional File 9
Additional File 9. Gene Ontology analysis of the 299 down-regulated transcripts (maturation relative to secretory) that are predicted to be regulated by the 39 up-regulated miRNAs (maturation relative to secretory)
Database:biological process Name:system development ID:GO:0048731
C=3521; O=101; E=58.96; R=1.71; rawP=1.70e-09; adjP=1.29e-06
Index	Gene Symbol	Gene Name	EntrezGene
1	CREB3L2	cAMP responsive element binding protein 3-like 2	64764
2	TLL1	tolloid-like 1	7092
3	PAPSS2	3'-phosphoadenosine 5'-phosphosulfate synthase 2	9060
4	DOCK1	dedicator of cytokinesis 1	1793
5	EIF2AK3	eukaryotic translation initiation factor 2-alpha kinase 3	9451
6	NTF3	neurotrophin 3	4908
7	CD1D	CD1d molecule	912
8	STMN1	stathmin 1	3925
9	FAM101B	family with sequence similarity 101, member B	359845
10	CTNNA2	catenin (cadherin-associated protein), alpha 2	1496
11	CSPG5	chondroitin sulfate proteoglycan 5 (neuroglycan C)	10675
12	NCS1	neuronal calcium sensor 1	23413
13	LPAR1	lysophosphatidic acid receptor 1	1902
14	JAG1	jagged 1	182
15	SETDB2	SET domain, bifurcated 2	83852
16	CDH1	cadherin 1, type 1, E-cadherin (epithelial)	999
17	BRSK1	BR serine/threonine kinase 1	84446
18	LHX6	LIM homeobox 6	26468
19	TACSTD2	tumor-associated calcium signal transducer 2	4070
20	KIT	v-kit Hardy-Zuckerman 4 feline sarcoma viral oncogene homolog	3815
21	F2R	coagulation factor II (thrombin) receptor	2149
22	TIAM1	T-cell lymphoma invasion and metastasis 1	7074
23	DCTN1	dynactin 1	1639
24	SEC23A	Sec23 homolog A (S. cerevisiae)	10484
25	F2	coagulation factor II (thrombin)	2147
26	DPF3	D4, zinc and double PHD fingers, family 3	8110
27	SLC8A3	solute carrier family 8 (sodium/calcium exchanger), member 3	6547
28	S1PR5	sphingosine-1-phosphate receptor 5	53637
29	CELSR2	cadherin, EGF LAG seven-pass G-type receptor 2 (flamingo homolog, Drosophila)	1952
30	SFRP2	secreted frizzled-related protein 2	6423
31	BTG2	BTG family, member 2	7832
32	ANK2	ankyrin 2, neuronal	287
33	PTCH1	patched 1	5727
34	SATB2	SATB homeobox 2	23314
35	NCL	nucleolin	4691
36	CADM1	cell adhesion molecule 1	23705
37	VANGL2	vang-like 2 (van gogh, Drosophila)	57216
38	ALCAM	activated leukocyte cell adhesion molecule	214
39	HDAC5	histone deacetylase 5	10014
40	TWIST2	twist homolog 2 (Drosophila)	117581
41	SFXN1	sideroflexin 1	94081
42	SEC61A1	Sec61 alpha 1 subunit (S. cerevisiae)	29927
43	CHRNA10	cholinergic receptor, nicotinic, alpha 10 (neuronal)	57053
44	KLF4	Kruppel-like factor 4 (gut)	9314
45	TDRD7	tudor domain containing 7	23424
46	OLFM1	olfactomedin 1	10439
47	CACNB3	calcium channel, voltage-dependent, beta 3 subunit	784
48	PCDH9	protocadherin 9	5101
49	LAMC2	laminin, gamma 2	3918
50	ANGPT1	angiopoietin 1	284
51	BCL11B	B-cell CLL/lymphoma 11B (zinc finger protein)	64919
52	PCDH18	protocadherin 18	54510
53	MAN1A2	mannosidase, alpha, class 1A, member 2	10905
54	DHCR24	24-dehydrocholesterol reductase	1718
55	KIF23	kinesin family member 23	9493
56	PRDM6	PR domain containing 6	93166
57	P2RY1	purinergic receptor P2Y, G-protein coupled, 1	5028
58	SATB1	SATB homeobox 1	6304
59	LAMB3	laminin, beta 3	3914
60	ARL3	ADP-ribosylation factor-like 3	403
61	FAM20C	family with sequence similarity 20, member C	56975
62	MYO16	myosin XVI	23026
63	CACNB2	calcium channel, voltage-dependent, beta 2 subunit	783
64	IPMK	inositol polyphosphate multikinase	253430
65	ARHGEF2	Rho/Rac guanine nucleotide exchange factor (GEF) 2	9181
66	KIFAP3	kinesin-associated protein 3	22920
67	CACNA1D	calcium channel, voltage-dependent, L type, alpha 1D subunit	776
68	PDPN	podoplanin	10630
69	LSAMP	limbic system-associated membrane protein	4045
70	ADIPOQ	adiponectin, C1Q and collagen domain containing	9370
71	CAV2	caveolin 2	858
72	GFRA1	GDNF family receptor alpha 1	2674
73	CCDC88A	coiled-coil domain containing 88A	55704
74	ENAM	enamelin	10117
75	GLDN	gliomedin	342035
76	CXCL13	chemokine (C-X-C motif) ligand 13	10563
77	COL11A2	collagen, type XI, alpha 2	1302
78	CACNA1G	calcium channel, voltage-dependent, T type, alpha 1G subunit	8913
79	DPF1	D4, zinc and double PHD fingers family 1	8193
80	PRICKLE1	prickle homolog 1 (Drosophila)	144165
81	MAFB	v-maf musculoaponeurotic fibrosarcoma oncogene homolog B (avian)	9935
82	TCF7	transcription factor 7 (T-cell specific, HMG-box)	6932
83	DACT2	dapper, antagonist of beta-catenin, homolog 2 (Xenopus laevis)	168002
84	INPP5J	inositol polyphosphate-5-phosphatase J	27124
85	NGFR	nerve growth factor receptor	4804
86	HHIP	hedgehog interacting protein	64399
87	FGF16	fibroblast growth factor 16	8823
88	BAIAP2	BAI1-associated protein 2	10458
89	RHOB	ras homolog family member B	388
90	RASA1	RAS p21 protein activator (GTPase activating protein) 1	5921
91	EXOC6	exocyst complex component 6	54536
92	BTG1	B-cell translocation gene 1, anti-proliferative	694
93	SOSTDC1	sclerostin domain containing 1	25928
94	GNAO1	guanine nucleotide binding protein (G protein), alpha activating activity polypeptide O	2775
95	PITX1	paired-like homeodomain 1	5307
96	PRPS2	phosphoribosyl pyrophosphate synthetase 2	5634
97	MATN2	matrilin 2	4147
98	SLC7A5	solute carrier family 7 (amino acid transporter light chain, L system), member 5	8140
99	FHL1	four and a half LIM domains 1	2273
100	EPHA7	EPH receptor A7	2045
101	KIAA1598	KIAA1598	57698
Database:biological process Name:nervous system development ID:GO:0007399
C=1724; O=61; E=28.87; R=2.11; rawP=7.58e-09; adjP=2.87e-06
Index	Gene Symbol	Gene Name	EntrezGene
1	BCL11B	B-cell CLL/lymphoma 11B (zinc finger protein)	64919
2	PCDH18	protocadherin 18	54510
3	DOCK1	dedicator of cytokinesis 1	1793
4	EIF2AK3	eukaryotic translation initiation factor 2-alpha kinase 3	9451
5	PRDM6	PR domain containing 6	93166
6	P2RY1	purinergic receptor P2Y, G-protein coupled, 1	5028
7	NTF3	neurotrophin 3	4908
8	STMN1	stathmin 1	3925
9	CTNNA2	catenin (cadherin-associated protein), alpha 2	1496
10	CSPG5	chondroitin sulfate proteoglycan 5 (neuroglycan C)	10675
11	NCS1	neuronal calcium sensor 1	23413
12	ARL3	ADP-ribosylation factor-like 3	403
13	LPAR1	lysophosphatidic acid receptor 1	1902
14	JAG1	jagged 1	182
15	CDH1	cadherin 1, type 1, E-cadherin (epithelial)	999
16	BRSK1	BR serine/threonine kinase 1	84446
17	MYO16	myosin XVI	23026
18	CACNB2	calcium channel, voltage-dependent, beta 2 subunit	783
19	LHX6	LIM homeobox 6	26468
20	IPMK	inositol polyphosphate multikinase	253430
21	ARHGEF2	Rho/Rac guanine nucleotide exchange factor (GEF) 2	9181
22	CACNA1D	calcium channel, voltage-dependent, L type, alpha 1D subunit	776
23	PDPN	podoplanin	10630
24	LSAMP	limbic system-associated membrane protein	4045
25	TIAM1	T-cell lymphoma invasion and metastasis 1	7074
26	GFRA1	GDNF family receptor alpha 1	2674
27	CCDC88A	coiled-coil domain containing 88A	55704
28	DCTN1	dynactin 1	1639
29	F2	coagulation factor II (thrombin)	2147
30	DPF3	D4, zinc and double PHD fingers, family 3	8110
31	GLDN	gliomedin	342035
32	SLC8A3	solute carrier family 8 (sodium/calcium exchanger), member 3	6547
33	S1PR5	sphingosine-1-phosphate receptor 5	53637
34	CELSR2	cadherin, EGF LAG seven-pass G-type receptor 2 (flamingo homolog, Drosophila)	1952
35	CACNA1G	calcium channel, voltage-dependent, T type, alpha 1G subunit	8913
36	SFRP2	secreted frizzled-related protein 2	6423
37	DPF1	D4, zinc and double PHD fingers family 1	8193
38	BTG2	BTG family, member 2	7832
39	ANK2	ankyrin 2, neuronal	287
40	PRICKLE1	prickle homolog 1 (Drosophila)	144165
41	PTCH1	patched 1	5727
42	MAFB	v-maf musculoaponeurotic fibrosarcoma oncogene homolog B (avian)	9935
43	SATB2	SATB homeobox 2	23314
44	TCF7	transcription factor 7 (T-cell specific, HMG-box)	6932
45	CADM1	cell adhesion molecule 1	23705
46	INPP5J	inositol polyphosphate-5-phosphatase J	27124
47	VANGL2	vang-like 2 (van gogh, Drosophila)	57216
48	ALCAM	activated leukocyte cell adhesion molecule	214
49	NGFR	nerve growth factor receptor	4804
50	HHIP	hedgehog interacting protein	64399
51	BAIAP2	BAI1-associated protein 2	10458
52	RHOB	ras homolog family member B	388
53	GNAO1	guanine nucleotide binding protein (G protein), alpha activating activity polypeptide O	2775
54	PITX1	paired-like homeodomain 1	5307
55	MATN2	matrilin 2	4147
56	SLC7A5	solute carrier family 7 (amino acid transporter light chain, L system), member 5	8140
57	OLFM1	olfactomedin 1	10439
58	CACNB3	calcium channel, voltage-dependent, beta 3 subunit	784
59	PCDH9	protocadherin 9	5101
60	EPHA7	EPH receptor A7	2045
61	KIAA1598	KIAA1598	57698
Database:biological process Name:anatomical structure development ID:GO:0048856
C=4030; O=107; E=67.49; R=1.59; rawP=3.53e-08; adjP=8.90e-06
Index	Gene Symbol	Gene Name	EntrezGene
1	CREB3L2	cAMP responsive element binding protein 3-like 2	64764
2	TLL1	tolloid-like 1	7092
3	PAPSS2	3'-phosphoadenosine 5'-phosphosulfate synthase 2	9060
4	DOCK1	dedicator of cytokinesis 1	1793
5	EIF2AK3	eukaryotic translation initiation factor 2-alpha kinase 3	9451
6	NTF3	neurotrophin 3	4908
7	CD1D	CD1d molecule	912
8	STMN1	stathmin 1	3925
9	FAM101B	family with sequence similarity 101, member B	359845
10	CTNNA2	catenin (cadherin-associated protein), alpha 2	1496
11	CSPG5	chondroitin sulfate proteoglycan 5 (neuroglycan C)	10675
12	NCS1	neuronal calcium sensor 1	23413
13	LPAR1	lysophosphatidic acid receptor 1	1902
14	JAG1	jagged 1	182
15	SETDB2	SET domain, bifurcated 2	83852
16	CDH1	cadherin 1, type 1, E-cadherin (epithelial)	999
17	BRSK1	BR serine/threonine kinase 1	84446
18	LHX6	LIM homeobox 6	26468
19	TACSTD2	tumor-associated calcium signal transducer 2	4070
20	KIT	v-kit Hardy-Zuckerman 4 feline sarcoma viral oncogene homolog	3815
21	F2R	coagulation factor II (thrombin) receptor	2149
22	TIAM1	T-cell lymphoma invasion and metastasis 1	7074
23	DCTN1	dynactin 1	1639
24	SEC23A	Sec23 homolog A (S. cerevisiae)	10484
25	F2	coagulation factor II (thrombin)	2147
26	DPF3	D4, zinc and double PHD fingers, family 3	8110
27	SLC8A3	solute carrier family 8 (sodium/calcium exchanger), member 3	6547
28	S1PR5	sphingosine-1-phosphate receptor 5	53637
29	CELSR2	cadherin, EGF LAG seven-pass G-type receptor 2 (flamingo homolog, Drosophila)	1952
30	SFRP2	secreted frizzled-related protein 2	6423
31	BTG2	BTG family, member 2	7832
32	ANK2	ankyrin 2, neuronal	287
33	PTCH1	patched 1	5727
34	SATB2	SATB homeobox 2	23314
35	NCL	nucleolin	4691
36	CADM1	cell adhesion molecule 1	23705
37	VANGL2	vang-like 2 (van gogh, Drosophila)	57216
38	ALCAM	activated leukocyte cell adhesion molecule	214
39	HDAC5	histone deacetylase 5	10014
40	TWIST2	twist homolog 2 (Drosophila)	117581
41	SFXN1	sideroflexin 1	94081
42	SEC61A1	Sec61 alpha 1 subunit (S. cerevisiae)	29927
43	CHRNA10	cholinergic receptor, nicotinic, alpha 10 (neuronal)	57053
44	KLF4	Kruppel-like factor 4 (gut)	9314
45	TDRD7	tudor domain containing 7	23424
46	OLFM1	olfactomedin 1	10439
47	CACNB3	calcium channel, voltage-dependent, beta 3 subunit	784
48	PCDH9	protocadherin 9	5101
49	LAMC2	laminin, gamma 2	3918
50	ANGPT1	angiopoietin 1	284
51	CTNND2	catenin (cadherin-associated protein), delta 2	1501
52	BCL11B	B-cell CLL/lymphoma 11B (zinc finger protein)	64919
53	PCDH18	protocadherin 18	54510
54	MAN1A2	mannosidase, alpha, class 1A, member 2	10905
55	DHCR24	24-dehydrocholesterol reductase	1718
56	CDC42SE1	CDC42 small effector 1	56882
57	KIF23	kinesin family member 23	9493
58	PRDM6	PR domain containing 6	93166
59	PID1	phosphotyrosine interaction domain containing 1	55022
60	P2RY1	purinergic receptor P2Y, G-protein coupled, 1	5028
61	SATB1	SATB homeobox 1	6304
62	LAMB3	laminin, beta 3	3914
63	ARL3	ADP-ribosylation factor-like 3	403
64	FAM20C	family with sequence similarity 20, member C	56975
65	MYO16	myosin XVI	23026
66	CACNB2	calcium channel, voltage-dependent, beta 2 subunit	783
67	IPMK	inositol polyphosphate multikinase	253430
68	ARHGEF2	Rho/Rac guanine nucleotide exchange factor (GEF) 2	9181
69	KIFAP3	kinesin-associated protein 3	22920
70	CACNA1D	calcium channel, voltage-dependent, L type, alpha 1D subunit	776
71	PDPN	podoplanin	10630
72	LSAMP	limbic system-associated membrane protein	4045
73	ADIPOQ	adiponectin, C1Q and collagen domain containing	9370
74	CAV2	caveolin 2	858
75	GFRA1	GDNF family receptor alpha 1	2674
76	CCDC88A	coiled-coil domain containing 88A	55704
77	PCSK6	proprotein convertase subtilisin/kexin type 6	5046
78	ENAM	enamelin	10117
79	GLDN	gliomedin	342035
80	CXCL13	chemokine (C-X-C motif) ligand 13	10563
81	COL11A2	collagen, type XI, alpha 2	1302
82	CACNA1G	calcium channel, voltage-dependent, T type, alpha 1G subunit	8913
83	DPF1	D4, zinc and double PHD fingers family 1	8193
84	PRICKLE1	prickle homolog 1 (Drosophila)	144165
85	MAFB	v-maf musculoaponeurotic fibrosarcoma oncogene homolog B (avian)	9935
86	TCF7	transcription factor 7 (T-cell specific, HMG-box)	6932
87	DACT2	dapper, antagonist of beta-catenin, homolog 2 (Xenopus laevis)	168002
88	INPP5J	inositol polyphosphate-5-phosphatase J	27124
89	NGFR	nerve growth factor receptor	4804
90	HHIP	hedgehog interacting protein	64399
91	FGF16	fibroblast growth factor 16	8823
92	BAIAP2	BAI1-associated protein 2	10458
93	RHOB	ras homolog family member B	388
94	RASA1	RAS p21 protein activator (GTPase activating protein) 1	5921
95	EXOC6	exocyst complex component 6	54536
96	BTG1	B-cell translocation gene 1, anti-proliferative	694
97	SOSTDC1	sclerostin domain containing 1	25928
98	MAP2K6	mitogen-activated protein kinase kinase 6	5608
99	GNAO1	guanine nucleotide binding protein (G protein), alpha activating activity polypeptide O	2775
100	PITX1	paired-like homeodomain 1	5307
101	PRPS2	phosphoribosyl pyrophosphate synthetase 2	5634
102	MATN2	matrilin 2	4147
103	SLC7A5	solute carrier family 7 (amino acid transporter light chain, L system), member 5	8140
104	CPM	carboxypeptidase M	1368
105	FHL1	four and a half LIM domains 1	2273
106	EPHA7	EPH receptor A7	2045
107	KIAA1598	KIAA1598	57698
Database:biological process Name:multicellular organismal development ID:GO:0007275
C=4077; O=107; E=68.28; R=1.57; rawP=6.79e-08; adjP=1.06e-05
Index	Gene Symbol	Gene Name	EntrezGene
1	CREB3L2	cAMP responsive element binding protein 3-like 2	64764
2	TLL1	tolloid-like 1	7092
3	PAPSS2	3'-phosphoadenosine 5'-phosphosulfate synthase 2	9060
4	DOCK1	dedicator of cytokinesis 1	1793
5	EIF2AK3	eukaryotic translation initiation factor 2-alpha kinase 3	9451
6	NTF3	neurotrophin 3	4908
7	CD1D	CD1d molecule	912
8	STMN1	stathmin 1	3925
9	FAM101B	family with sequence similarity 101, member B	359845
10	CTNNA2	catenin (cadherin-associated protein), alpha 2	1496
11	CSPG5	chondroitin sulfate proteoglycan 5 (neuroglycan C)	10675
12	NCS1	neuronal calcium sensor 1	23413
13	LPAR1	lysophosphatidic acid receptor 1	1902
14	JAG1	jagged 1	182
15	SETDB2	SET domain, bifurcated 2	83852
16	CDH1	cadherin 1, type 1, E-cadherin (epithelial)	999
17	TMEFF1	transmembrane protein with EGF-like and two follistatin-like domains 1	8577
18	BRSK1	BR serine/threonine kinase 1	84446
19	LHX6	LIM homeobox 6	26468
20	TACSTD2	tumor-associated calcium signal transducer 2	4070
21	KIT	v-kit Hardy-Zuckerman 4 feline sarcoma viral oncogene homolog	3815
22	F2R	coagulation factor II (thrombin) receptor	2149
23	TIAM1	T-cell lymphoma invasion and metastasis 1	7074
24	DCTN1	dynactin 1	1639
25	SEC23A	Sec23 homolog A (S. cerevisiae)	10484
26	F2	coagulation factor II (thrombin)	2147
27	DPF3	D4, zinc and double PHD fingers, family 3	8110
28	SLC8A3	solute carrier family 8 (sodium/calcium exchanger), member 3	6547
29	S1PR5	sphingosine-1-phosphate receptor 5	53637
30	CELSR2	cadherin, EGF LAG seven-pass G-type receptor 2 (flamingo homolog, Drosophila)	1952
31	SFRP2	secreted frizzled-related protein 2	6423
32	BTG2	BTG family, member 2	7832
33	ANK2	ankyrin 2, neuronal	287
34	PTCH1	patched 1	5727
35	SATB2	SATB homeobox 2	23314
36	NCL	nucleolin	4691
37	CADM1	cell adhesion molecule 1	23705
38	VANGL2	vang-like 2 (van gogh, Drosophila)	57216
39	ALCAM	activated leukocyte cell adhesion molecule	214
40	HDAC5	histone deacetylase 5	10014
41	TWIST2	twist homolog 2 (Drosophila)	117581
42	SFXN1	sideroflexin 1	94081
43	SEC61A1	Sec61 alpha 1 subunit (S. cerevisiae)	29927
44	CHRNA10	cholinergic receptor, nicotinic, alpha 10 (neuronal)	57053
45	KLF4	Kruppel-like factor 4 (gut)	9314
46	TDRD7	tudor domain containing 7	23424
47	OLFM1	olfactomedin 1	10439
48	CACNB3	calcium channel, voltage-dependent, beta 3 subunit	784
49	PCDH9	protocadherin 9	5101
50	LAMC2	laminin, gamma 2	3918
51	ANGPT1	angiopoietin 1	284
52	CTNND2	catenin (cadherin-associated protein), delta 2	1501
53	BCL11B	B-cell CLL/lymphoma 11B (zinc finger protein)	64919
54	PCDH18	protocadherin 18	54510
55	MAN1A2	mannosidase, alpha, class 1A, member 2	10905
56	DHCR24	24-dehydrocholesterol reductase	1718
57	KIF23	kinesin family member 23	9493
58	PRDM6	PR domain containing 6	93166
59	P2RY1	purinergic receptor P2Y, G-protein coupled, 1	5028
60	SATB1	SATB homeobox 1	6304
61	ANO1	anoctamin 1, calcium activated chloride channel	55107
62	LAMB3	laminin, beta 3	3914
63	ARL3	ADP-ribosylation factor-like 3	403
64	FAM20C	family with sequence similarity 20, member C	56975
65	MYO16	myosin XVI	23026
66	CACNB2	calcium channel, voltage-dependent, beta 2 subunit	783
67	IPMK	inositol polyphosphate multikinase	253430
68	ARHGEF2	Rho/Rac guanine nucleotide exchange factor (GEF) 2	9181
69	KIFAP3	kinesin-associated protein 3	22920
70	CACNA1D	calcium channel, voltage-dependent, L type, alpha 1D subunit	776
71	PDPN	podoplanin	10630
72	LSAMP	limbic system-associated membrane protein	4045
73	ADIPOQ	adiponectin, C1Q and collagen domain containing	9370
74	CAV2	caveolin 2	858
75	GFRA1	GDNF family receptor alpha 1	2674
76	CCDC88A	coiled-coil domain containing 88A	55704
77	PCSK6	proprotein convertase subtilisin/kexin type 6	5046
78	ENAM	enamelin	10117
79	GLDN	gliomedin	342035
80	CXCL13	chemokine (C-X-C motif) ligand 13	10563
81	COL11A2	collagen, type XI, alpha 2	1302
82	CACNA1G	calcium channel, voltage-dependent, T type, alpha 1G subunit	8913
83	DPF1	D4, zinc and double PHD fingers family 1	8193
84	PRICKLE1	prickle homolog 1 (Drosophila)	144165
85	MAFB	v-maf musculoaponeurotic fibrosarcoma oncogene homolog B (avian)	9935
86	TCF7	transcription factor 7 (T-cell specific, HMG-box)	6932
87	DACT2	dapper, antagonist of beta-catenin, homolog 2 (Xenopus laevis)	168002
88	INPP5J	inositol polyphosphate-5-phosphatase J	27124
89	NGFR	nerve growth factor receptor	4804
90	HHIP	hedgehog interacting protein	64399
91	FGF16	fibroblast growth factor 16	8823
92	BAIAP2	BAI1-associated protein 2	10458
93	RHOB	ras homolog family member B	388
94	RASA1	RAS p21 protein activator (GTPase activating protein) 1	5921
95	EXOC6	exocyst complex component 6	54536
96	BTG1	B-cell translocation gene 1, anti-proliferative	694
97	SOSTDC1	sclerostin domain containing 1	25928
98	GNAO1	guanine nucleotide binding protein (G protein), alpha activating activity polypeptide O	2775
99	FAM3C	family with sequence similarity 3, member C	10447
100	PITX1	paired-like homeodomain 1	5307
101	PRPS2	phosphoribosyl pyrophosphate synthetase 2	5634
102	MATN2	matrilin 2	4147
103	SLC7A5	solute carrier family 7 (amino acid transporter light chain, L system), member 5	8140
104	FHL1	four and a half LIM domains 1	2273
105	EPHA7	EPH receptor A7	2045
106	EGFL6	EGF-like-domain, multiple 6	25975
107	KIAA1598	KIAA1598	57698
Database:biological process Name:anatomical structure morphogenesis ID:GO:0009653
C=2055; O=66; E=34.41; R=1.92; rawP=7.02e-08; adjP=1.06e-05
Index	Gene Symbol	Gene Name	EntrezGene
1	DOCK1	dedicator of cytokinesis 1	1793
2	NTF3	neurotrophin 3	4908
3	STMN1	stathmin 1	3925
4	FAM101B	family with sequence similarity 101, member B	359845
5	CTNNA2	catenin (cadherin-associated protein), alpha 2	1496
6	JAG1	jagged 1	182
7	SETDB2	SET domain, bifurcated 2	83852
8	CDH1	cadherin 1, type 1, E-cadherin (epithelial)	999
9	BRSK1	BR serine/threonine kinase 1	84446
10	TACSTD2	tumor-associated calcium signal transducer 2	4070
11	KIT	v-kit Hardy-Zuckerman 4 feline sarcoma viral oncogene homolog	3815
12	F2R	coagulation factor II (thrombin) receptor	2149
13	TIAM1	T-cell lymphoma invasion and metastasis 1	7074
14	F2	coagulation factor II (thrombin)	2147
15	CELSR2	cadherin, EGF LAG seven-pass G-type receptor 2 (flamingo homolog, Drosophila)	1952
16	SFRP2	secreted frizzled-related protein 2	6423
17	ANK2	ankyrin 2, neuronal	287
18	PTCH1	patched 1	5727
19	SATB2	SATB homeobox 2	23314
20	NCL	nucleolin	4691
21	CADM1	cell adhesion molecule 1	23705
22	VANGL2	vang-like 2 (van gogh, Drosophila)	57216
23	ALCAM	activated leukocyte cell adhesion molecule	214
24	HDAC5	histone deacetylase 5	10014
25	TWIST2	twist homolog 2 (Drosophila)	117581
26	CHRNA10	cholinergic receptor, nicotinic, alpha 10 (neuronal)	57053
27	KLF4	Kruppel-like factor 4 (gut)	9314
28	TDRD7	tudor domain containing 7	23424
29	CACNB3	calcium channel, voltage-dependent, beta 3 subunit	784
30	ANGPT1	angiopoietin 1	284
31	CTNND2	catenin (cadherin-associated protein), delta 2	1501
32	BCL11B	B-cell CLL/lymphoma 11B (zinc finger protein)	64919
33	CDC42SE1	CDC42 small effector 1	56882
34	PID1	phosphotyrosine interaction domain containing 1	55022
35	ARL3	ADP-ribosylation factor-like 3	403
36	CACNB2	calcium channel, voltage-dependent, beta 2 subunit	783
37	MYO16	myosin XVI	23026
38	IPMK	inositol polyphosphate multikinase	253430
39	ARHGEF2	Rho/Rac guanine nucleotide exchange factor (GEF) 2	9181
40	CACNA1D	calcium channel, voltage-dependent, L type, alpha 1D subunit	776
41	PDPN	podoplanin	10630
42	ADIPOQ	adiponectin, C1Q and collagen domain containing	9370
43	GFRA1	GDNF family receptor alpha 1	2674
44	ENAM	enamelin	10117
45	CXCL13	chemokine (C-X-C motif) ligand 13	10563
46	CACNA1G	calcium channel, voltage-dependent, T type, alpha 1G subunit	8913
47	COL11A2	collagen, type XI, alpha 2	1302
48	MAFB	v-maf musculoaponeurotic fibrosarcoma oncogene homolog B (avian)	9935
49	PRICKLE1	prickle homolog 1 (Drosophila)	144165
50	TCF7	transcription factor 7 (T-cell specific, HMG-box)	6932
51	DACT2	dapper, antagonist of beta-catenin, homolog 2 (Xenopus laevis)	168002
52	NGFR	nerve growth factor receptor	4804
53	RASA1	RAS p21 protein activator (GTPase activating protein) 1	5921
54	RHOB	ras homolog family member B	388
55	BAIAP2	BAI1-associated protein 2	10458
56	FGF16	fibroblast growth factor 16	8823
57	HHIP	hedgehog interacting protein	64399
58	BTG1	B-cell translocation gene 1, anti-proliferative	694
59	SOSTDC1	sclerostin domain containing 1	25928
60	MATN2	matrilin 2	4147
61	PRPS2	phosphoribosyl pyrophosphate synthetase 2	5634
62	PITX1	paired-like homeodomain 1	5307
63	CPM	carboxypeptidase M	1368
64	FHL1	four and a half LIM domains 1	2273
65	EPHA7	EPH receptor A7	2045
66	KIAA1598	KIAA1598	57698
Database:biological process Name:single-organism process ID:GO:0044699
C=7682; O=169; E=128.65; R=1.31; rawP=9.17e-08; adjP=1.16e-05
Index	Gene Symbol	Gene Name	EntrezGene
1	TLL1	tolloid-like 1	7092
2	CD1D	CD1d molecule	912
3	FAM101B	family with sequence similarity 101, member B	359845
4	ABHD6	abhydrolase domain containing 6	57406
5	HMCN1	hemicentin 1	83872
6	NCS1	neuronal calcium sensor 1	23413
7	CHST10	carbohydrate sulfotransferase 10	9486
8	LPAR1	lysophosphatidic acid receptor 1	1902
9	CD2AP	CD2-associated protein	23607
10	RASSF3	Ras association (RalGDS/AF-6) domain family member 3	283349
11	TACSTD2	tumor-associated calcium signal transducer 2	4070
12	GOLT1B	golgi transport 1B	51026
13	TIAM1	T-cell lymphoma invasion and metastasis 1	7074
14	LRRC16A	leucine rich repeat containing 16A	55604
15	F2	coagulation factor II (thrombin)	2147
16	DPF3	D4, zinc and double PHD fingers, family 3	8110
17	ATP2B3	ATPase, Ca++ transporting, plasma membrane 3	492
18	CELSR2	cadherin, EGF LAG seven-pass G-type receptor 2 (flamingo homolog, Drosophila)	1952
19	ANK2	ankyrin 2, neuronal	287
20	RPL31	ribosomal protein L31	6160
21	AKAP12	A kinase (PRKA) anchor protein 12	9590
22	KDELR3	KDEL (Lys-Asp-Glu-Leu) endoplasmic reticulum protein retention receptor 3	11015
23	SFXN1	sideroflexin 1	94081
24	CHRNA10	cholinergic receptor, nicotinic, alpha 10 (neuronal)	57053
25	GNG10	guanine nucleotide binding protein (G protein), gamma 10	2790
26	TDRD7	tudor domain containing 7	23424
27	RAP1GAP	RAP1 GTPase activating protein	5909
28	ANGPT1	angiopoietin 1	284
29	LAMC2	laminin, gamma 2	3918
30	BCL11B	B-cell CLL/lymphoma 11B (zinc finger protein)	64919
31	DHCR24	24-dehydrocholesterol reductase	1718
32	KIF23	kinesin family member 23	9493
33	PRDM6	PR domain containing 6	93166
34	PID1	phosphotyrosine interaction domain containing 1	55022
35	TIA1	TIA1 cytotoxic granule-associated RNA binding protein	7072
36	NEDD4L	neural precursor cell expressed, developmentally down-regulated 4-like, E3 ubiquitin protein ligase	23327
37	CHSY1	chondroitin sulfate synthase 1	22856
38	SATB1	SATB homeobox 1	6304
39	ANO1	anoctamin 1, calcium activated chloride channel	55107
40	LEPRE1	leucine proline-enriched proteoglycan (leprecan) 1	64175
41	PTGER3	prostaglandin E receptor 3 (subtype EP3)	5733
42	FAM20C	family with sequence similarity 20, member C	56975
43	MYO16	myosin XVI	23026
44	CACNB2	calcium channel, voltage-dependent, beta 2 subunit	783
45	KIFAP3	kinesin-associated protein 3	22920
46	CADPS2	Ca++-dependent secretion activator 2	93664
47	CACNA1D	calcium channel, voltage-dependent, L type, alpha 1D subunit	776
48	PDPN	podoplanin	10630
49	LSAMP	limbic system-associated membrane protein	4045
50	PHF21A	PHD finger protein 21A	51317
51	ADIPOQ	adiponectin, C1Q and collagen domain containing	9370
52	CAV2	caveolin 2	858
53	GFRA1	GDNF family receptor alpha 1	2674
54	UCHL1	ubiquitin carboxyl-terminal esterase L1 (ubiquitin thiolesterase)	7345
55	CSNK1G3	casein kinase 1, gamma 3	1456
56	CCDC88A	coiled-coil domain containing 88A	55704
57	ENAM	enamelin	10117
58	CXCL13	chemokine (C-X-C motif) ligand 13	10563
59	PDE4A	phosphodiesterase 4A, cAMP-specific	5141
60	DPF1	D4, zinc and double PHD fingers family 1	8193
61	CORO2A	coronin, actin binding protein, 2A	7464
62	RAPH1	Ras association (RalGDS/AF-6) and pleckstrin homology domains 1	65059
63	WWC1	WW and C2 domain containing 1	23286
64	MAFB	v-maf musculoaponeurotic fibrosarcoma oncogene homolog B (avian)	9935
65	WISP1	WNT1 inducible signaling pathway protein 1	8840
66	TCF7	transcription factor 7 (T-cell specific, HMG-box)	6932
67	NGFR	nerve growth factor receptor	4804
68	RASA1	RAS p21 protein activator (GTPase activating protein) 1	5921
69	RHOB	ras homolog family member B	388
70	PIK3C2A	phosphatidylinositol-4-phosphate 3-kinase, catalytic subunit type 2 alpha	5286
71	RAB27A	RAB27A, member RAS oncogene family	5873
72	BAIAP2	BAI1-associated protein 2	10458
73	EXOC6	exocyst complex component 6	54536
74	SOSTDC1	sclerostin domain containing 1	25928
75	TRIM59	tripartite motif containing 59	286827
76	MATN2	matrilin 2	4147
77	PRPS2	phosphoribosyl pyrophosphate synthetase 2	5634
78	EPHA7	EPH receptor A7	2045
79	ALDH1A1	aldehyde dehydrogenase 1 family, member A1	216
80	CNKSR2	connector enhancer of kinase suppressor of Ras 2	22866
81	EGFL6	EGF-like-domain, multiple 6	25975
82	KIAA1598	KIAA1598	57698
83	CREB3L2	cAMP responsive element binding protein 3-like 2	64764
84	CACFD1	calcium channel flower domain containing 1	11094
85	PAPSS2	3'-phosphoadenosine 5'-phosphosulfate synthase 2	9060
86	DOCK1	dedicator of cytokinesis 1	1793
87	RERG	RAS-like, estrogen-regulated, growth inhibitor	85004
88	PDIA5	protein disulfide isomerase family A, member 5	10954
89	EIF2AK3	eukaryotic translation initiation factor 2-alpha kinase 3	9451
90	RHPN2	rhophilin, Rho GTPase binding protein 2	85415
91	NTF3	neurotrophin 3	4908
92	KCNQ5	potassium voltage-gated channel, KQT-like subfamily, member 5	56479
93	STMN1	stathmin 1	3925
94	CSPG5	chondroitin sulfate proteoglycan 5 (neuroglycan C)	10675
95	CTNNA2	catenin (cadherin-associated protein), alpha 2	1496
96	SLC17A6	solute carrier family 17 (sodium-dependent inorganic phosphate cotransporter), member 6	57084
97	JAG1	jagged 1	182
98	CDH1	cadherin 1, type 1, E-cadherin (epithelial)	999
99	SETDB2	SET domain, bifurcated 2	83852
100	TMEFF1	transmembrane protein with EGF-like and two follistatin-like domains 1	8577
101	BRSK1	BR serine/threonine kinase 1	84446
102	AKAP8	A kinase (PRKA) anchor protein 8	10270
103	LHX6	LIM homeobox 6	26468
104	RAB34	RAB34, member RAS oncogene family	83871
105	KCNK2	potassium channel, subfamily K, member 2	3776
106	ITGA10	integrin, alpha 10	8515
107	F2R	coagulation factor II (thrombin) receptor	2149
108	KIT	v-kit Hardy-Zuckerman 4 feline sarcoma viral oncogene homolog	3815
109	SLC12A5	solute carrier family 12 (potassium/chloride transporter), member 5	57468
110	DCTN1	dynactin 1	1639
111	SNX25	sorting nexin 25	83891
112	SEC23A	Sec23 homolog A (S. cerevisiae)	10484
113	S1PR5	sphingosine-1-phosphate receptor 5	53637
114	SLC8A3	solute carrier family 8 (sodium/calcium exchanger), member 3	6547
115	SFRP2	secreted frizzled-related protein 2	6423
116	BTG2	BTG family, member 2	7832
117	PTCH1	patched 1	5727
118	NCL	nucleolin	4691
119	SATB2	SATB homeobox 2	23314
120	RAB38	RAB38, member RAS oncogene family	23682
121	CADM1	cell adhesion molecule 1	23705
122	ALCAM	activated leukocyte cell adhesion molecule	214
123	VANGL2	vang-like 2 (van gogh, Drosophila)	57216
124	HDAC5	histone deacetylase 5	10014
125	TWIST2	twist homolog 2 (Drosophila)	117581
126	GAL3ST4	galactose-3-O-sulfotransferase 4	79690
127	SEC61A1	Sec61 alpha 1 subunit (S. cerevisiae)	29927
128	EFNA4	ephrin-A4	1945
129	KLF4	Kruppel-like factor 4 (gut)	9314
130	OLFM1	olfactomedin 1	10439
131	CACNB3	calcium channel, voltage-dependent, beta 3 subunit	784
132	PCDH9	protocadherin 9	5101
133	CTNND2	catenin (cadherin-associated protein), delta 2	1501
134	PCDH18	protocadherin 18	54510
135	MPZL1	myelin protein zero-like 1	9019
136	MAN1A2	mannosidase, alpha, class 1A, member 2	10905
137	CDC42SE1	CDC42 small effector 1	56882
138	ARFIP2	ADP-ribosylation factor interacting protein 2	23647
139	P2RY1	purinergic receptor P2Y, G-protein coupled, 1	5028
140	PAK4	p21 protein (Cdc42/Rac)-activated kinase 4	10298
141	TRIB1	tribbles homolog 1 (Drosophila)	10221
142	LAMB3	laminin, beta 3	3914
143	ARL3	ADP-ribosylation factor-like 3	403
144	SCN4B	sodium channel, voltage-gated, type IV, beta subunit	6330
145	RASD2	RASD family, member 2	23551
146	IPMK	inositol polyphosphate multikinase	253430
147	ARHGEF2	Rho/Rac guanine nucleotide exchange factor (GEF) 2	9181
148	ATP2B1	ATPase, Ca++ transporting, plasma membrane 1	490
149	PCSK6	proprotein convertase subtilisin/kexin type 6	5046
150	DLGAP1	discs, large (Drosophila) homolog-associated protein 1	9229
151	ARAP2	ArfGAP with RhoGAP domain, ankyrin repeat and PH domain 2	116984
152	GLDN	gliomedin	342035
153	COL11A2	collagen, type XI, alpha 2	1302
154	CACNA1G	calcium channel, voltage-dependent, T type, alpha 1G subunit	8913
155	GABBR2	gamma-aminobutyric acid (GABA) B receptor, 2	9568
156	PRICKLE1	prickle homolog 1 (Drosophila)	144165
157	DACT2	dapper, antagonist of beta-catenin, homolog 2 (Xenopus laevis)	168002
158	INPP5J	inositol polyphosphate-5-phosphatase J	27124
159	HHIP	hedgehog interacting protein	64399
160	FGF16	fibroblast growth factor 16	8823
161	BTG1	B-cell translocation gene 1, anti-proliferative	694
162	ELMO1	engulfment and cell motility 1	9844
163	MAP2K6	mitogen-activated protein kinase kinase 6	5608
164	GNAO1	guanine nucleotide binding protein (G protein), alpha activating activity polypeptide O	2775
165	FAM3C	family with sequence similarity 3, member C	10447
166	PITX1	paired-like homeodomain 1	5307
167	SLC7A5	solute carrier family 7 (amino acid transporter light chain, L system), member 5	8140
168	FHL1	four and a half LIM domains 1	2273
169	VIPR2	vasoactive intestinal peptide receptor 2	7434
Database:biological process Name:cell differentiation ID:GO:0030154
C=2665; O=78; E=44.63; R=1.75; rawP=1.57e-07; adjP=1.70e-05
Index	Gene Symbol	Gene Name	EntrezGene
1	CREB3L2	cAMP responsive element binding protein 3-like 2	64764
2	BCCIP	BRCA2 and CDKN1A interacting protein	56647
3	TLL1	tolloid-like 1	7092
4	DOCK1	dedicator of cytokinesis 1	1793
5	EIF2AK3	eukaryotic translation initiation factor 2-alpha kinase 3	9451
6	NTF3	neurotrophin 3	4908
7	CD1D	CD1d molecule	912
8	STMN1	stathmin 1	3925
9	FAM101B	family with sequence similarity 101, member B	359845
10	CTNNA2	catenin (cadherin-associated protein), alpha 2	1496
11	CSPG5	chondroitin sulfate proteoglycan 5 (neuroglycan C)	10675
12	NCS1	neuronal calcium sensor 1	23413
13	LPAR1	lysophosphatidic acid receptor 1	1902
14	JAG1	jagged 1	182
15	CDH1	cadherin 1, type 1, E-cadherin (epithelial)	999
16	BRSK1	BR serine/threonine kinase 1	84446
17	LHX6	LIM homeobox 6	26468
18	TACSTD2	tumor-associated calcium signal transducer 2	4070
19	KIT	v-kit Hardy-Zuckerman 4 feline sarcoma viral oncogene homolog	3815
20	F2R	coagulation factor II (thrombin) receptor	2149
21	TIAM1	T-cell lymphoma invasion and metastasis 1	7074
22	F2	coagulation factor II (thrombin)	2147
23	S1PR5	sphingosine-1-phosphate receptor 5	53637
24	CELSR2	cadherin, EGF LAG seven-pass G-type receptor 2 (flamingo homolog, Drosophila)	1952
25	SFRP2	secreted frizzled-related protein 2	6423
26	BTG2	BTG family, member 2	7832
27	ANK2	ankyrin 2, neuronal	287
28	PTCH1	patched 1	5727
29	SATB2	SATB homeobox 2	23314
30	CADM1	cell adhesion molecule 1	23705
31	VANGL2	vang-like 2 (van gogh, Drosophila)	57216
32	ALCAM	activated leukocyte cell adhesion molecule	214
33	HDAC5	histone deacetylase 5	10014
34	TWIST2	twist homolog 2 (Drosophila)	117581
35	SFXN1	sideroflexin 1	94081
36	KLF4	Kruppel-like factor 4 (gut)	9314
37	TDRD7	tudor domain containing 7	23424
38	CACNB3	calcium channel, voltage-dependent, beta 3 subunit	784
39	ANGPT1	angiopoietin 1	284
40	BCL11B	B-cell CLL/lymphoma 11B (zinc finger protein)	64919
41	PRDM6	PR domain containing 6	93166
42	PID1	phosphotyrosine interaction domain containing 1	55022
43	SATB1	SATB homeobox 1	6304
44	LAMB3	laminin, beta 3	3914
45	ARL3	ADP-ribosylation factor-like 3	403
46	MYO16	myosin XVI	23026
47	CACNB2	calcium channel, voltage-dependent, beta 2 subunit	783
48	ARHGEF2	Rho/Rac guanine nucleotide exchange factor (GEF) 2	9181
49	CACNA1D	calcium channel, voltage-dependent, L type, alpha 1D subunit	776
50	ADIPOQ	adiponectin, C1Q and collagen domain containing	9370
51	CAV2	caveolin 2	858
52	GFRA1	GDNF family receptor alpha 1	2674
53	CCDC88A	coiled-coil domain containing 88A	55704
54	GLDN	gliomedin	342035
55	COL11A2	collagen, type XI, alpha 2	1302
56	CACNA1G	calcium channel, voltage-dependent, T type, alpha 1G subunit	8913
57	PRICKLE1	prickle homolog 1 (Drosophila)	144165
58	MAFB	v-maf musculoaponeurotic fibrosarcoma oncogene homolog B (avian)	9935
59	TCF7	transcription factor 7 (T-cell specific, HMG-box)	6932
60	DACT2	dapper, antagonist of beta-catenin, homolog 2 (Xenopus laevis)	168002
61	INPP5J	inositol polyphosphate-5-phosphatase J	27124
62	NGFR	nerve growth factor receptor	4804
63	HHIP	hedgehog interacting protein	64399
64	RASA1	RAS p21 protein activator (GTPase activating protein) 1	5921
65	RHOB	ras homolog family member B	388
66	RAB27A	RAB27A, member RAS oncogene family	5873
67	BAIAP2	BAI1-associated protein 2	10458
68	EXOC6	exocyst complex component 6	54536
69	BTG1	B-cell translocation gene 1, anti-proliferative	694
70	MAP2K6	mitogen-activated protein kinase kinase 6	5608
71	GNAO1	guanine nucleotide binding protein (G protein), alpha activating activity polypeptide O	2775
72	PITX1	paired-like homeodomain 1	5307
73	MATN2	matrilin 2	4147
74	SLC7A5	solute carrier family 7 (amino acid transporter light chain, L system), member 5	8140
75	FHL1	four and a half LIM domains 1	2273
76	EPHA7	EPH receptor A7	2045
77	EGFL6	EGF-like-domain, multiple 6	25975
78	KIAA1598	KIAA1598	57698
Database:biological process Name:single-multicellular organism process ID:GO:0044707
C=5612; O=132; E=93.98; R=1.40; rawP=4.92e-07; adjP=4.13e-05
Index	Gene Symbol	Gene Name	EntrezGene
1	TLL1	tolloid-like 1	7092
2	CD1D	CD1d molecule	912
3	FAM101B	family with sequence similarity 101, member B	359845
4	ABHD6	abhydrolase domain containing 6	57406
5	HMCN1	hemicentin 1	83872
6	NCS1	neuronal calcium sensor 1	23413
7	CHST10	carbohydrate sulfotransferase 10	9486
8	LPAR1	lysophosphatidic acid receptor 1	1902
9	TACSTD2	tumor-associated calcium signal transducer 2	4070
10	TIAM1	T-cell lymphoma invasion and metastasis 1	7074
11	LRRC16A	leucine rich repeat containing 16A	55604
12	F2	coagulation factor II (thrombin)	2147
13	DPF3	D4, zinc and double PHD fingers, family 3	8110
14	ATP2B3	ATPase, Ca++ transporting, plasma membrane 3	492
15	CELSR2	cadherin, EGF LAG seven-pass G-type receptor 2 (flamingo homolog, Drosophila)	1952
16	ANK2	ankyrin 2, neuronal	287
17	SFXN1	sideroflexin 1	94081
18	CHRNA10	cholinergic receptor, nicotinic, alpha 10 (neuronal)	57053
19	GNG10	guanine nucleotide binding protein (G protein), gamma 10	2790
20	TDRD7	tudor domain containing 7	23424
21	ANGPT1	angiopoietin 1	284
22	LAMC2	laminin, gamma 2	3918
23	BCL11B	B-cell CLL/lymphoma 11B (zinc finger protein)	64919
24	DHCR24	24-dehydrocholesterol reductase	1718
25	KIF23	kinesin family member 23	9493
26	PRDM6	PR domain containing 6	93166
27	TIA1	TIA1 cytotoxic granule-associated RNA binding protein	7072
28	NEDD4L	neural precursor cell expressed, developmentally down-regulated 4-like, E3 ubiquitin protein ligase	23327
29	CHSY1	chondroitin sulfate synthase 1	22856
30	SATB1	SATB homeobox 1	6304
31	ANO1	anoctamin 1, calcium activated chloride channel	55107
32	LEPRE1	leucine proline-enriched proteoglycan (leprecan) 1	64175
33	PTGER3	prostaglandin E receptor 3 (subtype EP3)	5733
34	FAM20C	family with sequence similarity 20, member C	56975
35	MYO16	myosin XVI	23026
36	CACNB2	calcium channel, voltage-dependent, beta 2 subunit	783
37	KIFAP3	kinesin-associated protein 3	22920
38	CADPS2	Ca++-dependent secretion activator 2	93664
39	CACNA1D	calcium channel, voltage-dependent, L type, alpha 1D subunit	776
40	PDPN	podoplanin	10630
41	LSAMP	limbic system-associated membrane protein	4045
42	PHF21A	PHD finger protein 21A	51317
43	ADIPOQ	adiponectin, C1Q and collagen domain containing	9370
44	CAV2	caveolin 2	858
45	GFRA1	GDNF family receptor alpha 1	2674
46	CCDC88A	coiled-coil domain containing 88A	55704
47	ENAM	enamelin	10117
48	CXCL13	chemokine (C-X-C motif) ligand 13	10563
49	DPF1	D4, zinc and double PHD fingers family 1	8193
50	MAFB	v-maf musculoaponeurotic fibrosarcoma oncogene homolog B (avian)	9935
51	TCF7	transcription factor 7 (T-cell specific, HMG-box)	6932
52	NGFR	nerve growth factor receptor	4804
53	BAIAP2	BAI1-associated protein 2	10458
54	RAB27A	RAB27A, member RAS oncogene family	5873
55	PIK3C2A	phosphatidylinositol-4-phosphate 3-kinase, catalytic subunit type 2 alpha	5286
56	RHOB	ras homolog family member B	388
57	RASA1	RAS p21 protein activator (GTPase activating protein) 1	5921
58	EXOC6	exocyst complex component 6	54536
59	SOSTDC1	sclerostin domain containing 1	25928
60	PRPS2	phosphoribosyl pyrophosphate synthetase 2	5634
61	MATN2	matrilin 2	4147
62	EPHA7	EPH receptor A7	2045
63	EGFL6	EGF-like-domain, multiple 6	25975
64	KIAA1598	KIAA1598	57698
65	CREB3L2	cAMP responsive element binding protein 3-like 2	64764
66	CACFD1	calcium channel flower domain containing 1	11094
67	PAPSS2	3'-phosphoadenosine 5'-phosphosulfate synthase 2	9060
68	DOCK1	dedicator of cytokinesis 1	1793
69	EIF2AK3	eukaryotic translation initiation factor 2-alpha kinase 3	9451
70	NTF3	neurotrophin 3	4908
71	KCNQ5	potassium voltage-gated channel, KQT-like subfamily, member 5	56479
72	STMN1	stathmin 1	3925
73	CSPG5	chondroitin sulfate proteoglycan 5 (neuroglycan C)	10675
74	CTNNA2	catenin (cadherin-associated protein), alpha 2	1496
75	SLC17A6	solute carrier family 17 (sodium-dependent inorganic phosphate cotransporter), member 6	57084
76	JAG1	jagged 1	182
77	CDH1	cadherin 1, type 1, E-cadherin (epithelial)	999
78	SETDB2	SET domain, bifurcated 2	83852
79	TMEFF1	transmembrane protein with EGF-like and two follistatin-like domains 1	8577
80	BRSK1	BR serine/threonine kinase 1	84446
81	LHX6	LIM homeobox 6	26468
82	KCNK2	potassium channel, subfamily K, member 2	3776
83	F2R	coagulation factor II (thrombin) receptor	2149
84	KIT	v-kit Hardy-Zuckerman 4 feline sarcoma viral oncogene homolog	3815
85	SLC12A5	solute carrier family 12 (potassium/chloride transporter), member 5	57468
86	DCTN1	dynactin 1	1639
87	SEC23A	Sec23 homolog A (S. cerevisiae)	10484
88	S1PR5	sphingosine-1-phosphate receptor 5	53637
89	SLC8A3	solute carrier family 8 (sodium/calcium exchanger), member 3	6547
90	SFRP2	secreted frizzled-related protein 2	6423
91	BTG2	BTG family, member 2	7832
92	PTCH1	patched 1	5727
93	NCL	nucleolin	4691
94	SATB2	SATB homeobox 2	23314
95	CADM1	cell adhesion molecule 1	23705
96	ALCAM	activated leukocyte cell adhesion molecule	214
97	VANGL2	vang-like 2 (van gogh, Drosophila)	57216
98	HDAC5	histone deacetylase 5	10014
99	TWIST2	twist homolog 2 (Drosophila)	117581
100	SEC61A1	Sec61 alpha 1 subunit (S. cerevisiae)	29927
101	KLF4	Kruppel-like factor 4 (gut)	9314
102	OLFM1	olfactomedin 1	10439
103	CACNB3	calcium channel, voltage-dependent, beta 3 subunit	784
104	PCDH9	protocadherin 9	5101
105	CTNND2	catenin (cadherin-associated protein), delta 2	1501
106	PCDH18	protocadherin 18	54510
107	MAN1A2	mannosidase, alpha, class 1A, member 2	10905
108	P2RY1	purinergic receptor P2Y, G-protein coupled, 1	5028
109	LAMB3	laminin, beta 3	3914
110	ARL3	ADP-ribosylation factor-like 3	403
111	SCN4B	sodium channel, voltage-gated, type IV, beta subunit	6330
112	RASD2	RASD family, member 2	23551
113	IPMK	inositol polyphosphate multikinase	253430
114	ARHGEF2	Rho/Rac guanine nucleotide exchange factor (GEF) 2	9181
115	ATP2B1	ATPase, Ca++ transporting, plasma membrane 1	490
116	PCSK6	proprotein convertase subtilisin/kexin type 6	5046
117	DLGAP1	discs, large (Drosophila) homolog-associated protein 1	9229
118	GLDN	gliomedin	342035
119	CACNA1G	calcium channel, voltage-dependent, T type, alpha 1G subunit	8913
120	COL11A2	collagen, type XI, alpha 2	1302
121	GABBR2	gamma-aminobutyric acid (GABA) B receptor, 2	9568
122	PRICKLE1	prickle homolog 1 (Drosophila)	144165
123	DACT2	dapper, antagonist of beta-catenin, homolog 2 (Xenopus laevis)	168002
124	INPP5J	inositol polyphosphate-5-phosphatase J	27124
125	FGF16	fibroblast growth factor 16	8823
126	HHIP	hedgehog interacting protein	64399
127	BTG1	B-cell translocation gene 1, anti-proliferative	694
128	GNAO1	guanine nucleotide binding protein (G protein), alpha activating activity polypeptide O	2775
129	FAM3C	family with sequence similarity 3, member C	10447
130	PITX1	paired-like homeodomain 1	5307
131	SLC7A5	solute carrier family 7 (amino acid transporter light chain, L system), member 5	8140
132	FHL1	four and a half LIM domains 1	2273
Database:biological process Name:cellular developmental process ID:GO:0048869
C=2829; O=80; E=47.38; R=1.69; rawP=4.38e-07; adjP=4.13e-05
Index	Gene Symbol	Gene Name	EntrezGene
1	CREB3L2	cAMP responsive element binding protein 3-like 2	64764
2	BCCIP	BRCA2 and CDKN1A interacting protein	56647
3	TLL1	tolloid-like 1	7092
4	DOCK1	dedicator of cytokinesis 1	1793
5	EIF2AK3	eukaryotic translation initiation factor 2-alpha kinase 3	9451
6	NTF3	neurotrophin 3	4908
7	CD1D	CD1d molecule	912
8	STMN1	stathmin 1	3925
9	FAM101B	family with sequence similarity 101, member B	359845
10	CTNNA2	catenin (cadherin-associated protein), alpha 2	1496
11	CSPG5	chondroitin sulfate proteoglycan 5 (neuroglycan C)	10675
12	NCS1	neuronal calcium sensor 1	23413
13	LPAR1	lysophosphatidic acid receptor 1	1902
14	JAG1	jagged 1	182
15	CDH1	cadherin 1, type 1, E-cadherin (epithelial)	999
16	BRSK1	BR serine/threonine kinase 1	84446
17	LHX6	LIM homeobox 6	26468
18	TACSTD2	tumor-associated calcium signal transducer 2	4070
19	KIT	v-kit Hardy-Zuckerman 4 feline sarcoma viral oncogene homolog	3815
20	F2R	coagulation factor II (thrombin) receptor	2149
21	TIAM1	T-cell lymphoma invasion and metastasis 1	7074
22	F2	coagulation factor II (thrombin)	2147
23	S1PR5	sphingosine-1-phosphate receptor 5	53637
24	CELSR2	cadherin, EGF LAG seven-pass G-type receptor 2 (flamingo homolog, Drosophila)	1952
25	SFRP2	secreted frizzled-related protein 2	6423
26	BTG2	BTG family, member 2	7832
27	ANK2	ankyrin 2, neuronal	287
28	PTCH1	patched 1	5727
29	SATB2	SATB homeobox 2	23314
30	CADM1	cell adhesion molecule 1	23705
31	VANGL2	vang-like 2 (van gogh, Drosophila)	57216
32	ALCAM	activated leukocyte cell adhesion molecule	214
33	HDAC5	histone deacetylase 5	10014
34	TWIST2	twist homolog 2 (Drosophila)	117581
35	SFXN1	sideroflexin 1	94081
36	KLF4	Kruppel-like factor 4 (gut)	9314
37	TDRD7	tudor domain containing 7	23424
38	CACNB3	calcium channel, voltage-dependent, beta 3 subunit	784
39	ANGPT1	angiopoietin 1	284
40	BCL11B	B-cell CLL/lymphoma 11B (zinc finger protein)	64919
41	CDC42SE1	CDC42 small effector 1	56882
42	PRDM6	PR domain containing 6	93166
43	PID1	phosphotyrosine interaction domain containing 1	55022
44	SATB1	SATB homeobox 1	6304
45	LAMB3	laminin, beta 3	3914
46	ARL3	ADP-ribosylation factor-like 3	403
47	MYO16	myosin XVI	23026
48	CACNB2	calcium channel, voltage-dependent, beta 2 subunit	783
49	ARHGEF2	Rho/Rac guanine nucleotide exchange factor (GEF) 2	9181
50	CACNA1D	calcium channel, voltage-dependent, L type, alpha 1D subunit	776
51	PDPN	podoplanin	10630
52	ADIPOQ	adiponectin, C1Q and collagen domain containing	9370
53	CAV2	caveolin 2	858
54	GFRA1	GDNF family receptor alpha 1	2674
55	CCDC88A	coiled-coil domain containing 88A	55704
56	GLDN	gliomedin	342035
57	COL11A2	collagen, type XI, alpha 2	1302
58	CACNA1G	calcium channel, voltage-dependent, T type, alpha 1G subunit	8913
59	PRICKLE1	prickle homolog 1 (Drosophila)	144165
60	MAFB	v-maf musculoaponeurotic fibrosarcoma oncogene homolog B (avian)	9935
61	TCF7	transcription factor 7 (T-cell specific, HMG-box)	6932
62	DACT2	dapper, antagonist of beta-catenin, homolog 2 (Xenopus laevis)	168002
63	INPP5J	inositol polyphosphate-5-phosphatase J	27124
64	NGFR	nerve growth factor receptor	4804
65	HHIP	hedgehog interacting protein	64399
66	RASA1	RAS p21 protein activator (GTPase activating protein) 1	5921
67	RHOB	ras homolog family member B	388
68	RAB27A	RAB27A, member RAS oncogene family	5873
69	BAIAP2	BAI1-associated protein 2	10458
70	EXOC6	exocyst complex component 6	54536
71	BTG1	B-cell translocation gene 1, anti-proliferative	694
72	MAP2K6	mitogen-activated protein kinase kinase 6	5608
73	GNAO1	guanine nucleotide binding protein (G protein), alpha activating activity polypeptide O	2775
74	PITX1	paired-like homeodomain 1	5307
75	MATN2	matrilin 2	4147
76	SLC7A5	solute carrier family 7 (amino acid transporter light chain, L system), member 5	8140
77	FHL1	four and a half LIM domains 1	2273
78	EPHA7	EPH receptor A7	2045
79	EGFL6	EGF-like-domain, multiple 6	25975
80	KIAA1598	KIAA1598	57698
Database:biological process Name:multicellular organismal process ID:GO:0032501
C=5644; O=132; E=94.52; R=1.40; rawP=7.08e-07; adjP=4.46e-05
Index	Gene Symbol	Gene Name	EntrezGene
1	TLL1	tolloid-like 1	7092
2	CD1D	CD1d molecule	912
3	FAM101B	family with sequence similarity 101, member B	359845
4	ABHD6	abhydrolase domain containing 6	57406
5	HMCN1	hemicentin 1	83872
6	NCS1	neuronal calcium sensor 1	23413
7	CHST10	carbohydrate sulfotransferase 10	9486
8	LPAR1	lysophosphatidic acid receptor 1	1902
9	TACSTD2	tumor-associated calcium signal transducer 2	4070
10	TIAM1	T-cell lymphoma invasion and metastasis 1	7074
11	LRRC16A	leucine rich repeat containing 16A	55604
12	F2	coagulation factor II (thrombin)	2147
13	DPF3	D4, zinc and double PHD fingers, family 3	8110
14	ATP2B3	ATPase, Ca++ transporting, plasma membrane 3	492
15	CELSR2	cadherin, EGF LAG seven-pass G-type receptor 2 (flamingo homolog, Drosophila)	1952
16	ANK2	ankyrin 2, neuronal	287
17	SFXN1	sideroflexin 1	94081
18	CHRNA10	cholinergic receptor, nicotinic, alpha 10 (neuronal)	57053
19	GNG10	guanine nucleotide binding protein (G protein), gamma 10	2790
20	TDRD7	tudor domain containing 7	23424
21	ANGPT1	angiopoietin 1	284
22	LAMC2	laminin, gamma 2	3918
23	BCL11B	B-cell CLL/lymphoma 11B (zinc finger protein)	64919
24	DHCR24	24-dehydrocholesterol reductase	1718
25	KIF23	kinesin family member 23	9493
26	PRDM6	PR domain containing 6	93166
27	TIA1	TIA1 cytotoxic granule-associated RNA binding protein	7072
28	NEDD4L	neural precursor cell expressed, developmentally down-regulated 4-like, E3 ubiquitin protein ligase	23327
29	CHSY1	chondroitin sulfate synthase 1	22856
30	SATB1	SATB homeobox 1	6304
31	ANO1	anoctamin 1, calcium activated chloride channel	55107
32	LEPRE1	leucine proline-enriched proteoglycan (leprecan) 1	64175
33	PTGER3	prostaglandin E receptor 3 (subtype EP3)	5733
34	FAM20C	family with sequence similarity 20, member C	56975
35	MYO16	myosin XVI	23026
36	CACNB2	calcium channel, voltage-dependent, beta 2 subunit	783
37	KIFAP3	kinesin-associated protein 3	22920
38	CADPS2	Ca++-dependent secretion activator 2	93664
39	CACNA1D	calcium channel, voltage-dependent, L type, alpha 1D subunit	776
40	PDPN	podoplanin	10630
41	LSAMP	limbic system-associated membrane protein	4045
42	PHF21A	PHD finger protein 21A	51317
43	ADIPOQ	adiponectin, C1Q and collagen domain containing	9370
44	CAV2	caveolin 2	858
45	GFRA1	GDNF family receptor alpha 1	2674
46	CCDC88A	coiled-coil domain containing 88A	55704
47	ENAM	enamelin	10117
48	CXCL13	chemokine (C-X-C motif) ligand 13	10563
49	DPF1	D4, zinc and double PHD fingers family 1	8193
50	MAFB	v-maf musculoaponeurotic fibrosarcoma oncogene homolog B (avian)	9935
51	TCF7	transcription factor 7 (T-cell specific, HMG-box)	6932
52	NGFR	nerve growth factor receptor	4804
53	BAIAP2	BAI1-associated protein 2	10458
54	RAB27A	RAB27A, member RAS oncogene family	5873
55	PIK3C2A	phosphatidylinositol-4-phosphate 3-kinase, catalytic subunit type 2 alpha	5286
56	RHOB	ras homolog family member B	388
57	RASA1	RAS p21 protein activator (GTPase activating protein) 1	5921
58	EXOC6	exocyst complex component 6	54536
59	SOSTDC1	sclerostin domain containing 1	25928
60	PRPS2	phosphoribosyl pyrophosphate synthetase 2	5634
61	MATN2	matrilin 2	4147
62	EPHA7	EPH receptor A7	2045
63	EGFL6	EGF-like-domain, multiple 6	25975
64	KIAA1598	KIAA1598	57698
65	CREB3L2	cAMP responsive element binding protein 3-like 2	64764
66	CACFD1	calcium channel flower domain containing 1	11094
67	PAPSS2	3'-phosphoadenosine 5'-phosphosulfate synthase 2	9060
68	DOCK1	dedicator of cytokinesis 1	1793
69	EIF2AK3	eukaryotic translation initiation factor 2-alpha kinase 3	9451
70	NTF3	neurotrophin 3	4908
71	KCNQ5	potassium voltage-gated channel, KQT-like subfamily, member 5	56479
72	STMN1	stathmin 1	3925
73	CSPG5	chondroitin sulfate proteoglycan 5 (neuroglycan C)	10675
74	CTNNA2	catenin (cadherin-associated protein), alpha 2	1496
75	SLC17A6	solute carrier family 17 (sodium-dependent inorganic phosphate cotransporter), member 6	57084
76	JAG1	jagged 1	182
77	CDH1	cadherin 1, type 1, E-cadherin (epithelial)	999
78	SETDB2	SET domain, bifurcated 2	83852
79	TMEFF1	transmembrane protein with EGF-like and two follistatin-like domains 1	8577
80	BRSK1	BR serine/threonine kinase 1	84446
81	LHX6	LIM homeobox 6	26468
82	KCNK2	potassium channel, subfamily K, member 2	3776
83	F2R	coagulation factor II (thrombin) receptor	2149
84	KIT	v-kit Hardy-Zuckerman 4 feline sarcoma viral oncogene homolog	3815
85	SLC12A5	solute carrier family 12 (potassium/chloride transporter), member 5	57468
86	DCTN1	dynactin 1	1639
87	SEC23A	Sec23 homolog A (S. cerevisiae)	10484
88	S1PR5	sphingosine-1-phosphate receptor 5	53637
89	SLC8A3	solute carrier family 8 (sodium/calcium exchanger), member 3	6547
90	SFRP2	secreted frizzled-related protein 2	6423
91	BTG2	BTG family, member 2	7832
92	PTCH1	patched 1	5727
93	NCL	nucleolin	4691
94	SATB2	SATB homeobox 2	23314
95	CADM1	cell adhesion molecule 1	23705
96	ALCAM	activated leukocyte cell adhesion molecule	214
97	VANGL2	vang-like 2 (van gogh, Drosophila)	57216
98	HDAC5	histone deacetylase 5	10014
99	TWIST2	twist homolog 2 (Drosophila)	117581
100	SEC61A1	Sec61 alpha 1 subunit (S. cerevisiae)	29927
101	KLF4	Kruppel-like factor 4 (gut)	9314
102	OLFM1	olfactomedin 1	10439
103	CACNB3	calcium channel, voltage-dependent, beta 3 subunit	784
104	PCDH9	protocadherin 9	5101
105	CTNND2	catenin (cadherin-associated protein), delta 2	1501
106	PCDH18	protocadherin 18	54510
107	MAN1A2	mannosidase, alpha, class 1A, member 2	10905
108	P2RY1	purinergic receptor P2Y, G-protein coupled, 1	5028
109	LAMB3	laminin, beta 3	3914
110	ARL3	ADP-ribosylation factor-like 3	403
111	SCN4B	sodium channel, voltage-gated, type IV, beta subunit	6330
112	RASD2	RASD family, member 2	23551
113	IPMK	inositol polyphosphate multikinase	253430
114	ARHGEF2	Rho/Rac guanine nucleotide exchange factor (GEF) 2	9181
115	ATP2B1	ATPase, Ca++ transporting, plasma membrane 1	490
116	PCSK6	proprotein convertase subtilisin/kexin type 6	5046
117	DLGAP1	discs, large (Drosophila) homolog-associated protein 1	9229
118	GLDN	gliomedin	342035
119	CACNA1G	calcium channel, voltage-dependent, T type, alpha 1G subunit	8913
120	COL11A2	collagen, type XI, alpha 2	1302
121	GABBR2	gamma-aminobutyric acid (GABA) B receptor, 2	9568
122	PRICKLE1	prickle homolog 1 (Drosophila)	144165
123	DACT2	dapper, antagonist of beta-catenin, homolog 2 (Xenopus laevis)	168002
124	INPP5J	inositol polyphosphate-5-phosphatase J	27124
125	FGF16	fibroblast growth factor 16	8823
126	HHIP	hedgehog interacting protein	64399
127	BTG1	B-cell translocation gene 1, anti-proliferative	694
128	GNAO1	guanine nucleotide binding protein (G protein), alpha activating activity polypeptide O	2775
129	FAM3C	family with sequence similarity 3, member C	10447
130	PITX1	paired-like homeodomain 1	5307
131	SLC7A5	solute carrier family 7 (amino acid transporter light chain, L system), member 5	8140
132	FHL1	four and a half LIM domains 1	2273
Database:biological process Name:cell development ID:GO:0048468
C=1461; O=50; E=24.47; R=2.04; rawP=6.71e-07; adjP=4.46e-05
Index	Gene Symbol	Gene Name	EntrezGene
1	BCL11B	B-cell CLL/lymphoma 11B (zinc finger protein)	64919
2	DOCK1	dedicator of cytokinesis 1	1793
3	EIF2AK3	eukaryotic translation initiation factor 2-alpha kinase 3	9451
4	NTF3	neurotrophin 3	4908
5	STMN1	stathmin 1	3925
6	FAM101B	family with sequence similarity 101, member B	359845
7	CTNNA2	catenin (cadherin-associated protein), alpha 2	1496
8	NCS1	neuronal calcium sensor 1	23413
9	ARL3	ADP-ribosylation factor-like 3	403
10	LPAR1	lysophosphatidic acid receptor 1	1902
11	JAG1	jagged 1	182
12	CDH1	cadherin 1, type 1, E-cadherin (epithelial)	999
13	BRSK1	BR serine/threonine kinase 1	84446
14	MYO16	myosin XVI	23026
15	CACNB2	calcium channel, voltage-dependent, beta 2 subunit	783
16	LHX6	LIM homeobox 6	26468
17	ARHGEF2	Rho/Rac guanine nucleotide exchange factor (GEF) 2	9181
18	TACSTD2	tumor-associated calcium signal transducer 2	4070
19	CACNA1D	calcium channel, voltage-dependent, L type, alpha 1D subunit	776
20	KIT	v-kit Hardy-Zuckerman 4 feline sarcoma viral oncogene homolog	3815
21	F2R	coagulation factor II (thrombin) receptor	2149
22	TIAM1	T-cell lymphoma invasion and metastasis 1	7074
23	ADIPOQ	adiponectin, C1Q and collagen domain containing	9370
24	CAV2	caveolin 2	858
25	GFRA1	GDNF family receptor alpha 1	2674
26	CCDC88A	coiled-coil domain containing 88A	55704
27	F2	coagulation factor II (thrombin)	2147
28	S1PR5	sphingosine-1-phosphate receptor 5	53637
29	CELSR2	cadherin, EGF LAG seven-pass G-type receptor 2 (flamingo homolog, Drosophila)	1952
30	CACNA1G	calcium channel, voltage-dependent, T type, alpha 1G subunit	8913
31	SFRP2	secreted frizzled-related protein 2	6423
32	BTG2	BTG family, member 2	7832
33	ANK2	ankyrin 2, neuronal	287
34	SATB2	SATB homeobox 2	23314
35	DACT2	dapper, antagonist of beta-catenin, homolog 2 (Xenopus laevis)	168002
36	INPP5J	inositol polyphosphate-5-phosphatase J	27124
37	VANGL2	vang-like 2 (van gogh, Drosophila)	57216
38	ALCAM	activated leukocyte cell adhesion molecule	214
39	NGFR	nerve growth factor receptor	4804
40	HDAC5	histone deacetylase 5	10014
41	BAIAP2	BAI1-associated protein 2	10458
42	RHOB	ras homolog family member B	388
43	BTG1	B-cell translocation gene 1, anti-proliferative	694
44	GNAO1	guanine nucleotide binding protein (G protein), alpha activating activity polypeptide O	2775
45	KLF4	Kruppel-like factor 4 (gut)	9314
46	MATN2	matrilin 2	4147
47	TDRD7	tudor domain containing 7	23424
48	CACNB3	calcium channel, voltage-dependent, beta 3 subunit	784
49	EPHA7	EPH receptor A7	2045
50	KIAA1598	KIAA1598	57698
Database:biological process Name:developmental process ID:GO:0032502
C=4572; O=113; E=76.56; R=1.48; rawP=6.33e-07; adjP=4.46e-05
Index	Gene Symbol	Gene Name	EntrezGene
1	CREB3L2	cAMP responsive element binding protein 3-like 2	64764
2	BCCIP	BRCA2 and CDKN1A interacting protein	56647
3	TLL1	tolloid-like 1	7092
4	PAPSS2	3'-phosphoadenosine 5'-phosphosulfate synthase 2	9060
5	DOCK1	dedicator of cytokinesis 1	1793
6	EIF2AK3	eukaryotic translation initiation factor 2-alpha kinase 3	9451
7	NTF3	neurotrophin 3	4908
8	CD1D	CD1d molecule	912
9	STMN1	stathmin 1	3925
10	FAM101B	family with sequence similarity 101, member B	359845
11	CTNNA2	catenin (cadherin-associated protein), alpha 2	1496
12	CSPG5	chondroitin sulfate proteoglycan 5 (neuroglycan C)	10675
13	NCS1	neuronal calcium sensor 1	23413
14	LPAR1	lysophosphatidic acid receptor 1	1902
15	JAG1	jagged 1	182
16	SETDB2	SET domain, bifurcated 2	83852
17	CDH1	cadherin 1, type 1, E-cadherin (epithelial)	999
18	TMEFF1	transmembrane protein with EGF-like and two follistatin-like domains 1	8577
19	BRSK1	BR serine/threonine kinase 1	84446
20	LHX6	LIM homeobox 6	26468
21	TACSTD2	tumor-associated calcium signal transducer 2	4070
22	KIT	v-kit Hardy-Zuckerman 4 feline sarcoma viral oncogene homolog	3815
23	F2R	coagulation factor II (thrombin) receptor	2149
24	TIAM1	T-cell lymphoma invasion and metastasis 1	7074
25	DCTN1	dynactin 1	1639
26	SEC23A	Sec23 homolog A (S. cerevisiae)	10484
27	F2	coagulation factor II (thrombin)	2147
28	DPF3	D4, zinc and double PHD fingers, family 3	8110
29	SLC8A3	solute carrier family 8 (sodium/calcium exchanger), member 3	6547
30	S1PR5	sphingosine-1-phosphate receptor 5	53637
31	CELSR2	cadherin, EGF LAG seven-pass G-type receptor 2 (flamingo homolog, Drosophila)	1952
32	SFRP2	secreted frizzled-related protein 2	6423
33	BTG2	BTG family, member 2	7832
34	ANK2	ankyrin 2, neuronal	287
35	PTCH1	patched 1	5727
36	SATB2	SATB homeobox 2	23314
37	NCL	nucleolin	4691
38	CADM1	cell adhesion molecule 1	23705
39	VANGL2	vang-like 2 (van gogh, Drosophila)	57216
40	ALCAM	activated leukocyte cell adhesion molecule	214
41	HDAC5	histone deacetylase 5	10014
42	TWIST2	twist homolog 2 (Drosophila)	117581
43	SFXN1	sideroflexin 1	94081
44	SEC61A1	Sec61 alpha 1 subunit (S. cerevisiae)	29927
45	CHRNA10	cholinergic receptor, nicotinic, alpha 10 (neuronal)	57053
46	KLF4	Kruppel-like factor 4 (gut)	9314
47	TDRD7	tudor domain containing 7	23424
48	OLFM1	olfactomedin 1	10439
49	CACNB3	calcium channel, voltage-dependent, beta 3 subunit	784
50	PCDH9	protocadherin 9	5101
51	LAMC2	laminin, gamma 2	3918
52	ANGPT1	angiopoietin 1	284
53	CTNND2	catenin (cadherin-associated protein), delta 2	1501
54	BCL11B	B-cell CLL/lymphoma 11B (zinc finger protein)	64919
55	PCDH18	protocadherin 18	54510
56	MAN1A2	mannosidase, alpha, class 1A, member 2	10905
57	DHCR24	24-dehydrocholesterol reductase	1718
58	CDC42SE1	CDC42 small effector 1	56882
59	KIF23	kinesin family member 23	9493
60	PRDM6	PR domain containing 6	93166
61	PID1	phosphotyrosine interaction domain containing 1	55022
62	P2RY1	purinergic receptor P2Y, G-protein coupled, 1	5028
63	SATB1	SATB homeobox 1	6304
64	ANO1	anoctamin 1, calcium activated chloride channel	55107
65	LAMB3	laminin, beta 3	3914
66	ARL3	ADP-ribosylation factor-like 3	403
67	FAM20C	family with sequence similarity 20, member C	56975
68	MYO16	myosin XVI	23026
69	CACNB2	calcium channel, voltage-dependent, beta 2 subunit	783
70	IPMK	inositol polyphosphate multikinase	253430
71	ARHGEF2	Rho/Rac guanine nucleotide exchange factor (GEF) 2	9181
72	KIFAP3	kinesin-associated protein 3	22920
73	CACNA1D	calcium channel, voltage-dependent, L type, alpha 1D subunit	776
74	PDPN	podoplanin	10630
75	LSAMP	limbic system-associated membrane protein	4045
76	ADIPOQ	adiponectin, C1Q and collagen domain containing	9370
77	CAV2	caveolin 2	858
78	GFRA1	GDNF family receptor alpha 1	2674
79	CCDC88A	coiled-coil domain containing 88A	55704
80	PCSK6	proprotein convertase subtilisin/kexin type 6	5046
81	ENAM	enamelin	10117
82	GLDN	gliomedin	342035
83	CXCL13	chemokine (C-X-C motif) ligand 13	10563
84	COL11A2	collagen, type XI, alpha 2	1302
85	CACNA1G	calcium channel, voltage-dependent, T type, alpha 1G subunit	8913
86	DPF1	D4, zinc and double PHD fingers family 1	8193
87	PRICKLE1	prickle homolog 1 (Drosophila)	144165
88	MAFB	v-maf musculoaponeurotic fibrosarcoma oncogene homolog B (avian)	9935
89	TCF7	transcription factor 7 (T-cell specific, HMG-box)	6932
90	DACT2	dapper, antagonist of beta-catenin, homolog 2 (Xenopus laevis)	168002
91	INPP5J	inositol polyphosphate-5-phosphatase J	27124
92	NGFR	nerve growth factor receptor	4804
93	HHIP	hedgehog interacting protein	64399
94	FGF16	fibroblast growth factor 16	8823
95	BAIAP2	BAI1-associated protein 2	10458
96	RAB27A	RAB27A, member RAS oncogene family	5873
97	RHOB	ras homolog family member B	388
98	RASA1	RAS p21 protein activator (GTPase activating protein) 1	5921
99	EXOC6	exocyst complex component 6	54536
100	BTG1	B-cell translocation gene 1, anti-proliferative	694
101	SOSTDC1	sclerostin domain containing 1	25928
102	MAP2K6	mitogen-activated protein kinase kinase 6	5608
103	GNAO1	guanine nucleotide binding protein (G protein), alpha activating activity polypeptide O	2775
104	FAM3C	family with sequence similarity 3, member C	10447
105	PITX1	paired-like homeodomain 1	5307
106	PRPS2	phosphoribosyl pyrophosphate synthetase 2	5634
107	MATN2	matrilin 2	4147
108	SLC7A5	solute carrier family 7 (amino acid transporter light chain, L system), member 5	8140
109	CPM	carboxypeptidase M	1368
110	FHL1	four and a half LIM domains 1	2273
111	EPHA7	EPH receptor A7	2045
112	EGFL6	EGF-like-domain, multiple 6	25975
113	KIAA1598	KIAA1598	57698
Database:biological process Name:locomotion ID:GO:0040011
C=1245; O=44; E=20.85; R=2.11; rawP=1.55e-06; adjP=9.01e-05
Index	Gene Symbol	Gene Name	EntrezGene
1	CKLF	chemokine-like factor	51192
2	DOCK1	dedicator of cytokinesis 1	1793
3	NTF3	neurotrophin 3	4908
4	ABHD6	abhydrolase domain containing 6	57406
5	PAK4	p21 protein (Cdc42/Rac)-activated kinase 4	10298
6	CMTM6	CKLF-like MARVEL transmembrane domain containing 6	54918
7	CTNNA2	catenin (cadherin-associated protein), alpha 2	1496
8	TRIB1	tribbles homolog 1 (Drosophila)	10221
9	LPAR1	lysophosphatidic acid receptor 1	1902
10	JAG1	jagged 1	182
11	CD2AP	CD2-associated protein	23607
12	CACNB2	calcium channel, voltage-dependent, beta 2 subunit	783
13	LHX6	LIM homeobox 6	26468
14	TACSTD2	tumor-associated calcium signal transducer 2	4070
15	CACNA1D	calcium channel, voltage-dependent, L type, alpha 1D subunit	776
16	PDPN	podoplanin	10630
17	KIT	v-kit Hardy-Zuckerman 4 feline sarcoma viral oncogene homolog	3815
18	F2R	coagulation factor II (thrombin) receptor	2149
19	ADIPOQ	adiponectin, C1Q and collagen domain containing	9370
20	LRRC16A	leucine rich repeat containing 16A	55604
21	GFRA1	GDNF family receptor alpha 1	2674
22	CCDC88A	coiled-coil domain containing 88A	55704
23	F2	coagulation factor II (thrombin)	2147
24	CXCL13	chemokine (C-X-C motif) ligand 13	10563
25	CELSR2	cadherin, EGF LAG seven-pass G-type receptor 2 (flamingo homolog, Drosophila)	1952
26	CACNA1G	calcium channel, voltage-dependent, T type, alpha 1G subunit	8913
27	SFRP2	secreted frizzled-related protein 2	6423
28	ANK2	ankyrin 2, neuronal	287
29	WWC1	WW and C2 domain containing 1	23286
30	SATB2	SATB homeobox 2	23314
31	VANGL2	vang-like 2 (van gogh, Drosophila)	57216
32	ALCAM	activated leukocyte cell adhesion molecule	214
33	NGFR	nerve growth factor receptor	4804
34	HDAC5	histone deacetylase 5	10014
35	RHOB	ras homolog family member B	388
36	BTG1	B-cell translocation gene 1, anti-proliferative	694
37	FERMT1	fermitin family member 1	55612
38	KLF4	Kruppel-like factor 4 (gut)	9314
39	MATN2	matrilin 2	4147
40	SLC7A5	solute carrier family 7 (amino acid transporter light chain, L system), member 5	8140
41	CACNB3	calcium channel, voltage-dependent, beta 3 subunit	784
42	EPHA7	EPH receptor A7	2045
43	ANGPT1	angiopoietin 1	284
44	KIAA1598	KIAA1598	57698
Database:biological process Name:cell projection organization ID:GO:0030030
C=934; O=36; E=15.64; R=2.30; rawP=2.31e-06; adjP=0.0001
Index	Gene Symbol	Gene Name	EntrezGene
1	BCL11B	B-cell CLL/lymphoma 11B (zinc finger protein)	64919
2	DOCK1	dedicator of cytokinesis 1	1793
3	ARFIP2	ADP-ribosylation factor interacting protein 2	23647
4	NTF3	neurotrophin 3	4908
5	STMN1	stathmin 1	3925
6	CTNNA2	catenin (cadherin-associated protein), alpha 2	1496
7	NCS1	neuronal calcium sensor 1	23413
8	ARL3	ADP-ribosylation factor-like 3	403
9	LPAR1	lysophosphatidic acid receptor 1	1902
10	CDH1	cadherin 1, type 1, E-cadherin (epithelial)	999
11	CD2AP	CD2-associated protein	23607
12	BRSK1	BR serine/threonine kinase 1	84446
13	MYO16	myosin XVI	23026
14	CACNB2	calcium channel, voltage-dependent, beta 2 subunit	783
15	TACSTD2	tumor-associated calcium signal transducer 2	4070
16	CACNA1D	calcium channel, voltage-dependent, L type, alpha 1D subunit	776
17	KIT	v-kit Hardy-Zuckerman 4 feline sarcoma viral oncogene homolog	3815
18	TIAM1	T-cell lymphoma invasion and metastasis 1	7074
19	LRRC16A	leucine rich repeat containing 16A	55604
20	GFRA1	GDNF family receptor alpha 1	2674
21	CCDC88A	coiled-coil domain containing 88A	55704
22	CELSR2	cadherin, EGF LAG seven-pass G-type receptor 2 (flamingo homolog, Drosophila)	1952
23	CACNA1G	calcium channel, voltage-dependent, T type, alpha 1G subunit	8913
24	ANK2	ankyrin 2, neuronal	287
25	BTG2	BTG family, member 2	7832
26	INPP5J	inositol polyphosphate-5-phosphatase J	27124
27	NGFR	nerve growth factor receptor	4804
28	ALCAM	activated leukocyte cell adhesion molecule	214
29	VANGL2	vang-like 2 (van gogh, Drosophila)	57216
30	BAIAP2	BAI1-associated protein 2	10458
31	RHOB	ras homolog family member B	388
32	GNAO1	guanine nucleotide binding protein (G protein), alpha activating activity polypeptide O	2775
33	MATN2	matrilin 2	4147
34	CACNB3	calcium channel, voltage-dependent, beta 3 subunit	784
35	EPHA7	EPH receptor A7	2045
36	KIAA1598	KIAA1598	57698
Database:biological process Name:generation of neurons ID:GO:0048699
C=1073; O=39; E=17.97; R=2.17; rawP=3.45e-06; adjP=0.0002
Index	Gene Symbol	Gene Name	EntrezGene
1	BCL11B	B-cell CLL/lymphoma 11B (zinc finger protein)	64919
2	DOCK1	dedicator of cytokinesis 1	1793
3	NTF3	neurotrophin 3	4908
4	STMN1	stathmin 1	3925
5	CTNNA2	catenin (cadherin-associated protein), alpha 2	1496
6	NCS1	neuronal calcium sensor 1	23413
7	ARL3	ADP-ribosylation factor-like 3	403
8	LPAR1	lysophosphatidic acid receptor 1	1902
9	JAG1	jagged 1	182
10	CDH1	cadherin 1, type 1, E-cadherin (epithelial)	999
11	BRSK1	BR serine/threonine kinase 1	84446
12	MYO16	myosin XVI	23026
13	CACNB2	calcium channel, voltage-dependent, beta 2 subunit	783
14	LHX6	LIM homeobox 6	26468
15	ARHGEF2	Rho/Rac guanine nucleotide exchange factor (GEF) 2	9181
16	CACNA1D	calcium channel, voltage-dependent, L type, alpha 1D subunit	776
17	TIAM1	T-cell lymphoma invasion and metastasis 1	7074
18	GFRA1	GDNF family receptor alpha 1	2674
19	CCDC88A	coiled-coil domain containing 88A	55704
20	F2	coagulation factor II (thrombin)	2147
21	CELSR2	cadherin, EGF LAG seven-pass G-type receptor 2 (flamingo homolog, Drosophila)	1952
22	S1PR5	sphingosine-1-phosphate receptor 5	53637
23	CACNA1G	calcium channel, voltage-dependent, T type, alpha 1G subunit	8913
24	ANK2	ankyrin 2, neuronal	287
25	BTG2	BTG family, member 2	7832
26	TCF7	transcription factor 7 (T-cell specific, HMG-box)	6932
27	SATB2	SATB homeobox 2	23314
28	INPP5J	inositol polyphosphate-5-phosphatase J	27124
29	NGFR	nerve growth factor receptor	4804
30	ALCAM	activated leukocyte cell adhesion molecule	214
31	VANGL2	vang-like 2 (van gogh, Drosophila)	57216
32	HHIP	hedgehog interacting protein	64399
33	BAIAP2	BAI1-associated protein 2	10458
34	RHOB	ras homolog family member B	388
35	GNAO1	guanine nucleotide binding protein (G protein), alpha activating activity polypeptide O	2775
36	MATN2	matrilin 2	4147
37	CACNB3	calcium channel, voltage-dependent, beta 3 subunit	784
38	EPHA7	EPH receptor A7	2045
39	KIAA1598	KIAA1598	57698
Database:biological process Name:neuron development ID:GO:0048666
C=798; O=32; E=13.36; R=2.39; rawP=3.97e-06; adjP=0.0002
Index	Gene Symbol	Gene Name	EntrezGene
1	BCL11B	B-cell CLL/lymphoma 11B (zinc finger protein)	64919
2	DOCK1	dedicator of cytokinesis 1	1793
3	NTF3	neurotrophin 3	4908
4	STMN1	stathmin 1	3925
5	CTNNA2	catenin (cadherin-associated protein), alpha 2	1496
6	NCS1	neuronal calcium sensor 1	23413
7	ARL3	ADP-ribosylation factor-like 3	403
8	LPAR1	lysophosphatidic acid receptor 1	1902
9	CDH1	cadherin 1, type 1, E-cadherin (epithelial)	999
10	BRSK1	BR serine/threonine kinase 1	84446
11	MYO16	myosin XVI	23026
12	CACNB2	calcium channel, voltage-dependent, beta 2 subunit	783
13	LHX6	LIM homeobox 6	26468
14	CACNA1D	calcium channel, voltage-dependent, L type, alpha 1D subunit	776
15	TIAM1	T-cell lymphoma invasion and metastasis 1	7074
16	GFRA1	GDNF family receptor alpha 1	2674
17	CCDC88A	coiled-coil domain containing 88A	55704
18	CELSR2	cadherin, EGF LAG seven-pass G-type receptor 2 (flamingo homolog, Drosophila)	1952
19	CACNA1G	calcium channel, voltage-dependent, T type, alpha 1G subunit	8913
20	ANK2	ankyrin 2, neuronal	287
21	BTG2	BTG family, member 2	7832
22	NGFR	nerve growth factor receptor	4804
23	ALCAM	activated leukocyte cell adhesion molecule	214
24	VANGL2	vang-like 2 (van gogh, Drosophila)	57216
25	INPP5J	inositol polyphosphate-5-phosphatase J	27124
26	BAIAP2	BAI1-associated protein 2	10458
27	RHOB	ras homolog family member B	388
28	GNAO1	guanine nucleotide binding protein (G protein), alpha activating activity polypeptide O	2775
29	MATN2	matrilin 2	4147
30	CACNB3	calcium channel, voltage-dependent, beta 3 subunit	784
31	EPHA7	EPH receptor A7	2045
32	KIAA1598	KIAA1598	57698
Database:biological process Name:cell morphogenesis ID:GO:0000902
C=945; O=35; E=15.83; R=2.21; rawP=7.81e-06; adjP=0.0003
Index	Gene Symbol	Gene Name	EntrezGene
1	BCL11B	B-cell CLL/lymphoma 11B (zinc finger protein)	64919
2	DOCK1	dedicator of cytokinesis 1	1793
3	CDC42SE1	CDC42 small effector 1	56882
4	NTF3	neurotrophin 3	4908
5	STMN1	stathmin 1	3925
6	FAM101B	family with sequence similarity 101, member B	359845
7	CTNNA2	catenin (cadherin-associated protein), alpha 2	1496
8	ARL3	ADP-ribosylation factor-like 3	403
9	BRSK1	BR serine/threonine kinase 1	84446
10	MYO16	myosin XVI	23026
11	CACNB2	calcium channel, voltage-dependent, beta 2 subunit	783
12	ARHGEF2	Rho/Rac guanine nucleotide exchange factor (GEF) 2	9181
13	TACSTD2	tumor-associated calcium signal transducer 2	4070
14	CACNA1D	calcium channel, voltage-dependent, L type, alpha 1D subunit	776
15	PDPN	podoplanin	10630
16	KIT	v-kit Hardy-Zuckerman 4 feline sarcoma viral oncogene homolog	3815
17	TIAM1	T-cell lymphoma invasion and metastasis 1	7074
18	GFRA1	GDNF family receptor alpha 1	2674
19	F2	coagulation factor II (thrombin)	2147
20	CELSR2	cadherin, EGF LAG seven-pass G-type receptor 2 (flamingo homolog, Drosophila)	1952
21	SFRP2	secreted frizzled-related protein 2	6423
22	CACNA1G	calcium channel, voltage-dependent, T type, alpha 1G subunit	8913
23	ANK2	ankyrin 2, neuronal	287
24	CADM1	cell adhesion molecule 1	23705
25	DACT2	dapper, antagonist of beta-catenin, homolog 2 (Xenopus laevis)	168002
26	NGFR	nerve growth factor receptor	4804
27	ALCAM	activated leukocyte cell adhesion molecule	214
28	VANGL2	vang-like 2 (van gogh, Drosophila)	57216
29	BAIAP2	BAI1-associated protein 2	10458
30	RHOB	ras homolog family member B	388
31	RASA1	RAS p21 protein activator (GTPase activating protein) 1	5921
32	MATN2	matrilin 2	4147
33	CACNB3	calcium channel, voltage-dependent, beta 3 subunit	784
34	EPHA7	EPH receptor A7	2045
35	KIAA1598	KIAA1598	57698
Database:biological process Name:neurogenesis ID:GO:0022008
C=1140; O=40; E=19.09; R=2.10; rawP=5.98e-06; adjP=0.0003
Index	Gene Symbol	Gene Name	EntrezGene
1	BCL11B	B-cell CLL/lymphoma 11B (zinc finger protein)	64919
2	DOCK1	dedicator of cytokinesis 1	1793
3	PRDM6	PR domain containing 6	93166
4	NTF3	neurotrophin 3	4908
5	STMN1	stathmin 1	3925
6	CTNNA2	catenin (cadherin-associated protein), alpha 2	1496
7	NCS1	neuronal calcium sensor 1	23413
8	ARL3	ADP-ribosylation factor-like 3	403
9	LPAR1	lysophosphatidic acid receptor 1	1902
10	JAG1	jagged 1	182
11	CDH1	cadherin 1, type 1, E-cadherin (epithelial)	999
12	BRSK1	BR serine/threonine kinase 1	84446
13	MYO16	myosin XVI	23026
14	CACNB2	calcium channel, voltage-dependent, beta 2 subunit	783
15	LHX6	LIM homeobox 6	26468
16	ARHGEF2	Rho/Rac guanine nucleotide exchange factor (GEF) 2	9181
17	CACNA1D	calcium channel, voltage-dependent, L type, alpha 1D subunit	776
18	TIAM1	T-cell lymphoma invasion and metastasis 1	7074
19	GFRA1	GDNF family receptor alpha 1	2674
20	CCDC88A	coiled-coil domain containing 88A	55704
21	F2	coagulation factor II (thrombin)	2147
22	CELSR2	cadherin, EGF LAG seven-pass G-type receptor 2 (flamingo homolog, Drosophila)	1952
23	S1PR5	sphingosine-1-phosphate receptor 5	53637
24	CACNA1G	calcium channel, voltage-dependent, T type, alpha 1G subunit	8913
25	ANK2	ankyrin 2, neuronal	287
26	BTG2	BTG family, member 2	7832
27	TCF7	transcription factor 7 (T-cell specific, HMG-box)	6932
28	SATB2	SATB homeobox 2	23314
29	INPP5J	inositol polyphosphate-5-phosphatase J	27124
30	VANGL2	vang-like 2 (van gogh, Drosophila)	57216
31	NGFR	nerve growth factor receptor	4804
32	ALCAM	activated leukocyte cell adhesion molecule	214
33	HHIP	hedgehog interacting protein	64399
34	BAIAP2	BAI1-associated protein 2	10458
35	RHOB	ras homolog family member B	388
36	GNAO1	guanine nucleotide binding protein (G protein), alpha activating activity polypeptide O	2775
37	MATN2	matrilin 2	4147
38	CACNB3	calcium channel, voltage-dependent, beta 3 subunit	784
39	EPHA7	EPH receptor A7	2045
40	KIAA1598	KIAA1598	57698
Database:biological process Name:neuron projection development ID:GO:0031175
C=704; O=29; E=11.79; R=2.46; rawP=7.03e-06; adjP=0.0003
Index	Gene Symbol	Gene Name	EntrezGene
1	BCL11B	B-cell CLL/lymphoma 11B (zinc finger protein)	64919
2	CELSR2	cadherin, EGF LAG seven-pass G-type receptor 2 (flamingo homolog, Drosophila)	1952
3	CACNA1G	calcium channel, voltage-dependent, T type, alpha 1G subunit	8913
4	DOCK1	dedicator of cytokinesis 1	1793
5	BTG2	BTG family, member 2	7832
6	ANK2	ankyrin 2, neuronal	287
7	NTF3	neurotrophin 3	4908
8	INPP5J	inositol polyphosphate-5-phosphatase J	27124
9	ALCAM	activated leukocyte cell adhesion molecule	214
10	STMN1	stathmin 1	3925
11	NGFR	nerve growth factor receptor	4804
12	CTNNA2	catenin (cadherin-associated protein), alpha 2	1496
13	RHOB	ras homolog family member B	388
14	BAIAP2	BAI1-associated protein 2	10458
15	NCS1	neuronal calcium sensor 1	23413
16	LPAR1	lysophosphatidic acid receptor 1	1902
17	CDH1	cadherin 1, type 1, E-cadherin (epithelial)	999
18	GNAO1	guanine nucleotide binding protein (G protein), alpha activating activity polypeptide O	2775
19	BRSK1	BR serine/threonine kinase 1	84446
20	MYO16	myosin XVI	23026
21	CACNB2	calcium channel, voltage-dependent, beta 2 subunit	783
22	MATN2	matrilin 2	4147
23	CACNB3	calcium channel, voltage-dependent, beta 3 subunit	784
24	CACNA1D	calcium channel, voltage-dependent, L type, alpha 1D subunit	776
25	TIAM1	T-cell lymphoma invasion and metastasis 1	7074
26	EPHA7	EPH receptor A7	2045
27	GFRA1	GDNF family receptor alpha 1	2674
28	KIAA1598	KIAA1598	57698
29	CCDC88A	coiled-coil domain containing 88A	55704
Database:biological process Name:cellular component morphogenesis ID:GO:0032989
C=1000; O=36; E=16.75; R=2.15; rawP=1.07e-05; adjP=0.0004
Index	Gene Symbol	Gene Name	EntrezGene
1	BCL11B	B-cell CLL/lymphoma 11B (zinc finger protein)	64919
2	DOCK1	dedicator of cytokinesis 1	1793
3	CDC42SE1	CDC42 small effector 1	56882
4	PID1	phosphotyrosine interaction domain containing 1	55022
5	NTF3	neurotrophin 3	4908
6	STMN1	stathmin 1	3925
7	FAM101B	family with sequence similarity 101, member B	359845
8	CTNNA2	catenin (cadherin-associated protein), alpha 2	1496
9	ARL3	ADP-ribosylation factor-like 3	403
10	BRSK1	BR serine/threonine kinase 1	84446
11	MYO16	myosin XVI	23026
12	CACNB2	calcium channel, voltage-dependent, beta 2 subunit	783
13	ARHGEF2	Rho/Rac guanine nucleotide exchange factor (GEF) 2	9181
14	TACSTD2	tumor-associated calcium signal transducer 2	4070
15	CACNA1D	calcium channel, voltage-dependent, L type, alpha 1D subunit	776
16	PDPN	podoplanin	10630
17	KIT	v-kit Hardy-Zuckerman 4 feline sarcoma viral oncogene homolog	3815
18	TIAM1	T-cell lymphoma invasion and metastasis 1	7074
19	GFRA1	GDNF family receptor alpha 1	2674
20	F2	coagulation factor II (thrombin)	2147
21	CELSR2	cadherin, EGF LAG seven-pass G-type receptor 2 (flamingo homolog, Drosophila)	1952
22	SFRP2	secreted frizzled-related protein 2	6423
23	CACNA1G	calcium channel, voltage-dependent, T type, alpha 1G subunit	8913
24	ANK2	ankyrin 2, neuronal	287
25	CADM1	cell adhesion molecule 1	23705
26	DACT2	dapper, antagonist of beta-catenin, homolog 2 (Xenopus laevis)	168002
27	NGFR	nerve growth factor receptor	4804
28	ALCAM	activated leukocyte cell adhesion molecule	214
29	VANGL2	vang-like 2 (van gogh, Drosophila)	57216
30	BAIAP2	BAI1-associated protein 2	10458
31	RHOB	ras homolog family member B	388
32	RASA1	RAS p21 protein activator (GTPase activating protein) 1	5921
33	MATN2	matrilin 2	4147
34	CACNB3	calcium channel, voltage-dependent, beta 3 subunit	784
35	EPHA7	EPH receptor A7	2045
36	KIAA1598	KIAA1598	57698
Database:biological process Name:localization ID:GO:0051179
C=4167; O=101; E=69.78; R=1.45; rawP=1.10e-05; adjP=0.0004
Index	Gene Symbol	Gene Name	EntrezGene
1	CREB3L2	cAMP responsive element binding protein 3-like 2	64764
2	CACFD1	calcium channel flower domain containing 1	11094
3	CKLF	chemokine-like factor	51192
4	DOCK1	dedicator of cytokinesis 1	1793
5	EIF2AK3	eukaryotic translation initiation factor 2-alpha kinase 3	9451
6	BEST3	bestrophin 3	144453
7	STMN1	stathmin 1	3925
8	ABHD6	abhydrolase domain containing 6	57406
9	SLC19A2	solute carrier family 19 (thiamine transporter), member 2	10560
10	CTNNA2	catenin (cadherin-associated protein), alpha 2	1496
11	CSPG5	chondroitin sulfate proteoglycan 5 (neuroglycan C)	10675
12	NCS1	neuronal calcium sensor 1	23413
13	SLC30A7	solute carrier family 30 (zinc transporter), member 7	148867
14	SLC17A6	solute carrier family 17 (sodium-dependent inorganic phosphate cotransporter), member 6	57084
15	LPAR1	lysophosphatidic acid receptor 1	1902
16	JAG1	jagged 1	182
17	CDH1	cadherin 1, type 1, E-cadherin (epithelial)	999
18	CD2AP	CD2-associated protein	23607
19	BRSK1	BR serine/threonine kinase 1	84446
20	LHX6	LIM homeobox 6	26468
21	SCRN1	secernin 1	9805
22	RAB34	RAB34, member RAS oncogene family	83871
23	KCNK2	potassium channel, subfamily K, member 2	3776
24	TACSTD2	tumor-associated calcium signal transducer 2	4070
25	SLC12A5	solute carrier family 12 (potassium/chloride transporter), member 5	57468
26	KIT	v-kit Hardy-Zuckerman 4 feline sarcoma viral oncogene homolog	3815
27	F2R	coagulation factor II (thrombin) receptor	2149
28	GOLT1B	golgi transport 1B	51026
29	LRRC16A	leucine rich repeat containing 16A	55604
30	DCTN1	dynactin 1	1639
31	SNX25	sorting nexin 25	83891
32	SEC23A	Sec23 homolog A (S. cerevisiae)	10484
33	F2	coagulation factor II (thrombin)	2147
34	ABCD2	ATP-binding cassette, sub-family D (ALD), member 2	225
35	SLC8A3	solute carrier family 8 (sodium/calcium exchanger), member 3	6547
36	ATP2B3	ATPase, Ca++ transporting, plasma membrane 3	492
37	CELSR2	cadherin, EGF LAG seven-pass G-type receptor 2 (flamingo homolog, Drosophila)	1952
38	SFRP2	secreted frizzled-related protein 2	6423
39	ANK2	ankyrin 2, neuronal	287
40	RPL31	ribosomal protein L31	6160
41	PTCH1	patched 1	5727
42	AKAP12	A kinase (PRKA) anchor protein 12	9590
43	KDELR3	KDEL (Lys-Asp-Glu-Leu) endoplasmic reticulum protein retention receptor 3	11015
44	SATB2	SATB homeobox 2	23314
45	CADM1	cell adhesion molecule 1	23705
46	RAB38	RAB38, member RAS oncogene family	23682
47	VANGL2	vang-like 2 (van gogh, Drosophila)	57216
48	ATP10D	ATPase, class V, type 10D	57205
49	HDAC5	histone deacetylase 5	10014
50	SFXN1	sideroflexin 1	94081
51	FERMT1	fermitin family member 1	55612
52	DDOST	dolichyl-diphosphooligosaccharide--protein glycosyltransferase	1650
53	SEC61A1	Sec61 alpha 1 subunit (S. cerevisiae)	29927
54	KLF4	Kruppel-like factor 4 (gut)	9314
55	CACNB3	calcium channel, voltage-dependent, beta 3 subunit	784
56	ANGPT1	angiopoietin 1	284
57	TBC1D1	TBC1 (tre-2/USP6, BUB2, cdc16) domain family, member 1	23216
58	DHCR24	24-dehydrocholesterol reductase	1718
59	CDC42SE1	CDC42 small effector 1	56882
60	PID1	phosphotyrosine interaction domain containing 1	55022
61	NEDD4L	neural precursor cell expressed, developmentally down-regulated 4-like, E3 ubiquitin protein ligase	23327
62	P2RY1	purinergic receptor P2Y, G-protein coupled, 1	5028
63	SLC24A3	solute carrier family 24 (sodium/potassium/calcium exchanger), member 3	57419
64	GGA2	golgi-associated, gamma adaptin ear containing, ARF binding protein 2	23062
65	PAK4	p21 protein (Cdc42/Rac)-activated kinase 4	10298
66	ANO1	anoctamin 1, calcium activated chloride channel	55107
67	TRIB1	tribbles homolog 1 (Drosophila)	10221
68	ARL3	ADP-ribosylation factor-like 3	403
69	COG6	component of oligomeric golgi complex 6	57511
70	SCN4B	sodium channel, voltage-gated, type IV, beta subunit	6330
71	CACNB2	calcium channel, voltage-dependent, beta 2 subunit	783
72	ARHGEF2	Rho/Rac guanine nucleotide exchange factor (GEF) 2	9181
73	SLC6A15	solute carrier family 6 (neutral amino acid transporter), member 15	55117
74	KIFAP3	kinesin-associated protein 3	22920
75	CADPS2	Ca++-dependent secretion activator 2	93664
76	CACNA1D	calcium channel, voltage-dependent, L type, alpha 1D subunit	776
77	PDPN	podoplanin	10630
78	ADIPOQ	adiponectin, C1Q and collagen domain containing	9370
79	MPP4	membrane protein, palmitoylated 4 (MAGUK p55 subfamily member 4)	58538
80	CAV2	caveolin 2	858
81	ATP2B1	ATPase, Ca++ transporting, plasma membrane 1	490
82	CCDC88A	coiled-coil domain containing 88A	55704
83	PCSK6	proprotein convertase subtilisin/kexin type 6	5046
84	CXCL13	chemokine (C-X-C motif) ligand 13	10563
85	CACNA1G	calcium channel, voltage-dependent, T type, alpha 1G subunit	8913
86	PLA2G5	phospholipase A2, group V	5322
87	PRICKLE1	prickle homolog 1 (Drosophila)	144165
88	WWC1	WW and C2 domain containing 1	23286
89	SSR2	signal sequence receptor, beta (translocon-associated protein beta)	6746
90	RAB27A	RAB27A, member RAS oncogene family	5873
91	PIK3C2A	phosphatidylinositol-4-phosphate 3-kinase, catalytic subunit type 2 alpha	5286
92	RHOB	ras homolog family member B	388
93	EXOC6	exocyst complex component 6	54536
94	BTG1	B-cell translocation gene 1, anti-proliferative	694
95	ICA1	islet cell autoantigen 1, 69kDa	3382
96	ELMO1	engulfment and cell motility 1	9844
97	GNAO1	guanine nucleotide binding protein (G protein), alpha activating activity polypeptide O	2775
98	MATN2	matrilin 2	4147
99	SLC7A5	solute carrier family 7 (amino acid transporter light chain, L system), member 5	8140
100	SH3BP4	SH3-domain binding protein 4	23677
101	FHL1	four and a half LIM domains 1	2273
Database:biological process Name:cell adhesion ID:GO:0007155
C=954; O=34; E=15.98; R=2.13; rawP=2.38e-05; adjP=0.0008
Index	Gene Symbol	Gene Name	EntrezGene
1	PCDH18	protocadherin 18	54510
2	CD1D	CD1d molecule	912
3	CTNNA2	catenin (cadherin-associated protein), alpha 2	1496
4	CHST10	carbohydrate sulfotransferase 10	9486
5	LAMB3	laminin, beta 3	3914
6	HAPLN1	hyaluronan and proteoglycan link protein 1	1404
7	NELL2	NEL-like 2 (chicken)	4753
8	CDH1	cadherin 1, type 1, E-cadherin (epithelial)	999
9	KIFAP3	kinesin-associated protein 3	22920
10	TACSTD2	tumor-associated calcium signal transducer 2	4070
11	ITGA10	integrin, alpha 10	8515
12	PDPN	podoplanin	10630
13	LSAMP	limbic system-associated membrane protein	4045
14	KIT	v-kit Hardy-Zuckerman 4 feline sarcoma viral oncogene homolog	3815
15	ADIPOQ	adiponectin, C1Q and collagen domain containing	9370
16	CXCL13	chemokine (C-X-C motif) ligand 13	10563
17	CELSR2	cadherin, EGF LAG seven-pass G-type receptor 2 (flamingo homolog, Drosophila)	1952
18	SFRP2	secreted frizzled-related protein 2	6423
19	RAPH1	Ras association (RalGDS/AF-6) and pleckstrin homology domains 1	65059
20	WISP1	WNT1 inducible signaling pathway protein 1	8840
21	CADM1	cell adhesion molecule 1	23705
22	DACT2	dapper, antagonist of beta-catenin, homolog 2 (Xenopus laevis)	168002
23	ALCAM	activated leukocyte cell adhesion molecule	214
24	RHOB	ras homolog family member B	388
25	RASA1	RAS p21 protein activator (GTPase activating protein) 1	5921
26	FERMT1	fermitin family member 1	55612
27	KLF4	Kruppel-like factor 4 (gut)	9314
28	DSG1	desmoglein 1	1828
29	EPHA7	EPH receptor A7	2045
30	PCDH9	protocadherin 9	5101
31	ANGPT1	angiopoietin 1	284
32	LAMC2	laminin, gamma 2	3918
33	EGFL6	EGF-like-domain, multiple 6	25975
34	CTNND2	catenin (cadherin-associated protein), delta 2	1501
Database:biological process Name:biological adhesion ID:GO:0022610
C=956; O=34; E=16.01; R=2.12; rawP=2.48e-05; adjP=0.0008
Index	Gene Symbol	Gene Name	EntrezGene
1	PCDH18	protocadherin 18	54510
2	CD1D	CD1d molecule	912
3	CTNNA2	catenin (cadherin-associated protein), alpha 2	1496
4	CHST10	carbohydrate sulfotransferase 10	9486
5	LAMB3	laminin, beta 3	3914
6	HAPLN1	hyaluronan and proteoglycan link protein 1	1404
7	NELL2	NEL-like 2 (chicken)	4753
8	CDH1	cadherin 1, type 1, E-cadherin (epithelial)	999
9	KIFAP3	kinesin-associated protein 3	22920
10	TACSTD2	tumor-associated calcium signal transducer 2	4070
11	ITGA10	integrin, alpha 10	8515
12	PDPN	podoplanin	10630
13	LSAMP	limbic system-associated membrane protein	4045
14	KIT	v-kit Hardy-Zuckerman 4 feline sarcoma viral oncogene homolog	3815
15	ADIPOQ	adiponectin, C1Q and collagen domain containing	9370
16	CXCL13	chemokine (C-X-C motif) ligand 13	10563
17	CELSR2	cadherin, EGF LAG seven-pass G-type receptor 2 (flamingo homolog, Drosophila)	1952
18	SFRP2	secreted frizzled-related protein 2	6423
19	RAPH1	Ras association (RalGDS/AF-6) and pleckstrin homology domains 1	65059
20	WISP1	WNT1 inducible signaling pathway protein 1	8840
21	CADM1	cell adhesion molecule 1	23705
22	DACT2	dapper, antagonist of beta-catenin, homolog 2 (Xenopus laevis)	168002
23	ALCAM	activated leukocyte cell adhesion molecule	214
24	RHOB	ras homolog family member B	388
25	RASA1	RAS p21 protein activator (GTPase activating protein) 1	5921
26	FERMT1	fermitin family member 1	55612
27	KLF4	Kruppel-like factor 4 (gut)	9314
28	DSG1	desmoglein 1	1828
29	EPHA7	EPH receptor A7	2045
30	PCDH9	protocadherin 9	5101
31	ANGPT1	angiopoietin 1	284
32	LAMC2	laminin, gamma 2	3918
33	EGFL6	EGF-like-domain, multiple 6	25975
34	CTNND2	catenin (cadherin-associated protein), delta 2	1501
Database:biological process Name:single organism signaling ID:GO:0044700
C=4646; O=108; E=77.80; R=1.39; rawP=3.05e-05; adjP=0.0009
Index	Gene Symbol	Gene Name	EntrezGene
1	CACFD1	calcium channel flower domain containing 1	11094
2	DOCK1	dedicator of cytokinesis 1	1793
3	RERG	RAS-like, estrogen-regulated, growth inhibitor	85004
4	EIF2AK3	eukaryotic translation initiation factor 2-alpha kinase 3	9451
5	PDIA5	protein disulfide isomerase family A, member 5	10954
6	RHPN2	rhophilin, Rho GTPase binding protein 2	85415
7	NTF3	neurotrophin 3	4908
8	STMN1	stathmin 1	3925
9	KCNQ5	potassium voltage-gated channel, KQT-like subfamily, member 5	56479
10	ABHD6	abhydrolase domain containing 6	57406
11	CTNNA2	catenin (cadherin-associated protein), alpha 2	1496
12	CSPG5	chondroitin sulfate proteoglycan 5 (neuroglycan C)	10675
13	NCS1	neuronal calcium sensor 1	23413
14	SLC17A6	solute carrier family 17 (sodium-dependent inorganic phosphate cotransporter), member 6	57084
15	LPAR1	lysophosphatidic acid receptor 1	1902
16	JAG1	jagged 1	182
17	CD2AP	CD2-associated protein	23607
18	BRSK1	BR serine/threonine kinase 1	84446
19	RASSF3	Ras association (RalGDS/AF-6) domain family member 3	283349
20	AKAP8	A kinase (PRKA) anchor protein 8	10270
21	RAB34	RAB34, member RAS oncogene family	83871
22	KCNK2	potassium channel, subfamily K, member 2	3776
23	TACSTD2	tumor-associated calcium signal transducer 2	4070
24	ITGA10	integrin, alpha 10	8515
25	SLC12A5	solute carrier family 12 (potassium/chloride transporter), member 5	57468
26	KIT	v-kit Hardy-Zuckerman 4 feline sarcoma viral oncogene homolog	3815
27	F2R	coagulation factor II (thrombin) receptor	2149
28	TIAM1	T-cell lymphoma invasion and metastasis 1	7074
29	GOLT1B	golgi transport 1B	51026
30	DCTN1	dynactin 1	1639
31	SNX25	sorting nexin 25	83891
32	F2	coagulation factor II (thrombin)	2147
33	CELSR2	cadherin, EGF LAG seven-pass G-type receptor 2 (flamingo homolog, Drosophila)	1952
34	SFRP2	secreted frizzled-related protein 2	6423
35	ANK2	ankyrin 2, neuronal	287
36	PTCH1	patched 1	5727
37	AKAP12	A kinase (PRKA) anchor protein 12	9590
38	KDELR3	KDEL (Lys-Asp-Glu-Leu) endoplasmic reticulum protein retention receptor 3	11015
39	RAB38	RAB38, member RAS oncogene family	23682
40	VANGL2	vang-like 2 (van gogh, Drosophila)	57216
41	ALCAM	activated leukocyte cell adhesion molecule	214
42	HDAC5	histone deacetylase 5	10014
43	GAL3ST4	galactose-3-O-sulfotransferase 4	79690
44	CHRNA10	cholinergic receptor, nicotinic, alpha 10 (neuronal)	57053
45	EFNA4	ephrin-A4	1945
46	KLF4	Kruppel-like factor 4 (gut)	9314
47	GNG10	guanine nucleotide binding protein (G protein), gamma 10	2790
48	CACNB3	calcium channel, voltage-dependent, beta 3 subunit	784
49	RAP1GAP	RAP1 GTPase activating protein	5909
50	ANGPT1	angiopoietin 1	284
51	CTNND2	catenin (cadherin-associated protein), delta 2	1501
52	MPZL1	myelin protein zero-like 1	9019
53	DHCR24	24-dehydrocholesterol reductase	1718
54	CDC42SE1	CDC42 small effector 1	56882
55	ARFIP2	ADP-ribosylation factor interacting protein 2	23647
56	PID1	phosphotyrosine interaction domain containing 1	55022
57	NEDD4L	neural precursor cell expressed, developmentally down-regulated 4-like, E3 ubiquitin protein ligase	23327
58	P2RY1	purinergic receptor P2Y, G-protein coupled, 1	5028
59	PAK4	p21 protein (Cdc42/Rac)-activated kinase 4	10298
60	TRIB1	tribbles homolog 1 (Drosophila)	10221
61	ARL3	ADP-ribosylation factor-like 3	403
62	PTGER3	prostaglandin E receptor 3 (subtype EP3)	5733
63	SCN4B	sodium channel, voltage-gated, type IV, beta subunit	6330
64	MYO16	myosin XVI	23026
65	CACNB2	calcium channel, voltage-dependent, beta 2 subunit	783
66	RASD2	RASD family, member 2	23551
67	ARHGEF2	Rho/Rac guanine nucleotide exchange factor (GEF) 2	9181
68	KIFAP3	kinesin-associated protein 3	22920
69	CADPS2	Ca++-dependent secretion activator 2	93664
70	CACNA1D	calcium channel, voltage-dependent, L type, alpha 1D subunit	776
71	PDPN	podoplanin	10630
72	ADIPOQ	adiponectin, C1Q and collagen domain containing	9370
73	CAV2	caveolin 2	858
74	GFRA1	GDNF family receptor alpha 1	2674
75	UCHL1	ubiquitin carboxyl-terminal esterase L1 (ubiquitin thiolesterase)	7345
76	CSNK1G3	casein kinase 1, gamma 3	1456
77	CCDC88A	coiled-coil domain containing 88A	55704
78	PCSK6	proprotein convertase subtilisin/kexin type 6	5046
79	DLGAP1	discs, large (Drosophila) homolog-associated protein 1	9229
80	ARAP2	ArfGAP with RhoGAP domain, ankyrin repeat and PH domain 2	116984
81	CXCL13	chemokine (C-X-C motif) ligand 13	10563
82	PDE4A	phosphodiesterase 4A, cAMP-specific	5141
83	CACNA1G	calcium channel, voltage-dependent, T type, alpha 1G subunit	8913
84	GABBR2	gamma-aminobutyric acid (GABA) B receptor, 2	9568
85	CORO2A	coronin, actin binding protein, 2A	7464
86	RAPH1	Ras association (RalGDS/AF-6) and pleckstrin homology domains 1	65059
87	PRICKLE1	prickle homolog 1 (Drosophila)	144165
88	WISP1	WNT1 inducible signaling pathway protein 1	8840
89	WWC1	WW and C2 domain containing 1	23286
90	TCF7	transcription factor 7 (T-cell specific, HMG-box)	6932
91	DACT2	dapper, antagonist of beta-catenin, homolog 2 (Xenopus laevis)	168002
92	NGFR	nerve growth factor receptor	4804
93	HHIP	hedgehog interacting protein	64399
94	FGF16	fibroblast growth factor 16	8823
95	BAIAP2	BAI1-associated protein 2	10458
96	RAB27A	RAB27A, member RAS oncogene family	5873
97	PIK3C2A	phosphatidylinositol-4-phosphate 3-kinase, catalytic subunit type 2 alpha	5286
98	RHOB	ras homolog family member B	388
99	RASA1	RAS p21 protein activator (GTPase activating protein) 1	5921
100	TRIM59	tripartite motif containing 59	286827
101	SOSTDC1	sclerostin domain containing 1	25928
102	ELMO1	engulfment and cell motility 1	9844
103	MAP2K6	mitogen-activated protein kinase kinase 6	5608
104	GNAO1	guanine nucleotide binding protein (G protein), alpha activating activity polypeptide O	2775
105	ALDH1A1	aldehyde dehydrogenase 1 family, member A1	216
106	EPHA7	EPH receptor A7	2045
107	VIPR2	vasoactive intestinal peptide receptor 2	7434
108	CNKSR2	connector enhancer of kinase suppressor of Ras 2	22866
Database:biological process Name:cellular component organization ID:GO:0016043
C=4105; O=98; E=68.74; R=1.43; rawP=3.24e-05; adjP=0.0009
Index	Gene Symbol	Gene Name	EntrezGene
1	TLL1	tolloid-like 1	7092
2	DOCK1	dedicator of cytokinesis 1	1793
3	RERG	RAS-like, estrogen-regulated, growth inhibitor	85004
4	EIF2AK3	eukaryotic translation initiation factor 2-alpha kinase 3	9451
5	TUBB6	tubulin, beta 6 class V	84617
6	NTF3	neurotrophin 3	4908
7	STMN1	stathmin 1	3925
8	KCNQ5	potassium voltage-gated channel, KQT-like subfamily, member 5	56479
9	FAM101B	family with sequence similarity 101, member B	359845
10	CTNNA2	catenin (cadherin-associated protein), alpha 2	1496
11	KCTD9	potassium channel tetramerisation domain containing 9	54793
12	NCS1	neuronal calcium sensor 1	23413
13	LPAR1	lysophosphatidic acid receptor 1	1902
14	SETDB2	SET domain, bifurcated 2	83852
15	LMNB1	lamin B1	4001
16	CDH1	cadherin 1, type 1, E-cadherin (epithelial)	999
17	CD2AP	CD2-associated protein	23607
18	BRSK1	BR serine/threonine kinase 1	84446
19	AKAP8	A kinase (PRKA) anchor protein 8	10270
20	TACSTD2	tumor-associated calcium signal transducer 2	4070
21	KIT	v-kit Hardy-Zuckerman 4 feline sarcoma viral oncogene homolog	3815
22	F2R	coagulation factor II (thrombin) receptor	2149
23	TIAM1	T-cell lymphoma invasion and metastasis 1	7074
24	LRRC16A	leucine rich repeat containing 16A	55604
25	DCTN1	dynactin 1	1639
26	OLFML2A	olfactomedin-like 2A	169611
27	SEC23A	Sec23 homolog A (S. cerevisiae)	10484
28	F2	coagulation factor II (thrombin)	2147
29	DPF3	D4, zinc and double PHD fingers, family 3	8110
30	CELSR2	cadherin, EGF LAG seven-pass G-type receptor 2 (flamingo homolog, Drosophila)	1952
31	SFRP2	secreted frizzled-related protein 2	6423
32	BTG2	BTG family, member 2	7832
33	ANK2	ankyrin 2, neuronal	287
34	RPL31	ribosomal protein L31	6160
35	PTCH1	patched 1	5727
36	SATB2	SATB homeobox 2	23314
37	CADM1	cell adhesion molecule 1	23705
38	VANGL2	vang-like 2 (van gogh, Drosophila)	57216
39	ALCAM	activated leukocyte cell adhesion molecule	214
40	ATP10D	ATPase, class V, type 10D	57205
41	HDAC5	histone deacetylase 5	10014
42	EML4	echinoderm microtubule associated protein like 4	27436
43	DSG1	desmoglein 1	1828
44	OLFM1	olfactomedin 1	10439
45	CACNB3	calcium channel, voltage-dependent, beta 3 subunit	784
46	LAMC2	laminin, gamma 2	3918
47	ANGPT1	angiopoietin 1	284
48	BCL11B	B-cell CLL/lymphoma 11B (zinc finger protein)	64919
49	KLHL13	kelch-like 13 (Drosophila)	90293
50	DHCR24	24-dehydrocholesterol reductase	1718
51	CDC42SE1	CDC42 small effector 1	56882
52	ARFIP2	ADP-ribosylation factor interacting protein 2	23647
53	KIF23	kinesin family member 23	9493
54	PID1	phosphotyrosine interaction domain containing 1	55022
55	NEDD4L	neural precursor cell expressed, developmentally down-regulated 4-like, E3 ubiquitin protein ligase	23327
56	P2RY1	purinergic receptor P2Y, G-protein coupled, 1	5028
57	SATB1	SATB homeobox 1	6304
58	PAK4	p21 protein (Cdc42/Rac)-activated kinase 4	10298
59	LAMB3	laminin, beta 3	3914
60	ARL3	ADP-ribosylation factor-like 3	403
61	SACS	spastic ataxia of Charlevoix-Saguenay (sacsin)	26278
62	LEPRE1	leucine proline-enriched proteoglycan (leprecan) 1	64175
63	MYO16	myosin XVI	23026
64	CACNB2	calcium channel, voltage-dependent, beta 2 subunit	783
65	ARHGEF2	Rho/Rac guanine nucleotide exchange factor (GEF) 2	9181
66	KIFAP3	kinesin-associated protein 3	22920
67	CADPS2	Ca++-dependent secretion activator 2	93664
68	CACNA1D	calcium channel, voltage-dependent, L type, alpha 1D subunit	776
69	PDPN	podoplanin	10630
70	PHF21A	PHD finger protein 21A	51317
71	ADIPOQ	adiponectin, C1Q and collagen domain containing	9370
72	CAV2	caveolin 2	858
73	GFRA1	GDNF family receptor alpha 1	2674
74	CCDC88A	coiled-coil domain containing 88A	55704
75	SMC4	structural maintenance of chromosomes 4	10051
76	RCBTB1	regulator of chromosome condensation (RCC1) and BTB (POZ) domain containing protein 1	55213
77	CXCL13	chemokine (C-X-C motif) ligand 13	10563
78	COL11A2	collagen, type XI, alpha 2	1302
79	CACNA1G	calcium channel, voltage-dependent, T type, alpha 1G subunit	8913
80	CORO2A	coronin, actin binding protein, 2A	7464
81	WISP1	WNT1 inducible signaling pathway protein 1	8840
82	DACT2	dapper, antagonist of beta-catenin, homolog 2 (Xenopus laevis)	168002
83	GEMIN2	gem (nuclear organelle) associated protein 2	8487
84	INPP5J	inositol polyphosphate-5-phosphatase J	27124
85	NGFR	nerve growth factor receptor	4804
86	BAIAP2	BAI1-associated protein 2	10458
87	PIK3C2A	phosphatidylinositol-4-phosphate 3-kinase, catalytic subunit type 2 alpha	5286
88	RHOB	ras homolog family member B	388
89	RASA1	RAS p21 protein activator (GTPase activating protein) 1	5921
90	BTG1	B-cell translocation gene 1, anti-proliferative	694
91	ELMO1	engulfment and cell motility 1	9844
92	GNAO1	guanine nucleotide binding protein (G protein), alpha activating activity polypeptide O	2775
93	MATN2	matrilin 2	4147
94	FHL1	four and a half LIM domains 1	2273
95	EPHA7	EPH receptor A7	2045
96	EGFL6	EGF-like-domain, multiple 6	25975
97	KIAA1598	KIAA1598	57698
98	GOLGB1	golgin B1	2804
Database:biological process Name:signaling ID:GO:0023052
C=4646; O=108; E=77.80; R=1.39; rawP=3.05e-05; adjP=0.0009
Index	Gene Symbol	Gene Name	EntrezGene
1	CACFD1	calcium channel flower domain containing 1	11094
2	DOCK1	dedicator of cytokinesis 1	1793
3	RERG	RAS-like, estrogen-regulated, growth inhibitor	85004
4	EIF2AK3	eukaryotic translation initiation factor 2-alpha kinase 3	9451
5	PDIA5	protein disulfide isomerase family A, member 5	10954
6	RHPN2	rhophilin, Rho GTPase binding protein 2	85415
7	NTF3	neurotrophin 3	4908
8	STMN1	stathmin 1	3925
9	KCNQ5	potassium voltage-gated channel, KQT-like subfamily, member 5	56479
10	ABHD6	abhydrolase domain containing 6	57406
11	CTNNA2	catenin (cadherin-associated protein), alpha 2	1496
12	CSPG5	chondroitin sulfate proteoglycan 5 (neuroglycan C)	10675
13	NCS1	neuronal calcium sensor 1	23413
14	SLC17A6	solute carrier family 17 (sodium-dependent inorganic phosphate cotransporter), member 6	57084
15	LPAR1	lysophosphatidic acid receptor 1	1902
16	JAG1	jagged 1	182
17	CD2AP	CD2-associated protein	23607
18	BRSK1	BR serine/threonine kinase 1	84446
19	RASSF3	Ras association (RalGDS/AF-6) domain family member 3	283349
20	AKAP8	A kinase (PRKA) anchor protein 8	10270
21	RAB34	RAB34, member RAS oncogene family	83871
22	KCNK2	potassium channel, subfamily K, member 2	3776
23	TACSTD2	tumor-associated calcium signal transducer 2	4070
24	ITGA10	integrin, alpha 10	8515
25	SLC12A5	solute carrier family 12 (potassium/chloride transporter), member 5	57468
26	KIT	v-kit Hardy-Zuckerman 4 feline sarcoma viral oncogene homolog	3815
27	F2R	coagulation factor II (thrombin) receptor	2149
28	TIAM1	T-cell lymphoma invasion and metastasis 1	7074
29	GOLT1B	golgi transport 1B	51026
30	DCTN1	dynactin 1	1639
31	SNX25	sorting nexin 25	83891
32	F2	coagulation factor II (thrombin)	2147
33	CELSR2	cadherin, EGF LAG seven-pass G-type receptor 2 (flamingo homolog, Drosophila)	1952
34	SFRP2	secreted frizzled-related protein 2	6423
35	ANK2	ankyrin 2, neuronal	287
36	PTCH1	patched 1	5727
37	AKAP12	A kinase (PRKA) anchor protein 12	9590
38	KDELR3	KDEL (Lys-Asp-Glu-Leu) endoplasmic reticulum protein retention receptor 3	11015
39	RAB38	RAB38, member RAS oncogene family	23682
40	VANGL2	vang-like 2 (van gogh, Drosophila)	57216
41	ALCAM	activated leukocyte cell adhesion molecule	214
42	HDAC5	histone deacetylase 5	10014
43	GAL3ST4	galactose-3-O-sulfotransferase 4	79690
44	CHRNA10	cholinergic receptor, nicotinic, alpha 10 (neuronal)	57053
45	EFNA4	ephrin-A4	1945
46	KLF4	Kruppel-like factor 4 (gut)	9314
47	GNG10	guanine nucleotide binding protein (G protein), gamma 10	2790
48	CACNB3	calcium channel, voltage-dependent, beta 3 subunit	784
49	RAP1GAP	RAP1 GTPase activating protein	5909
50	ANGPT1	angiopoietin 1	284
51	CTNND2	catenin (cadherin-associated protein), delta 2	1501
52	MPZL1	myelin protein zero-like 1	9019
53	DHCR24	24-dehydrocholesterol reductase	1718
54	CDC42SE1	CDC42 small effector 1	56882
55	ARFIP2	ADP-ribosylation factor interacting protein 2	23647
56	PID1	phosphotyrosine interaction domain containing 1	55022
57	NEDD4L	neural precursor cell expressed, developmentally down-regulated 4-like, E3 ubiquitin protein ligase	23327
58	P2RY1	purinergic receptor P2Y, G-protein coupled, 1	5028
59	PAK4	p21 protein (Cdc42/Rac)-activated kinase 4	10298
[truncated: 2,336 more rows]
