# Supplementary material for: Genome-wide analysis of miRNA and mRNA transcriptomes during amelogenesis
Source: BMC Genomics. 2014 Nov 19;15(1):998. doi: 10.1186/1471-2164-15-998 (PMC4254193; doi:10.1186/1471-2164-15-998)
Supplement: Supplementary file 13 — Additional file 13: KEGG analysis of the 330 up-regulated transcripts (maturation relative to secretory) that are predicted to be regulated by the 20 down-regulated miRNAs (maturation relative to secretory). (XLSX 68 KB) [file 12864_2014_6698_MOESM13_ESM.xlsx]

## Sheet: Additional File 10
Additional File 10. KEGG analysis of the 330 up-regulated transcripts (maturation relative to secretory) that are predicted to be regulated by the 20 down-regulated miRNAs (maturation relative to secretory)
PathwayName	#Gene	EntrezGene	Statistics
Metabolic pathways	30	2632 549 51056 6652 2181 205 535 71089615 10402 8867 4121 5331 23475 50 5445272 3422 5230 5446 3290 2643 55568 528529 2571 178 5169 51084 4846	C=1130;O=30;E=8.46;R=3.54;rawP=2.86e-09;adjP=7.44e-08
Pathways in cancer	15	1030 3480 2308 2335 2034 5899 3091 2252861 7422 2353 6774 5159 8321 7474	C=326;O=15;E=2.44;R=6.14;rawP=3.22e-08;adjP=2.79e-07
Rheumatoid arthritis	9	8741 8600 1435 535 528 7422 529 3553 2353	C=91;O=9;E=0.68;R=13.21;rawP=3.03e-08;adjP=2.79e-07
Cytokine-cytokine receptor interaction	13	8741 8600 1230 6363 1435 6376 7132 237653570 7422 3553 5159 3624	C=265;O=13;E=1.98;R=6.55;rawP=1.28e-07;adjP=8.32e-07
Focal adhesion	10	5058 10451 3480 2335 7450 5649 836607422 5159 3381	C=200;O=10;E=1.50;R=6.68;rawP=3.10e-06;adjP=1.61e-05
Hematopoietic cell lineage	7	3570 2209 3553 924 1435 7037 4311	C=88;O=7;E=0.66;R=10.62;rawP=4.68e-06;adjP=2.03e-05
Calcium signaling pathway	9	5724 185 488 6263 3709 5159 4846 533111261	C=177;O=9;E=1.33;R=6.79;rawP=8.43e-06;adjP=3.13e-05
Pancreatic secretion	7	482 483 3709 488 8671 1080 5331	C=101;O=7;E=0.76;R=9.25;rawP=1.17e-05;adjP=3.80e-05
Gastric acid secretion	6	482 483 3709 115111 1080 5331	C=74;O=6;E=0.55;R=10.83;rawP=2.03e-05;adjP=5.69e-05
Phagosome	8	535 3916 64581 1520 528 2209 529 7037	C=153;O=8;E=1.15;R=6.98;rawP=2.19e-05;adjP=5.69e-05
Protein digestion and absorption	6	482 483 206358 3783 6505 4311	C=81;O=6;E=0.61;R=9.89;rawP=3.41e-05;adjP=8.06e-05
Alzheimer's disease	8	488 6263 7132 3709 3553 4311 5331 11261	C=167;O=8;E=1.25;R=6.40;rawP=4.10e-05;adjP=8.88e-05
Salivary secretion	6	482 483 3709 3783 6263 5331	C=89;O=6;E=0.67;R=9.00;rawP=5.81e-05;adjP=0.0001
MAPK signaling pathway	9	5058 11184 5801 7132 2252 3553 2353 515911261	C=268;O=9;E=2.01;R=4.48;rawP=0.0002;adjP=0.0003
Adipocytokine signaling pathway	5	51422 6774 2181 79602 7132	C=68;O=5;E=0.51;R=9.82;rawP=0.0002;adjP=0.0003
Bile secretion	5	482 483 8671 1080 358	C=71;O=5;E=0.53;R=9.40;rawP=0.0002;adjP=0.0003
Renal cell carcinoma	5	5058 7422 2034 3091 2549	C=70;O=5;E=0.52;R=9.54;rawP=0.0002;adjP=0.0003
Osteoclast differentiation	6	8600 2353 2209 3553 1435 7132	C=128;O=6;E=0.96;R=6.26;rawP=0.0004;adjP=0.0006
ECM-receptor interaction	5	7450 9672 5649 2335 3381	C=85;O=5;E=0.64;R=7.85;rawP=0.0005;adjP=0.0007
Chemokine signaling pathway	7	5058 10451 1230 6363 6774 6376 5331	C=189;O=7;E=1.42;R=4.95;rawP=0.0006;adjP=0.0008
Chagas disease (American trypanosomiasis)	5	4615 2353 3553 5331 7132	C=104;O=5;E=0.78;R=6.42;rawP=0.0011;adjP=0.0014
Lysosome	5	535 3916 4891 968 1520	C=121;O=5;E=0.91;R=5.52;rawP=0.0022;adjP=0.0026
Axon guidance	5	5058 8482 8633 22885 11261	C=129;O=5;E=0.97;R=5.18;rawP=0.0030;adjP=0.0034
Endocytosis	6	84552 30844 3480 79720 30845 7037	C=201;O=6;E=1.51;R=3.99;rawP=0.0042;adjP=0.0046
Purine metabolism	5	205 9615 272 5150 5169	C=162;O=5;E=1.21;R=4.12;rawP=0.0077;adjP=0.0080
Regulation of actin cytoskeleton	5	5058 2252 10451 2335 5159	C=213;O=5;E=1.60;R=3.13;rawP=0.0226;adjP=0.0226
This table lists the enriched KEGG pathways (5 or more genes, adjP<0.05), number of Entrez IDs in your user data set for the pathway, the corresponding Entrez IDs, and the statistics for the enriched pathway. The statistic column lists: C: the number of reference genes in the category O: the number of genes in the gene set and also in the category E: the expected number in the category R: ratio o…
Database:KEGG pathway Name:Metabolic pathways ID:01100
C=1130; O=30; E=8.46; R=3.54; rawP=2.86e-09; adjP=7.44e-08
Index	Gene Symbol	Gene Name	EntrezGene
1	GBE1	glucan (1,4-alpha-), branching enzyme 1	2632
2	AUH	AU RNA binding protein/enoyl-CoA hydratase	549
3	LAP3	leucine aminopeptidase 3	51056
4	SORD	sorbitol dehydrogenase	6652
5	ACSL3	acyl-CoA synthetase long-chain family member 3	2181
6	AK4	adenylate kinase 4	205
7	ATP6V0A1	ATPase, H+ transporting, lysosomal V0 subunit a1	535
8	TM7SF2	transmembrane 7 superfamily member 2	7108
9	GDA	guanine deaminase	9615
10	ST3GAL6	ST3 beta-galactoside alpha-2,3-sialyltransferase 6	10402
11	SYNJ1	synaptojanin 1	8867
12	MAN1A1	mannosidase, alpha, class 1A, member 1	4121
13	PLCB3	phospholipase C, beta 3 (phosphatidylinositol-specific)	5331
14	QPRT	quinolinate phosphoribosyltransferase	23475
15	ACO2	aconitase 2, mitochondrial	50
16	PON2	paraoxonase 2	5445
17	AMPD3	adenosine monophosphate deaminase 3	272
18	IDI1	isopentenyl-diphosphate delta isomerase 1	3422
19	PGK1	phosphoglycerate kinase 1	5230
20	PON3	paraoxonase 3	5446
21	HSD11B1	hydroxysteroid (11-beta) dehydrogenase 1	3290
22	GCH1	GTP cyclohydrolase 1	2643
23	GALNT10	UDP-N-acetyl-alpha-D-galactosamine:polypeptide N-acetylgalactosaminyltransferase 10 (GalNAc-T10)	55568
24	ATP6V1C1	ATPase, H+ transporting, lysosomal 42kDa, V1 subunit C1	528
25	ATP6V1E1	ATPase, H+ transporting, lysosomal 31kDa, V1 subunit E1	529
26	GAD1	glutamate decarboxylase 1 (brain, 67kDa)	2571
27	AGL	amylo-alpha-1, 6-glucosidase, 4-alpha-glucanotransferase	178
28	ENPP3	ectonucleotide pyrophosphatase/phosphodiesterase 3	5169
29	CRYL1	crystallin, lambda 1	51084
30	NOS3	nitric oxide synthase 3 (endothelial cell)	4846
Database:KEGG pathway Name:Pathways in cancer ID:05200
C=326; O=15; E=2.44; R=6.14; rawP=3.22e-08; adjP=2.79e-07
Index	Gene Symbol	Gene Name	EntrezGene
1	CDKN2B	cyclin-dependent kinase inhibitor 2B (p15, inhibits CDK4)	1030
2	IGF1R	insulin-like growth factor 1 receptor	3480
3	FOXO1	forkhead box O1	2308
4	FN1	fibronectin 1	2335
5	EPAS1	endothelial PAS domain protein 1	2034
6	RALB	v-ral simian leukemia viral oncogene homolog B (ras related; GTP binding protein)	5899
7	HIF1A	hypoxia inducible factor 1, alpha subunit (basic helix-loop-helix transcription factor)	3091
8	FGF7	fibroblast growth factor 7	2252
9	RUNX1	runt-related transcription factor 1	861
10	VEGFA	vascular endothelial growth factor A	7422
11	FOS	FBJ murine osteosarcoma viral oncogene homolog	2353
12	STAT3	signal transducer and activator of transcription 3 (acute-phase response factor)	6774
13	PDGFRB	platelet-derived growth factor receptor, beta polypeptide	5159
14	FZD1	frizzled family receptor 1	8321
15	WNT5A	wingless-type MMTV integration site family, member 5A	7474
Database:KEGG pathway Name:Rheumatoid arthritis ID:05323
C=91; O=9; E=0.68; R=13.21; rawP=3.03e-08; adjP=2.79e-07
Index	Gene Symbol	Gene Name	EntrezGene
1	TNFSF13	tumor necrosis factor (ligand) superfamily, member 13	8741
2	TNFSF11	tumor necrosis factor (ligand) superfamily, member 11	8600
3	CSF1	colony stimulating factor 1 (macrophage)	1435
4	ATP6V0A1	ATPase, H+ transporting, lysosomal V0 subunit a1	535
5	ATP6V1C1	ATPase, H+ transporting, lysosomal 42kDa, V1 subunit C1	528
6	VEGFA	vascular endothelial growth factor A	7422
7	ATP6V1E1	ATPase, H+ transporting, lysosomal 31kDa, V1 subunit E1	529
8	IL1B	interleukin 1, beta	3553
9	FOS	FBJ murine osteosarcoma viral oncogene homolog	2353
Database:KEGG pathway Name:Cytokine-cytokine receptor interaction ID:04060
C=265; O=13; E=1.98; R=6.55; rawP=1.28e-07; adjP=8.32e-07
Index	Gene Symbol	Gene Name	EntrezGene
1	TNFSF13	tumor necrosis factor (ligand) superfamily, member 13	8741
2	TNFSF11	tumor necrosis factor (ligand) superfamily, member 11	8600
3	CCR1	chemokine (C-C motif) receptor 1	1230
4	CCL19	chemokine (C-C motif) ligand 19	6363
5	CSF1	colony stimulating factor 1 (macrophage)	1435
6	CX3CL1	chemokine (C-X3-C motif) ligand 1	6376
7	TNFRSF1A	tumor necrosis factor receptor superfamily, member 1A	7132
8	IL17RA	interleukin 17 receptor A	23765
9	IL6R	interleukin 6 receptor	3570
10	VEGFA	vascular endothelial growth factor A	7422
11	IL1B	interleukin 1, beta	3553
12	PDGFRB	platelet-derived growth factor receptor, beta polypeptide	5159
13	INHBA	inhibin, beta A	3624
Database:KEGG pathway Name:Focal adhesion ID:04510
C=200; O=10; E=1.50; R=6.68; rawP=3.10e-06; adjP=1.61e-05
Index	Gene Symbol	Gene Name	EntrezGene
1	PAK1	p21 protein (Cdc42/Rac)-activated kinase 1	5058
2	VAV3	vav 3 guanine nucleotide exchange factor	10451
3	IGF1R	insulin-like growth factor 1 receptor	3480
4	FN1	fibronectin 1	2335
5	VWF	von Willebrand factor	7450
6	RELN	reelin	5649
7	TLN2	talin 2	83660
8	VEGFA	vascular endothelial growth factor A	7422
9	PDGFRB	platelet-derived growth factor receptor, beta polypeptide	5159
10	IBSP	integrin-binding sialoprotein	3381
Database:KEGG pathway Name:Hematopoietic cell lineage ID:04640
C=88; O=7; E=0.66; R=10.62; rawP=4.68e-06; adjP=2.03e-05
Index	Gene Symbol	Gene Name	EntrezGene
1	IL6R	interleukin 6 receptor	3570
2	FCGR1A	Fc fragment of IgG, high affinity Ia, receptor (CD64)	2209
3	IL1B	interleukin 1, beta	3553
4	CD7	CD7 molecule	924
5	CSF1	colony stimulating factor 1 (macrophage)	1435
6	TFRC	transferrin receptor (p90, CD71)	7037
7	MME	membrane metallo-endopeptidase	4311
Database:KEGG pathway Name:Calcium signaling pathway ID:04020
C=177; O=9; E=1.33; R=6.79; rawP=8.43e-06; adjP=3.13e-05
Index	Gene Symbol	Gene Name	EntrezGene
1	PTAFR	platelet-activating factor receptor	5724
2	AGTR1	angiotensin II receptor, type 1	185
3	ATP2A2	ATPase, Ca++ transporting, cardiac muscle, slow twitch 2	488
4	RYR3	ryanodine receptor 3	6263
5	ITPR2	inositol 1,4,5-trisphosphate receptor, type 2	3709
6	PDGFRB	platelet-derived growth factor receptor, beta polypeptide	5159
7	NOS3	nitric oxide synthase 3 (endothelial cell)	4846
8	PLCB3	phospholipase C, beta 3 (phosphatidylinositol-specific)	5331
9	CHP1	calcineurin-like EF hand protein 1	11261
Database:KEGG pathway Name:Pancreatic secretion ID:04972
C=101; O=7; E=0.76; R=9.25; rawP=1.17e-05; adjP=3.80e-05
Index	Gene Symbol	Gene Name	EntrezGene
1	ATP1B2	ATPase, Na+/K+ transporting, beta 2 polypeptide	482
2	ATP1B3	ATPase, Na+/K+ transporting, beta 3 polypeptide	483
3	ITPR2	inositol 1,4,5-trisphosphate receptor, type 2	3709
4	ATP2A2	ATPase, Ca++ transporting, cardiac muscle, slow twitch 2	488
5	SLC4A4	solute carrier family 4, sodium bicarbonate cotransporter, member 4	8671
6	CFTR	cystic fibrosis transmembrane conductance regulator (ATP-binding cassette sub-family C, member 7)	1080
7	PLCB3	phospholipase C, beta 3 (phosphatidylinositol-specific)	5331
Database:KEGG pathway Name:Gastric acid secretion ID:04971
C=74; O=6; E=0.55; R=10.83; rawP=2.03e-05; adjP=5.69e-05
Index	Gene Symbol	Gene Name	EntrezGene
1	ATP1B2	ATPase, Na+/K+ transporting, beta 2 polypeptide	482
2	ATP1B3	ATPase, Na+/K+ transporting, beta 3 polypeptide	483
3	ITPR2	inositol 1,4,5-trisphosphate receptor, type 2	3709
4	SLC26A7	solute carrier family 26, member 7	115111
5	CFTR	cystic fibrosis transmembrane conductance regulator (ATP-binding cassette sub-family C, member 7)	1080
6	PLCB3	phospholipase C, beta 3 (phosphatidylinositol-specific)	5331
Database:KEGG pathway Name:Phagosome ID:04145
C=153; O=8; E=1.15; R=6.98; rawP=2.19e-05; adjP=5.69e-05
Index	Gene Symbol	Gene Name	EntrezGene
1	ATP6V0A1	ATPase, H+ transporting, lysosomal V0 subunit a1	535
2	LAMP1	lysosomal-associated membrane protein 1	3916
3	CLEC7A	C-type lectin domain family 7, member A	64581
4	CTSS	cathepsin S	1520
5	ATP6V1C1	ATPase, H+ transporting, lysosomal 42kDa, V1 subunit C1	528
6	FCGR1A	Fc fragment of IgG, high affinity Ia, receptor (CD64)	2209
7	ATP6V1E1	ATPase, H+ transporting, lysosomal 31kDa, V1 subunit E1	529
8	TFRC	transferrin receptor (p90, CD71)	7037
Database:KEGG pathway Name:Protein digestion and absorption ID:04974
C=81; O=6; E=0.61; R=9.89; rawP=3.41e-05; adjP=8.06e-05
Index	Gene Symbol	Gene Name	EntrezGene
1	ATP1B2	ATPase, Na+/K+ transporting, beta 2 polypeptide	482
2	ATP1B3	ATPase, Na+/K+ transporting, beta 3 polypeptide	483
3	SLC36A1	solute carrier family 36 (proton/amino acid symporter), member 1	206358
4	KCNN4	potassium intermediate/small conductance calcium-activated channel, subfamily N, member 4	3783
5	SLC1A1	solute carrier family 1 (neuronal/epithelial high affinity glutamate transporter, system Xag), member 1	6505
6	MME	membrane metallo-endopeptidase	4311
Database:KEGG pathway Name:Alzheimer's disease ID:05010
C=167; O=8; E=1.25; R=6.40; rawP=4.10e-05; adjP=8.88e-05
Index	Gene Symbol	Gene Name	EntrezGene
1	ATP2A2	ATPase, Ca++ transporting, cardiac muscle, slow twitch 2	488
2	RYR3	ryanodine receptor 3	6263
3	TNFRSF1A	tumor necrosis factor receptor superfamily, member 1A	7132
4	ITPR2	inositol 1,4,5-trisphosphate receptor, type 2	3709
5	IL1B	interleukin 1, beta	3553
6	MME	membrane metallo-endopeptidase	4311
7	PLCB3	phospholipase C, beta 3 (phosphatidylinositol-specific)	5331
8	CHP1	calcineurin-like EF hand protein 1	11261
Database:KEGG pathway Name:Salivary secretion ID:04970
C=89; O=6; E=0.67; R=9.00; rawP=5.81e-05; adjP=0.0001
Index	Gene Symbol	Gene Name	EntrezGene
1	ATP1B2	ATPase, Na+/K+ transporting, beta 2 polypeptide	482
2	ATP1B3	ATPase, Na+/K+ transporting, beta 3 polypeptide	483
3	ITPR2	inositol 1,4,5-trisphosphate receptor, type 2	3709
4	KCNN4	potassium intermediate/small conductance calcium-activated channel, subfamily N, member 4	3783
5	RYR3	ryanodine receptor 3	6263
6	PLCB3	phospholipase C, beta 3 (phosphatidylinositol-specific)	5331
Database:KEGG pathway Name:MAPK signaling pathway ID:04010
C=268; O=9; E=2.01; R=4.48; rawP=0.0002; adjP=0.0003
Index	Gene Symbol	Gene Name	EntrezGene
1	PAK1	p21 protein (Cdc42/Rac)-activated kinase 1	5058
2	MAP4K1	mitogen-activated protein kinase kinase kinase kinase 1	11184
3	PTPRR	protein tyrosine phosphatase, receptor type, R	5801
4	TNFRSF1A	tumor necrosis factor receptor superfamily, member 1A	7132
5	FGF7	fibroblast growth factor 7	2252
6	IL1B	interleukin 1, beta	3553
7	FOS	FBJ murine osteosarcoma viral oncogene homolog	2353
8	PDGFRB	platelet-derived growth factor receptor, beta polypeptide	5159
9	CHP1	calcineurin-like EF hand protein 1	11261
Database:KEGG pathway Name:Adipocytokine signaling pathway ID:04920
C=68; O=5; E=0.51; R=9.82; rawP=0.0002; adjP=0.0003
Index	Gene Symbol	Gene Name	EntrezGene
1	PRKAG2	protein kinase, AMP-activated, gamma 2 non-catalytic subunit	51422
2	STAT3	signal transducer and activator of transcription 3 (acute-phase response factor)	6774
3	ACSL3	acyl-CoA synthetase long-chain family member 3	2181
4	ADIPOR2	adiponectin receptor 2	79602
5	TNFRSF1A	tumor necrosis factor receptor superfamily, member 1A	7132
Database:KEGG pathway Name:Bile secretion ID:04976
C=71; O=5; E=0.53; R=9.40; rawP=0.0002; adjP=0.0003
Index	Gene Symbol	Gene Name	EntrezGene
1	ATP1B2	ATPase, Na+/K+ transporting, beta 2 polypeptide	482
2	ATP1B3	ATPase, Na+/K+ transporting, beta 3 polypeptide	483
3	SLC4A4	solute carrier family 4, sodium bicarbonate cotransporter, member 4	8671
4	CFTR	cystic fibrosis transmembrane conductance regulator (ATP-binding cassette sub-family C, member 7)	1080
5	AQP1	aquaporin 1 (Colton blood group)	358
Database:KEGG pathway Name:Renal cell carcinoma ID:05211
C=70; O=5; E=0.52; R=9.54; rawP=0.0002; adjP=0.0003
Index	Gene Symbol	Gene Name	EntrezGene
1	PAK1	p21 protein (Cdc42/Rac)-activated kinase 1	5058
2	VEGFA	vascular endothelial growth factor A	7422
3	EPAS1	endothelial PAS domain protein 1	2034
4	HIF1A	hypoxia inducible factor 1, alpha subunit (basic helix-loop-helix transcription factor)	3091
5	GAB1	GRB2-associated binding protein 1	2549
Database:KEGG pathway Name:Osteoclast differentiation ID:04380
C=128; O=6; E=0.96; R=6.26; rawP=0.0004; adjP=0.0006
Index	Gene Symbol	Gene Name	EntrezGene
1	TNFSF11	tumor necrosis factor (ligand) superfamily, member 11	8600
2	FOS	FBJ murine osteosarcoma viral oncogene homolog	2353
3	FCGR1A	Fc fragment of IgG, high affinity Ia, receptor (CD64)	2209
4	IL1B	interleukin 1, beta	3553
5	CSF1	colony stimulating factor 1 (macrophage)	1435
6	TNFRSF1A	tumor necrosis factor receptor superfamily, member 1A	7132
Database:KEGG pathway Name:ECM-receptor interaction ID:04512
C=85; O=5; E=0.64; R=7.85; rawP=0.0005; adjP=0.0007
Index	Gene Symbol	Gene Name	EntrezGene
1	VWF	von Willebrand factor	7450
2	SDC3	syndecan 3	9672
3	RELN	reelin	5649
4	FN1	fibronectin 1	2335
5	IBSP	integrin-binding sialoprotein	3381
Database:KEGG pathway Name:Chemokine signaling pathway ID:04062
C=189; O=7; E=1.42; R=4.95; rawP=0.0006; adjP=0.0008
Index	Gene Symbol	Gene Name	EntrezGene
1	PAK1	p21 protein (Cdc42/Rac)-activated kinase 1	5058
2	VAV3	vav 3 guanine nucleotide exchange factor	10451
3	CCR1	chemokine (C-C motif) receptor 1	1230
4	CCL19	chemokine (C-C motif) ligand 19	6363
5	STAT3	signal transducer and activator of transcription 3 (acute-phase response factor)	6774
6	CX3CL1	chemokine (C-X3-C motif) ligand 1	6376
7	PLCB3	phospholipase C, beta 3 (phosphatidylinositol-specific)	5331
Database:KEGG pathway Name:Chagas disease (American trypanosomiasis) ID:05142
C=104; O=5; E=0.78; R=6.42; rawP=0.0011; adjP=0.0014
Index	Gene Symbol	Gene Name	EntrezGene
1	MYD88	myeloid differentiation primary response gene (88)	4615
2	FOS	FBJ murine osteosarcoma viral oncogene homolog	2353
3	IL1B	interleukin 1, beta	3553
4	PLCB3	phospholipase C, beta 3 (phosphatidylinositol-specific)	5331
5	TNFRSF1A	tumor necrosis factor receptor superfamily, member 1A	7132
Database:KEGG pathway Name:Lysosome ID:04142
C=121; O=5; E=0.91; R=5.52; rawP=0.0022; adjP=0.0026
Index	Gene Symbol	Gene Name	EntrezGene
1	ATP6V0A1	ATPase, H+ transporting, lysosomal V0 subunit a1	535
2	LAMP1	lysosomal-associated membrane protein 1	3916
3	SLC11A2	solute carrier family 11 (proton-coupled divalent metal ion transporters), member 2	4891
4	CD68	CD68 molecule	968
5	CTSS	cathepsin S	1520
Database:KEGG pathway Name:Axon guidance ID:04360
C=129; O=5; E=0.97; R=5.18; rawP=0.0030; adjP=0.0034
Index	Gene Symbol	Gene Name	EntrezGene
1	PAK1	p21 protein (Cdc42/Rac)-activated kinase 1	5058
2	SEMA7A	semaphorin 7A, GPI membrane anchor (John Milton Hagen blood group)	8482
3	UNC5C	unc-5 homolog C (C. elegans)	8633
4	ABLIM3	actin binding LIM protein family, member 3	22885
5	CHP1	calcineurin-like EF hand protein 1	11261
Database:KEGG pathway Name:Endocytosis ID:04144
C=201; O=6; E=1.51; R=3.99; rawP=0.0042; adjP=0.0046
Index	Gene Symbol	Gene Name	EntrezGene
1	PARD6G	par-6 partitioning defective 6 homolog gamma (C. elegans)	84552
2	EHD4	EH-domain containing 4	30844
3	IGF1R	insulin-like growth factor 1 receptor	3480
4	VPS37B	vacuolar protein sorting 37 homolog B (S. cerevisiae)	79720
5	EHD3	EH-domain containing 3	30845
6	TFRC	transferrin receptor (p90, CD71)	7037
Database:KEGG pathway Name:Purine metabolism ID:00230
C=162; O=5; E=1.21; R=4.12; rawP=0.0077; adjP=0.0080
Index	Gene Symbol	Gene Name	EntrezGene
1	AK4	adenylate kinase 4	205
2	GDA	guanine deaminase	9615
3	AMPD3	adenosine monophosphate deaminase 3	272
4	PDE7A	phosphodiesterase 7A	5150
5	ENPP3	ectonucleotide pyrophosphatase/phosphodiesterase 3	5169
Database:KEGG pathway Name:Regulation of actin cytoskeleton ID:04810
C=213; O=5; E=1.60; R=3.13; rawP=0.0226; adjP=0.0226
Index	Gene Symbol	Gene Name	EntrezGene
1	PAK1	p21 protein (Cdc42/Rac)-activated kinase 1	5058
2	FGF7	fibroblast growth factor 7	2252
3	VAV3	vav 3 guanine nucleotide exchange factor	10451
4	FN1	fibronectin 1	2335
5	PDGFRB	platelet-derived growth factor receptor, beta polypeptide	5159
The results for each enriched gene sets are listed in this table (5 or more genes, adjP<0.05). For each gene set, the first row lists database name, gene set name , and corresponding gene set ID. The second row lists the following statistics: C: the number of reference genes in the category O: the number of genes in the gene set and also in the category E: the expected number in the category R: r…
