# Supplementary material for: Genome-wide analysis of miRNA and mRNA transcriptomes during amelogenesis
Source: BMC Genomics. 2014 Nov 19;15(1):998. doi: 10.1186/1471-2164-15-998 (PMC4254193; doi:10.1186/1471-2164-15-998)
Supplement: Supplementary file 14 — Additional file 14: KEGG analysis of the 299 down-regulated transcripts (maturation relative to secretory) that are predicted to be regulated by the 39 up-regulated miRNAs (maturation relative to secretory). (XLSX 31 KB) [file 12864_2014_6698_MOESM14_ESM.xlsx]

## Sheet: Additional File 11
Additional File 11. KEGG analysis of the 299 down-regulated transcripts (maturation relative to secretory) that are predicted to be regulated by the 39 up-regulated miRNAs (maturation relative to secretory)
PathwayName	#Gene	EntrezGene	Statistics
Bacterial invasion of epithelial cells	6	23607 999 9844 1793 858 1496	C=70;O=6;E=0.48;R=12.53;rawP=8.84e-06;adjP=7.43e-05
MAPK signaling pathway	10	8913 5608 783 5322 784 776 49083925 5921 8823	C=268;O=10;E=1.83;R=5.45;rawP=1.82e-05;adjP=7.43e-05
Protein processing in endoplasmic reticulum	8	6746 10484 9532 1650 29927 1090510970 9451	C=165;O=8;E=1.13;R=7.09;rawP=1.98e-05;adjP=7.43e-05
Arrhythmogenic right ventricular cardiomyopathy (ARVC)	6	6932 776 784 8515 783 1496	C=74;O=6;E=0.51;R=11.85;rawP=1.22e-05;adjP=7.43e-05
Calcium signaling pathway	8	5733 492 6547 8913 5481 776 2149490	C=177;O=8;E=1.21;R=6.61;rawP=3.27e-05;adjP=9.81e-05
Neuroactive ligand-receptor interaction	9	2147 1902 5733 57053 53637 95685028 2149 7434	C=272;O=9;E=1.86;R=4.84;rawP=0.0001;adjP=0.0002
Adherens junction	5	4008 6932 999 10458 1496	C=73;O=5;E=0.50;R=10.01;rawP=0.0001;adjP=0.0002
Regulation of actin cytoskeleton	8	2147 1793 8515 2149 7074 102988823 10458	C=213;O=8;E=1.46;R=5.49;rawP=0.0001;adjP=0.0002
ECM-receptor interaction	5	3161 8515 1302 3918 3914	C=85;O=5;E=0.58;R=8.60;rawP=0.0003;adjP=0.0005
Pathways in cancer	9	999 5727 6932 3815 3918 643991496 8823 3914	C=326;O=9;E=2.23;R=4.04;rawP=0.0005;adjP=0.0007
Focal adhesion	7	8515 1302 1793 858 10298 39183914	C=200;O=7;E=1.37;R=5.12;rawP=0.0005;adjP=0.0007
Toxoplasmosis	5	2775 5608 3918 5322 3914	C=132;O=5;E=0.90;R=5.54;rawP=0.0022;adjP=0.0025
Metabolic pathways	17	4351 9060 10905 5322 259230 17185283 1635 22856 27124 5286 1650283871 8974 5634 216 4907	C=1130;O=17;E=7.73;R=2.20;rawP=0.0022;adjP=0.0025
Purine metabolism	5	956 5141 9060 5634 4907	C=162;O=5;E=1.11;R=4.51;rawP=0.0053;adjP=0.0057
Endocytosis	5	23327 116984 3815 2149 858	C=201;O=5;E=1.37;R=3.64;rawP=0.0127;adjP=0.0127
This table lists the enriched KEGG pathways (5 or more genes, adjP<0.05), number of Entrez IDs in your user data set for the pathway, the corresponding Entrez IDs, and the statistics for the enriched pathway. The statistic column lists: C: the number of reference genes in the category O: the number of genes in the gene set and also in the category E: the expected number in the category R: ratio o…
Database:KEGG pathway Name:Bacterial invasion of epithelial cells ID:05100
C=70; O=6; E=0.48; R=12.53; rawP=8.84e-06; adjP=7.43e-05
Index	Gene Symbol	Gene Name	EntrezGene
1	CD2AP	CD2-associated protein	23607
2	CDH1	cadherin 1, type 1, E-cadherin (epithelial)	999
3	ELMO1	engulfment and cell motility 1	9844
4	DOCK1	dedicator of cytokinesis 1	1793
5	CAV2	caveolin 2	858
6	CTNNA2	catenin (cadherin-associated protein), alpha 2	1496
Database:KEGG pathway Name:MAPK signaling pathway ID:04010
C=268; O=10; E=1.83; R=5.45; rawP=1.82e-05; adjP=7.43e-05
Index	Gene Symbol	Gene Name	EntrezGene
1	CACNA1G	calcium channel, voltage-dependent, T type, alpha 1G subunit	8913
2	MAP2K6	mitogen-activated protein kinase kinase 6	5608
3	CACNB2	calcium channel, voltage-dependent, beta 2 subunit	783
4	PLA2G5	phospholipase A2, group V	5322
5	CACNB3	calcium channel, voltage-dependent, beta 3 subunit	784
6	CACNA1D	calcium channel, voltage-dependent, L type, alpha 1D subunit	776
7	NTF3	neurotrophin 3	4908
8	STMN1	stathmin 1	3925
9	RASA1	RAS p21 protein activator (GTPase activating protein) 1	5921
10	FGF16	fibroblast growth factor 16	8823
Database:KEGG pathway Name:Protein processing in endoplasmic reticulum ID:04141
C=165; O=8; E=1.13; R=7.09; rawP=1.98e-05; adjP=7.43e-05
Index	Gene Symbol	Gene Name	EntrezGene
1	SSR2	signal sequence receptor, beta (translocon-associated protein beta)	6746
2	SEC23A	Sec23 homolog A (S. cerevisiae)	10484
3	BAG2	BCL2-associated athanogene 2	9532
4	DDOST	dolichyl-diphosphooligosaccharide--protein glycosyltransferase	1650
5	SEC61A1	Sec61 alpha 1 subunit (S. cerevisiae)	29927
6	MAN1A2	mannosidase, alpha, class 1A, member 2	10905
7	CKAP4	cytoskeleton-associated protein 4	10970
8	EIF2AK3	eukaryotic translation initiation factor 2-alpha kinase 3	9451
Database:KEGG pathway Name:Arrhythmogenic right ventricular cardiomyopathy (ARVC) ID:05412
C=74; O=6; E=0.51; R=11.85; rawP=1.22e-05; adjP=7.43e-05
Index	Gene Symbol	Gene Name	EntrezGene
1	TCF7	transcription factor 7 (T-cell specific, HMG-box)	6932
2	CACNA1D	calcium channel, voltage-dependent, L type, alpha 1D subunit	776
3	CACNB3	calcium channel, voltage-dependent, beta 3 subunit	784
4	ITGA10	integrin, alpha 10	8515
5	CACNB2	calcium channel, voltage-dependent, beta 2 subunit	783
6	CTNNA2	catenin (cadherin-associated protein), alpha 2	1496
Database:KEGG pathway Name:Calcium signaling pathway ID:04020
C=177; O=8; E=1.21; R=6.61; rawP=3.27e-05; adjP=9.81e-05
Index	Gene Symbol	Gene Name	EntrezGene
1	PTGER3	prostaglandin E receptor 3 (subtype EP3)	5733
2	ATP2B3	ATPase, Ca++ transporting, plasma membrane 3	492
3	SLC8A3	solute carrier family 8 (sodium/calcium exchanger), member 3	6547
4	CACNA1G	calcium channel, voltage-dependent, T type, alpha 1G subunit	8913
5	PPID	peptidylprolyl isomerase D	5481
6	CACNA1D	calcium channel, voltage-dependent, L type, alpha 1D subunit	776
7	F2R	coagulation factor II (thrombin) receptor	2149
8	ATP2B1	ATPase, Ca++ transporting, plasma membrane 1	490
Database:KEGG pathway Name:Neuroactive ligand-receptor interaction ID:04080
C=272; O=9; E=1.86; R=4.84; rawP=0.0001; adjP=0.0002
Index	Gene Symbol	Gene Name	EntrezGene
1	F2	coagulation factor II (thrombin)	2147
2	LPAR1	lysophosphatidic acid receptor 1	1902
3	PTGER3	prostaglandin E receptor 3 (subtype EP3)	5733
4	CHRNA10	cholinergic receptor, nicotinic, alpha 10 (neuronal)	57053
5	S1PR5	sphingosine-1-phosphate receptor 5	53637
6	GABBR2	gamma-aminobutyric acid (GABA) B receptor, 2	9568
7	P2RY1	purinergic receptor P2Y, G-protein coupled, 1	5028
8	F2R	coagulation factor II (thrombin) receptor	2149
9	VIPR2	vasoactive intestinal peptide receptor 2	7434
Database:KEGG pathway Name:Adherens junction ID:04520
C=73; O=5; E=0.50; R=10.01; rawP=0.0001; adjP=0.0002
Index	Gene Symbol	Gene Name	EntrezGene
1	LMO7	LIM domain 7	4008
2	TCF7	transcription factor 7 (T-cell specific, HMG-box)	6932
3	CDH1	cadherin 1, type 1, E-cadherin (epithelial)	999
4	BAIAP2	BAI1-associated protein 2	10458
5	CTNNA2	catenin (cadherin-associated protein), alpha 2	1496
Database:KEGG pathway Name:Regulation of actin cytoskeleton ID:04810
C=213; O=8; E=1.46; R=5.49; rawP=0.0001; adjP=0.0002
Index	Gene Symbol	Gene Name	EntrezGene
1	F2	coagulation factor II (thrombin)	2147
2	DOCK1	dedicator of cytokinesis 1	1793
3	ITGA10	integrin, alpha 10	8515
4	F2R	coagulation factor II (thrombin) receptor	2149
5	TIAM1	T-cell lymphoma invasion and metastasis 1	7074
6	PAK4	p21 protein (Cdc42/Rac)-activated kinase 4	10298
7	FGF16	fibroblast growth factor 16	8823
8	BAIAP2	BAI1-associated protein 2	10458
Database:KEGG pathway Name:ECM-receptor interaction ID:04512
C=85; O=5; E=0.58; R=8.60; rawP=0.0003; adjP=0.0005
Index	Gene Symbol	Gene Name	EntrezGene
1	HMMR	hyaluronan-mediated motility receptor (RHAMM)	3161
2	ITGA10	integrin, alpha 10	8515
3	COL11A2	collagen, type XI, alpha 2	1302
4	LAMC2	laminin, gamma 2	3918
5	LAMB3	laminin, beta 3	3914
Database:KEGG pathway Name:Pathways in cancer ID:05200
C=326; O=9; E=2.23; R=4.04; rawP=0.0005; adjP=0.0007
Index	Gene Symbol	Gene Name	EntrezGene
1	CDH1	cadherin 1, type 1, E-cadherin (epithelial)	999
2	PTCH1	patched 1	5727
3	TCF7	transcription factor 7 (T-cell specific, HMG-box)	6932
4	KIT	v-kit Hardy-Zuckerman 4 feline sarcoma viral oncogene homolog	3815
5	LAMC2	laminin, gamma 2	3918
6	HHIP	hedgehog interacting protein	64399
7	CTNNA2	catenin (cadherin-associated protein), alpha 2	1496
8	FGF16	fibroblast growth factor 16	8823
9	LAMB3	laminin, beta 3	3914
Database:KEGG pathway Name:Focal adhesion ID:04510
C=200; O=7; E=1.37; R=5.12; rawP=0.0005; adjP=0.0007
Index	Gene Symbol	Gene Name	EntrezGene
1	ITGA10	integrin, alpha 10	8515
2	COL11A2	collagen, type XI, alpha 2	1302
3	DOCK1	dedicator of cytokinesis 1	1793
4	CAV2	caveolin 2	858
5	PAK4	p21 protein (Cdc42/Rac)-activated kinase 4	10298
6	LAMC2	laminin, gamma 2	3918
7	LAMB3	laminin, beta 3	3914
Database:KEGG pathway Name:Toxoplasmosis ID:05145
C=132; O=5; E=0.90; R=5.54; rawP=0.0022; adjP=0.0025
Index	Gene Symbol	Gene Name	EntrezGene
1	GNAO1	guanine nucleotide binding protein (G protein), alpha activating activity polypeptide O	2775
2	MAP2K6	mitogen-activated protein kinase kinase 6	5608
3	LAMC2	laminin, gamma 2	3918
4	PLA2G5	phospholipase A2, group V	5322
5	LAMB3	laminin, beta 3	3914
Database:KEGG pathway Name:Metabolic pathways ID:01100
C=1130; O=17; E=7.73; R=2.20; rawP=0.0022; adjP=0.0025
Index	Gene Symbol	Gene Name	EntrezGene
1	MPI	mannose phosphate isomerase	4351
2	PAPSS2	3'-phosphoadenosine 5'-phosphosulfate synthase 2	9060
3	MAN1A2	mannosidase, alpha, class 1A, member 2	10905
4	PLA2G5	phospholipase A2, group V	5322
5	SGMS1	sphingomyelin synthase 1	259230
6	DHCR24	24-dehydrocholesterol reductase	1718
7	PIGH	phosphatidylinositol glycan anchor biosynthesis, class H	5283
8	DCTD	dCMP deaminase	1635
9	CHSY1	chondroitin sulfate synthase 1	22856
10	INPP5J	inositol polyphosphate-5-phosphatase J	27124
11	PIK3C2A	phosphatidylinositol-4-phosphate 3-kinase, catalytic subunit type 2 alpha	5286
12	DDOST	dolichyl-diphosphooligosaccharide--protein glycosyltransferase	1650
13	PGP	phosphoglycolate phosphatase	283871
14	P4HA2	prolyl 4-hydroxylase, alpha polypeptide II	8974
15	PRPS2	phosphoribosyl pyrophosphate synthetase 2	5634
16	ALDH1A1	aldehyde dehydrogenase 1 family, member A1	216
17	NT5E	5'-nucleotidase, ecto (CD73)	4907
Database:KEGG pathway Name:Purine metabolism ID:00230
C=162; O=5; E=1.11; R=4.51; rawP=0.0053; adjP=0.0057
Index	Gene Symbol	Gene Name	EntrezGene
1	ENTPD3	ectonucleoside triphosphate diphosphohydrolase 3	956
2	PDE4A	phosphodiesterase 4A, cAMP-specific	5141
3	PAPSS2	3'-phosphoadenosine 5'-phosphosulfate synthase 2	9060
4	PRPS2	phosphoribosyl pyrophosphate synthetase 2	5634
5	NT5E	5'-nucleotidase, ecto (CD73)	4907
Database:KEGG pathway Name:Endocytosis ID:04144
C=201; O=5; E=1.37; R=3.64; rawP=0.0127; adjP=0.0127
Index	Gene Symbol	Gene Name	EntrezGene
1	NEDD4L	neural precursor cell expressed, developmentally down-regulated 4-like, E3 ubiquitin protein ligase	23327
2	ARAP2	ArfGAP with RhoGAP domain, ankyrin repeat and PH domain 2	116984
3	KIT	v-kit Hardy-Zuckerman 4 feline sarcoma viral oncogene homolog	3815
4	F2R	coagulation factor II (thrombin) receptor	2149
5	CAV2	caveolin 2	858
The results for each enriched gene sets are listed in this table (5 or more genes, adjP<0.05). For each gene set, the first row lists database name, gene set name , and corresponding gene set ID. The second row lists the following statistics: C: the number of reference genes in the category O: the number of genes in the gene set and also in the category E: the expected number in the category R: r…

## Sheet: 工作表2
Database:KEGG pathway Name:Bacterial invasion of epithelial cells ID:05100
C=70; O=6; E=0.48; R=12.53; rawP=8.84e-06; adjP=7.43e-05
Index	Gene Symbol	Gene Name	EntrezGene
1	CD2AP	CD2-associated protein	23607
2	CDH1	cadherin 1, type 1, E-cadherin (epithelial)	999
3	ELMO1	engulfment and cell motility 1	9844
4	DOCK1	dedicator of cytokinesis 1	1793
5	CAV2	caveolin 2	858
6	CTNNA2	catenin (cadherin-associated protein), alpha 2	1496
Database:KEGG pathway Name:MAPK signaling pathway ID:04010
C=268; O=10; E=1.83; R=5.45; rawP=1.82e-05; adjP=7.43e-05
Index	Gene Symbol	Gene Name	EntrezGene
1	CACNA1G	calcium channel, voltage-dependent, T type, alpha 1G subunit	8913
2	MAP2K6	mitogen-activated protein kinase kinase 6	5608
3	CACNB2	calcium channel, voltage-dependent, beta 2 subunit	783
4	PLA2G5	phospholipase A2, group V	5322
5	CACNB3	calcium channel, voltage-dependent, beta 3 subunit	784
6	CACNA1D	calcium channel, voltage-dependent, L type, alpha 1D subunit	776
7	NTF3	neurotrophin 3	4908
8	STMN1	stathmin 1	3925
9	RASA1	RAS p21 protein activator (GTPase activating protein) 1	5921
10	FGF16	fibroblast growth factor 16	8823
Database:KEGG pathway Name:Protein processing in endoplasmic reticulum ID:04141
C=165; O=8; E=1.13; R=7.09; rawP=1.98e-05; adjP=7.43e-05
Index	Gene Symbol	Gene Name	EntrezGene
1	SSR2	signal sequence receptor, beta (translocon-associated protein beta)	6746
2	SEC23A	Sec23 homolog A (S. cerevisiae)	10484
3	BAG2	BCL2-associated athanogene 2	9532
4	DDOST	dolichyl-diphosphooligosaccharide--protein glycosyltransferase	1650
5	SEC61A1	Sec61 alpha 1 subunit (S. cerevisiae)	29927
6	MAN1A2	mannosidase, alpha, class 1A, member 2	10905
7	CKAP4	cytoskeleton-associated protein 4	10970
8	EIF2AK3	eukaryotic translation initiation factor 2-alpha kinase 3	9451
Database:KEGG pathway Name:Arrhythmogenic right ventricular cardiomyopathy (ARVC) ID:05412
C=74; O=6; E=0.51; R=11.85; rawP=1.22e-05; adjP=7.43e-05
Index	Gene Symbol	Gene Name	EntrezGene
1	TCF7	transcription factor 7 (T-cell specific, HMG-box)	6932
2	CACNA1D	calcium channel, voltage-dependent, L type, alpha 1D subunit	776
3	CACNB3	calcium channel, voltage-dependent, beta 3 subunit	784
4	ITGA10	integrin, alpha 10	8515
5	CACNB2	calcium channel, voltage-dependent, beta 2 subunit	783
6	CTNNA2	catenin (cadherin-associated protein), alpha 2	1496
Database:KEGG pathway Name:Calcium signaling pathway ID:04020
C=177; O=8; E=1.21; R=6.61; rawP=3.27e-05; adjP=9.81e-05
Index	Gene Symbol	Gene Name	EntrezGene
1	PTGER3	prostaglandin E receptor 3 (subtype EP3)	5733
2	ATP2B3	ATPase, Ca++ transporting, plasma membrane 3	492
3	SLC8A3	solute carrier family 8 (sodium/calcium exchanger), member 3	6547
4	CACNA1G	calcium channel, voltage-dependent, T type, alpha 1G subunit	8913
5	PPID	peptidylprolyl isomerase D	5481
6	CACNA1D	calcium channel, voltage-dependent, L type, alpha 1D subunit	776
7	F2R	coagulation factor II (thrombin) receptor	2149
8	ATP2B1	ATPase, Ca++ transporting, plasma membrane 1	490
Database:KEGG pathway Name:Neuroactive ligand-receptor interaction ID:04080
C=272; O=9; E=1.86; R=4.84; rawP=0.0001; adjP=0.0002
Index	Gene Symbol	Gene Name	EntrezGene
1	F2	coagulation factor II (thrombin)	2147
2	LPAR1	lysophosphatidic acid receptor 1	1902
3	PTGER3	prostaglandin E receptor 3 (subtype EP3)	5733
4	CHRNA10	cholinergic receptor, nicotinic, alpha 10 (neuronal)	57053
5	S1PR5	sphingosine-1-phosphate receptor 5	53637
6	GABBR2	gamma-aminobutyric acid (GABA) B receptor, 2	9568
7	P2RY1	purinergic receptor P2Y, G-protein coupled, 1	5028
8	F2R	coagulation factor II (thrombin) receptor	2149
9	VIPR2	vasoactive intestinal peptide receptor 2	7434
Database:KEGG pathway Name:Adherens junction ID:04520
C=73; O=5; E=0.50; R=10.01; rawP=0.0001; adjP=0.0002
Index	Gene Symbol	Gene Name	EntrezGene
1	LMO7	LIM domain 7	4008
2	TCF7	transcription factor 7 (T-cell specific, HMG-box)	6932
3	CDH1	cadherin 1, type 1, E-cadherin (epithelial)	999
4	BAIAP2	BAI1-associated protein 2	10458
5	CTNNA2	catenin (cadherin-associated protein), alpha 2	1496
Database:KEGG pathway Name:Regulation of actin cytoskeleton ID:04810
C=213; O=8; E=1.46; R=5.49; rawP=0.0001; adjP=0.0002
Index	Gene Symbol	Gene Name	EntrezGene
1	F2	coagulation factor II (thrombin)	2147
2	DOCK1	dedicator of cytokinesis 1	1793
3	ITGA10	integrin, alpha 10	8515
4	F2R	coagulation factor II (thrombin) receptor	2149
5	TIAM1	T-cell lymphoma invasion and metastasis 1	7074
6	PAK4	p21 protein (Cdc42/Rac)-activated kinase 4	10298
7	FGF16	fibroblast growth factor 16	8823
8	BAIAP2	BAI1-associated protein 2	10458
Database:KEGG pathway Name:ECM-receptor interaction ID:04512
C=85; O=5; E=0.58; R=8.60; rawP=0.0003; adjP=0.0005
Index	Gene Symbol	Gene Name	EntrezGene
1	HMMR	hyaluronan-mediated motility receptor (RHAMM)	3161
2	ITGA10	integrin, alpha 10	8515
3	COL11A2	collagen, type XI, alpha 2	1302
4	LAMC2	laminin, gamma 2	3918
5	LAMB3	laminin, beta 3	3914
Database:KEGG pathway Name:Pathways in cancer ID:05200
C=326; O=9; E=2.23; R=4.04; rawP=0.0005; adjP=0.0007
Index	Gene Symbol	Gene Name	EntrezGene
1	CDH1	cadherin 1, type 1, E-cadherin (epithelial)	999
2	PTCH1	patched 1	5727
3	TCF7	transcription factor 7 (T-cell specific, HMG-box)	6932
4	KIT	v-kit Hardy-Zuckerman 4 feline sarcoma viral oncogene homolog	3815
5	LAMC2	laminin, gamma 2	3918
6	HHIP	hedgehog interacting protein	64399
7	CTNNA2	catenin (cadherin-associated protein), alpha 2	1496
8	FGF16	fibroblast growth factor 16	8823
9	LAMB3	laminin, beta 3	3914
Database:KEGG pathway Name:Focal adhesion ID:04510
C=200; O=7; E=1.37; R=5.12; rawP=0.0005; adjP=0.0007
Index	Gene Symbol	Gene Name	EntrezGene
1	ITGA10	integrin, alpha 10	8515
2	COL11A2	collagen, type XI, alpha 2	1302
3	DOCK1	dedicator of cytokinesis 1	1793
4	CAV2	caveolin 2	858
5	PAK4	p21 protein (Cdc42/Rac)-activated kinase 4	10298
6	LAMC2	laminin, gamma 2	3918
7	LAMB3	laminin, beta 3	3914
Database:KEGG pathway Name:Toxoplasmosis ID:05145
C=132; O=5; E=0.90; R=5.54; rawP=0.0022; adjP=0.0025
Index	Gene Symbol	Gene Name	EntrezGene
1	GNAO1	guanine nucleotide binding protein (G protein), alpha activating activity polypeptide O	2775
2	MAP2K6	mitogen-activated protein kinase kinase 6	5608
3	LAMC2	laminin, gamma 2	3918
4	PLA2G5	phospholipase A2, group V	5322
5	LAMB3	laminin, beta 3	3914
Database:KEGG pathway Name:Metabolic pathways ID:01100
C=1130; O=17; E=7.73; R=2.20; rawP=0.0022; adjP=0.0025
Index	Gene Symbol	Gene Name	EntrezGene
1	MPI	mannose phosphate isomerase	4351
2	PAPSS2	3'-phosphoadenosine 5'-phosphosulfate synthase 2	9060
3	MAN1A2	mannosidase, alpha, class 1A, member 2	10905
4	PLA2G5	phospholipase A2, group V	5322
5	SGMS1	sphingomyelin synthase 1	259230
6	DHCR24	24-dehydrocholesterol reductase	1718
7	PIGH	phosphatidylinositol glycan anchor biosynthesis, class H	5283
8	DCTD	dCMP deaminase	1635
9	CHSY1	chondroitin sulfate synthase 1	22856
10	INPP5J	inositol polyphosphate-5-phosphatase J	27124
11	PIK3C2A	phosphatidylinositol-4-phosphate 3-kinase, catalytic subunit type 2 alpha	5286
12	DDOST	dolichyl-diphosphooligosaccharide--protein glycosyltransferase	1650
13	PGP	phosphoglycolate phosphatase	283871
14	P4HA2	prolyl 4-hydroxylase, alpha polypeptide II	8974
15	PRPS2	phosphoribosyl pyrophosphate synthetase 2	5634
16	ALDH1A1	aldehyde dehydrogenase 1 family, member A1	216
17	NT5E	5'-nucleotidase, ecto (CD73)	4907
Database:KEGG pathway Name:Purine metabolism ID:00230
C=162; O=5; E=1.11; R=4.51; rawP=0.0053; adjP=0.0057
Index	Gene Symbol	Gene Name	EntrezGene
1	ENTPD3	ectonucleoside triphosphate diphosphohydrolase 3	956
2	PDE4A	phosphodiesterase 4A, cAMP-specific	5141
3	PAPSS2	3'-phosphoadenosine 5'-phosphosulfate synthase 2	9060
4	PRPS2	phosphoribosyl pyrophosphate synthetase 2	5634
5	NT5E	5'-nucleotidase, ecto (CD73)	4907
Database:KEGG pathway Name:Endocytosis ID:04144
C=201; O=5; E=1.37; R=3.64; rawP=0.0127; adjP=0.0127
Index	Gene Symbol	Gene Name	EntrezGene
1	NEDD4L	neural precursor cell expressed, developmentally down-regulated 4-like, E3 ubiquitin protein ligase	23327
2	ARAP2	ArfGAP with RhoGAP domain, ankyrin repeat and PH domain 2	116984
3	KIT	v-kit Hardy-Zuckerman 4 feline sarcoma viral oncogene homolog	3815
4	F2R	coagulation factor II (thrombin) receptor	2149
5	CAV2	caveolin 2	858
