# Supplementary material for: Genome-wide analysis of miRNA and mRNA transcriptomes during amelogenesis
Source: BMC Genomics. 2014 Nov 19;15(1):998. doi: 10.1186/1471-2164-15-998 (PMC4254193; doi:10.1186/1471-2164-15-998)
Supplement: Supplementary file 16 — Additional file 16: IPA core analysis of differentially expressed miRNAs and their predicted gene target candidates (with 70 molecules involved per network interaction). (XLSX 250 KB) [file 12864_2014_6698_MOESM16_ESM.xlsx]

## Sheet: Additional File 13
Additional File 13. IPA core analysis of differentially expressed miRNAs and their predicted gene target candidates (with 70 molecules involved per network interaction)
Canonical Pathways
Ingenuity Canonical Pathways	-log(p-value)	Ratio	Molecules
Regulation of the Epithelial-Mesenchymal Transition Pathway	3.98E00	9.24E-02	MAP2K6,FGF16,TWIST2,PIK3C2A,ESRP2,SNAI1,PARD6G,STAT3,FZD1,HIF1A,CDH1,GAB1,FGFRL1,JAG1,FGF7,WNT5A,PDGFRB
Role of Macrophages, Fibroblasts and Endothelial Cells in Rheumatoid Arthritis	3.94E00	7.72E-02	MAP2K6,TNFSF11,VCAM1,FN1,SFRP2,PIK3C2A,IL1RL1,TNFRSF1A,MYD88,CHP1,IL6R,FZD1,STAT3,IL17RA,FCGR1A,VEGFA,FOS,CSF1,NGFR,GNAO1,PLCB3,IL1B,WNT5A
Hepatic Fibrosis / Hepatic Stellate Cell Activation	3.62E00	8.63E-02	VEGFA,VCAM1,TNFSF11,FN1,COL13A1,CSF1,TNFRSF1A,IL1RL1,NGFR,TNFSF13,IL6R,IGF1R,IL1B,ECE1,COL11A2,AGTR1,PDGFRB
Acute Phase Response Signaling	2.91E00	8.28E-02	MAP2K6,FOS,SOD2,FN1,TNFRSF1A,MYD88,NGFR,IL6R,IL1B,VWF,STAT3,SOCS7,SOCS5,F2
Protein Kinase A Signaling	2.76E00	6.25E-02	AKAP12,AKAP8,PDE7A,ITPR2,PTPN13,CHP1,PTCH1,PDE4A,PTPN18,PTPN3,NOS3,PTP4A1,GNG10,PTPRU,NGFR,PTPRB,CREM,RYR3,PTPN1,KDELR3,PRKAG2,PLCB3,PGP,PTPRR
Molecular Mechanisms of Cancer	2.71E00	6.3E-02	MAP2K6,PAK4,PIK3C2A,PTCH1,RALB,FZD1,HIF1A,CDKN2B,FOS,PAK1,CDH1,CTNNA2,RHOG,FOXO1,GAB1,RHOB,GNAO1,PRKAG2,PLCB3,ARHGEF2,RASA1,BMP1,WNT5A
Role of Osteoblasts, Osteoclasts and Chondrocytes in Rheumatoid Arthritis	2.67E00	7.31E-02	MAP2K6,TNFSF11,SFRP2,PIK3C2A,TNFRSF1A,IL1RL1,MMP14,CHP1,FZD1,FOS,FOXO1,CSF1,NGFR,IL1B,BMP1,WNT5A
Calcium Transport I	2.61E00	3.33E-01	ATP2B3,ATP2B1,ATP2A2
1D-myo-inositol Hexakisphosphate Biosynthesis II (Mammalian)	2.54E00	2.11E-01	IPMK,INPP5J,SYNJ1,INPP5D
D-myo-inositol (1,3,4)-trisphosphate Biosynthesis	2.54E00	2.11E-01	IPMK,INPP5J,SYNJ1,INPP5D
Type I Diabetes Mellitus Signaling	2.52E00	9.09E-02	MAP2K6,ICA1,MYD88,TNFRSF1A,NGFR,GAD1,FCER1G,IL1B,SOCS7,SOCS5
Glutathione Redox Reactions II	2.51E00	6.67E-01	GSR,GLRX
Axonal Guidance Signaling	2.41E00	5.79E-02	NTF3,FZD1,VEGFA,PAK1,NGFR,BAIAP2,ABLIM3,RASA1,UNC5C,BMP1,EPHA7,PAK4,PIK3C2A,PTCH1,CHP1,HHIP,EFNA4,GNG10,DOCK1,TUBB6,GNAO1,PRKAG2,PLCB3,SEMA7A,WNT5A
CXCR4 Signaling	2.4E00	7.89E-02	DOCK1,FOS,PAK4,PAK1,RHOG,PIK3C2A,RHOB,ITPR2,GNAO1,PLCB3,ELMO1,GNG10
Signaling by Rho Family GTPases	2.38E00	6.84E-02	PAK4,PIK3C2A,GNG10,FOS,STMN1,CDH1,PAK1,RHOG,ARFIP2,RHOB,GNAO1,BAIAP2,CDH17,ARHGEF2,CDC42EP1,CDH13
IGF-1 Signaling	2.37E00	9.28E-02	FOS,FOXO1,PIK3C2A,IGF1R,PRKAG2,STAT3,SOCS7,SOCS5,RASA1
Ephrin A Signaling	2.36E00	1.25E-01	EPHA7,PAK1,PIK3C2A,NGFR,VAV3,EFNA4
IL-6 Signaling	2.35E00	8.62E-02	VEGFA,MAP2K6,FOS,PIK3C2A,TNFRSF1A,IL1RL1,NGFR,IL6R,IL1B,STAT3
Gα12/13 Signaling	2.32E00	8.55E-02	TEC,CDH1,F2R,LPAR1,PIK3C2A,VAV3,CDH17,CDH13,RASA1,F2
Coagulation System	2.29E00	1.43E-01	F2R,VWF,PLAU,F2,PLAT
Granulocyte Adhesion and Diapedesis	2.29E00	7.34E-02	CLDN10,VCAM1,CXCL13,CLDN1,IL1RL1,TNFRSF1A,NGFR,MMP14,CKLF,IL1B,SDC3,CX3CL1,CCL19
Angiopoietin Signaling	2.27E00	1.06E-01	PAK4,PAK1,ANGPT1,FOXO1,PIK3C2A,NOS3,RASA1
Tec Kinase Signaling	2.27E00	7.59E-02	TEC,FOS,PAK4,PAK1,RHOG,PIK3C2A,RHOB,VAV3,GNAO1,FCER1G,STAT3,GNG10
HMGB1 Signaling	2.25E00	8.33E-02	MAP2K6,FOS,VCAM1,RHOG,PIK3C2A,RHOB,TNFRSF1A,NGFR,IL1B,PLAT
Neurotrophin/TRK Signaling	2.23E00	1.04E-01	MAP2K6,FOS,NTF3,SPRY1,GAB1,PIK3C2A,NGFR
GDNF Family Ligand-Receptor Interactions	2.2E00	1.03E-01	FOS,GAB1,PIK3C2A,ITPR2,GFRA1,DOK3,RASA1
Superpathway of D-myo-inositol (1,4,5)-trisphosphate Metabolism	2.16E00	1.67E-01	IPMK,INPP5J,SYNJ1,INPP5D
Guanosine Nucleotides Degradation III	2.12E00	2.31E-01	GDA,NT5E,ACPP
IL-3 Signaling	2.1E00	9.86E-02	FOS,PAK1,FOXO1,PIK3C2A,CHP1,STAT3,INPP5D
Renal Cell Carcinoma Signaling	2.1E00	9.86E-02	VEGFA,FOS,PAK4,PAK1,GAB1,PIK3C2A,HIF1A
Netrin Signaling	2.09E00	1.28E-01	ABLIM3,RYR3,CHP1,PRKAG2,UNC5C
STAT3 Pathway	2.03E00	9.59E-02	NGFR,IGF1R,FGFRL1,STAT3,SOCS7,SOCS5,PDGFRB
Glioma Invasiveness Signaling	2E00	1.05E-01	RHOG,F2R,PIK3C2A,RHOB,HMMR,PLAU
Colorectal Cancer Metastasis Signaling	1.99E00	6.36E-02	PIK3C2A,TNFRSF1A,PTGER3,MMP14,IL6R,STAT3,FZD1,GNG10,VEGFA,FOS,CDH1,RHOG,RHOB,PRKAG2,WNT5A
Actin Cytoskeleton Signaling	1.94E00	6.45E-02	FGF16,PAK4,TIAM1,FN1,PIK3C2A,F2R,F2,DOCK1,PAK1,TLN2,VAV3,BAIAP2,FGF7,ARHGAP24
Human Embryonic Stem Cell Pluripotency	1.92E00	7.46E-02	NTF3,FOXO1,S1PR5,PIK3C2A,FGFRL1,FZD1,INHBA,PDGFRB,WNT5A,BMP1
PDGF Signaling	1.91E00	9.09E-02	FOS,SYNJ1,PIK3C2A,STAT3,RASA1,INPP5D,PDGFRB
Type II Diabetes Mellitus Signaling	1.86E00	7.69E-02	ACSL3,PIK3C2A,TNFRSF1A,NGFR,ADIPOQ,PRKAG2,SOCS7,ADIPOR2,SOCS5
Superoxide Radicals Degradation	1.84E00	3.33E-01	SOD2,SOD3
Gαi Signaling	1.79E00	7.5E-02	GABBR2,LPAR1,RAP1GAP,PTGER3,RALB,PRKAG2,STAT3,AGTR1,GNG10
γ-linolenate Biosynthesis II (Animals)	1.79E00	1.76E-01	ACSL3,CYB5A,FADS1
Cholecystokinin/Gastrin-mediated Signaling	1.77E00	7.92E-02	MAP2K6,FOS,RHOG,RHOB,ITPR2,CREM,PLCB3,IL1B
Clathrin-mediated Endocytosis Signaling	1.75E00	6.49E-02	VEGFA,FGF16,SH3BP4,CD2AP,F2R,SYNJ1,PIK3C2A,CHP1,TFRC,FGF7,SNAP91,F2
ILK Signaling	1.74E00	6.45E-02	VEGFA,MAP2K6,DOCK1,FOS,CDH1,FN1,RHOG,PIK3C2A,RHOB,TNFRSF1A,SNAI1,HIF1A
D-myo-inositol (1,4,5)-trisphosphate Degradation	1.72E00	1.67E-01	INPP5J,SYNJ1,INPP5D
Inositol Pyrophosphates Biosynthesis	1.7E00	2.86E-01	IPMK,IP6K2
FGF Signaling	1.69E00	8.24E-02	MAP2K6,FGF16,GAB1,PIK3C2A,FGFRL1,STAT3,FGF7
Glioblastoma Multiforme Signaling	1.69E00	6.85E-02	RHOG,FOXO1,PIK3C2A,RHOB,ITPR2,IGF1R,PLCB3,FZD1,PDGFRB,WNT5A
IL-10 Signaling	1.64E00	8.82E-02	MAP2K6,CCR1,FOS,IL1RL1,IL1B,STAT3
Growth Hormone Signaling	1.62E00	8.7E-02	FOS,PIK3C2A,IGF1R,STAT3,SOCS7,SOCS5
Fc Epsilon RI Signaling	1.6E00	7.34E-02	MAP2K6,SYNJ1,GAB1,PIK3C2A,VAV3,PLA2G5,FCER1G,INPP5D
Renin-Angiotensin Signaling	1.6E00	7.34E-02	FOS,PAK4,PAK1,PIK3C2A,ITPR2,PRKAG2,STAT3,AGTR1
NF-κB Signaling	1.59E00	6.36E-02	MAP2K6,TNFSF11,PIK3C2A,MYD88,TNFRSF1A,NGFR,IGF1R,FCER1G,IL1B,FGFRL1,PDGFRB
Purine Nucleotides Degradation II (Aerobic)	1.59E00	1.5E-01	GDA,NT5E,ACPP
Role of JAK2 in Hormone-like Cytokine Signaling	1.59E00	1.14E-01	PTPN1,STAT3,SOCS7,SOCS5
Ephrin Receptor Signaling	1.58E00	6.32E-02	VEGFA,EPHA7,PAK4,PAK1,ANGPT1,PTPN13,GNAO1,STAT3,RASA1,EFNA4,GNG10
cAMP-mediated signaling	1.57E00	5.94E-02	AKAP12,GABBR2,LPAR1,AKAP8,PDE7A,RAP1GAP,VIPR2,PTGER3,GNAO1,CREM,PDE4A,STAT3,AGTR1
T Helper Cell Differentiation	1.56E00	8.45E-02	TNFRSF1A,NGFR,IL6R,FCER1G,STAT3,BCL6
Semaphorin Signaling in Neurons	1.55E00	9.43E-02	PAK4,PAK1,RHOG,RHOB,SEMA7A
JAK/Stat Signaling	1.54E00	8.33E-02	FOS,PIK3C2A,PTPN1,STAT3,SOCS7,SOCS5
Cardiac β-adrenergic Signaling	1.53E00	6.77E-02	AKAP12,CACNA1D,PDE7A,AKAP8,SLC8A3,PDE4A,PRKAG2,ATP2A2,GNG10
Prolactin Signaling	1.51E00	8.22E-02	FOS,PIK3C2A,STAT3,SOCS7,TCF7,SOCS5
Relaxin Signaling	1.5E00	6.67E-02	VEGFA,FOS,PDE7A,PIK3C2A,GNAO1,PDE4A,PRKAG2,NOS3,GNG10
Sorbitol Degradation I	1.49E00	1E00	SORD
D-mannose Degradation	1.49E00	1E00	MPI
PPAR Signaling	1.48E00	7.45E-02	FOS,TNFRSF1A,IL1RL1,NGFR,IL1B,CITED2,PDGFRB
EGF Signaling	1.46E00	8.93E-02	FOS,PIK3C2A,ITPR2,STAT3,RASA1
Germ Cell-Sertoli Cell Junction Signaling	1.45E00	6.25E-02	MAP2K6,PAK4,CDH1,CTNNA2,PAK1,RHOG,TUBB6,PIK3C2A,RHOB,TNFRSF1A
G-Protein Coupled Receptor Signaling	1.4E00	5.47E-02	GABBR2,LPAR1,PDE7A,PIK3C2A,RAP1GAP,VIPR2,PTGER3,GNAO1,PRKAG2,PDE4A,PLCB3,STAT3,RASA1,AGTR1
Nitric Oxide Signaling in the Cardiovascular System	1.38E00	7.07E-02	VEGFA,CACNA1D,PIK3C2A,ITPR2,PRKAG2,NOS3,ATP2A2
Agranulocyte Adhesion and Diapedesis	1.35E00	5.82E-02	CLDN10,VCAM1,FN1,CXCL13,CLDN1,TNFRSF1A,MMP14,CKLF,IL1B,CX3CL1,CCL19
Superpathway of Inositol Phosphate Compounds	1.33E00	5.76E-02	IPMK,INPP5J,SYNJ1,PIK3C2A,PTPN13,PTPN1,CILP,PLCB3,IP6K2,RASA1,INPP5D
Paxillin Signaling	1.32E00	6.86E-02	DOCK1,PAK4,PAK1,TLN2,ARFIP2,PIK3C2A,ITGA10
Role of NFAT in Regulation of the Immune Response	1.28E00	5.85E-02	FOS,PIK3C2A,ITPR2,CSNK1G3,GNAO1,CHP1,FCER1G,PLCB3,FCGR1A,GNG10
Endothelin-1 Signaling	1.27E00	5.81E-02	FOS,GAB1,PIK3C2A,ITPR2,GNAO1,PLA2G5,MAPK6,PLCB3,ECE1,NOS3
RhoGDI Signaling	1.26E00	5.78E-02	PAK4,CDH1,PAK1,RHOG,RHOB,GNAO1,CDH17,ARHGEF2,CDH13,GNG10
Cardiac Hypertrophy Signaling	1.22E00	5.38E-02	MAP2K6,CACNA1D,RHOG,PIK3C2A,RHOB,GNAO1,IL6R,CHP1,IGF1R,PRKAG2,PLCB3,GNG10
ErbB Signaling	1.22E00	6.98E-02	MAP2K6,FOS,PAK4,PAK1,FOXO1,PIK3C2A
FAK Signaling	1.2E00	6.9E-02	DOCK1,PAK4,PAK1,TLN2,PIK3C2A,HMMR
Sulfate Activation for Sulfonation	1.2E00	5E-01	PAPSS2
Glutamate Dependent Acid Resistance	1.2E00	5E-01	GAD1
Oleate Biosynthesis II (Animals)	1.19E00	1.54E-01	CYB5A,FADS1
Cholesterol Biosynthesis I	1.19E00	1.54E-01	DHCR24,TM7SF2
Cholesterol Biosynthesis II (via 24,25-dihydrolanosterol)	1.19E00	1.54E-01	DHCR24,TM7SF2
Histamine Degradation	1.19E00	1.54E-01	ALDH1A1,AOC1
Cholesterol Biosynthesis III (via Desmosterol)	1.19E00	1.54E-01	DHCR24,TM7SF2
Calcium Signaling	1.19E00	5.62E-02	ATP2B3,ATP2B1,ITPR2,RYR3,CHP1,SLC8A3,PRKAG2,CHRNA10,ATP2A2,HDAC5
Altered T Cell and B Cell Signaling in Rheumatoid Arthritis	1.18E00	6.82E-02	TNFSF11,CXCL13,CSF1,TNFSF13,FCER1G,IL1B
Superpathway of Cholesterol Biosynthesis	1.18E00	1.03E-01	DHCR24,IDI1,TM7SF2
Natural Killer Cell Signaling	1.18E00	6.36E-02	PAK4,PAK1,SYNJ1,PIK3C2A,VAV3,FCER1G,INPP5D
Dendritic Cell Maturation	1.18E00	5.59E-02	CD1D,PIK3C2A,MYD88,TNFRSF1A,NGFR,FCER1G,PLCB3,IL1B,COL11A2,FCGR1A
Role of NFAT in Cardiac Hypertrophy	1.18E00	5.59E-02	MAP2K6,PIK3C2A,ITPR2,CHP1,IGF1R,SLC8A3,PRKAG2,PLCB3,HDAC5,GNG10
NRF2-mediated Oxidative Stress Response	1.16E00	5.56E-02	GSR,MAP2K6,FOS,SOD2,PIK3C2A,HSPB8,FKBP5,EIF2AK3,NFE2L2,SOD3
Corticotropin Releasing Hormone Signaling	1.14E00	6.25E-02	VEGFA,FOS,ITPR2,GNAO1,PTCH1,PRKAG2,NOS3
Sonic Hedgehog Signaling	1.14E00	1E-01	PTCH1,PRKAG2,HHIP
TNFR1 Signaling	1.13E00	8.16E-02	FOS,PAK4,PAK1,TNFRSF1A
Urate Biosynthesis/Inosine 5'-phosphate Degradation	1.13E00	1.43E-01	NT5E,ACPP
Vitamin-C Transport	1.13E00	1.43E-01	SLC23A2,GLRX
IL-1 Signaling	1.12E00	6.59E-02	MAP2K6,FOS,MYD88,GNAO1,PRKAG2,GNG10
Fcγ Receptor-mediated Phagocytosis in Macrophages and Monocytes	1.09E00	6.45E-02	DOCK1,PAK1,TLN2,VAV3,FCGR1A,INPP5D
Basal Cell Carcinoma Signaling	1.08E00	6.94E-02	PTCH1,HHIP,FZD1,WNT5A,BMP1
CCR3 Signaling in Eosinophils	1.07E00	5.98E-02	PAK4,PAK1,PIK3C2A,ITPR2,PLA2G5,PLCB3,GNG10
p38 MAPK Signaling	1.07E00	5.98E-02	MAP2K6,TIFA,TNFRSF1A,IL1RL1,PLA2G5,IL1B,MAP4K1
eNOS Signaling	1.05E00	5.67E-02	VEGFA,LPAR1,PIK3C2A,ITPR2,PRKAG2,AQP1,CHRNA10,NOS3
PTEN Signaling	1.05E00	5.93E-02	SYNJ1,FOXO1,NGFR,IGF1R,FGFRL1,INPP5D,PDGFRB
Leptin Signaling in Obesity	1.04E00	6.76E-02	FOXO1,PIK3C2A,PRKAG2,PLCB3,STAT3
P2Y Purigenic Receptor Signaling Pathway	1.04E00	5.88E-02	P2RY2,FOS,PIK3C2A,PRKAG2,PLCB3,P2RY1,GNG10
Thrombin Signaling	1.03E00	5.24E-02	RHOG,F2R,PIK3C2A,RHOB,ITPR2,GNAO1,PLCB3,ARHGEF2,F2,GNG10
Granzyme B Signaling	1.03E00	1.25E-01	LMNB2,LMNB1
Oxidative Ethanol Degradation III	1.03E00	1.25E-01	ACSL3,ALDH1A1
Tight Junction Signaling	1.03E00	5.39E-02	CLDN10,FOS,TIAM1,CLDN1,TNFRSF1A,NGFR,PRKAG2,ARHGEF2,SNAP25
Cdc42 Signaling	1.03E00	5.39E-02	FOS,PAK4,PAK1,BAIAP2,FCER1G,CDC42SE1,TNK2,EXOC6,RASA1
PRPP Biosynthesis I	1.03E00	3.33E-01	PRPS2
Ascorbate Recycling (Cytosolic)	1.03E00	3.33E-01	GLRX
Tetrahydrobiopterin Biosynthesis I	1.03E00	3.33E-01	GCH1
D-glucuronate Degradation I	1.03E00	3.33E-01	CRYL1
1D-myo-inositol Hexakisphosphate Biosynthesis V (from Ins(1,3,4)P3)	1.03E00	3.33E-01	IPMK
Tetrahydrobiopterin Biosynthesis II	1.03E00	3.33E-01	GCH1
Oncostatin M Signaling	1.01E00	8.82E-02	EPAS1,STAT3,PLAU
VEGF Family Ligand-Receptor Interactions	1E00	6.58E-02	VEGFA,FOS,PIK3C2A,PLA2G5,NOS3
LPS/IL-1 Mediated Inhibition of RXR Function	9.97E-01	5.02E-02	CHST1,ACSL3,ALDH1A1,MYD88,TNFRSF1A,IL1RL1,NGFR,IL1B,CHST10,PAPSS2,SOD3
IL-17A Signaling in Fibroblasts	9.86E-01	8.57E-02	FOS,LCN2,IL17RA
RAN Signaling	9.85E-01	1.18E-01	KPNA3,RANGAP1
Adenosine Nucleotides Degradation II	9.85E-01	1.18E-01	NT5E,ACPP
Acute Myeloid Leukemia Signaling	9.81E-01	6.49E-02	RUNX1,MAP2K6,PIK3C2A,KIT,STAT3
Gαq Signaling	9.77E-01	5.44E-02	RHOG,PIK3C2A,RHOB,ITPR2,CHP1,PLCB3,AGTR1,GNG10
Neuropathic Pain Signaling In Dorsal Horn Neurons	9.74E-01	6E-02	FOS,KCNN4,PIK3C2A,ITPR2,PRKAG2,PLCB3
VDR/RXR Activation	9.64E-01	6.41E-02	TNFSF11,COL13A1,FOXO1,IL1RL1,KLF4
Ethanol Degradation IV	9.43E-01	1.11E-01	ACSL3,ALDH1A1
HIF1α Signaling	9.29E-01	5.83E-02	VEGFA,PIK3C2A,MMP14,MAPK6,HIF1A,NOS3
Ceramide Signaling	9.29E-01	6.25E-02	FOS,S1PR5,PIK3C2A,TNFRSF1A,NGFR
Rac Signaling	9.15E-01	5.77E-02	PAK4,TIAM1,PAK1,ARFIP2,PIK3C2A,BAIAP2
Integrin Signaling	9.14E-01	4.95E-02	DOCK1,PAK4,PAK1,TLN2,RHOG,PIK3C2A,RHOB,RALB,TNK2,ITGA10
PI3K Signaling in B Lymphocytes	9.12E-01	5.47E-02	FOS,ATF3,ITPR2,VAV3,CHP1,PLCB3,INPP5D
2-ketoglutarate Dehydrogenase Complex	9.09E-01	2.5E-01	DHTKD1
HGF Signaling	9E-01	5.71E-02	DOCK1,FOS,PAK1,GAB1,PIK3C2A,STAT3
Cellular Effects of Sildenafil (Viagra)	8.99E-01	5.43E-02	KCNN4,CACNA1D,ITPR2,PDE4A,PRKAG2,PLCB3,NOS3
GNRH Signaling	8.99E-01	5.43E-02	MAP2K6,FOS,PAK4,PAK1,ITPR2,PRKAG2,PLCB3
Docosahexaenoic Acid (DHA) Signaling	8.81E-01	7.69E-02	FOXO1,PIK3C2A,IL1B
Role of PKR in Interferon Induction and Antiviral Response	8.57E-01	7.5E-02	MAP2K6,TNFRSF1A,FCGR1A
Neuroprotective Role of THOP1 in Alzheimer's Disease	8.57E-01	7.5E-02	MME,PRKAG2,ECE1
IL-8 Signaling	8.51E-01	4.92E-02	VEGFA,FOS,CDH1,VCAM1,RHOG,ANGPT1,PIK3C2A,RHOB,GNG10
Sphingosine-1-phosphate Signaling	8.45E-01	5.5E-02	RHOG,S1PR5,PIK3C2A,RHOB,PLCB3,PDGFRB
Insulin Receptor Signaling	8.38E-01	5.22E-02	SYNJ1,FOXO1,GAB1,PIK3C2A,PTPN1,PRKAG2,INPP5D
Role of Tissue Factor in Cancer	8.32E-01	5.45E-02	VEGFA,PAK1,PIK3C2A,CSF1,IL1B,F2
AMPK Signaling	8.26E-01	5.19E-02	PIK3C2A,ADIPOQ,PRKAG2,AK4,CFTR,CHRNA10,NOS3
Role of NANOG in Mammalian Embryonic Stem Cell Pluripotency	8.19E-01	5.41E-02	GAB1,PIK3C2A,STAT3,FZD1,WNT5A,BMP1
Bladder Cancer Signaling	8.19E-01	5.75E-02	VEGFA,FGF16,CDH1,MMP14,FGF7
TGF-β Signaling	8.19E-01	5.75E-02	MAP2K6,FOS,MAP4K1,INHBA,PMEPA1
Glutamate Degradation III (via 4-aminobutyrate)	8.19E-01	2E-01	GAD1
Acetate Conversion to Acetyl-CoA	8.19E-01	2E-01	ACSL3
Dopamine-DARPP32 Feedback in cAMP Signaling	8.16E-01	4.97E-02	CACNA1D,ITPR2,CSNK1G3,CREM,CHP1,PRKAG2,PLCB3,ATP2A2
Calcium-induced T Lymphocyte Apoptosis	8.15E-01	6.25E-02	ITPR2,CHP1,FCER1G,ATP2A2
ERK/MAPK Signaling	8.11E-01	4.81E-02	DOCK1,FOS,PAK4,PAK1,TLN2,PIK3C2A,PLA2G5,PRKAG2,STAT3
Phospholipase C Signaling	8.11E-01	4.6E-02	RHOG,RHOB,ITPR2,RALB,PLA2G5,CHP1,FCER1G,PLCB3,ARHGEF2,HDAC5,GNG10
G Beta Gamma Signaling	8.04E-01	5.68E-02	PAK1,CAV2,GNAO1,PRKAG2,GNG10
RANK Signaling in Osteoclasts	8.04E-01	5.68E-02	MAP2K6,FOS,TNFSF11,PIK3C2A,CHP1
CD40 Signaling	7.98E-01	6.15E-02	MAP2K6,FOS,PIK3C2A,STAT3
Hypoxia Signaling in the Cardiovascular System	7.98E-01	6.15E-02	VEGFA,HIF1A,NOS3,UBE2L6
Breast Cancer Regulation by Stathmin1	7.73E-01	4.71E-02	STMN1,PAK1,TUBB6,PIK3C2A,ITPR2,PRKAG2,PLCB3,ARHGEF2,GNG10
Differential Regulation of Cytokine Production in Intestinal Epithelial Cells by IL-17A and IL-17F	7.69E-01	8.7E-02	LCN2,IL1B
TCA Cycle II (Eukaryotic)	7.69E-01	8.7E-02	DHTKD1,ACO2
PXR/RXR Activation	7.65E-01	5.97E-02	ALDH1A1,FOXO1,PRKAG2,PAPSS2
Regulation of Actin-based Motility by Rho	7.62E-01	5.49E-02	PAK4,PAK1,RHOG,RHOB,BAIAP2
VEGF Signaling	7.62E-01	5.49E-02	VEGFA,FOXO1,PIK3C2A,HIF1A,NOS3
Synaptic Long Term Depression	7.49E-01	4.93E-02	ITPR2,RYR3,GNAO1,PLA2G5,IGF1R,PLCB3,NOS3
Macropinocytosis Signaling	7.49E-01	5.88E-02	PAK1,PIK3C2A,CSF1,RAB34
Chondroitin and Dermatan Biosynthesis	7.46E-01	1.67E-01	CHSY1
Zymosterol Biosynthesis	7.46E-01	1.67E-01	TM7SF2
Glycogen Biosynthesis II (from UDP-D-Glucose)	7.46E-01	1.67E-01	GBE1
Trans, trans-farnesyl Diphosphate Biosynthesis	7.46E-01	1.67E-01	IDI1
Citrulline-Nitric Oxide Cycle	7.46E-01	1.67E-01	NOS3
GDP-mannose Biosynthesis	7.46E-01	1.67E-01	MPI
14-3-3-mediated Signaling	7.46E-01	5.13E-02	FOS,TUBB6,FOXO1,PIK3C2A,TNFRSF1A,PLCB3
3-phosphoinositide Degradation	7.38E-01	4.9E-02	INPP5J,SYNJ1,PTPN13,PTPN1,CILP,RASA1,INPP5D
CD28 Signaling in T Helper Cells	7.34E-01	5.08E-02	FOS,PAK1,PIK3C2A,ITPR2,CHP1,FCER1G
Chondroitin Sulfate Biosynthesis (Late Stages)	7.29E-01	6.52E-02	CHST1,CHSY1,CHST10
Melatonin Signaling	7.18E-01	5.71E-02	MAP2K6,GNAO1,PRKAG2,PLCB3
IL-17A Signaling in Gastric Cells	7.13E-01	8E-02	FOS,IL17RA
Role of JAK family kinases in IL-6-type Cytokine Signaling	7.13E-01	8E-02	IL6R,STAT3
Sperm Motility	7.12E-01	5E-02	CACNA1G,ITPR2,PLA2G5,PDE4A,PRKAG2,PLCB3
Leukocyte Extravasation Signaling	7.11E-01	4.55E-02	TEC,CLDN10,CTNNA2,VCAM1,PIK3C2A,RAP1GAP,CLDN1,MMP14,VAV3
RhoA Signaling	6.9E-01	4.92E-02	RHPN2,LPAR1,RHPN1,BAIAP2,IGF1R,CDC42EP1
Lipid Antigen Presentation by CD1	6.87E-01	7.69E-02	CD1D,FCER1G
NAD Salvage Pathway II	6.87E-01	7.69E-02	NT5E,ACPP
NAD Biosynthesis from 2-amino-3-carboxymuconate Semialdehyde	6.86E-01	1.43E-01	QPRT
T Cell Receptor Signaling	6.85E-01	5.15E-02	TEC,FOS,PIK3C2A,VAV3,RASA1
LPS-stimulated MAPK Signaling	6.75E-01	5.48E-02	MAP2K6,FOS,PAK1,PIK3C2A
Ephrin B Signaling	6.75E-01	5.48E-02	PAK1,VAV3,GNAO1,GNG10
B Cell Receptor Signaling	6.73E-01	4.55E-02	MAP2K6,SYNJ1,FOXO1,GAB1,PIK3C2A,VAV3,BCL6,INPP5D
Huntington's Disease Signaling	6.69E-01	4.35E-02	ARFIP2,PIK3C2A,IFT57,IGF1R,DCTN1,PLCB3,SNAP25,RASA1,HDAC5,GNG10
Pyrimidine Ribonucleotides Interconversion	6.63E-01	7.41E-02	ENTPD3,AK4
Toll-like Receptor Signaling	6.61E-01	5.41E-02	MAP2K6,FOS,MYD88,IL1B
D-myo-inositol (1,4,5,6)-Tetrakisphosphate Biosynthesis	6.48E-01	4.76E-02	IPMK,SYNJ1,PTPN13,PTPN1,CILP,RASA1
D-myo-inositol (3,4,5,6)-tetrakisphosphate Biosynthesis	6.48E-01	4.76E-02	IPMK,SYNJ1,PTPN13,PTPN1,CILP,RASA1
Sertoli Cell-Sertoli Cell Junction Signaling	6.47E-01	4.47E-02	CLDN10,CDH1,CTNNA2,TUBB6,CLDN1,TNFRSF1A,PRKAG2,NOS3
Sphingomyelin Metabolism	6.35E-01	1.25E-01	SGMS1
Endometrial Cancer Signaling	6.25E-01	5.77E-02	CDH1,CTNNA2,PIK3C2A
Gap Junction Signaling	6.23E-01	4.52E-02	TUBB6,LPAR1,PIK3C2A,ITPR2,CSNK1G3,PRKAG2,PLCB3
Intrinsic Prothrombin Activation Pathway	6.17E-01	6.9E-02	COL11A2,F2
Pyrimidine Ribonucleotides De Novo Biosynthesis	6.17E-01	6.9E-02	ENTPD3,AK4
Reelin Signaling in Neurons	5.96E-01	5.06E-02	PIK3C2A,MAP4K1,ARHGEF2,RELN
Fatty Acid β-oxidation I	5.96E-01	6.67E-02	ACSL3,AUH
Role of IL-17A in Arthritis	5.94E-01	5.56E-02	MAP2K6,PIK3C2A,IL17RA
Chondroitin Sulfate Biosynthesis	5.94E-01	5.56E-02	CHST1,CHSY1,CHST10
Pathogenesis of Multiple Sclerosis	5.91E-01	1.11E-01	CCR1
Leucine Degradation I	5.91E-01	1.11E-01	AUH
Thrombopoietin Signaling	5.79E-01	5.45E-02	FOS,PIK3C2A,STAT3
Xenobiotic Metabolism Signaling	5.77E-01	4.06E-02	MAP2K6,CHST1,ALDH1A1,PIK3C2A,IL1B,CHST10,EIF2AK3,NFE2L2,SOD3,CITED2,HDAC5
Actin Nucleation by ARP-WASP Complex	5.65E-01	5.36E-02	RHOG,RHOB,BAIAP2
Dermatan Sulfate Biosynthesis	5.65E-01	5.36E-02	CHST1,CHSY1,CHST10
fMLP Signaling in Neutrophils	5.65E-01	4.63E-02	PIK3C2A,ITPR2,CHP1,PLCB3,GNG10
iCOS-iCOSL Signaling in T Helper Cells	5.65E-01	4.63E-02	PIK3C2A,ITPR2,CHP1,FCER1G,INPP5D
Hepatic Cholestasis	5.65E-01	4.32E-02	SLCO3A1,MYD88,TNFRSF1A,IL1RL1,NGFR,PRKAG2,IL1B
Glycogen Degradation II	5.52E-01	1E-01	AGL
ErbB2-ErbB3 Signaling	5.51E-01	5.26E-02	FOXO1,PIK3C2A,STAT3
Glutamate Receptor Signaling	5.51E-01	5.26E-02	SLC17A6,SLC38A1,SLC1A1
Circadian Rhythm Signaling	5.37E-01	6.06E-02	VIPR2,BHLHE40
G Protein Signaling Mediated by Tubby	5.37E-01	6.06E-02	PLCB3,GNG10
Ethanol Degradation II	5.37E-01	6.06E-02	ACSL3,ALDH1A1
IL-9 Signaling	5.2E-01	5.88E-02	PIK3C2A,STAT3
Inhibition of Angiogenesis by TSP1	5.2E-01	5.88E-02	VEGFA,NOS3
Wnt/β-catenin Signaling	5.11E-01	4.14E-02	CDH1,SFRP2,CSNK1G3,GNAO1,MAP4K1,FZD1,WNT5A
α-Adrenergic Signaling	5.07E-01	4.6E-02	ITPR2,SLC8A3,PRKAG2,GNG10
D-myo-inositol-5-phosphate Metabolism	5.05E-01	4.23E-02	SYNJ1,PTPN13,PTPN1,CILP,PLCB3,RASA1
Cell Cycle Regulation by BTG Family Proteins	5.03E-01	5.71E-02	BTG2,BTG1
tRNA Splicing	5.03E-01	5.71E-02	PDE7A,PDE4A
Stearate Biosynthesis I (Animals)	5.03E-01	5.71E-02	ACSL3,DHCR24
Estrogen-Dependent Breast Cancer Signaling	4.87E-01	4.84E-02	FOS,PIK3C2A,IGF1R
GM-CSF Signaling	4.87E-01	4.84E-02	RUNX1,PIK3C2A,STAT3
PAK Signaling	4.87E-01	4.49E-02	PAK4,PAK1,PIK3C2A,PDGFRB
Hematopoiesis from Multipotent Stem Cells	4.86E-01	8.33E-02	CSF1
Glycogen Degradation III	4.86E-01	8.33E-02	AGL
Epithelial Adherens Junction Signaling	4.74E-01	4.11E-02	CDH1,CTNNA2,TUBB6,LMO7,BAIAP2,SNAI1
PKCθ Signaling in T Lymphocytes	4.74E-01	4.24E-02	FOS,PIK3C2A,VAV3,CHP1,FCER1G
Glucocorticoid Receptor Signaling	4.69E-01	3.83E-02	FOS,VCAM1,PIK3C2A,CHP1,PRKAG2,IL1B,STAT3,PLAU,FKBP5,FCGR1A
p70S6K Signaling	4.66E-01	4.2E-02	F2R,PIK3C2A,PLCB3,AGTR1,F2
IL-17A Signaling in Airway Cells	4.64E-01	4.69E-02	PIK3C2A,STAT3,IL17RA
Pyridoxal 5'-phosphate Salvage Pathway	4.64E-01	4.69E-02	MAP2K6,PAK1,MAPK6
Cell Cycle: G1/S Checkpoint Regulation	4.64E-01	4.69E-02	FOXO1,CDKN2B,HDAC5
Role of IL-17A in Psoriasis	4.58E-01	7.69E-02	IL17RA
Fatty Acid Activation	4.58E-01	7.69E-02	ACSL3
NAD Phosphorylation and Dephosphorylation	4.58E-01	7.69E-02	ACPP
April Mediated Signaling	4.56E-01	5.26E-02	FOS,TNFSF13
LXR/RXR Activation	4.49E-01	4.13E-02	TNFRSF1A,IL1RL1,NGFR,IL1B,PON3
PPARα/RXRα Activation	4.43E-01	3.91E-02	MAP2K6,IL1RL1,ADIPOQ,PRKAG2,PLCB3,IL1B,ADIPOR2
IL-15 Signaling	4.42E-01	4.55E-02	VCAM1,PIK3C2A,STAT3
Salvage Pathways of Pyrimidine Ribonucleotides	4.4E-01	4.26E-02	MAP2K6,PAK1,MAPK6,AK4
SAPK/JNK Signaling	4.4E-01	4.26E-02	GAB1,PIK3C2A,FCER1G,MAP4K1
Atherosclerosis Signaling	4.34E-01	4.07E-02	VCAM1,CSF1,PLA2G5,IL1B,COL11A2
PI3K/AKT Signaling	4.34E-01	4.07E-02	SYNJ1,FOXO1,GAB1,NOS3,INPP5D
Isoleucine Degradation I	4.32E-01	7.14E-02	AUH
Mevalonate Pathway I	4.32E-01	7.14E-02	IDI1
Colanic Acid Building Blocks Biosynthesis	4.32E-01	7.14E-02	MPI
GABA Receptor Signaling	4.32E-01	4.48E-02	GABBR2,KCNN4,GAD1
Glioma Signaling	4.31E-01	4.21E-02	PIK3C2A,IGF1R,CDKN2B,PDGFRB
Thyroid Cancer Signaling	4.28E-01	5E-02	NTF3,CDH1
Remodeling of Epithelial Adherens Junctions	4.21E-01	4.41E-02	CDH1,CTNNA2,TUBB6
3-phosphoinositide Biosynthesis	4.18E-01	3.9E-02	SYNJ1,PIK3C2A,PTPN13,PTPN1,CILP,RASA1
MIF Regulation of Innate Immunity	4.14E-01	4.88E-02	FOS,PLA2G5
FcγRIIB Signaling in B Lymphocytes	4.14E-01	4.88E-02	PIK3C2A,INPP5D
Mechanisms of Viral Exit from Host Cells	4.14E-01	4.88E-02	LMNB2,LMNB1
Antioxidant Action of Vitamin C	4.14E-01	4.12E-02	SLC23A2,PLA2G5,PLCB3,GLRX
CCR5 Signaling in Macrophages	4.11E-01	4.35E-02	FOS,FCER1G,GNG10
nNOS Signaling in Skeletal Muscle Cells	4.09E-01	6.67E-02	RYR3
NAD biosynthesis II (from tryptophan)	4.09E-01	6.67E-02	QPRT
Superpathway of Citrulline Metabolism	4.09E-01	6.67E-02	NOS3
The Visual Cycle	4.09E-01	6.67E-02	LRAT
Amyotrophic Lateral Sclerosis Signaling	4.06E-01	4.08E-02	VEGFA,PAK1,CACNA1D,PIK3C2A
p53 Signaling	4.06E-01	4.08E-02	TP53INP1,PIK3C2A,HIF1A,TRIM29
Melanoma Signaling	4.01E-01	4.76E-02	CDH1,PIK3C2A
PEDF Signaling	3.92E-01	4.23E-02	SOD2,PIK3C2A,TCF7
Dermatan Sulfate Biosynthesis (Late Stages)	3.89E-01	4.65E-02	CHST1,CHST10
Extrinsic Prothrombin Activation Pathway	3.87E-01	6.25E-02	F2
Dermatan Sulfate Degradation (Metazoa)	3.87E-01	6.25E-02	FGFRL1
Fatty Acid α-oxidation	3.87E-01	6.25E-02	ALDH1A1
Parkinson's Signaling	3.87E-01	6.25E-02	UCHL1
IL-17 Signaling	3.83E-01	4.17E-02	MAP2K6,PIK3C2A,IL17RA
Role of IL-17F in Allergic Inflammatory Airway Diseases	3.77E-01	4.55E-02	IL1B,IL17RA
iNOS Signaling	3.77E-01	4.55E-02	FOS,MYD88
Ovarian Cancer Signaling	3.77E-01	3.82E-02	VEGFA,PIK3C2A,PRKAG2,FZD1,WNT5A
Systemic Lupus Erythematosus Signaling	3.71E-01	3.62E-02	FOS,PIK3C2A,CREM,IL6R,FCER1G,IL1B,FCGR1A,INPP5D
Mitochondrial L-carnitine Shuttle Pathway	3.68E-01	5.88E-02	ACSL3
Putrescine Degradation III	3.68E-01	5.88E-02	ALDH1A1
Role of Hypercytokinemia/hyperchemokinemia in the Pathogenesis of Influenza	3.66E-01	4.44E-02	CCR1,IL1B
FLT3 Signaling in Hematopoietic Progenitor Cells	3.65E-01	4.05E-02	PIK3C2A,STAT3,INPP5D
TREM1 Signaling	3.56E-01	4E-02	MYD88,IL1B,STAT3
MSP-RON Signaling Pathway	3.55E-01	4.35E-02	PIK3C2A,CSF1
Differential Regulation of Cytokine Production in Macrophages and T Helper Cells by IL-17A and IL-17F	3.49E-01	5.56E-02	IL1B
Glutathione Redox Reactions I	3.49E-01	5.56E-02	GSR
Tryptophan Degradation X (Mammalian, via Tryptamine)	3.49E-01	5.56E-02	ALDH1A1
Valine Degradation I	3.49E-01	5.56E-02	AUH
Superpathway of Geranylgeranyldiphosphate Biosynthesis I (via Mevalonate)	3.49E-01	5.56E-02	IDI1
HER-2 Signaling in Breast Cancer	3.48E-01	3.95E-02	FOXO1,PIK3C2A,PARD6G
IL-4 Signaling	3.48E-01	3.95E-02	SYNJ1,PIK3C2A,INPP5D
BMP signaling pathway	3.48E-01	3.95E-02	SOSTDC1,PRKAG2,BMP1
Pancreatic Adenocarcinoma Signaling	3.46E-01	3.77E-02	VEGFA,PIK3C2A,STAT3,CDKN2B
nNOS Signaling in Neurons	3.44E-01	4.26E-02	CHP1,RASD1
NGF Signaling	3.39E-01	3.74E-02	RHOG,GAB1,PIK3C2A,NGFR
Graft-versus-Host Disease Signaling	3.34E-01	4.17E-02	FCER1G,IL1B
Dopamine Receptor Signaling	3.32E-01	3.85E-02	GCH1,NCS1,PRKAG2
Gαs Signaling	3.26E-01	3.67E-02	VIPR2,RYR3,PRKAG2,GNG10
Regulation of IL-2 Expression in Activated and Anergic T Lymphocytes	3.24E-01	3.8E-02	FOS,VAV3,CHP1
Role of Wnt/GSK-3β Signaling in the Pathogenesis of Influenza	3.24E-01	3.8E-02	CSNK1G3,FZD1,WNT5A
Mitochondrial Dysfunction	3.19E-01	3.51E-02	GSR,SOD2,ACO2,TRAK1,CYB5A,PINK1
CREB Signaling in Neurons	3.19E-01	3.51E-02	PIK3C2A,ITPR2,GNAO1,PRKAG2,PLCB3,GNG10
Heparan Sulfate Biosynthesis (Late Stages)	3.14E-01	4E-02	CHST1,CHST10
Hematopoiesis from Pluripotent Stem Cells	3.05E-01	3.92E-02	CSF1,FCER1G
Endoplasmic Reticulum Stress Pathway	3.02E-01	4.76E-02	EIF2AK3
CD27 Signaling in Lymphocytes	2.96E-01	3.85E-02	MAP2K6,FOS
CNTF Signaling	2.96E-01	3.85E-02	PIK3C2A,STAT3
RAR Activation	2.94E-01	3.41E-02	VEGFA,FOS,LRAT,ALDH1A1,PRKAG2,CITED2
Melanocyte Development and Pigmentation Signaling	2.88E-01	3.57E-02	PIK3C2A,PRKAG2,KIT
Maturity Onset Diabetes of Young (MODY) Signaling	2.88E-01	4.55E-02	CACNA1D
Polyamine Regulation in Colon Cancer	2.88E-01	4.55E-02	AZIN1
Pyrimidine Deoxyribonucleotides De Novo Biosynthesis I	2.88E-01	4.55E-02	AK4
UVB-Induced MAPK Signaling	2.87E-01	3.77E-02	FOS,PIK3C2A
IL-2 Signaling	2.87E-01	3.77E-02	FOS,PIK3C2A
TR/RXR Activation	2.82E-01	3.53E-02	PIK3C2A,HIF1A,THRB
Lymphotoxin β Receptor Signaling	2.79E-01	3.7E-02	VCAM1,PIK3C2A
Production of Nitric Oxide and Reactive Oxygen Species in Macrophages	2.76E-01	3.33E-02	FOS,RHOG,PIK3C2A,RHOB,TNFRSF1A,NGFR
Synaptic Long Term Potentiation	2.67E-01	3.36E-02	ITPR2,CHP1,PRKAG2,PLCB3
UVA-Induced MAPK Signaling	2.62E-01	3.41E-02	FOS,PIK3C2A,PLCB3
IL-22 Signaling	2.62E-01	4.17E-02	STAT3
Role of JAK1, JAK2 and TYK2 in Interferon Signaling	2.62E-01	4.17E-02	STAT3
Dopamine Degradation	2.62E-01	4.17E-02	ALDH1A1
Aldosterone Signaling in Epithelial Cells	2.6E-01	3.29E-02	SACS,PIK3C2A,ITPR2,HSPB8,PLCB3
Virus Entry via Endocytic Pathways	2.56E-01	3.37E-02	PIK3C2A,TFRC,CXADR
Nur77 Signaling in T Lymphocytes	2.55E-01	3.51E-02	CHP1,FCER1G
Heparan Sulfate Biosynthesis	2.55E-01	3.51E-02	CHST1,CHST10
Phospholipases	2.55E-01	3.51E-02	PLA2G5,PLCB3
Triacylglycerol Degradation	2.51E-01	4E-02	ABHD6
Glycolysis I	2.51E-01	4E-02	PGK1
Gluconeogenesis I	2.51E-01	4E-02	PGK1
Myc Mediated Apoptosis Signaling	2.48E-01	3.45E-02	PIK3C2A,IGF1R
Communication between Innate and Adaptive Immune Cells	2.45E-01	3.3E-02	TNFSF13,FCER1G,IL1B
Induction of Apoptosis by HIV1	2.34E-01	3.33E-02	TNFRSF1A,NGFR
D-myo-inositol (1,4,5)-Trisphosphate Biosynthesis	2.3E-01	3.7E-02	PLCB3
TNFR2 Signaling	2.11E-01	3.45E-02	FOS
Role of p14/p19ARF in Tumor Suppression	2.02E-01	3.33E-02	PIK3C2A
Upstream Regulators
Upstream Regulator	Molecule Type	p-value of overlap	Target molecules in dataset	Mechanistic Network
CTNNB1	transcription regulator	5.83E-09	ABCD2,ADIPOQ,ALCAM,ALDH1A1,ATP6V0A1,BGN,BHLHE40,BMP1,CACNA1G,CDH1,CDKN2B,CTNNA2,CTNND2,CYB5A,F2R,FCER1G,FN1,FOS,GAD1,GNAO1,GNG10,HAPLN1,HHIP,IL1B,KIF23,KLF5,LAMC2,LAP3,MAP4,MME,MMP14,NGFR,PCDH9,PCSK6,PLAU,PTCH1,SEC61A1,SNAI1,SYNM,TCF7,TNFSF11,VCAM1,VEGFA,WISP1	CTNNB1,MYC,RUNX2,SP1,TP53
MITF	transcription regulator	1.99E-08	ACO2,ALCAM,ATP6V1C1,FMOD,FN1,FOS,HAPLN1,HIF1A,IL6R,KAZN,KIAA1598,KIT,MMP14,NGFR,RAB27A,SLC19A2,SNAI1,ST3GAL6,TDRD7,USP48
TP53	transcription regulator	2.12E-08	ACO2,ACSL3,AGTR1,AKAP12,ANGPT1,ANXA8/ANXA8L1,ARHGEF2,ATF3,BHLHE40,BMP1,BTG1,BTG2,CCDC80,CDH1,CSF1,CX3CL1,CYB5A,DHCR24,DLGAP1,EGFL6,EGR2,EIF2AK3,F2R,FAM3C,FHL1,FKBP5,FN1,FOS,FOXO1,GDA,GLRX,GMNN,GSR,HDAC5,HIF1A,HMMR,IGF1R,IL1B,INHBA,KCNN4,KIF23,KLF4,MAFB,MAP2K6,MAP4,MAP4K1,MPI,NOS3,ORAI2,PARD6G,PDGFRB,PDIA5,PHLDA3,PLAU,PMEPA1,PRKAG2,PTCH1,PTP4A1,PTPN1,PTPRU,RHOB,RUNX1,SEC61A1,SH3BP4,SLC19A2,SLC6A6,…	Ap1,CEBPA,ESR1,FOXO3,JUN,SIRT1,SMAD4,SP1,STAT3,TP53,TP63
HTT	transcription regulator	3.88E-08	AKAP12,AQP1,ATF3,ATP2A2,ATP2B3,AZIN1,BAIAP2,BCL11B,BCL6,BHLHE40,BMP1,CITED2,CLDN1,CX3CL1,EGR2,FHL1,FN1,FOS,GAD1,GAS7,GNAO1,GPR88,GSR,HIF1A,KCNK2,KLF4,KLF5,MAN1A1,MMP14,NCS1,NFE2L2,NFIL3,NGFR,RAP1GAP,RASD2,SATB1,SCN4B,SNAP25,SOD2,STMN1,TFRC,THRB,TIAM1,TNFSF13,UCHL1,VCAM1,VIPR2,WISP1	HTT,SMAD4,SP1
EGR1	transcription regulator	1.15E-07	ATF3,ATP2A2,CCR1,CDH1,CREM,CSF1,EGR2,FN1,GAD1,IGF1R,IL1B,MMP14,PTPN1,SLC12A5,SNAI1,SOD2,TNFSF11,VCAM1,VEGFA	AR,Ap1,EGR1,ESR1,FOXO3,HIF1A,JUN,SIRT1,SMAD4,SP1,TP53,XBP1
CEBPA	transcription regulator	4.18E-07	ADIPOQ,AKAP12,BTG1,BTG2,CCR1,CD7,CKAP4,CSF1,DDX21,EGR2,EPHA7,FCGR1A,FHL1,FOS,FOXO1,FZD1,GCH1,GLRX,HSD11B1,IL6R,KLF5,LCN2,NFIL3,PCSK6,PTAFR,PTPN3,RNF144A,SOD2,THRB,TIAM1,TNFRSF1A,TRIB1	CEBPA,JUN,STAT3
FOS	transcription regulator	5.09E-07	AGTR1,ATF3,CADM1,CDH1,DOCK1,EGR2,EMB,ESM1,FETUB,FN1,FOS,GSR,HMMR,HSPB8,IBSP,IL1RL1,KCNN4,MAPK6,NFE2L2,NFIL3,PDPN,PLAT,PLAU,PMEPA1,PTP4A1,RALB,RAP1GAP,RUNX1,SFRP2,SNAI1,STMN1,SULF2,VAV3,VCAM1,VEGFA,WNT5A	Ap1,FOS
PGR	ligand-dependent nuclear receptor	1.09E-06	AK4,BCL6,BTG1,DDX21,EPAS1,FKBP5,FN1,HIF1A,KLF4,KLF5,P2RY2,PLAU,PRRX1,PTP4A1,RUNX1,STAT3,TNFSF11	CEBPA,JUN,PGR,STAT3
RUNX2	transcription regulator	2.07E-06	CDH1,FN1,HAPLN1,HIF1A,IBSP,MEPE,MMP14,PCDH18,PLAU,RUNX1,TCF7,TNFSF11,VEGFA
CREM	transcription regulator	3.78E-06	ATF3,ATP2A2,BHLHE40,BTG2,CH25H,CREM,EGR2,FOS,IDI1,KLF5,NFIL3,PCSK1,PGK1,RHOB,SMC4,VEGFA	Ap1,CREM
NUPR1	transcription regulator	6.00E-06	AKAP12,ANP32E,ATF3,ATP6V0A1,BTG1,CD68,CITED2,CXADR,DHCR24,DHTKD1,EPHA7,FAM114A1,GCH1,IGF1R,IL6R,IP6K2,KIF23,KLF4,LEPRE1,LMNB1,LOC102724428/SIK1,LRRC16A,MYD88,NFIL3,NGFR,P4HA2,PODNL1,RAB38,RCN2,RTN4IP1,SLC16A6,SLC6A6,TRIB1,ZDHHC13
STAT3	transcription regulator	7.12E-06	ADIPOQ,ANGPTL4,BCL6,CCDC88A,CCR1,CDH1,CXCL13,EGR2,EPAS1,FCER1G,FCGR1A,FN1,FOS,HIF1A,IGF1R,IL1B,IL6R,JAG1,KLF4,MYD88,NOS3,PCSK1,PLAU,RAB27A,SNAI1,SOD2,STAT3,TNFSF11,VEGFA	Ap1,CEBPA,JUN,SMAD4,SP1,STAT3,TP53
AR	ligand-dependent nuclear receptor	7.39E-06	ACPP,ARMCX2,ATP2A2,CAV2,CDH1,CDK14,CKAP4,DHCR24,EHD3,ELMO1,EMB,FKBP5,IGF1R,MME,NGFR,PLAT,PLAU,PMEPA1,PTCH1,RARRES1,RHOB,SLC26A7,SLCO3A1,SORD,TNFSF11,VEGFA	AHR,AR,ESR1,ESR2,RUNX2,SMAD3,SP1
HIF3A	transcription regulator	8.32E-06	EPAS1,HIF1A,PDGFRB,PGK1,VEGFA
NFKBIA	transcription regulator	1.87E-05	AMPD3,BCCIP,BTG2,CCR1,CDH1,CDH13,CFTR,CH25H,CSF1,CX3CL1,ESM1,FN1,FOS,GCH1,IL1B,KCNN4,KLF5,LCN2,MMP14,PLAT,PLAU,PMEPA1,PTPN13,SOD2,SOD3,TFRC,TNFAIP8,VCAM1,VEGFA	Ap1,CEBPA,FOXO3,JUN,NFKB1,NFKB2,NFKBIA,REL,SP1,STAT3,TP53,TP63
FOXO4	transcription regulator	2.06E-05	BCL6,CDKN2B,DHCR24,HIF1A,IDI1,JAG1,SOD2,VEGFA
ZEB1	transcription regulator	3.11E-05	CDH1,CDKN2B,CXADR,ESRP2,KRT19,LAMC2,PLAU
HIF1A	transcription regulator	3.35E-05	ADIPOQ,AKAP12,ANGPTL4,ATP2A2,BHLHE40,CDH1,CITED2,CYB5A,EPAS1,FHL1,FN1,FOS,GBE1,HIF1A,IL17RA,IL1B,KRT19,NOS3,NT5E,P4HA2,PGK1,STAT3,TFRC,VEGFA	EPAS1,FOXO3,HIF1A,HIF3A,JUN,SP1,STAT3,TP53,TP63,VHL
ZEB2	transcription regulator	3.99E-05	CDH1,CDKN2B,ESRP2,INPP5D,KRT19,SNAI1
EPAS1	transcription regulator	4.34E-05	AKAP12,ANGPTL4,BHLHE40,CITED2,CNKSR2,FHL1,FOS,GBE1,HIF1A,MMP14,NFIL3,NOS3,SLC11A2,SLC6A8,SOD2,VEGFA
SP1	transcription regulator	4.65E-05	ABCD2,ACVRL1,AGTR1,AKAP12,ATF3,ATP2A2,CDKN2B,CITED2,DHCR24,F2R,FN1,FOS,HIF1A,IGF1R,IL1B,KIT,KRT19,MMP14,NGFR,NOS3,PDGFRB,PGK1,PLAU,PTPN1,SLC11A2,SNAP25,SOD2,THRB,TNFSF11,TRIB1,VEGFA	SMAD3,SMAD4,SP1
SIAH2	transcription regulator	5.18E-05	ACPP,ANGPT1,DHCR24,HIF1A,MME,PMEPA1
ERG	transcription regulator	5.45E-05	ARHGAP24,ARHGEF2,CDH1,COL11A2,DOCK1,ELMO1,FHL1,FKBP5,HMMR,NFIL3,NOS3,PLAT,PLAU,PLEK,RAPH1,RYR3,VWF
TAF4	transcription regulator	6.18E-05	BCL6,CDH1,CLDN1,FMOD,KLF4,KLF5,LRRC16A,RUNX1,SCUBE1,SOCS5,VAV3
ESR2	ligand-dependent nuclear receptor	7.99E-05	AKAP12,CDH1,EMB,ENPP3,FOS,IGF1R,IL1B,KCNQ5,KLF4,LRRN3,MMP14,MYCL,RELN,SCUBE1,TNFSF11,VAV3,VEGFA	AHR,CEBPA,ESR1,ESR2,JUN,RUNX2,SMAD3,SMAD4,SP1,STAT3
IRF8	transcription regulator	8.19E-05	ATF3,BCL6,CREM,CTSS,EGR2,FOS,IL17RA,IL1B,KLF4,MAFB,SOCS7,TWIST2
SMAD4	transcription regulator	9.17E-05	ANGPT1,ANGPTL4,BGN,CDH1,CDKN2B,CITED2,CSF1,FOS,INPP5D,JAG1,LPAR1,PDGFRB,PLAU,RUNX1,SLC23A2,VEGFA	Ap1,SMAD3,SMAD4
FOXO3	transcription regulator	9.17E-05	CDH1,CDKN2B,EGR2,FOS,FOXO1,JAG1,LCN2,NOS3,PIK3IP1,PLAU,SATB1,SNAI1,SOD2,TNFRSF1A	AHR,ESR1,ESR2,FOXO3,HIF1A,RUNX2,SIRT1,SMAD3,SP1,XBP1
CREB1	transcription regulator	9.18E-05	ATF3,BHLHE40,BTG2,CD68,CH25H,CREM,EGR2,FN1,FOS,GAD1,IDI1,IL1B,KLF5,NFIL3,PCSK1,SOD2,TFRC,TNFSF11,VEGFA	Ap1,CREB1
GLI1	transcription regulator	1.04E-04	CDH1,EMB,FHL1,FUCA2,HHIP,IBSP,KLF4,KRT19,LZTS1,PAPSS2,PCDH18,PTCH1,RAB34,RHOB,SNAI1,VEGFA
NKX2-3	transcription regulator	1.45E-04	ANGPTL4,BTG1,CD68,CX3CL1,CXADR,EXOC6,FAM46A,GCH1,HMMR,KLF4,LAP3,MTURN,MYD88,NOS3,PAPSS2,UBE2L6,VCAM1
CITED2	transcription regulator	1.72E-04	ANGPTL4,CDKN2B,HIF1A,PGK1,VEGFA
VHL	transcription regulator	1.76E-04	ALDH1A1,BHLHE40,CDH1,EPAS1,FN1,GBE1,HIF1A,MMP14,QPRT,RUNX1,TFRC,VEGFA	EPAS1,HIF1A,HIF3A,TP53,VHL
CDK2AP1	other	1.94E-04	FZD1,PRICKLE1,SFRP2,SLC9A3R1,VANGL2,WISP1,WNT5A
JUN	transcription regulator	2.05E-04	AKAP12,ATF3,BTG1,CD68,CDH1,CSF1,EHD4,FN1,FOS,IBSP,IGF1R,IL1B,IL1RL1,LPAR1,PCSK1,PLAU,RHOB,SLC6A6,SOD2,STMN1,SULF2,VAV3,VCAM1,VEGFA,WNT5A	Ap1,FOXO3,HIF1A,JUN,SMAD3,SMAD4,SP1,STAT3,TP53,TP63
FOXL2	transcription regulator	2.36E-04	ATF3,CH25H,CPM,FOS,GPRC5B,INHBA,SOD2,SPRY1
ZNF217	transcription regulator	2.40E-04	ARMCX5,ATP10D,CDKN2B,GAD1,HAPLN1,KCNK2,PLAT,SLC6A15,ST3GAL6
NR3C1	ligand-dependent nuclear receptor	2.59E-04	ANGPTL4,AQP1,BAG2,BHLHE40,BTG1,CORO2A,F2R,FCER1G,FKBP5,FN1,FOS,FOXO1,GAB1,HSD11B1,IGF1R,IL1B,INHBA,MYD88,NFIL3,NGFR,NOS3,NTF3,PAK1,PDPN,RASD1,RELT,RHOB,SLC19A2,SLC38A1,STAT3,TNFAIP8,TNFRSF1A,TNFSF11,VCAM1,WNT5A	Ap1,FOXO3,JUN,NR3C1,SMAD4,SP1,STAT3,TP53,TP63
MTA1	transcription regulator	2.61E-04	CDH1,GPRIN3,HMMR,RNF144A,SNAI1,STAT3,WISP1
AHR	ligand-dependent nuclear receptor	3.06E-04	ADIPOR2,ATP2B1,BTG2,CDH1,CDKN2B,CHD7,COL13A1,DACT2,FN1,FOS,HIF1A,JAG1,KIT,MATN2,NFE2L2,PDGFRB,PLAT,SLC1A1,SNAI1,STAT3,VEGFA
JUNB	transcription regulator	3.20E-04	AGTR1,ATF3,CD68,FN1,IBSP,IL1RL1,INHBA,LCN2,LPAR1,PLAU,SNAI1	Ap1,JUN,JUNB,SMAD4,SP1,TP53
MYC	transcription regulator	3.23E-04	AKAP12,ALCAM,ANGPT1,AQP1,BCL6,CDH1,CDKN2B,CHP1,DDX21,EZH1,F2,F2R,FKBP5,FMOD,FN1,GSR,HAPLN1,HIF1A,INHBA,KLF4,LAMB3,LAMP1,MAP4,MAP4K1,NCL,PCDH18,PDGFRB,PGK1,PHF20,PHF21A,PLAU,PPID,RARRES1,RHOB,RHPN1,SFXN1,SLC38A1,SLC7A5,SOD2,STMN1,TFRC,TNFSF11,TWIST2,VCAM1,VEGFA,WISP1,WNT5A	CTNNB1,FOXO3,JUN,MYC,RUNX2,SMAD4,SP1,STAT3,TP53,TP63
SOX10	transcription regulator	3.63E-04	FOS,GAS7,GDA,NGFR,SOD3
TP63	transcription regulator	4.23E-04	BHLHE40,CDKN2B,CITED2,EFNA4,F2R,FN1,FOS,IL1B,JAG1,KIF23,PAK1,PLAU,PRKAG2,RUNX1,SNAI1,TNFRSF1A,VEGFA,WNT5A	FOXO3,HIF1A,JUN,SP1,STAT3,TP53,TP63
TWIST2	transcription regulator	4.53E-04	CD7,CDH1,FN1,IL1B,SNAI1
TWIST1	transcription regulator	5.28E-04	ALDH1A1,CDH1,FMOD,FN1,FOS,FOXO1,IL1B,SNAI1	FOXO3,JUN,SP1,STAT3,TP53,TP63,TWIST1
NEUROG1	transcription regulator	5.28E-04	CFH,EPAS1,FN1,INHBA,LCP1,LRRN3,P4HA2,SLC43A3
RBPJ	transcription regulator	5.91E-04	CSF1,FGF7,FOS,HMMR,IL17RA,IL1B,INHBA,JAG1,MAPK6,NTF3,VEGFA
TFAP4	transcription regulator	6.49E-04	CDH1,CLDN1,ESRP2,FN1,FOS,SNAI1
NKX3-1	transcription regulator	6.62E-04	BTG2,CXCL13,EZH1,FOS,RUNX1,STAT3,VAV3
PRDM1	transcription regulator	6.82E-04	ANGPTL4,BCL6,CFH,EGR2,FOS,GAD1,GBE1,IGF1R,IL1B,PCDH18,PCSK6,RELN,SNAI1,TRIB1
IKZF1	transcription regulator	6.83E-04	AQP1,DOCK1,FOXO1,KIF23,KIT,LHFP,MMP14,NGFR,RUNX1,SULF2,VWF
NFKBIB	transcription regulator	7.46E-04	IGF1R,INPP5D,NOS3,PLAU,TP53INP1,VCAM1,VEGFA	Ap1,NFKB1,NFKBIB,TP53
TARDBP	transcription regulator	7.59E-04	CFTR,IL1B,LCN2,TBC1D1
TGFB1I1	transcription regulator	7.59E-04	FN1,FOS,KLF4,KRT19
PITX2	transcription regulator	8.39E-04	DACT2,FGF16,FOXO1,GAD1,KCNK2,LHX6,WNT5A
ALX1	transcription regulator	8.50E-04	CDH1,SNAI1
Histone h3	group	9.76E-04	ADIPOQ,AKAP12,CACNA1G,CDH1,CDKN2B,CKAP4,FOS,GAD1,IGF1R,IL1B,NOS3,PTCH1,RAB38,RELN,SLC12A5,SNAI1,SOD2,TNFSF11,VEGFA
MECP2	transcription regulator	1.07E-03	CDH1,CDKN2B,CYB5A,FKBP5,GABBR2,GAD1,RELN,SLC12A5,VEGFA
KLF4	transcription regulator	1.22E-03	ALCAM,ALDH1A1,ANGPT1,CDH1,CDKN2B,FN1,INHBA,KLF4,KRT19,PCDH18,SOD2,SOD3,TWIST2,VEGFA,WNT5A
NFKB1	transcription regulator	1.28E-03	BTG2,CCL19,CFTR,CSF1,CX3CL1,FOS,GFRA1,GNAO1,IL1B,JAG1,PLAU,PTAFR,SOD2,VCAM1,VEGFA	Ap1,FOXO3,JUN,NFKB1,SP1,STAT3,TP53,TP63
ETV5	transcription regulator	1.29E-03	ALCAM,CDH1,CLDN1,FN1,FXYD5,KRT19
PDX1	transcription regulator	1.50E-03	ARL4D,ATF3,CREM,CX3CL1,GCH1,IGF1R,IL1B,MAN1A1,PAPSS2,PCSK1,PTGER3,PTP4A1,SLC6A6
GLI2	transcription regulator	1.58E-03	CCR1,CDH1,CLEC7A,HHIP,IL1B,IL1RL1,JAG1,PTCH1,SNAI1
MYB	transcription regulator	1.66E-03	ATP2B1,CDH1,CDKN2B,FN1,IGF1R,KIT,KLF4,MTSS1
EGR2	transcription regulator	1.71E-03	EGR2,FOS,GOLGB1,IL1B,IL6R,MME,NCL,PDE7A,TFRC,TNFSF11,VEGFA	CEBPA,EGR2,JUN,STAT3
XBP1	transcription regulator	1.74E-03	ATP2A2,COG6,DDOST,EIF2AK3,FN1,GOLGB1,KDELR3,KLF4,LEPRE1,SEC23A,SEC61A1,SSR2,TNFSF11,VCAM1
HOXA9	transcription regulator	1.75E-03	ALDH1A1,ARL3,CDH1,CREM,FZD1,GLRX,GMNN,GNG10,KIT,MAFB,MBNL1,SATB1,SERINC2
GATA2	transcription regulator	1.81E-03	ANGPT1,ANGPTL4,IL1RL1,KIT,NFIL3,NOS3,TFRC,VCAM1
NCOR1	transcription regulator	1.81E-03	ACPP,ADIPOQ,CDH1,CREM,DHCR24,MME,PMEPA1,SORD	AR,ESR1,NCOR1
SMARCA4	transcription regulator	1.81E-03	ADIPOQ,CCR1,CDH1,CDKN2B,COTL1,CSF1,CTSS,FN1,FOS,HHIP,KIT,PHLDB1,PTCH1,PTP4A1,SKAP2,SLC23A2,TACSTD2,TEC,TNFSF13
SIRT1	transcription regulator	1.82E-03	ADIPOQ,CDH1,CDKN2B,FN1,IL1B,NELL2,SEC61A1,SFRP2,SOD2,STAT3,TNFSF11	ESR1,FOXO3,HIF1A,SIRT1,TP53,VHL,XBP1
MYCN	transcription regulator	1.85E-03	ALDH1A1,CITED2,CKAP4,CRIM1,EZH1,FN1,INHBA,LEPRE1,LRRN3,MAP4,NCL,RGS5,RPL31,SORD,TNFRSF1A,UCHL1
WT1	transcription regulator	2.05E-03	CD2AP,CDH1,CSF1,CX3CL1,IDI1,IGF1R,KLF4,SLC35G2,SLC6A6,SPRY1,VEGFA	CEBPA,JUN,STAT3,WT1
TCF3	transcription regulator	2.12E-03	ADIPOQ,ATF3,BCL6,CDH1,CDKN2B,DOCK1,FOXO1,IL1B,KIT,KLF4,NFIL3,PGK1,PTPRU,SLC7A5,TMEFF1
ELF1	transcription regulator	2.40E-03	CD1D,CITED2,FCER1G,SOD3
SMARCD3	transcription regulator	2.40E-03	ALCAM,FMOD,HAPLN1,WNT5A
CBL	transcription regulator	2.51E-03	CDKN2B,CFTR,FN1,FOS,IL17RA
MBD3	other	2.81E-03	FZD1,PRICKLE1,SFRP2,SLC9A3R1,VANGL2,WISP1,WNT5A
CLOCK	transcription regulator	3.21E-03	AK4,ANGPTL4,BHLHE40,CD7,F2R,FKBP5,GNAO1,NFIL3,PDGFRB,PTAFR,RANGAP1
KLF6	transcription regulator	3.28E-03	ATF3,CDH1,IGF1R,PLAU,PTCH1
THRB	ligand-dependent nuclear receptor	3.39E-03	ABCD2,ATP2A2,BTG2,FOS,FZD1,GCH1,HIF1A,SFRP2,TCEA3,THRB,TNFSF11,WISP1
KLF5	transcription regulator	3.56E-03	EPAS1,FAM110A,HIF1A,KLF5,RUNX1,SORCS2
ARNT	transcription regulator	3.87E-03	BHLHE40,CITED2,HIF1A,NOS3,PGK1,RANGAP1,RGS5,TFRC,VEGFA
SMAD1	transcription regulator	4.19E-03	BTG2,CDKN2B,CSF1,IBSP,VEGFA
CDKN2A	transcription regulator	4.61E-03	BTG2,CDKN2B,CITED2,CX3CL1,EHD3,GAS7,IL1B,LAMP1,P4HA2,PDGFRB,PMEPA1,RAB27A,TP53INP1,VEGFA	CDKN2A,TP53,TP63
NOTCH1	transcription regulator	4.73E-03	ANGPT1,BCL6,CDH1,ESM1,FOS,IGF1R,JAG1,MYCL,NGFR,PDGFRB,TNFSF11,WNT5A	CEBPA,CTNNB1,JUN,MYC,NOTCH1,SP1,STAT3,TP53
SOX9	transcription regulator	4.75E-03	FOS,GAS7,HAPLN1,KIT,TWIST2,VEGFA
YY1	transcription regulator	5.18E-03	ALCAM,BTG2,CDH1,CFTR,CTNND2,FOS,KIF23,LMNB1,NGFR,NTF3,SFXN1,SLC23A2,TP53INP1,VEGFA,VWF
TCF12	transcription regulator	5.20E-03	CDH1,CDKN2B,FN1,FOXO1,NGFR,PTPRU	TCF12,TCF3
SNAI2	transcription regulator	5.28E-03	CDH1,EGR2,FN1,MMP14,TWIST2
TFAP2B	transcription regulator	5.69E-03	EPAS1,KIT,SOD2
GFI1	transcription regulator	5.83E-03	CSF1,EGR2,F2R,IL1B,IL6R,LPAR1,NT5E,TNFRSF1A
HOXC6	transcription regulator	5.90E-03	MME,PAK1,RUNX1,TNFAIP8,VCAM1
GATA1	transcription regulator	6.18E-03	AQP1,BTG2,CCR1,FHL1,IL1RL1,IL6R,KIT,NFIL3,PLEK,ST3GAL6,TFRC,VWF
ATN1	transcription regulator	6.31E-03	ATP1B2,ATP1B3,BCL6,BHLHE40,BMP1,GAD1,GAS7,SATB1,STMN1,TIAM1
KLF2	transcription regulator	6.31E-03	EPAS1,HIF1A,IL1B,IL1RL1,KCNN4,MMP14,NOS3,TFRC,VCAM1,VWF
SREBF1	transcription regulator	6.46E-03	ABCD2,ADIPOQ,AK4,CYB5A,ELOVL7,FADS1,FN1,GSR,IDI1,IL1B,TM7SF2,VEGFA
PPARD	ligand-dependent nuclear receptor	6.48E-03	ANGPTL4,CD68,CLEC7A,LRAT,MYCL,PCSK6,SERINC2,SFI1,SORD,TCEA3,VEGFA
REL	transcription regulator	6.59E-03	CDH1,CREM,EGR2,FN1,FOS,NFE2L2,SNAI1,SOD2,STAT3
SMAD7	transcription regulator	6.59E-03	BGN,CDKN2B,CITED2,FN1,IL1B,MATN2,PLAT,PMEPA1,VEGFA	Ap1,SMAD3,SMAD7
HOXA10	transcription regulator	7.04E-03	ADIPOQ,ALDH1A1,AQP1,CDKN2B,EGR2,FCER1G,FN1,FZD1,LCN2,PDPN,PTGER3,RHOG
NFKB2	transcription regulator	7.27E-03	CCL19,CXCL13,FOS,SOD2,VCAM1
MUC1	other	7.39E-03	CDH1,HIF1A,SNAI1,SOD2
SMAD3	transcription regulator	7.40E-03	BGN,CDH1,CDKN2B,FOS,IL1B,INPP5D,JAG1,LPAR1,PMEPA1,RHOB,SNAI1,VEGFA,WISP1	Ap1,SMAD3
Ap1	complex	7.70E-03	ATF3,FN1,FOS,IL1B,KCNN4,PLAU,VEGFA
GMNN	transcription regulator	7.70E-03	ANGPT1,CDH1,INHBA,PCDH18,TWIST2,VEGFA,WNT5A
HIC1	transcription regulator	7.95E-03	FADS1,INHBA,KAZN,LCN2,SNAP25,TNFAIP8
BCL6B	transcription regulator	8.02E-03	TNFRSF1A,VEGFA
TCL1A	transcription regulator	8.02E-03	FOS,IL17RA
SNAI1	transcription regulator	8.03E-03	ADIPOQ,CDH1,FN1,FOS,SNAI1
HDAC4	transcription regulator	8.94E-03	ANGPTL4,ATF3,CNKSR2,FOS,HIF1A,SNAP25,VCAM1,VEGFA	HDAC4,HIF1A,TP53,VHL
ESR1	ligand-dependent nuclear receptor	9.22E-03	AQP1,CAV2,CDH1,CELSR2,DDX21,FOS,HIF1A,IGF1R,IL1B,KRT19,NGFR,NOS3,PON3,SLC7A5,SNAI1,SOSTDC1,TMOD1,TNFSF11,VAV3,VEGFA	AHR,Ap1,ESR1,ESR2,RUNX2,SMAD3,SMAD4,SP1,STAT3
TP73	transcription regulator	9.32E-03	BHLHE40,JAG1,KIT,MMP14,PDGFRB,PRKAG2,RELN,SNAI1,STMN1,VEGFA	FOXO3,JUN,SP1,STAT3,TP53,TP63,TP73
PTTG1	transcription regulator	9.56E-03	CDH1,HIF1A,SNAI1,VEGFA	FOXO3,JUN,PTTG1,SP1,STAT3,TP53,TP63
HTATIP2	transcription regulator	1.04E-02	ANGPT1,CDH1,VEGFA
GATA3	transcription regulator	1.12E-02	ANGPTL4,BCL11B,CCR1,CDH1,ELOVL4,FOS,IL1RL1,KIT,KLF4,NFIL3
SP3	transcription regulator	1.14E-02	ABCD2,AKAP12,ATF3,CD2AP,CITED2,F2R,FOS,NOS3,PGK1,PLAU,PTPN1,VEGFA
CDX2	transcription regulator	1.16E-02	CDH1,CDH17,CLDN1,KLF4,KLF5,LAMC2
MEIS2	transcription regulator	1.18E-02	CDH1,CDKN2B
LOXL2	enzyme	1.18E-02	CDH1,FN1
ZBTB33	other	1.18E-02	CDH1,PGK1
TSC22D1	transcription regulator	1.18E-02	FN1,IL1B
HIVEP3	transcription regulator	1.18E-02	CREB3L2,TNFSF11
ERF	transcription regulator	1.18E-02	CDH1,SEMA7A
TFEB	transcription regulator	1.21E-02	ATP6V1C1,CDH1,LAMP1,VEGFA
SP100	transcription regulator	1.24E-02	HSPB8,PLAU,SNAI1
T	transcription regulator	1.24E-02	ALCAM,FMOD,HAPLN1
IRF6	transcription regulator	1.24E-02	IL1B,PLAU,SOD2
EZH2	transcription regulator	1.24E-02	ATF3,CDH1,CDKN2B,CLDN10,CX3CL1,KLF4,LCN2,PRICKLE1,RAP1GAP,RUNX1,SATB1,SFRP2,SH3BP4
TFAP2A	transcription regulator	1.29E-02	ALCAM,CDH1,F2R,KLF4,PLAU,SOD2,VEGFA
STAT5A	transcription regulator	1.34E-02	ADIPOQ,BCL6,CDH1,EPAS1,FCER1G,FOS,IL6R,S1PR5,SLC34A2,TNFRSF1A,TNFSF11
E2F1	transcription regulator	1.36E-02	ADIPOQ,ADIPOR2,CBX7,CYB5A,EGR2,FHDC1,FHL1,FOS,FOXO1,GMNN,HN1,KIF23,NCL,SMC4,SOD2,STMN1,TP53INP1,VCAM1,VEGFA
NAB2	transcription regulator	1.46E-02	FN1,FOS,PLAU
Smad	complex	1.62E-02	CDKN2B,VEGFA
EGR4	transcription regulator	1.62E-02	CREM,EGR2
LEF1	transcription regulator	1.62E-02	CACNA1G,FGF16,FN1,LHX6,PTCH1
RARG	ligand-dependent nuclear receptor	1.67E-02	CHST10,EGR2,FOS,MAFB
ATF4	transcription regulator	1.69E-02	ATF3,GCH1,IBSP,JAG1,KLF4,SLC7A5,TNFSF11,VEGFA
HOXA13	transcription regulator	1.69E-02	ALDH1A1,EPHA7,WNT5A
MYOCD	transcription regulator	1.85E-02	ATP2A2,CACNA1D,FOS,GJA5,LOC102724428/SIK1,PTPRB
PAX7	transcription regulator	1.85E-02	EMB,GCH1,KCNK2,OLFM1,PARM1,PRRX1
TFAM	transcription regulator	1.95E-02	AUH,IL1B,PGK1
ZBTB17	transcription regulator	1.95E-02	BHLHE40,CDKN2B,LRRN3
SOX1	transcription regulator	1.97E-02	ANGPT1,INHBA,PCDH18,TWIST2,VEGFA,WNT5A
CCND1	transcription regulator	1.98E-02	CDH1,CDKN2B,CTNNA2,DHCR24,ELOVL7,FGF7,HSPB8,NT5E,PMEPA1,SATB1,SLC4A4,TIAM1,TM7SF2,TP53INP1
TFAP2C	transcription regulator	2.03E-02	ALCAM,CDH1,JAG1,RASA1,SOD2
EN1	transcription regulator	2.12E-02	NGFR,TNFSF11
HDAC1	transcription regulator	2.17E-02	ADIPOQ,AKAP12,ATF3,BCL6,CDH1,LCN2,NCL,PLAU,RHOB,SATB1,SLC12A5
HDAC3	transcription regulator	2.19E-02	CDH1,FOS,IBSP,MEPE,NOS3
SOX3	transcription regulator	2.22E-02	ANGPT1,INHBA,PCDH18,TWIST2,VEGFA,WNT5A
NFAT5	transcription regulator	2.22E-02	AQP1,LCN2,SLC6A6
SPI1	transcription regulator	2.24E-02	CD1D,CD68,CSF1,CTSS,DDX21,FCER1G,FOS,IL1B,KIT,MME
ATF2	transcription regulator	2.50E-02	ATF3,FN1,FOS,PLAU,RHOB,SOD2
RELB	transcription regulator	2.51E-02	CCL19,CXCL13,IL1B,SOD2,TNFRSF1A
RCAN1	transcription regulator	2.52E-02	FOS,NOS3,VCAM1
NFkB (complex)	complex	2.59E-02	CFTR,KIT,LCN2,PID1,SOD2,TNFSF11,VCAM1
CDKN2C	transcription regulator	2.67E-02	CDKN2B,PTCH1
HOXB7	transcription regulator	2.67E-02	ANGPT1,VEGFA
FOSL1	transcription regulator	2.68E-02	EGR2,FOS,IL1B,PLAU,SNAI1
DTX1	transcription regulator	2.84E-02	GFRA1,SNAI1,VEGFA
ESRRB	ligand-dependent nuclear receptor	2.84E-02	PCSK6,PDIA5,SLC6A6
DDIT3	transcription regulator	2.86E-02	ATF3,FOXO1,LCN2,SOD2
RORC	ligand-dependent nuclear receptor	2.87E-02	ABCD2,DHCR24,ELOVL7,HIF1A,IL17RA,IL1B,LCN2,SULF2,VEGFA
KLF8	other	2.92E-02	CDH1
IPMK	kinase	2.92E-02	FOS
SNAI3	transcription regulator	2.92E-02	CDH1
NPAS1	transcription regulator	2.92E-02	RELN
TRPS1	transcription regulator	2.92E-02	RUNX1
L3MBTL1	other	2.92E-02	RUNX1
ZNF521	other	2.92E-02	TNFSF11
TBR1	transcription regulator	2.92E-02	RELN
CITED4	transcription regulator	2.92E-02	HIF1A
G10bp1	other	2.92E-02	FN1
MAP2K1	kinase	2.92E-02	FOS
PNN	other	2.92E-02	CDH1
EEF1D	translation regulator	2.92E-02	CDH1
SALL1	transcription regulator	2.92E-02	VEGFA
ORC4	other	2.92E-02	LMNB2
ORC6	other	2.92E-02	LMNB2
INSR	kinase	2.92E-02	IGF1R
TAX1BP3	transcription regulator	2.92E-02	FOS
KITLG	growth factor	2.92E-02	KIT
ORC3	other	2.92E-02	LMNB2
SETD8	enzyme	2.92E-02	RUNX1
EHMT1	transcription regulator	2.92E-02	CDH1
CDC6	other	2.92E-02	LMNB2
MAX	transcription regulator	2.94E-02	BCL6,CDKN2B,EZH1,LRRN3,NCL,PDGFRB
SUZ12	enzyme	3.05E-02	ANXA8/ANXA8L1,CDH1,KLF4,LAMB3,PLAU
MKL1	transcription regulator	3.12E-02	DHCR24,F2R,FCN1,FOS,LCN2,P2RY1,RUNX1
SOX2	transcription regulator	3.12E-02	ALDH1A1,ANGPT1,FOS,INHBA,JAG1,KLF4,PCDH18,SNAI1,TWIST2,VEGFA,WISP1,WNT5A
NFE2L2	transcription regulator	3.17E-02	EPAS1,FKBP5,FN1,GBE1,GSR,IL1B,NFE2L2,PTPN1,PTPRB,RELN,RYR3,SEC23A,SEC61A1,SLC1A1,SOD2,SOD3,VCAM1,VEGFA
SMAD5	transcription regulator	3.18E-02	CSF1,RUNX1,VEGFA
KMT2D	transcription regulator	3.20E-02	BAG2,CKAP4,FHL1,LAMB3,NT5E,RAB38,RELL1,SLC35G2,SORD,VSIG8
SIRT6	enzyme	3.28E-02	IL1RL1,SOD2
PIAS2	transcription regulator	3.28E-02	CDKN2B,FOS
DYRK1B	kinase	3.28E-02	SOD2,SOD3
LDB1	transcription regulator	3.28E-02	KIT,SFRP2
APEX1	enzyme	3.28E-02	GFRA1,VEGFA
GBX2	transcription regulator	3.28E-02	EGR2,MAFB
ID4	transcription regulator	3.28E-02	CDH1,CDKN2B
RELA	transcription regulator	3.29E-02	ALCAM,BTG2,CCL19,FOS,GCH1,IL1B,INPP5D,KIT,PLAU,SFI1,SNAI1,SOD2,TWIST2,VCAM1,VEGFA,ZBED4
FOXC2	transcription regulator	3.35E-02	ADIPOQ,CDH1,FN1,PDGFRB
MKL2	transcription regulator	3.44E-02	DHCR24,F2R,FCN1,LCN2,P2RY1,RUNX1
TBX5	transcription regulator	3.66E-02	ATP2A2,GJA5,LOC102724428/SIK1,PTPRB,TCF7
DNMT3B	enzyme	3.80E-02	CDH1,ESRP2,KDELR3,KIT,LRRC34,SFRP2
IRF4	transcription regulator	3.89E-02	BCL6,CD68,CTSS,IL17RA,IL1B,INPP5D,RHOB
FHL2	transcription regulator	3.91E-02	IBSP,PDGFRB,WNT5A
FOXM1	transcription regulator	3.99E-02	CDH1,FZD1,SNAI1,STMN1,TWIST2,VEGFA
ARNT2	transcription regulator	3.99E-02	ANGPTL4,CCR1,IL6R,LAMB3,LCP1,LRRFIP1,MYCL,PGK1,PLA2G5,THRB,VEGFA
TBP	transcription regulator	4.11E-02	FN1,FOS,IGF1R,RPL31,TNFSF11
PPRC1	transcription regulator	4.17E-02	CLDN1,ESM1,LAMB3,LCN2
MEF2C	transcription regulator	4.18E-02	ATP2A2,GJA5,IBSP,LOC102724428/SIK1,PTPRB,SFRP2
STAT5a/b	group	4.30E-02	FCER1G,FCGR1A,MYD88
MMP14	peptidase	4.30E-02	JAG1,MMP14,VEGFA
CEBPB	transcription regulator	4.33E-02	ADIPOQ,ALDH1A1,AOC1,CDKN2B,CFTR,EPHA7,FHL1,FOS,FZD1,HSD11B1,IL1B,LCN2,STAT3,TNFRSF1A,TNFSF11
FOXP3	transcription regulator	4.34E-02	IL1RL1,NFIL3,NT5E,SATB1,VEGFA
SPDEF	transcription regulator	4.58E-02	CDH1,COL13A1,HIF1A,PLAU,WNT5A
ELK4	transcription regulator	4.62E-02	EGR2,FOS
PIAS4	transcription regulator	4.62E-02	IL1B,PCDH9
SP7	transcription regulator	4.62E-02	SATB2,TNFSF11
CDK9	kinase	4.72E-02	FOS,NCL,RUNX1
EBF1	transcription regulator	4.72E-02	BCL6,FOXO1,TNFSF11
PBX1	transcription regulator	4.72E-02	CDH1,CDKN2B,PLAU
IRF1	transcription regulator	4.79E-02	CCL19,CFTR,CTSS,IL17RA,IL1B,SOCS7,STAT3,VCAM1
SMAD2	transcription regulator	4.83E-02	BGN,CDH1,CDKN2B,IL6R,INPP5D
Bio Functions
Categories	Diseases or Functions Annotation	p-Value	Molecules	# Molecules
Cellular Movement	cell movement	6.08E-20	ACVRL1,ADIPOQ,AGTR1,AKAP12,ALCAM,ANGPT1,ANGPTL4,AQP1,ARHGAP24,ATF3,BCL11B,BGN,BHLHE40,BTG2,CADM1,CADPS2,CCDC88A,CCL19,CCR1,CD1D,CDH1,CDH13,CDK14,CFH,CFTR,CHST1,CHST10,CITED2,CKLF,CLEC7A,CSF1,CTNNA2,CTNND2,CTSS,CUL5,CX3CL1,CXADR,CXCL13,DACT2,DOCK1,DSG2,EGR2,ELMO1,EPAS1,F2,F2R,FCER1G,FERMT1,FGF7,FHL1,FMOD,FN1,FOS,FOXO1,GAB1,GAD1,GFRA1,GLRX,GNAO1,HIF1A,HMMR,IGF1R,IL17RA,IL1B,IL1RL1,IL6R,INHBA,INPP5D…	173
Cellular Movement	migration of cells	7.07E-20	ACVRL1,ADIPOQ,ALCAM,ANGPT1,ANGPTL4,AQP1,ARHGAP24,ATF3,BCL11B,BGN,BHLHE40,BTG2,CADPS2,CCDC88A,CCL19,CCR1,CD1D,CDH1,CDH13,CFH,CFTR,CHST1,CHST10,CITED2,CKLF,CLEC7A,CSF1,CTNNA2,CTSS,CUL5,CX3CL1,CXADR,CXCL13,DACT2,DOCK1,DSG2,EGR2,ELMO1,EPAS1,F2,F2R,FCER1G,FERMT1,FGF7,FHL1,FMOD,FN1,FOS,FOXO1,GAB1,GAD1,GFRA1,GLRX,GNAO1,HIF1A,HMMR,IGF1R,IL17RA,IL1B,IL1RL1,IL6R,INHBA,INPP5D,JAG1,KANK1,KCNK2,KIT,KLF4,KLF5,…	161
Cancer	head and neck cancer	1.01E-17	AGTR1,AKAP12,ALCAM,ANO1,ATP2A2,BCCIP,BGN,BTG2,CBX7,CCL19,CDH1,CDH13,CDKN2B,CHD7,CILP,CXCL13,DOCK1,DSG2,EGFL6,ELMO1,FAM19A5,FGF7,FN1,FOXO1,GABBR2,GNAO1,GPRASP1,GSR,HIF1A,HMCN1,IGF1R,IL1B,INHBA,ITGA10,KIAA1598,KIT,LAMC2,LPAR1,LURAP1L,MATN2,MFAP5,miR-125b-5p (and other miRNAs w/seed CCCUGAG),miR-145-3p (miRNAs w/seed GAUUCCU),miR-153-3p (and other miRNAs w/seed UGCAUAG),miR-203-3p (and other miRNAs …	85
Cellular Growth and Proliferation	proliferation of cells	3.45E-17	ACPP,ACVRL1,ADIPOQ,ADIPOR2,AGTR1,AK4,AKAP12,AKIP1,ALCAM,ALDH1A1,ANGPT1,ANGPTL4,ANK2,AQP1,ARHGAP24,ARHGEF2,ARL3,ATF3,BAIAP2,BCCIP,BCL11B,BCL6,BGN,BHLHE40,BMP1,BRSK1,BTG1,BTG2,CACFD1,CACNA1D,CACNA1G,CACNB3,CADM1,CAV2,CBX7,CCDC88A,CCL19,CCR1,CD1D,CD248,CD2AP,CDH1,CDH13,CDK14,CDKN2B,CFTR,CHRNA10,CITED2,CKLF,CLDN1,CLEC7A,CREM,CSF1,CSNK1G3,CSPG5,CTNND2,CTSS,CUL5,CX3CL1,CXADR,DACT2,DDX21,DHCR24,DOCK1,DS…	251
Cancer	Cancer	6.50E-17	ABCD2,ABI3BP,ABLIM3,ACPP,ACSL3,ACVRL1,ADIPOQ,ADM2,AGL,AGTR1,AK4,AKAP12,AKAP8,ALCAM,ALDH1A1,AMPD3,ANGPT1,ANGPTL4,ANK2,ANO1,ANXA8/ANXA8L1,AOC1,AQP1,ARAP2,ARHGAP24,ARHGEF2,ARL4D,ARMCX2,ATF3,ATP10D,ATP1B2,ATP1B3,ATP2A2,ATP2B1,ATP2B3,ATP6V1E1,AZIN1,B3GNT7,B4GALNT3,BAG2,BCAP29,BCCIP,BCL11B,BCL6,BEST3,BGN,BHLHE40,BMP1,BRSK1,BTG1,BTG2,C18orf54,CABP1,CACNA1D,CACNA1G,CACNB2,CADM1,CADPS2,CALN1,CASC1,CBX7,CC…	528
Cell Morphology, Cellular Assembly and Organization, Cellular Function and Maintenance	formation of cellular protrusions	7.06E-15	ADIPOQ,AKAP12,ANGPTL4,AQP1,ARFIP2,ARHGAP24,BAIAP2,BCL11B,BRSK1,BTG2,CCDC88A,CCL19,CD2AP,CDC42EP1,CDH1,CDH13,CELSR2,CSF1,CTNNA2,CTNND2,DOCK1,ELMO1,EPHA7,FGF7,FN1,FOS,GAB1,GAS7,GDA,GFRA1,GNAO1,IFT57,IGF1R,IL1B,INHBA,KIAA1598,KIF23,KIT,KLF5,LCN2,LCP1,LPAR1,LRRC16A,LZTS1,MATN2,MTSS1,MYD88,NGFR,NTF3,PAK1,PAK4,PDGFRB,PDPN,PLAT,PLAU,RALB,RAP1GAP,RAPH1,RELN,RHOB,RHOG,SCN4B,SDC3,SEMA7A,SLC11A2,SLC9A3R1,SL…	81
Cellular Movement	cell movement of tumor cell lines	7.32E-15	ADIPOQ,AKAP12,ALCAM,ATF3,CCDC88A,CCL19,CDH1,CDH13,CDK14,CHST10,CKLF,CSF1,CX3CL1,CXCL13,DOCK1,ELMO1,F2,FGF7,FN1,FOS,GAB1,HIF1A,HMMR,IGF1R,KANK1,KCNN4,KIT,KLF4,KLF5,KRT19,LAMB3,LAMC2,LCP1,LMO7,LPAR1,miR-125b-5p (and other miRNAs w/seed CCCUGAG),miR-21-5p (and other miRNAs w/seed AGCUUAU),miR-218-5p (and other miRNAs w/seed UGUGCUU),miR-27a-3p (and other miRNAs w/seed UCACAGU),miR-31-5p (and other m…	82
Cancer	epithelial neoplasia	1.10E-14	ABCD2,ABI3BP,ABLIM3,ACPP,ACSL3,ACVRL1,ADIPOQ,ADM2,AGL,AGTR1,AK4,AKAP12,ALCAM,ANGPT1,ANGPTL4,ANK2,ANO1,ANXA8/ANXA8L1,AOC1,AQP1,ARAP2,ARHGEF2,ARMCX2,ATP10D,ATP1B3,ATP2A2,ATP2B1,ATP6V1E1,BAG2,BCAP29,BCCIP,BCL11B,BCL6,BGN,BHLHE40,BRSK1,BTG2,CABP1,CACNA1D,CACNA1G,CACNB2,CADM1,CASC1,CBX7,CCDC3,CCDC88A,CCR1,CD68,CDC42EP1,CDH1,CDH13,CDH17,CDK14,CDKN2B,CELSR2,CEP70,CFH,CFTR,CHD7,CHRNA10,CHST10,CHSY1,CIC,C…	391
Cancer	head and neck neoplasia	1.12E-14	AGTR1,AKAP12,ALCAM,ANGPT1,ANK2,ANO1,ARHGEF2,ATP2A2,BCCIP,BGN,BTG2,CACNA1D,CBX7,CCL19,CDH1,CDH13,CDKN2B,CHD7,CIC,CILP,CXCL13,DHTKD1,DOCK1,DSG2,EGFL6,ELMO1,FAM19A5,FAM3C,FGF7,FN1,FOXO1,GABBR2,GNAO1,GPRASP1,GSR,HIF1A,HMCN1,IGF1R,IL1B,IL6R,INHBA,ITGA10,KIAA1598,KIT,LAMB3,LAMC2,LPAR1,LURAP1L,MATN2,MFAP5,miR-125b-5p (and other miRNAs w/seed CCCUGAG),miR-145-3p (miRNAs w/seed GAUUCCU),miR-153-3p (and ot…	97
Cellular Assembly and Organization, Cellular Function and Maintenance	microtubule dynamics	1.14E-14	ADIPOQ,AKAP12,ANGPTL4,AQP1,ARFIP2,ARHGAP24,ARHGEF2,ATF3,ATP2B1,BAIAP2,BCL11B,BRSK1,BTG2,CCDC88A,CCL19,CD2AP,CDC42EP1,CDH1,CDH13,CELSR2,CEP70,CHP1,CKAP4,CSF1,CTNNA2,CTNND2,CTSS,DCTN1,DOCK1,ELMO1,EML4,EPHA7,F2,F2R,FCGR1A,FGF7,FN1,FOS,GAB1,GAS7,GDA,GFRA1,GNAO1,IFT57,IGF1R,IL1B,INHBA,INPP5D,INPP5J,KIAA1598,KIF23,KIT,KLF5,LCN2,LCP1,LOC102724428/SIK1,LPAR1,LRRC16A,LZTS1,MAP4,MATN2,MTSS1,MYD88,NGFR,NTF3…	99
Cellular Development, Cellular Growth and Proliferation	proliferation of tumor cell lines	2.00E-14	ACPP,ADIPOQ,AGTR1,AKAP12,ALCAM,ALDH1A1,ANGPTL4,AQP1,ARHGEF2,ATF3,BCCIP,BCL6,BTG2,CACNA1G,CBX7,CCDC88A,CDH1,CDH13,CDK14,CDKN2B,CREM,CSF1,CSNK1G3,CX3CL1,CXADR,DDX21,EGR2,ELOVL7,F2,FCER1G,FGF16,FGF7,FGFRL1,FKBP5,FN1,FOS,FOXO1,GAB1,GMNN,HDAC5,HIF1A,HMMR,HSD11B1,HSPB8,IGF1R,IL1B,IL6R,INHBA,INPP5D,JAG1,KCNK2,KCNN4,KIT,KLF4,KLF5,KRT19,LCN2,LCP1,LOC102724428/SIK1,LSAMP,LZTS1,MAP2K6,MAPK6,miR-125b-5p (and…	124
Cellular Movement	invasion of cells	3.20E-14	ADIPOQ,ALCAM,ANGPTL4,ATF3,BHLHE40,CCDC88A,CCL19,CCR1,CDH1,CDK14,CHST10,CLDN1,CSF1,CTNND2,CTSS,DOCK1,ELMO1,ESM1,F2,F2R,FAM105A,FGF16,FGF7,FMOD,FN1,FOS,FXYD5,GAB1,GFRA1,HIF1A,HMMR,IGF1R,IL1B,INHBA,KLF4,KRT19,LAMB3,LCN2,LCP1,LPAR1,MAP2K6,MAP4K1,miR-125b-5p (and other miRNAs w/seed CCCUGAG),miR-138-5p (miRNAs w/seed GCUGGUG),miR-21-5p (and other miRNAs w/seed AGCUUAU),miR-218-5p (and other miRNAs w/s…	82
Cell Death and Survival	necrosis	3.23E-14	ACVRL1,ADIPOQ,AGTR1,AKAP12,ALCAM,ALDH1A1,ANGPT1,ARFIP2,ATF3,ATP2A2,ATP2B1,BCL11B,BCL6,BGN,BHLHE40,BTG1,BTG2,CACNA1G,CACNB2,CACNB3,CADM1,CADPS2,CCDC80,CCL19,CD1D,CD2AP,CD7,CDH1,CFH,CHSY1,CREB3L2,CREM,CSF1,CTNNA2,CTSS,CX3CL1,CXADR,CYB5A,DCTD,DCTN1,DHCR24,DOCK1,DSG1,DSG2,EGR2,EHD4,EIF2AK3,ELOVL4,EPAS1,EPHA7,EVA1C,F2,F2R,FCER1G,FCGR1A,FETUB,FGF7,FKBP5,FMOD,FN1,FOS,FOXO1,GAB1,GBE1,GCH1,GDA,GFRA1,GLRX,…	187
Cellular Assembly and Organization, Cellular Function and Maintenance	organization of cytoplasm	3.79E-14	ACVRL1,ADIPOQ,AKAP12,ANGPTL4,ANXA8/ANXA8L1,AQP1,ARFIP2,ARHGAP24,ARHGEF2,ATF3,ATP2B1,BAIAP2,BCL11B,BCL6,BRSK1,BTG2,CAV2,CCDC88A,CCL19,CD2AP,CDC42EP1,CDH1,CDH13,CELSR2,CEP70,CHP1,CKAP4,CSF1,CTNNA2,CTNND2,CTSS,CXADR,DCTN1,DOCK1,DOPEY2,EIF2AK3,ELMO1,EML4,EPAS1,EPHA7,F2,F2R,FAM101B,FCGR1A,FGF7,FN1,FOS,GAB1,GAS7,GDA,GFRA1,GNAO1,GOLGB1,IFT57,IGF1R,IL1B,INHBA,INPP5D,INPP5J,KIAA1598,KIF23,KIT,KLF5,LCN2,LC…	115
Cardiovascular Disease	vascular disease	7.40E-14	ACVRL1,ADIPOQ,AGTR1,ANGPT1,ATP2A2,BCL6,BTG2,CACNA1D,CACNB2,CACNB3,CCR1,CD1D,CDH13,CFH,CHRNA10,CITED2,CKAP4,CORO2A,CTSS,CX3CL1,ECE1,EGR2,EPAS1,F2,F2R,FADS1,FCGR1A,FHL1,FN1,FOS,FOXO1,GBE1,GLRX,HIF1A,IBSP,IL1B,IL1RL1,IL6R,JAG1,KCNK2,KIT,KLF4,LCN2,LCP1,LOC102724428/SIK1,LPAR1,MAFB,MATN2,MEPE,miR-30c-5p (and other miRNAs w/seed GUAAACA),MMP14,MPPED2,MYD88,NFE2L2,NGFR,NOS3,NPL,NT5E,NTF3,P2RY1,PCSK6,PDE…	91
Organismal Survival	organismal death	7.47E-14	ACVRL1,ADIPOQ,AGTR1,AKAP12,ALDH1A1,ANGPT1,ANGPTL4,ANO1,AQP1,ATF3,ATP1B2,ATP2A2,ATP2B1,BCL11B,BCL6,BGN,BMP1,BRSK1,CACNB2,CADPS2,CCR1,CD2AP,CD68,CDH1,CDKN2B,CFH,CFTR,CITED2,CLDN1,CLEC7A,COL13A1,CREB3L2,CREM,CRIM1,CSF1,CTNNA2,CXADR,DCTN1,DOCK1,DSG2,ECE1,EGR2,EHD3,EHD4,EIF2AK3,ELOVL4,EPAS1,F2,F2R,FAM20C,FCER1G,FERMT1,FGF7,FGFRL1,FN1,FOS,FOXO1,GAB1,GABBR2,GAD1,GBE1,GCH1,GFRA1,GJA5,GLDN,GMNN,GNAO1,HAPL…	175
Cellular Movement	migration of tumor cell lines	1.58E-13	ADIPOQ,ALCAM,ATF3,CCDC88A,CCL19,CDH1,CHST10,CKLF,CX3CL1,DOCK1,ELMO1,F2,FGF7,FN1,GAB1,HIF1A,HMMR,IGF1R,KANK1,KLF4,KLF5,KRT19,LAMB3,LAMC2,LMO7,LPAR1,miR-125b-5p (and other miRNAs w/seed CCCUGAG),miR-21-5p (and other miRNAs w/seed AGCUUAU),miR-218-5p (and other miRNAs w/seed UGUGCUU),miR-27a-3p (and other miRNAs w/seed UCACAGU),miR-31-5p (and other miRNAs w/seed GGCAAGA),MME,MMP14,NCL,NTF3,PAK1,PIK3…	69
Cell Death and Survival	cell death	1.58E-13	ABCD2,ACVRL1,ADIPOQ,AGTR1,AKAP12,AKAP8,ALCAM,ALDH1A1,AMPD3,ANGPT1,ANGPTL4,AQP1,ARFIP2,ARHGEF2,ATF3,ATP2A2,ATP2B1,BCAP29,BCL11B,BCL6,BGN,BHLHE40,BMP1,BTG1,BTG2,CACFD1,CACNA1D,CACNA1G,CACNB2,CACNB3,CADM1,CADPS2,CBX7,CCDC80,CCDC88A,CCL19,CD1D,CD2AP,CD7,CDH1,CFH,CFTR,CHSY1,CITED2,CREB3L2,CREM,CSF1,CTNNA2,CTSS,CUL5,CX3CL1,CXADR,CYB5A,DCTD,DCTN1,DHCR24,DOCK1,DPF1,DSG1,DSG2,ECE1,EGR2,EHD3,EHD4,EIF2AK3,E…	225
Cell Death and Survival	cell death of tumor cell lines	1.87E-13	ADIPOQ,AKAP12,ALCAM,ATF3,ATP2A2,ATP2B1,BCL6,BHLHE40,BTG1,BTG2,CACNA1G,CADM1,CCDC80,CD7,CDH1,CFH,CHSY1,CREB3L2,CREM,CTNNA2,CYB5A,DCTD,DCTN1,DHCR24,DOCK1,DSG1,DSG2,EGR2,EIF2AK3,EPAS1,EVA1C,FCGR1A,FETUB,FGF7,FKBP5,FN1,FOS,FOXO1,GAB1,GBE1,GLRX,GNAO1,HDAC5,HIF1A,HMMR,HSPB8,IGF1R,IL1B,IL1RL1,IL6R,INHBA,INPP5D,IP6K2,IPMK,ITPR2,JAG1,KIT,KLF4,KLF5,LAMP1,LCN2,LMNB1,MAP2K6,MAP4K1,miR-132-3p (and other miRNA…	124
Cellular Assembly and Organization, Cellular Function and Maintenance	organization of cytoskeleton	1.95E-13	ACVRL1,ADIPOQ,AKAP12,ANGPTL4,AQP1,ARFIP2,ARHGAP24,ARHGEF2,ATF3,ATP2B1,BAIAP2,BCL11B,BCL6,BRSK1,BTG2,CCDC88A,CCL19,CD2AP,CDC42EP1,CDH1,CDH13,CELSR2,CEP70,CHP1,CKAP4,CSF1,CTNNA2,CTNND2,CTSS,CXADR,DCTN1,DOCK1,ELMO1,EML4,EPHA7,F2,F2R,FAM101B,FCGR1A,FGF7,FN1,FOS,GAB1,GAS7,GDA,GFRA1,GNAO1,IFT57,IGF1R,IL1B,INHBA,INPP5D,INPP5J,KIAA1598,KIF23,KIT,KLF5,LCN2,LCP1,LOC102724428/SIK1,LPAR1,LRRC16A,LZTS1,MAP2K6…	107
Molecular Transport	transport of molecule	8.62E-13	ACSL3,ADIPOQ,ADIPOR2,AGTR1,ANGPT1,ANO1,AQP1,ARL4D,ATF3,ATP1B2,ATP1B3,ATP2A2,ATP2B1,ATP2B3,ATP6V1C1,ATP6V1E1,BCL11B,BCL6,BEST3,BHLHE40,BRSK1,CACNA1D,CACNA1G,CACNB2,CACNB3,CADM1,CADPS2,CCR1,CDH17,CDK14,CFTR,CHP1,CHRNA10,CITED2,CREB3L2,CX3CL1,DCTN1,DOPEY2,EGR2,EPAS1,F2,F2R,FCER1G,FGF7,FHL1,FN1,FOXO1,GAB1,GFRA1,GJA5,HSD11B1,IL1B,INHBA,IP6K2,ITPR2,KCNK2,KCNN4,KCNQ5,KCNS3,LCN2,LEPRE1,MAP2K6,MYD88,NCS1,…	122
Cancer	abdominal neoplasm	8.89E-13	ABCD2,ABI3BP,ABLIM3,ACPP,ACSL3,ACVRL1,ADIPOQ,ADM2,AGL,AGTR1,AK4,ALCAM,ALDH1A1,ANGPT1,ANGPTL4,ANK2,ANXA8/ANXA8L1,AOC1,AQP1,ARAP2,ARL4D,ARMCX2,ATF3,ATP10D,ATP1B3,ATP2A2,ATP2B1,ATP6V1E1,BAG2,BCAP29,BCL11B,BCL6,BHLHE40,BRSK1,BTG2,CABP1,CACNA1D,CACNA1G,CACNB2,CADM1,CASC1,CBX7,CCDC3,CCDC88A,CCR1,CD248,CD68,CDC42EP1,CDH1,CDH13,CDH17,CDK14,CDKN2B,CELSR2,CEP70,CFH,CFTR,CHD7,CHRNA10,CHST10,CHSY1,CILP,CKLF,…	374
Cancer	carcinoma	9.60E-13	ABCD2,ABI3BP,ABLIM3,ACPP,ACSL3,ACVRL1,ADIPOQ,ADM2,AGL,AK4,ALCAM,ANGPT1,ANGPTL4,ANK2,ANO1,ANXA8/ANXA8L1,AOC1,AQP1,ARAP2,ARMCX2,ATP10D,ATP1B3,ATP2A2,ATP2B1,ATP6V1E1,BAG2,BCAP29,BCCIP,BCL11B,BCL6,BGN,BRSK1,BTG2,CABP1,CACNA1D,CACNA1G,CACNB2,CADM1,CASC1,CBX7,CCDC3,CCDC88A,CCR1,CD68,CDC42EP1,CDH1,CDH13,CDH17,CDK14,CDKN2B,CELSR2,CEP70,CFH,CFTR,CHD7,CHRNA10,CHST10,CHSY1,CILP,CKLF,CLDN1,CLDN10,CLEC7A,CNKS…	374
Cell Morphology	morphology of cells	1.44E-12	ABCD2,ACVRL1,ADIPOQ,AQP1,ARHGEF2,ATF3,ATP1B2,ATP2A2,BCL11B,BGN,BHLHE40,BRSK1,CACNA1D,CADM1,CADPS2,CAV2,CCR1,CD2AP,CD68,CDH1,CDKN2B,CFH,CFTR,CHRNA10,CHSY1,CITED2,COL11A2,COL13A1,CREM,CSF1,CTNNA2,CTNND2,CXADR,DOCK1,ECE1,EGR2,EHD3,EHD4,EIF2AK3,ELMO1,ELOVL4,EPAS1,EPHA7,F2,F2R,FAT3,FCER1G,FETUB,FGF7,FMOD,FN1,FOS,FOXO1,GAB1,GAD1,GFRA1,GGA2,GLDN,GLRX,GMNN,GNAO1,HDAC5,HSD11B1,IFT57,IGF1R,IL1B,IL1RL1,IL6R…	149
Cancer	abdominal cancer	1.67E-12	ABCD2,ABI3BP,ABLIM3,ACPP,ACSL3,ACVRL1,ADIPOQ,ADM2,AGL,AGTR1,AK4,ALCAM,ALDH1A1,ANGPT1,ANGPTL4,ANK2,ANXA8/ANXA8L1,AOC1,AQP1,ARAP2,ARMCX2,ATF3,ATP10D,ATP1B3,ATP2A2,ATP2B1,ATP6V1E1,BAG2,BCAP29,BCL11B,BCL6,BHLHE40,BRSK1,BTG2,CABP1,CACNA1D,CACNA1G,CACNB2,CADM1,CASC1,CBX7,CCDC3,CCDC88A,CCR1,CD248,CD68,CDC42EP1,CDH1,CDH13,CDH17,CDK14,CDKN2B,CELSR2,CEP70,CFH,CFTR,CHD7,CHRNA10,CHST10,CHSY1,CILP,CKLF,CLDN1,…	367
Cardiovascular System Development and Function	angiogenesis	6.76E-12	ACVRL1,ADIPOQ,ADM2,AGTR1,ALCAM,ANGPT1,ANGPTL4,AQP1,ARHGAP24,BTG1,CDH13,CHD7,CITED2,COL13A1,CSF1,CTSS,CX3CL1,CXADR,ECE1,EGFL6,EHD3,EHD4,EPAS1,F2,F2R,FGF7,FGFRL1,FN1,FOS,FOXO1,GAB1,HIF1A,HSPB8,IL1B,INHBA,JAG1,KIFAP3,KLF5,LCN2,miR-125b-5p (and other miRNAs w/seed CCCUGAG),miR-21-5p (and other miRNAs w/seed AGCUUAU),miR-27a-3p (and other miRNAs w/seed UCACAGU),MMP14,NCL,NOS3,PAK1,PAK4,PDGFRB,PDPN,PGK…	71
Cancer	metastasis	8.28E-12	AKAP12,ALCAM,ANGPTL4,AQP1,ATF3,CCDC88A,CD248,CDH1,CSF1,DSG2,EPAS1,F2,F2R,FN1,FOS,GCH1,GLRX,GSR,HIF1A,HMMR,IGF1R,IL17RA,IL1B,IL1RL1,INHBA,JAG1,KCNK2,KIT,LAMB3,LCN2,LOC102724428/SIK1,MAFB,miR-125b-5p (and other miRNAs w/seed CCCUGAG),miR-135a-5p (and other miRNAs w/seed AUGGCUU),miR-138-5p (miRNAs w/seed GCUGGUG),miR-146a-5p (and other miRNAs w/seed GAGAACU),miR-203-3p (and other miRNAs w/seed UGAA…	71
Cellular Development	differentiation of cells	9.84E-12	ACVRL1,ADIPOQ,ALCAM,ANGPT1,ATF3,ATP2A2,BAIAP2,BCAP29,BCL11B,BCL6,BGN,BHLHE40,BMP1,BRSK1,BTG1,BTG2,CACNA1D,CADM1,CADPS2,CCDC80,CCL19,CCR1,CD1D,CDH1,CDKN2B,CHD7,CITED2,COL11A2,COL13A1,CREB3L2,CSF1,CTNNA2,CTNND2,DDX21,DOCK1,DSG1,EGR2,EIF2AK3,ELMO1,EPAS1,EXOC6,F2,FAM20C,FCER1G,FCGR1A,FGF7,FN1,FOS,FOXO1,FZD1,GAB1,GAS7,GDA,GFRA1,GMNN,GNAO1,HDAC5,HIF1A,HSD11B1,IBSP,IGF1R,IL17RA,IL1B,IL1RL1,IL6R,INHBA,IN…	151
Organismal Development	abnormal morphology of head	9.89E-12	ABCD2,AGTR1,AKAP12,ALDH1A1,ATP1B2,BCL11B,BMP1,BRSK1,CACNB3,CADPS2,CELSR2,CFH,CFTR,CHD7,CHSY1,COL11A2,CREB3L2,CSF1,CTNNA2,ECE1,ELOVL4,EPAS1,EPHA7,FAM20C,FAT3,FCER1G,FGFRL1,FMOD,FOS,GAD1,HSD11B1,IFT57,IGF1R,INHBA,JAG1,KIFAP3,LAMP1,LHX6,LMNB1,LMNB2,LMO7,LRAT,MMP14,MPP4,MYD88,NFE2L2,NGFR,NOS3,NTF3,PAK4,PCSK6,PDGFRB,PINK1,PLAT,PLAU,PRRX1,PTCH1,PTPN13,RASA1,SATB2,SEMA7A,SFRP2,SLC17A6,SLC24A4,SLC4A4,SNA…	77
Cancer, Gastrointestinal Disease	gastrointestinal tumor	1.00E-11	ABCD2,ABI3BP,ABLIM3,ACPP,ACSL3,ACVRL1,ADIPOQ,ADM2,AGL,AK4,ALCAM,ANGPT1,ANGPTL4,AOC1,ATF3,ATP10D,ATP2A2,ATP6V1E1,BCAP29,BCL11B,BCL6,BGN,BRSK1,CABP1,CACNA1D,CACNA1G,CACNB2,CADM1,CASC1,CCDC3,CCDC88A,CCL19,CD248,CDC42EP1,CDH1,CDH13,CDH17,CDK14,CDKN2B,CELSR2,CHD7,CHSY1,CILP,CKLF,CLDN1,CLEC7A,CNNM2,CRYL1,CSPG5,CTNND2,CTSS,CUL5,CXCL13,DACT2,DOCK1,DOK3,DPF3,DSG1,DSG2,DUOX1,EFNA4,EGFL6,EGR2,EHD4,EIF2AK3,E…	252
Organismal Injury and Abnormalities	Fibrosis	1.01E-11	ADIPOQ,AGTR1,ATF3,ATP2A2,AZIN1,BCL6,BMP1,CAV2,CCR1,CD1D,CFTR,CREM,CSF1,CX3CL1,CXCL13,F2R,FN1,FZD1,HIF1A,HSPB8,IGF1R,IL17RA,IL1B,INHBA,KCNN4,KIT,KLF5,KRT19,LPAR1,miR-125b-5p (and other miRNAs w/seed CCCUGAG),miR-138-5p (miRNAs w/seed GCUGGUG),miR-203-3p (and other miRNAs w/seed UGAAAUG),miR-21-5p (and other miRNAs w/seed AGCUUAU),miR-30c-5p (and other miRNAs w/seed GUAAACA),MMP14,MTSS1,MYD88,NFE2L…	56
Cancer, Gastrointestinal Disease	digestive organ tumor	1.05E-11	ABCD2,ABI3BP,ABLIM3,ACPP,ACSL3,ACVRL1,ADIPOQ,ADM2,AGL,AK4,ALCAM,ANGPT1,ANGPTL4,AOC1,ATF3,ATP10D,ATP1B3,ATP2A2,ATP6V1E1,BAG2,BCAP29,BCL11B,BCL6,BGN,BRSK1,CABP1,CACNA1D,CACNA1G,CACNB2,CADM1,CASC1,CBX7,CCDC3,CCDC88A,CCL19,CD248,CDC42EP1,CDH1,CDH13,CDH17,CDK14,CDKN2B,CELSR2,CHD7,CHRNA10,CHSY1,CILP,CKLF,CLDN1,CLEC7A,CNNM2,CREB3L2,CRYL1,CSF1,CSPG5,CTNNA2,CTNND2,CTSS,CUL5,CXADR,CXCL13,DACT2,DOCK1,DOK3,D…	279
Cancer, Gastrointestinal Disease	digestive tract cancer	1.09E-11	ABCD2,ABI3BP,ABLIM3,ACPP,ACSL3,ACVRL1,ADIPOQ,ADM2,AGL,AK4,ALCAM,ANGPT1,ANGPTL4,AOC1,ATF3,ATP10D,ATP1B3,ATP2A2,ATP6V1E1,BAG2,BCAP29,BCL11B,BCL6,BGN,BRSK1,CABP1,CACNA1D,CACNA1G,CACNB2,CADM1,CASC1,CBX7,CCDC3,CCDC88A,CCL19,CD248,CDC42EP1,CDH1,CDH13,CDH17,CDK14,CDKN2B,CELSR2,CHD7,CHRNA10,CHSY1,CILP,CKLF,CLDN1,CLEC7A,CNNM2,CREB3L2,CRYL1,CSF1,CSPG5,CTNND2,CTSS,CUL5,CXADR,CXCL13,DACT2,DOCK1,DOK3,DPF3,DSG…	276
Cancer, Gastrointestinal Disease	Gastrointestinal Tract Cancer and Tumors	1.11E-11	ABCD2,ABI3BP,ABLIM3,ACPP,ACSL3,ACVRL1,ADIPOQ,ADM2,AGL,AK4,ALCAM,ANGPT1,ANGPTL4,AOC1,ATF3,ATP10D,ATP2A2,ATP6V1E1,BCAP29,BCL11B,BCL6,BGN,BRSK1,CABP1,CACNA1D,CACNA1G,CACNB2,CADM1,CASC1,CCDC3,CCDC88A,CCL19,CD248,CDC42EP1,CDH1,CDH13,CDH17,CDK14,CELSR2,CHD7,CHSY1,CILP,CKLF,CLDN1,CLEC7A,CNNM2,CRYL1,CSPG5,CTNND2,CTSS,CUL5,CXCL13,DACT2,DOCK1,DOK3,DPF3,DSG1,DSG2,DUOX1,EFNA4,EGFL6,EGR2,EHD4,EIF2AK3,ELMO1,EM…	251
Cellular Movement	invasion of tumor cell lines	1.19E-11	ADIPOQ,ALCAM,ANGPTL4,ATF3,CCDC88A,CCL19,CCR1,CDH1,CDK14,CHST10,CTSS,DOCK1,ELMO1,ESM1,F2,FGF16,FGF7,FN1,FXYD5,GFRA1,HIF1A,HMMR,IGF1R,KLF4,KRT19,LAMB3,LCN2,LCP1,LPAR1,MAP2K6,MAP4K1,miR-125b-5p (and other miRNAs w/seed CCCUGAG),miR-138-5p (miRNAs w/seed GCUGGUG),miR-21-5p (and other miRNAs w/seed AGCUUAU),miR-218-5p (and other miRNAs w/seed UGUGCUU),MMP14,NTF3,PAK1,PAK4,PCSK6,PLAT,PLAU,PRRX1,PTPN1,R…	61
Organismal Development	morphology of head	1.93E-11	ABCD2,AGTR1,AKAP12,ALDH1A1,ATP1B2,BCL11B,BMP1,BRSK1,CACNB3,CADPS2,CELSR2,CFH,CFTR,CHD7,CHSY1,COL11A2,CREB3L2,CSF1,CTNNA2,ECE1,ELOVL4,EPAS1,EPHA7,FAM20C,FAT3,FCER1G,FGFRL1,FMOD,FOS,GAD1,HAPLN1,HSD11B1,IFT57,IGF1R,INHBA,JAG1,KIFAP3,LAMP1,LHX6,LMNB1,LMNB2,LMO7,LRAT,MMP14,MPP4,MYD88,NFE2L2,NGFR,NOS3,NTF3,PAK4,PCSK6,PDGFRB,PINK1,PLAT,PLAU,PRRX1,PTCH1,PTPN13,RASA1,RELN,SATB2,SEMA7A,SFRP2,SLC17A6,SLC24A…	79
Cardiovascular System Development and Function	development of cardiovascular system	2.11E-11	ACVRL1,ADIPOQ,ADM2,AGTR1,ALCAM,ANGPT1,ANGPTL4,AQP1,ARHGAP24,ATF3,BCL6,BTG1,CAV2,CDH13,CHD7,CITED2,COL13A1,CSF1,CTSS,CX3CL1,CXADR,DOCK1,ECE1,EGFL6,EHD3,EHD4,EPAS1,F2,F2R,FGF7,FGFRL1,FN1,FOXO1,GAB1,GJA5,HDAC5,HIF1A,HSPB8,IFT57,IGF1R,IL1B,IL6R,INHBA,JAG1,KIFAP3,KIT,KLF5,LCN2,MAP2K6,miR-125b-5p (and other miRNAs w/seed CCCUGAG),miR-27a-3p (and other miRNAs w/seed UCACAGU),MMP14,MPI,NOS3,NTF3,PAK1,PAK…	90
Cancer, Gastrointestinal Disease	gastrointestinal tract cancer	2.53E-11	ABCD2,ABI3BP,ABLIM3,ACPP,ACSL3,ACVRL1,ADIPOQ,ADM2,AGL,AK4,ALCAM,ANGPT1,ANGPTL4,AOC1,ATF3,ATP10D,ATP2A2,ATP6V1E1,BCAP29,BCL11B,BCL6,BGN,BRSK1,CABP1,CACNA1D,CACNA1G,CACNB2,CADM1,CASC1,CCDC3,CCDC88A,CD248,CDC42EP1,CDH1,CDH13,CDH17,CDK14,CELSR2,CHD7,CHSY1,CILP,CKLF,CLDN1,CLEC7A,CNNM2,CRYL1,CSPG5,CTNND2,CTSS,CUL5,CXCL13,DACT2,DOCK1,DOK3,DPF3,DSG1,DSG2,DUOX1,EFNA4,EGFL6,EGR2,EHD4,EIF2AK3,ELMO1,EML4,ENA…	248
Cellular Growth and Proliferation, Tissue Development	proliferation of connective tissue cells	2.94E-11	ADIPOQ,AGTR1,AKAP12,AQP1,ATF3,BCL11B,BGN,CBX7,CDH1,CDH13,CDKN2B,CITED2,CSF1,DSG2,F2,F2R,FERMT1,FGF7,FN1,FOS,FOXO1,HIF1A,HMMR,IGF1R,IL1B,IL6R,INHBA,IP6K2,KLF4,KLF5,LEPRE1,LMNB1,LPAR1,LZTS1,MAP2K6,MYCL,NGFR,NOS3,PDGFRB,PGK1,PLAT,PLAU,PTCH1,PTPN1,RASD1,RHOB,RUNX1,SOD2,STAT3,STMN1,TACSTD2,THRB,TLN2,TNFAIP8,TNFRSF1A,TNFSF11,TNK2,VAV3,WISP1,WNT5A	60
Cancer	primary neoplasm	4.54E-11	CDKN2B,CSF1,DOCK1,ELMO1,EPAS1,FOXO1,HIF1A,HN1,IGF1R,KIT,miR-125b-5p (and other miRNAs w/seed CCCUGAG),miR-132-3p (and other miRNAs w/seed AACAGUC),miR-135a-5p (and other miRNAs w/seed AUGGCUU),miR-146a-5p (and other miRNAs w/seed GAGAACU),miR-203-3p (and other miRNAs w/seed UGAAAUG),miR-21-5p (and other miRNAs w/seed AGCUUAU),miR-218-5p (and other miRNAs w/seed UGUGCUU),miR-27a-3p (and other miRN…	27
Cellular Development, Tissue Development	differentiation of connective tissue	5.13E-11	ACVRL1,ADIPOQ,ATF3,ATP2A2,BCAP29,BGN,COL11A2,CREB3L2,CSF1,DDX21,EGR2,EIF2AK3,EPAS1,EXOC6,FAM20C,FCER1G,FN1,FOS,FOXO1,GAS7,HDAC5,HIF1A,HSD11B1,IBSP,IL1B,IL1RL1,IL6R,INHBA,INPP5D,JAG1,KIT,KLF4,LAMB3,LCN2,LHX6,LPAR1,MAFB,MAP2K6,MAP4K1,miR-146a-5p (and other miRNAs w/seed GAGAACU),MMP14,MYD88,NGFR,NOS3,PDGFRB,PLAU,PTCH1,PTPN1,RUNX1,SBNO2,SEMA7A,SFRP2,SFXN1,SNAI1,SOCS7,SOD2,STAT3,STMN1,TFRC,THRB,TNFSF…	64
Tissue Development	growth of connective tissue	5.90E-11	ABCD2,ADIPOQ,AGTR1,AKAP12,AQP1,ATF3,BCL11B,BGN,BTG1,CBX7,CDH1,CDH13,CDKN2B,CITED2,CSF1,DSG2,F2,F2R,FERMT1,FGF7,FN1,FOS,FOXO1,HIF1A,HMMR,IGF1R,IL1B,IL6R,INHBA,IP6K2,KIT,KLF4,KLF5,LEPRE1,LMNB1,LPAR1,LZTS1,MAP2K6,MYCL,NGFR,NOS3,PDGFRB,PGK1,PLAT,PLAU,PTCH1,PTPN1,RASD1,RHOB,RUNX1,SOD2,STAT3,STMN1,TACSTD2,THRB,TLN2,TNFAIP8,TNFRSF1A,TNFSF11,TNK2,VAV3,WISP1,WNT5A	63
Cancer, Gastrointestinal Disease	upper gastrointestinal tract tumor	1.21E-10	ANGPT1,ATP10D,ATP2A2,BCAP29,BGN,BRSK1,CCL19,CDH1,CDH13,CELSR2,CILP,CXCL13,DSG2,EGFL6,ELMO1,EPHA7,FAM19A5,FGF7,FN1,HHIP,HMCN1,ICA1,IL1B,INHBA,ITGA10,KLF5,LAMC2,LCN2,LPAR1,LZTS1,MATN2,MFAP5,miR-125b-5p (and other miRNAs w/seed CCCUGAG),miR-135a-5p (and other miRNAs w/seed AUGGCUU),miR-203-3p (and other miRNAs w/seed UGAAAUG),miR-21-5p (and other miRNAs w/seed AGCUUAU),miR-218-5p (and other miRNAs w…	66
Cardiovascular Disease	disorder of artery	1.25E-10	ADIPOQ,AGTR1,ATP2A2,BTG2,CACNA1D,CACNB2,CACNB3,CCR1,CD1D,CDH13,CFH,CITED2,CORO2A,CTSS,CX3CL1,ECE1,EGR2,F2,F2R,FADS1,FCGR1A,FN1,FOS,FOXO1,GBE1,GLRX,IBSP,IL1B,IL1RL1,IL6R,JAG1,KLF4,LCN2,LCP1,LOC102724428/SIK1,LPAR1,MAFB,MATN2,miR-30c-5p (and other miRNAs w/seed GUAAACA),MMP14,MPPED2,MYD88,NFE2L2,NOS3,NTF3,P2RY1,PCSK6,PDE4A,PDE7A,PIK3C2A,PIK3IP1,PLA2G5,PLAT,PLAU,PLEKHB1,PON3,PPID,PRR16,PTGER3,QPRT,R…	70
Cellular Movement, Immune Cell Trafficking	leukocyte migration	1.76E-10	ADIPOQ,ALCAM,ANGPT1,AQP1,BCL11B,BGN,CCDC88A,CCL19,CCR1,CD1D,CDH1,CFH,CFTR,CHST1,CKLF,CLEC7A,CSF1,CTSS,CX3CL1,CXADR,CXCL13,DOCK1,EGR2,EPAS1,F2,F2R,FCER1G,FN1,FOS,FOXO1,GNAO1,HIF1A,IL17RA,IL1B,IL1RL1,IL6R,INHBA,INPP5D,KCNK2,KIT,LCN2,LCP1,MAP4K1,miR-125b-5p (and other miRNAs w/seed CCCUGAG),MMP14,MYD88,NFE2L2,NOS3,NT5E,P2RY2,PAK1,PDGFRB,PDPN,PLA2G5,PLAT,PLAU,PLCB3,PON2,PTAFR,PTGER3,RAB27A,RAP1GAP,RH…	78
Cancer	squamous-cell carcinoma	1.81E-10	ALCAM,ANO1,AQP1,ATP2A2,BGN,BTG2,CADM1,CDH1,CDH13,CILP,COTL1,CXCL13,DHTKD1,DSG2,EGFL6,FAM19A5,FERMT1,FGF7,FN1,FOS,HMCN1,INHBA,ITGA10,KLF5,LCN2,LPAR1,LZTS1,MAP4,MATN2,MBNL1,MFAP5,miR-125b-5p (and other miRNAs w/seed CCCUGAG),miR-132-3p (and other miRNAs w/seed AACAGUC),miR-135a-5p (and other miRNAs w/seed AUGGCUU),miR-203-3p (and other miRNAs w/seed UGAAAUG),miR-21-5p (and other miRNAs w/seed AGCUU…	63
Cardiovascular System Development and Function, Organismal Development	development of blood vessel	2.32E-10	ACVRL1,ADIPOQ,ADM2,AGTR1,ALCAM,ANGPT1,ANGPTL4,AQP1,ARHGAP24,ATF3,BTG1,CAV2,CDH13,CHD7,CITED2,COL13A1,CSF1,CTSS,CX3CL1,CXADR,ECE1,EGFL6,EHD3,EHD4,EPAS1,F2,F2R,FGF7,FGFRL1,FN1,FOXO1,GAB1,GJA5,HIF1A,HSPB8,IGF1R,IL1B,IL6R,INHBA,JAG1,KIFAP3,KIT,KLF5,LCN2,MAP2K6,miR-125b-5p (and other miRNAs w/seed CCCUGAG),miR-27a-3p (and other miRNAs w/seed UCACAGU),MMP14,NOS3,PAK1,PAK4,PDGFRB,PDPN,PGK1,PIK3C2A,PLAT,…	75
Cancer	growth of tumor	2.56E-10	ADIPOQ,ALCAM,ANGPTL4,ANK2,ATF3,BTG2,CCR1,CDH1,CDKN2B,CREM,CSF1,CTNND2,CTSS,DACT2,EIF2AK3,EPAS1,F2,F2R,FCER1G,FHL1,FN1,FOS,FOXO1,GCH1,GFRA1,HIF1A,HMMR,IGF1R,IL1B,IL1RL1,IL6R,INHBA,JAG1,KIT,LCN2,LZTS1,miR-125b-5p (and other miRNAs w/seed CCCUGAG),miR-21-5p (and other miRNAs w/seed AGCUUAU),MME,MMP14,MYD88,NGFR,NT5E,PAK1,PCSK6,PDE4A,PLAT,PLAU,PTCH1,PTPN13,RAB27A,RALB,RHOB,RUNX1,SFRP2,SNAI1,SOD2,STAT…	69
Inflammatory Response	inflammation of body cavity	2.69E-10	ABHD6,ACO2,ADIPOQ,ADIPOR2,AGTR1,AKAP12,AMPD3,ANGPT1,ATF3,BCL6,CCR1,CD1D,CDH13,CFTR,CHRNA10,CLEC7A,CSF1,CTSS,F2,FCGR1A,FERMT1,GABBR2,HIF1A,IGF1R,IL17RA,IL1B,IL1RL1,IL6R,INPP5D,KIT,miR-125b-5p (and other miRNAs w/seed CCCUGAG),miR-135a-5p (and other miRNAs w/seed AUGGCUU),miR-138-5p (miRNAs w/seed GCUGGUG),miR-203-3p (and other miRNAs w/seed UGAAAUG),miR-21-5p (and other miRNAs w/seed AGCUUAU),miR-…	54
Molecular Transport	quantity of metal	2.81E-10	AGTR1,AQP1,ATP2A2,ATP2B1,ATP2B3,CABP1,CACNA1D,CACNA1G,CCL19,CCR1,CSF1,CX3CL1,CXCL13,ECE1,F2,F2R,FCER1G,FGF7,FN1,FOS,GNAO1,IBSP,IL1B,INPP5D,ITPR2,KCNN4,LCN2,NCS1,NEDD4L,NOS3,NTF3,P2RY1,P2RY2,PLA2G5,PLAU,PLCB3,PPID,RYR3,SLC11A2,SLC30A7,SLC4A4,SLC9A3R1,STIM2,TEC,TFRC,TMOD1,TNFSF11,TRIB1,VAV3,VCAM1,VEGFA,WNT5A	52
Cancer	head and neck squamous cell cancer	2.99E-10	ANO1,BGN,CDH13,CILP,CXCL13,DSG2,EGFL6,FAM19A5,FGF7,FN1,HMCN1,INHBA,ITGA10,LPAR1,MATN2,MFAP5,miR-125b-5p (and other miRNAs w/seed CCCUGAG),miR-203-3p (and other miRNAs w/seed UGAAAUG),miR-21-5p (and other miRNAs w/seed AGCUUAU),miR-218-5p (and other miRNAs w/seed UGUGCUU),miR-30c-5p (and other miRNAs w/seed GUAAACA),miR-489-3p (miRNAs w/seed UGACAUC),MMP14,MTSS1,PDPN,PITX1,RAB38,RAP1GAP,SOD3,SPRY1…	33
Inflammatory Response	inflammation of organ	3.05E-10	ABHD6,ACO2,ADIPOQ,ADIPOR2,AGTR1,AKAP12,ALCAM,AMPD3,ANGPT1,ATF3,BCL11B,BCL6,BGN,BHLHE40,CCR1,CD1D,CDH1,CDH13,CFH,CFTR,CHRNA10,CLEC7A,COL13A1,CSF1,CTSS,CX3CL1,CXCL13,DSG1,EGR2,EIF2AK3,EPAS1,F2,F2R,FCER1G,FCGR1A,FERMT1,GABBR2,GSR,HDAC5,HIF1A,HN1,HSD11B1,IDI1,IGF1R,IL17RA,IL1B,IL1RL1,IL6R,INPP5D,JAG1,KCNK2,KIT,KLF4,LCN2,MAP4K1,miR-125b-5p (and other miRNAs w/seed CCCUGAG),miR-135a-5p (and other miRNA…	93
Cardiovascular System Development and Function	morphology of cardiovascular system	3.52E-10	ACVRL1,ADIPOQ,AGTR1,AKAP12,ANGPT1,ATP2A2,BCL6,BMP1,CACNB3,CD2AP,CFH,CITED2,CXADR,DOCK1,ECE1,EHD3,EHD4,ELOVL4,EPAS1,F2,F2R,FGF16,FGFRL1,FMOD,FN1,FOXO1,GAB1,GBE1,GJA5,HIF1A,HSPB8,IL1B,JAG1,KCNN4,KIFAP3,KLF5,MAP2K6,MFAP5,MMP14,NFE2L2,NGFR,NOS3,NTF3,PAK1,PAK4,PDGFRB,PDPN,PLAU,PRRX1,RASA1,RHOG,SFRP2,SLC11A2,SLC6A6,SNAP25,SOD2,TFRC,TLL1,TMOD1,TNFRSF1A,TSPAN33,VAV3,VCAM1,VEGFA,VWF	65
Cardiovascular Disease	occlusion of artery	5.90E-10	ADIPOQ,AGTR1,ATP2A2,BTG2,CACNA1D,CACNB2,CACNB3,CCR1,CD1D,CDH13,CFH,CORO2A,CTSS,CX3CL1,EGR2,F2,F2R,FADS1,FCGR1A,FN1,FOS,FOXO1,GBE1,GLRX,IL1B,IL1RL1,KLF4,LCN2,LCP1,LOC102724428/SIK1,LPAR1,MAFB,MATN2,MMP14,MPPED2,MYD88,NFE2L2,NOS3,P2RY1,PDE4A,PDE7A,PIK3IP1,PLA2G5,PLAT,PLAU,PLEKHB1,PON3,PPID,PRR16,PTGER3,QPRT,RCN2,RUNX1,SLC19A2,STAT3,TNFRSF1A,TNFSF13,VCAM1,VEGFA,VWF	60
Inflammatory Response	inflammation of body region	7.25E-10	ABHD6,ACO2,ADIPOQ,ADIPOR2,AGTR1,AKAP12,ALCAM,AMPD3,ANGPT1,ATF3,BCL6,BHLHE40,CCR1,CD1D,CDH13,CFH,CFTR,CHRNA10,CLEC7A,CSF1,CTSS,EGR2,EIF2AK3,EPAS1,F2,F2R,FCER1G,FCGR1A,FERMT1,GABBR2,HIF1A,HSD11B1,IGF1R,IL17RA,IL1B,IL1RL1,IL6R,INPP5D,JAG1,KCNK2,KIT,KLF4,LCN2,MAP4K1,miR-125b-5p (and other miRNAs w/seed CCCUGAG),miR-135a-5p (and other miRNAs w/seed AUGGCUU),miR-138-5p (miRNAs w/seed GCUGGUG),miR-203-3…	78
Cell Death and Survival	apoptosis	7.26E-10	ADIPOQ,AGTR1,AKAP12,AKAP8,ALCAM,ALDH1A1,ANGPT1,ANGPTL4,AQP1,ATF3,BCL11B,BCL6,BGN,BHLHE40,BMP1,BTG1,BTG2,CACFD1,CADM1,CCDC80,CCDC88A,CCL19,CD1D,CD2AP,CD7,CDH1,CFH,CFTR,CITED2,CREB3L2,CREM,CSF1,CTSS,CUL5,CX3CL1,CXADR,CYB5A,DCTN1,DHCR24,DPF1,DSG1,DSG2,ECE1,EGR2,EHD3,EHD4,EIF2AK3,ELMO1,ELOVL4,EPAS1,EPHA7,EVA1C,F2,F2R,FCER1G,FCGR1A,FGFRL1,FKBP5,FMOD,FN1,FOS,FOXO1,GAB1,GFRA1,GLRX,GMNN,GNAO1,GSR,HDAC5,H…	174
Cellular Function and Maintenance	cellular homeostasis	8.84E-10	ADIPOQ,ADIPOR2,AGTR1,ANGPT1,AQP1,ATP2A2,ATP2B3,BAIAP2,BCL11B,BCL6,BHLHE40,CACNA1D,CACNA1G,CACNB3,CADM1,CADPS2,CCL19,CCR1,CD1D,CD7,CFTR,CHD7,CHRNA10,CLDN1,CLEC7A,CX3CL1,CXCL13,CYB5A,DLGAP1,EFHD2,EGR2,EIF2AK3,F2,F2R,FCER1G,FCGR1A,FGF7,FN1,FOS,FOXO1,GAB1,GABBR2,GBE1,HIF1A,HSD11B1,HSPB8,ICA1,IGF1R,IL17RA,IL1B,IL1RL1,INHBA,INPP5D,JAG1,KCNK2,KCNN4,KIT,KLF4,LAMP1,LCN2,LPAR1,MAFB,miR-146a-5p (and other m…	108
Tissue Morphology	quantity of cells	8.95E-10	ADIPOQ,AGTR1,ALCAM,AQP1,ATF3,BCL11B,BCL6,BGN,BHLHE40,CACNA1D,CACNA1G,CADM1,CADPS2,CAV2,CCL19,CCR1,CD1D,CD7,CDH13,CDH17,CDKN2B,CFH,CFTR,CHST1,CITED2,CLEC7A,CREB3L2,CREM,CSF1,CTSS,CX3CL1,CXCL13,EGR2,EHD4,EIF2AK3,ELMO1,EPAS1,F2,F2R,FCER1G,FCGR1A,FGF7,FGFRL1,FN1,FOS,FOXO1,GAD1,GDA,GFRA1,GNAO1,HIF1A,HSD11B1,HSPB8,IGF1R,IL17RA,IL1B,IL1RL1,IL6R,INHBA,INPP5D,JAG1,KIFAP3,KIT,KLF4,KRT19,LCN2,LHX6,LMNB1,LMN…	124
Cellular Movement, Hematological System Development and Function, Immune Cell Trafficking	cell movement of leukocytes	9.63E-10	ADIPOQ,ALCAM,ANGPT1,BCL11B,BGN,CCDC88A,CCL19,CCR1,CD1D,CDH1,CFH,CFTR,CHST1,CKLF,CSF1,CTSS,CX3CL1,CXADR,CXCL13,EGR2,EPAS1,F2,F2R,FCER1G,FN1,FOS,FOXO1,GNAO1,HIF1A,IL17RA,IL1B,IL1RL1,IL6R,INHBA,INPP5D,KCNK2,KIT,LCN2,LCP1,MAP4K1,miR-125b-5p (and other miRNAs w/seed CCCUGAG),MMP14,MYD88,NFE2L2,NOS3,NT5E,PDPN,PLA2G5,PLAT,PLAU,PLCB3,PON2,PTGER3,RAB27A,RAP1GAP,RHOB,RUNX1,S1PR5,SOD3,STAT3,TIAM1,TNFRSF1A,T…	69
Cell Death and Survival	apoptosis of tumor cell lines	1.04E-09	ADIPOQ,AKAP12,ALCAM,ATF3,BCL6,BHLHE40,BTG2,CCDC80,CD7,CDH1,CFH,CREM,CYB5A,DHCR24,DSG1,DSG2,EGR2,EIF2AK3,EPAS1,EVA1C,FCGR1A,FKBP5,FN1,FOS,FOXO1,GAB1,GLRX,HDAC5,HIF1A,HMMR,HSPB8,IGF1R,IL1B,IL1RL1,IL6R,INHBA,INPP5D,IP6K2,ITPR2,JAG1,KIT,KLF4,KLF5,LCN2,LMNB1,MAP2K6,MAP4K1,miR-138-5p (miRNAs w/seed GCUGGUG),miR-146a-5p (and other miRNAs w/seed GAGAACU),miR-203-3p (and other miRNAs w/seed UGAAAUG),miR-2…	94
Cell-To-Cell Signaling and Interaction	binding of cells	1.22E-09	ADIPOQ,ADIPOR2,ALCAM,ANGPT1,BGN,CCL19,CCR1,CD248,CD68,CDC42EP1,CFTR,CHST1,CKAP4,CLEC7A,CSF1,CX3CL1,CXADR,CXCL13,ESM1,F2,F2R,FCGR1A,FN1,GFRA1,GNAO1,IGF1R,IL1B,INHBA,KIT,MAP4,NCL,NFE2L2,NT5E,PDGFRB,PLA2G5,PLAU,PTPN1,RAP1GAP,RASA1,RELN,RHOB,SLC7A5,SNAI1,STMN1,TFRC,TNFSF11,VCAM1,VEGFA,VWF	49
Hematological System Development and Function, Inflammatory Response, Tissue Morphology	quantity of phagocytes	1.52E-09	ADIPOQ,ATF3,CCL19,CCR1,CD1D,CDH13,CDKN2B,CFH,CLEC7A,CSF1,CTSS,CX3CL1,CXCL13,ELMO1,FCER1G,FCGR1A,FGF7,HSD11B1,IL17RA,IL1B,IL1RL1,INPP5D,KIT,LCN2,MFAP5,MYD88,NEDD4L,NFE2L2,NGFR,PCSK1,PLAT,PLAU,RUNX1,S1PR5,ST3GAL6,STAT3,TIA1,TNFRSF1A,TNFSF11,TNFSF13,TRIB1,TSPAN33,VCAM1,VEGFA	44
Cancer	papillary adenocarcinoma	1.73E-09	ANXA8/ANXA8L1,CBX7,CDH1,CFH,DHTKD1,F2R,FN1,GABBR2,HSD11B1,KIT,LCN2,MFAP5,miR-145-3p (miRNAs w/seed GAUUCCU),miR-21-5p (and other miRNAs w/seed AGCUUAU),miR-218-5p (and other miRNAs w/seed UGUGCUU),miR-223-3p (miRNAs w/seed GUCAGUU),miR-30c-5p (and other miRNAs w/seed GUAAACA),miR-31-5p (and other miRNAs w/seed GGCAAGA),PAPSS2,PDGFRB,PTCH1,RAP1GAP,SMC4,TNFSF11,VAV3,WNT5A	26
Cancer, Neurological Disease	central nervous system cancer	1.99E-09	AGTR1,AKAP12,ALCAM,ATP2A2,BCCIP,BTG2,CDKN2B,CHD7,DOCK1,ELMO1,FN1,FOXO1,GNAO1,GPRASP1,GSR,IGF1R,KIAA1598,LPAR1,LURAP1L,miR-153-3p (and other miRNAs w/seed UGCAUAG),miR-21-5p (and other miRNAs w/seed AGCUUAU),miR-218-5p (and other miRNAs w/seed UGUGCUU),miR-30c-5p (and other miRNAs w/seed GUAAACA),MMP14,MYD88,PCSK6,PDPN,PINK1,PLAU,PTCH1,RELN,RYR3,SLC9A3R1,SLCO3A1,SYNJ1,TNFRSF1A,VAV3,VCAM1,VEGFA	39
Cancer, Neurological Disease	brain cancer	2.04E-09	AGTR1,AKAP12,ALCAM,ATP2A2,BCCIP,BTG2,CDKN2B,CHD7,DOCK1,ELMO1,FN1,FOXO1,GNAO1,GPRASP1,GSR,IGF1R,KIAA1598,LPAR1,LURAP1L,miR-153-3p (and other miRNAs w/seed UGCAUAG),miR-21-5p (and other miRNAs w/seed AGCUUAU),miR-218-5p (and other miRNAs w/seed UGUGCUU),miR-30c-5p (and other miRNAs w/seed GUAAACA),MMP14,PCSK6,PDPN,PINK1,PLAU,PTCH1,RELN,RYR3,SLC9A3R1,SLCO3A1,SYNJ1,TNFRSF1A,VAV3,VCAM1,VEGFA	38
Inflammatory Response	inflammatory response	2.47E-09	ABCD2,ADIPOQ,AGTR1,ANGPT1,ANGPTL4,ATF3,BCL6,CCDC88A,CCL19,CCR1,CFH,CFTR,CKLF,CLEC7A,CSF1,CTSS,CX3CL1,CXADR,CXCL13,EPAS1,F2,F2R,FCER1G,FCGR1A,FN1,FOS,GNAO1,HDAC5,IL17RA,IL1B,IL1RL1,IL6R,INHBA,INPP5D,KIT,KLF4,LCN2,LCP1,MMP14,MYD88,NCL,NFE2L2,NFIL3,NOS3,NT5E,PLAT,PLAU,PON2,PTAFR,PTGER3,RAB27A,RALB,RAP1GAP,SBNO2,SEMA7A,SGMS1,SOD3,STAT3,TIAM1,TNFRSF1A,TNFSF11,TNFSF13,VAV3,VCAM1,VEGFA,WNT5A	66
Molecular Transport	quantity of metal ion	2.79E-09	AGTR1,AQP1,ATP2A2,ATP2B1,ATP2B3,CABP1,CACNA1D,CACNA1G,CCL19,CCR1,CSF1,CX3CL1,CXCL13,ECE1,F2,F2R,FCER1G,FGF7,FN1,FOS,GNAO1,IBSP,IL1B,INPP5D,ITPR2,NCS1,NEDD4L,NOS3,NTF3,P2RY1,P2RY2,PLA2G5,PLAU,PLCB3,PPID,RYR3,SLC4A4,SLC9A3R1,STIM2,TEC,TMOD1,TNFSF11,VAV3,VCAM1,VEGFA,WNT5A	46
Cell-To-Cell Signaling and Interaction, Hematological System Development and Function	activation of blood cells	2.80E-09	ADIPOQ,ANGPT1,ATF3,BCL11B,BHLHE40,CADM1,CD1D,CD7,CFH,CLEC7A,CSF1,CTSS,CX3CL1,DDOST,DOK3,EGR2,F2,F2R,FCER1G,FCGR1A,FN1,FOS,FOXO1,GMNN,HDAC5,HIF1A,HSD11B1,HSPB8,ICA1,IL1B,IL1RL1,IL6R,INHBA,INPP5D,KCNN4,KIT,KLF4,LCN2,miR-223-3p (miRNAs w/seed GUCAGUU),MYD88,NFE2L2,NFIL3,NOS3,NT5E,P2RY1,PDPN,PLA2G5,PLAT,PLEK,PTGER3,RAB27A,RAB34,RHOB,RUNX1,SATB1,SBNO2,STAT3,TNFRSF1A,TNFSF11,TNFSF13,VAV3,VCAM1,VEGFA,VI…	66
Cancer	malignant neoplasm of aerodigestive tract	2.83E-09	ANGPT1,ATP10D,BGN,BRSK1,CCL19,CDH13,CELSR2,CILP,CXCL13,DSG2,EGFL6,ELMO1,EPHA7,FAM19A5,FGF7,FN1,HMCN1,IL1B,INHBA,ITGA10,KLF5,LAMC2,LPAR1,LZTS1,MATN2,MFAP5,miR-125b-5p (and other miRNAs w/seed CCCUGAG),miR-203-3p (and other miRNAs w/seed UGAAAUG),miR-21-5p (and other miRNAs w/seed AGCUUAU),miR-218-5p (and other miRNAs w/seed UGUGCUU),miR-27a-3p (and other miRNAs w/seed UCACAGU),miR-30c-5p (and othe…	49
Tissue Development	aggregation of cells	3.00E-09	ADIPOQ,CADM1,CDH1,CDH13,CDH17,EFNA4,F2,F2R,FCER1G,FN1,GJA5,HIF1A,IGF1R,INPP5D,KIT,LAMP1,MMP14,NOS3,P2RY1,PDGFRB,PDPN,PLAT,PLCB3,PLEK,PTPN1,RAB27A,RELN,RHOG,STAT3,TEC,TNFRSF1A,TNFSF11,VAV3,VCAM1,VWF,WNT5A	36
Digestive System Development and Function	development of digestive system	3.34E-09	ATF3,BCL11B,CADM1,CHD7,CITED2,COL11A2,CSF1,ECE1,EIF2AK3,ENAM,FN1,FOS,GAD1,IGF1R,IL6R,INHBA,JAG1,KIT,LHX6,MMP14,MYD88,NGFR,PCSK6,PITX1,PLAU,PRRX1,PTCH1,RUNX1,SATB2,SFRP2,SNAI1,SOD2,SOSTDC1,TNFRSF1A,VANGL2,VEGFA,VWF,WNT5A	38
Cell Signaling, Molecular Transport, Vitamin and Mineral Metabolism	quantity of Ca2+	4.41E-09	AGTR1,ATP2A2,ATP2B1,ATP2B3,CABP1,CACNA1D,CACNA1G,CCL19,CCR1,CSF1,CX3CL1,CXCL13,ECE1,F2,F2R,FCER1G,FGF7,FN1,FOS,GNAO1,IBSP,IL1B,INPP5D,ITPR2,NCS1,NOS3,NTF3,P2RY1,P2RY2,PLA2G5,PLAU,PLCB3,PPID,RYR3,SLC9A3R1,STIM2,TEC,TMOD1,TNFSF11,VAV3,VCAM1,VEGFA,WNT5A	43
Cardiovascular System Development and Function, Organismal Development	vasculogenesis	4.42E-09	ACVRL1,ADIPOQ,AGTR1,ALCAM,ANGPT1,ANGPTL4,ARHGAP24,ATF3,CAV2,CDH13,CHD7,CITED2,COL13A1,CSF1,CX3CL1,CXADR,ECE1,EGFL6,EHD3,EHD4,EPAS1,F2,F2R,FGFRL1,FN1,FOXO1,GAB1,HIF1A,HSPB8,IGF1R,IL1B,IL6R,INHBA,JAG1,KIFAP3,KIT,KLF5,LCN2,MAP2K6,miR-125b-5p (and other miRNAs w/seed CCCUGAG),miR-27a-3p (and other miRNAs w/seed UCACAGU),MMP14,NOS3,PAK1,PAK4,PDGFRB,PDPN,PIK3C2A,PLAT,PLAU,PRRX1,PTAFR,PTGER3,PTPN1,PTPRB…	67
Organismal Injury and Abnormalities, Respiratory Disease	edema of lung	4.51E-09	ADIPOQ,ATP2A2,F2R,HIF1A,IL17RA,INPP5D,NOS3,NT5E,NTF3,PLAU,PTAFR,SOD3,VEGFA	13
Cellular Development, Tissue Development	differentiation of connective tissue cells	4.83E-09	ACVRL1,ADIPOQ,ATF3,ATP2A2,BCAP29,BGN,COL11A2,CREB3L2,CSF1,DDX21,EGR2,EIF2AK3,FAM20C,FCER1G,FN1,FOS,FOXO1,GAS7,HDAC5,HIF1A,HSD11B1,IBSP,IL1B,IL1RL1,IL6R,INHBA,INPP5D,JAG1,KLF4,LAMB3,LHX6,LPAR1,MAP2K6,MMP14,MYD88,NGFR,NOS3,PDGFRB,PLAU,PTCH1,SBNO2,SEMA7A,SFRP2,SNAI1,SOCS7,SOD2,STAT3,STMN1,TFRC,THRB,TNFSF11,TWIST2,VEGFA,WNT5A	54
Inflammatory Response, Respiratory Disease	inflammation of respiratory system component	4.86E-09	ABHD6,ACO2,ADIPOQ,AGTR1,AMPD3,ANGPT1,ATF3,BCL6,CCR1,CD1D,CDH13,CFTR,CLEC7A,CTSS,F2,HIF1A,IL17RA,IL1B,IL1RL1,IL6R,KIT,miR-125b-5p (and other miRNAs w/seed CCCUGAG),miR-138-5p (miRNAs w/seed GCUGGUG),miR-203-3p (and other miRNAs w/seed UGAAAUG),miR-21-5p (and other miRNAs w/seed AGCUUAU),miR-223-3p (miRNAs w/seed GUCAGUU),miR-30c-5p (and other miRNAs w/seed GUAAACA),MYD88,NEDD4L,NFE2L2,NT5E,P2RY2,P…	40
Inflammatory Response, Respiratory Disease	inflammation of lung	6.17E-09	ABHD6,ACO2,ADIPOQ,AGTR1,AMPD3,ANGPT1,ATF3,BCL6,CCR1,CD1D,CDH13,CFTR,CLEC7A,CTSS,F2,HIF1A,IL17RA,IL1B,IL1RL1,KIT,miR-125b-5p (and other miRNAs w/seed CCCUGAG),miR-138-5p (miRNAs w/seed GCUGGUG),miR-203-3p (and other miRNAs w/seed UGAAAUG),miR-21-5p (and other miRNAs w/seed AGCUUAU),miR-223-3p (miRNAs w/seed GUCAGUU),miR-30c-5p (and other miRNAs w/seed GUAAACA),MYD88,NEDD4L,NFE2L2,NT5E,P2RY2,PDGFRB…	38
Organismal Injury and Abnormalities, Reproductive System Disease	endometriosis	6.50E-09	ADIPOQ,ANGPT1,BCL6,CAV2,CCL19,CCR1,CITED2,CX3CL1,CXADR,CXCL13,EFNA4,FGF7,FN1,FOS,FOXO1,HIF1A,INHBA,KIT,miR-125b-5p (and other miRNAs w/seed CCCUGAG),miR-223-3p (miRNAs w/seed GUCAGUU),miR-376a-3p (and other miRNAs w/seed UCAUAGA),miR-493-5p (miRNAs w/seed UGUACAU),miR-9-5p (and other miRNAs w/seed CUUUGGU),MMP14,MPPED2,NFIL3,NOS3,OLFM1,PDGFRB,PTAFR,PTGER3,PTP4A1,PTPRR,RALB,RARRES1,SLC1A1,SLC6A6,S…	42
Cellular Development, Nervous System Development and Function, Tissue Development	development of neurons	7.90E-09	BAIAP2,BCL11B,BRSK1,BTG2,CACNB2,CADM1,CADPS2,CCL19,CDH1,CELSR2,CTNNA2,CTNND2,DOCK1,ECE1,EGR2,ELMO1,EPHA7,F2R,FOS,GAS7,GDA,GFRA1,IGF1R,IL1B,KIAA1598,KIF23,LCN2,LHX6,LZTS1,MAFB,MATN2,MYD88,NGFR,NTF3,PAK1,PAK4,PDGFRB,PLAT,PLAU,RALB,RAPH1,RELN,RHOB,RHOG,RUNX1,SCN4B,SEMA7A,SLC11A2,SLITRK6,SNAP91,SOD2,SPARCL1,STMN1,SULF2,TIAM1,UCHL1,UNC5C,VEGFA,WNT5A	59
Cancer	papillary carcinoma	8.01E-09	ANXA8/ANXA8L1,CBX7,CDH1,CFH,DHTKD1,F2R,FN1,FOXO1,GABBR2,HSD11B1,KIT,LCN2,MFAP5,miR-145-3p (miRNAs w/seed GAUUCCU),miR-21-5p (and other miRNAs w/seed AGCUUAU),miR-218-5p (and other miRNAs w/seed UGUGCUU),miR-223-3p (miRNAs w/seed GUCAGUU),miR-30c-5p (and other miRNAs w/seed GUAAACA),miR-31-5p (and other miRNAs w/seed GGCAAGA),PAPSS2,PDGFRB,PTCH1,RAP1GAP,SMC4,TNFSF11,VAV3,WNT5A	27
Organismal Development	morphology of body cavity	8.17E-09	ACVRL1,ADIPOQ,AGTR1,AKAP12,ATF3,ATP2A2,BCL11B,BCL6,CACNA1D,CACNB3,CADPS2,CAV2,CCR1,CD1D,CD2AP,CDH17,CDKN2B,CFTR,CHST10,CITED2,CLEC7A,CREB3L2,CSF1,CXADR,DOCK1,ECE1,EHD4,EIF2AK3,EPAS1,F2,F2R,FCER1G,FERMT1,FETUB,FGF16,FGF7,FGFRL1,FMOD,FN1,FOS,FZD1,GBE1,GJA5,HIF1A,HSD11B1,HSPB8,IL1B,INPP5D,JAG1,KCNN4,KIFAP3,LMNB1,LMNB2,MAN1A2,MAP2K6,MMP14,MYD88,NEDD4L,NFE2L2,NGFR,NOS3,NTF3,PAK4,PCSK1,PDPN,PLAU,PRRX1,…	88
Organismal Development	abnormal morphology of abdomen	8.44E-09	ABCD2,ACVRL1,ADIPOQ,AGTR1,ANGPTL4,ATF3,BCL6,BHLHE40,BMP1,CACNA1D,CADPS2,CCR1,CD1D,CD2AP,CDH17,CDKN2B,CFH,CFTR,CHST10,CITED2,CLEC7A,CREB3L2,CRIM1,CSF1,EHD3,EHD4,EIF2AK3,FAM20C,FCER1G,FERMT1,FETUB,FGF7,FGFRL1,FOS,FZD1,GFRA1,HSD11B1,INPP5D,JAG1,KCNN4,KLF4,KLF5,LAMC2,MAFB,MMP14,MTSS1,MYD88,NFE2L2,NGFR,NOS3,PCSK1,PITX1,PLAU,PRRX1,PTPN1,SATB1,SFRP2,SGMS1,SLC12A5,SLC23A2,SLC4A4,SLC9A3R1,SOCS7,SOD2,SPRY1…	73
Cell-To-Cell Signaling and Interaction	activation of cells	9.08E-09	ADIPOQ,ANGPT1,ATF3,BCL11B,BHLHE40,CADM1,CD1D,CD7,CDH1,CFH,CLEC7A,CSF1,CTSS,CX3CL1,DDOST,DOK3,EGR2,F2,F2R,FCER1G,FCGR1A,FMOD,FN1,FOS,FOXO1,GJA5,GMNN,HDAC5,HIF1A,HSD11B1,HSPB8,ICA1,IL1B,IL1RL1,IL6R,INHBA,INPP5D,KCNN4,KIT,KLF4,LCN2,MAP4K1,MEPE,miR-21-5p (and other miRNAs w/seed AGCUUAU),miR-223-3p (miRNAs w/seed GUCAGUU),MMP14,MYD88,NFE2L2,NFIL3,NOS3,NT5E,NTF3,P2RY1,P2RY2,PDGFRB,PDPN,PIK3IP1,PLA2G5,…	79
Cancer	breast or colorectal cancer	9.36E-09	ABCD2,ABI3BP,ABLIM3,ACPP,ACSL3,ACVRL1,ADIPOQ,ADM2,AGL,AK4,AKAP12,ALCAM,ALDH1A1,ANGPTL4,AOC1,ARHGEF2,ATF3,ATP10D,ATP2A2,ATP6V1E1,BCAP29,BCL11B,BCL6,BHLHE40,BRSK1,BTG2,CABP1,CACNA1D,CACNA1G,CACNB2,CADM1,CASC1,CCDC3,CCDC88A,CCL19,CD248,CDC42EP1,CDH1,CDH13,CDH17,CDK14,CELSR2,CHD7,CHSY1,CKLF,CLDN1,CLEC7A,CNNM2,CRYL1,CSPG5,CTNND2,CUL5,DACT2,DOCK1,DOK3,DPF3,DSG1,DSG2,DUOX1,EFNA4,EGFL6,EGR2,EHD4,EIF2AK3,…	255
Molecular Transport	transport of ion	9.38E-09	ANO1,AQP1,ATP1B3,ATP2A2,ATP2B1,ATP6V1C1,ATP6V1E1,BEST3,CACNA1D,CACNA1G,CACNB2,CACNB3,CCR1,CFTR,CHP1,CHRNA10,FHL1,GJA5,IL1B,IP6K2,ITPR2,KCNK2,KCNN4,KCNQ5,KCNS3,NEDD4L,NOS3,P2RY1,PTGER3,RYR3,SCN4B,SFXN1,SLC11A2,SLC12A5,SLC17A6,SLC22A5,SLC24A3,SLC26A1,SLC26A7,SLC30A7,SLC34A2,SLC36A1,SLC4A4,SLC6A8,SLC7A5,SLC8A3,SLC9A3R1,ZDHHC13	48
Tissue Development	development of connective tissue	9.73E-09	BCL11B,BCL6,BGN,BMP1,CHSY1,CITED2,COL11A2,CREB3L2,CSF1,EIF2AK3,FMOD,FOS,HAPLN1,HDAC5,HIF1A,IL6R,INPP5D,ITGA10,KIT,KLF5,MMP14,PITX1,PRRX1,PTCH1,RUNX1,SATB2,SFRP2,SLC11A2,SNAI1,TNFSF11,VCAM1,VEGFA,WNT5A	33
Cancer, Gastrointestinal Disease	gastrointestinal carcinoma	9.86E-09	ABCD2,ABI3BP,ABLIM3,ACPP,ACSL3,ACVRL1,ADM2,AGL,AK4,ALCAM,ANGPTL4,ATP10D,ATP6V1E1,BCAP29,BCL11B,BCL6,BGN,BRSK1,CABP1,CACNA1D,CACNA1G,CACNB2,CADM1,CASC1,CCDC3,CCDC88A,CDC42EP1,CDH1,CDH13,CDH17,CDK14,CELSR2,CHD7,CHSY1,CILP,CKLF,CLDN1,CLEC7A,CSPG5,CTNND2,CUL5,CXCL13,DACT2,DOCK1,DOK3,DPF3,DSG1,DSG2,DUOX1,EFNA4,EGFL6,EGR2,EHD4,EIF2AK3,ELMO1,EML4,ENAM,EPHA7,ESRP2,F2R,FAM19A5,FAT3,FERMT1,FETUB,FGF7,FKBP5…	206
Cancer, Neurological Disease	glioma cancer	1.03E-08	AKAP12,ALCAM,ATP2A2,CDKN2B,DOCK1,ELMO1,FN1,FOXO1,GNAO1,GPRASP1,GSR,IGF1R,KIAA1598,LPAR1,miR-153-3p (and other miRNAs w/seed UGCAUAG),miR-21-5p (and other miRNAs w/seed AGCUUAU),MMP14,PCSK6,PDPN,PINK1,PLAU,RELN,SLC9A3R1,SLCO3A1,SYNJ1,TNFRSF1A,VAV3,VCAM1,VEGFA	29
Organ Morphology, Skeletal and Muscular System Development and Function	morphology of muscle	1.18E-08	ACVRL1,ADIPOQ,ANO1,ATP2A2,BGN,CACNB3,CAV2,COL13A1,CXADR,DOCK1,FGFRL1,FMOD,FN1,HIF1A,HSD11B1,HSPB8,IGF1R,IL1B,INPP5D,KIFAP3,LMNB1,LMNB2,LMO7,MBNL1,MMP14,NGFR,NTF3,PAK4,PDPN,SLC6A6,SNAP25,SOD2,TLN2,TMOD1,VAV3,VCAM1,VEGFA	37
Molecular Transport	secretion of molecule	1.20E-08	ACSL3,ADIPOQ,AGTR1,ANGPT1,ANO1,AQP1,ARL4D,ATF3,BCL11B,BHLHE40,BRSK1,CADM1,CADPS2,CFTR,CITED2,CREB3L2,CX3CL1,F2,F2R,FCER1G,FGF7,FN1,FOXO1,GAB1,GFRA1,HSD11B1,IL1B,INHBA,KCNN4,LEPRE1,MAP2K6,MYD88,NCS1,NFIL3,NGFR,NOS3,P2RY1,P2RY2,PINK1,PLA2G5,PTGER3,RAB27A,RUNX1,SEC23A,SLC26A7,SLC4A4,SNAP25,SNAP91,SOD2,STAT3	50
Cellular Movement	cell movement of breast cancer cell lines	1.26E-08	CCDC88A,CDH1,FGF7,FN1,FOS,GAB1,HIF1A,HMMR,IGF1R,KRT19,LMO7,LPAR1,miR-21-5p (and other miRNAs w/seed AGCUUAU),MMP14,PAK1,PCSK6,PLAU,RAB21,RAB27A,RAP1GAP,RNF144A,SNAI1,STAT3,TIAM1,TNFAIP8,TNK2,TWIST2,VAV3,VEGFA,WNT5A,ZFYVE21	31
Cell Morphology	cell spreading	1.40E-08	AKAP12,ANGPT1,ARHGAP24,CADM1,DOCK1,ELMO1,FERMT1,FN1,INPP5D,LPAR1,MAP4,MAP4K1,MYD88,P2RY1,PAK1,PAK4,PDPN,PLAU,RAP1GAP,RHOB,RHOG,SLC12A5,STAT3,SYNM,TIAM1,TNFSF11,TNK2,UCHL1,VAV3,VCAM1,VEGFA,VWF	32
Cancer, Neurological Disease	glioblastoma cancer	1.43E-08	AKAP12,ALCAM,ATP2A2,DOCK1,ELMO1,FN1,FOXO1,GNAO1,GPRASP1,GSR,IGF1R,KIAA1598,LPAR1,miR-153-3p (and other miRNAs w/seed UGCAUAG),miR-21-5p (and other miRNAs w/seed AGCUUAU),MMP14,PCSK6,PDPN,PINK1,PLAU,RELN,SLC9A3R1,SLCO3A1,SYNJ1,TNFRSF1A,VAV3,VCAM1,VEGFA	28
Cardiovascular Disease	peripheral vascular disease	1.45E-08	ACVRL1,ADIPOQ,AGTR1,BCL6,CD1D,CHRNA10,CKAP4,CX3CL1,F2,HIF1A,KCNK2,LCN2,MEPE,NGFR,NOS3,NPL,P2RY1,PLAT,QPRT,SLC16A6,SLC6A6,SNAP25,TNFRSF1A,VCAM1,VEGFA,VWF	26
Cancer, Gastrointestinal Disease	intestinal tumor	1.46E-08	ABCD2,ABI3BP,ABLIM3,ACPP,ACSL3,ACVRL1,ADIPOQ,ADM2,AGL,AK4,ALCAM,ANGPTL4,AOC1,ATF3,ATP10D,ATP2A2,ATP6V1E1,BCAP29,BCL11B,BCL6,BRSK1,CABP1,CACNA1D,CACNA1G,CACNB2,CADM1,CASC1,CCDC3,CCDC88A,CD248,CDC42EP1,CDH1,CDH13,CDH17,CDK14,CDKN2B,CELSR2,CHD7,CHSY1,CKLF,CLDN1,CLEC7A,CNNM2,CRYL1,CSPG5,CTNND2,CUL5,DACT2,DOCK1,DOK3,DPF3,DSG1,DSG2,DUOX1,EFNA4,EGR2,EHD4,EIF2AK3,EML4,ENAM,EPAS1,EPHA7,ESRP2,F2R,FAT3,FERM…	221
Cell Morphology, Cellular Assembly and Organization, Cellular Development, Cellular Function and Maintenance	formation of plasma membrane projections	1.47E-08	ARHGAP24,BAIAP2,BCL11B,BRSK1,BTG2,CCL19,CDH1,CELSR2,CSF1,CTNNA2,CTNND2,DOCK1,ELMO1,EPHA7,FOS,GAS7,GDA,GFRA1,IGF1R,IL1B,KIAA1598,KIF23,LCN2,LZTS1,MATN2,MYD88,NGFR,NTF3,PAK1,PAK4,PDGFRB,PDPN,PLAT,PLAU,RALB,RAPH1,RELN,RHOB,RHOG,SCN4B,SEMA7A,SLC11A2,SLITRK6,SNAP91,STMN1,SULF2,TIAM1,TNK2,UCHL1,WNT5A	50
Cell Morphology	abnormal morphology of cells	1.63E-08	ABCD2,ADIPOQ,ATF3,ATP1B2,ATP2A2,BCL11B,BGN,BHLHE40,BRSK1,CACNA1D,CADM1,CADPS2,CAV2,CD2AP,CD68,CDKN2B,CFH,CFTR,CHRNA10,CHSY1,CITED2,COL11A2,COL13A1,CSF1,CTNNA2,CXADR,ECE1,EGR2,EHD3,EHD4,EIF2AK3,ELMO1,ELOVL4,EPAS1,EPHA7,FAT3,FCER1G,FETUB,FGF7,FMOD,GAD1,GFRA1,GLDN,GLRX,GMNN,HSD11B1,IFT57,IGF1R,IL1B,INPP5D,ITPR2,KLF4,LAMP1,LHX6,LMNB1,LMO7,LPAR1,LRAT,MAFB,MBNL1,MMP14,MPP4,MYD88,NFE2L2,NGFR,NOS3,NTF3,P…	98
Cellular Movement	homing of cells	1.71E-08	AGTR1,AKAP12,ANGPT1,CCDC88A,CCL19,CCR1,CDH13,CKLF,CSF1,CX3CL1,CXADR,CXCL13,F2,F2R,FCER1G,FN1,FOXO1,GAB1,GFRA1,GLRX,GNAO1,IL1B,IL6R,INHBA,INPP5D,KCNN4,KIT,LCN2,LCP1,MMP14,MYD88,NOS3,NTF3,P2RY2,PAK1,PDGFRB,PLAU,PON2,PTAFR,PTPN1,RAP1GAP,RUNX1,STAT3,TIAM1,TNFRSF1A,TNFSF11,TRIB1,VCAM1,VEGFA,VIPR2,WNT5A	51
Cancer	hyperplasia	1.71E-08	ADIPOQ,AGTR1,AKAP12,ANGPT1,ATP2A2,BCL6,BHLHE40,BTG2,CCDC80,CD2AP,CDH1,CDH13,CDKN2B,CFH,CFTR,CHST10,CSF1,CXADR,DOK3,EHD4,FGF7,FOS,HSD11B1,IGF1R,IL17RA,IL1B,IL1RL1,IL6R,INPP5D,IP6K2,KIT,KLF4,LCN2,LPAR1,miR-21-5p (and other miRNAs w/seed AGCUUAU),miR-30c-5p (and other miRNAs w/seed GUAAACA),MMP14,MPI,NFE2L2,NOS3,PAK1,PLAU,PTCH1,PTPN1,RASA1,SNAP25,STAT3,THRB,TNFRSF1A,TNFSF11,VEGFA	51
Cellular Movement	homing	1.79E-08	AGTR1,AKAP12,ANGPT1,CCDC88A,CCL19,CCR1,CDH13,CKLF,CSF1,CX3CL1,CXADR,CXCL13,F2,F2R,FCER1G,FN1,FOXO1,GAB1,GFRA1,GLRX,GNAO1,IGF1R,IL1B,IL6R,INHBA,INPP5D,KCNN4,KIT,LCN2,LCP1,MMP14,MYD88,NOS3,NTF3,P2RY2,PAK1,PDGFRB,PLAU,PON2,PTAFR,PTPN1,RAP1GAP,RUNX1,STAT3,TIAM1,TNFRSF1A,TNFSF11,TRIB1,VCAM1,VEGFA,VIPR2,WNT5A	52
Cardiovascular System Development and Function, Organismal Development	vascularization of body region	1.80E-08	ADIPOQ,CDH13,EPAS1,F2R,HIF1A,IGF1R,IL1B,INHBA,KIT,KLF5,MMP14,NOS3,PLAT,PLAU,PTGER3,SFRP2,STAT3,TNFRSF1A,VCAM1,VEGFA	20
Cell Signaling	small GTPase mediated signal transduction	1.88E-08	AGTR1,ARFIP2,ARHGEF2,BAIAP2,BCL6,CDC42EP1,CDC42SE1,CDH13,CHP1,DHCR24,DOK3,ELMO1,KANK1,LPAR1,NGFR,PAK1,RELN,RHOB,RHOG,SPRY1,TIAM1,TNK2,VAV3	23
Cancer, Respiratory Disease	respiratory system tumor	1.96E-08	AKAP12,ALCAM,ANGPT1,ANGPTL4,AOC1,ARAP2,ATF3,BCCIP,CADM1,CBX7,CCDC3,CCL19,CDH1,CDH13,CSF1,CTNND2,CXCL13,DACT2,DHTKD1,DOK3,EPAS1,F2,FERMT1,FGF7,FHL1,FN1,HHIP,HIF1A,IGF1R,IL1B,IL1RL1,KIT,KLF5,KRT19,LAMB3,LCN2,LMO7,LOC102724428/SIK1,LZTS1,MAFB,MAP4,miR-125b-5p (and other miRNAs w/seed CCCUGAG),miR-138-5p (miRNAs w/seed GCUGGUG),miR-146a-5p (and other miRNAs w/seed GAGAACU),miR-203-3p (and other miRNA…	80
Cancer, Cellular Development, Cellular Growth and Proliferation, Tumor Morphology	proliferation of tumor cells	2.05E-08	ADIPOQ,ANK2,ATF3,BTG2,CDH1,CDKN2B,CREM,CSF1,CTNND2,CTSS,DACT2,EIF2AK3,F2,F2R,FHL1,FN1,FOS,GCH1,GFRA1,HIF1A,HMMR,IGF1R,IL1B,IL6R,INHBA,JAG1,KIT,LCN2,LZTS1,MMP14,PCSK6,PDE4A,PLAT,PLAU,PTCH1,PTPN13,RHOB,SFRP2,SNAI1,STAT3,STMN1,THRB,TNFSF13,UCHL1,VEGFA,WNT5A	46
Cancer	primary tumor	2.05E-08	CDKN2B,DOCK1,ELMO1,FOXO1,HN1,IGF1R,miR-125b-5p (and other miRNAs w/seed CCCUGAG),miR-132-3p (and other miRNAs w/seed AACAGUC),miR-135a-5p (and other miRNAs w/seed AUGGCUU),miR-146a-5p (and other miRNAs w/seed GAGAACU),miR-203-3p (and other miRNAs w/seed UGAAAUG),miR-21-5p (and other miRNAs w/seed AGCUUAU),miR-218-5p (and other miRNAs w/seed UGUGCUU),miR-27a-3p (and other miRNAs w/seed UCACAGU),mi…	20
Nervous System Development and Function	morphology of nervous system	2.18E-08	ABCD2,AGTR1,AKAP12,ATP1B2,BRSK1,CACNA1D,CACNB3,CADPS2,CELSR2,CFH,CHRNA10,CITED2,COL13A1,CTNNA2,ECE1,EGR2,ELOVL4,EPAS1,EPHA7,FAT3,FGF7,FGFRL1,GAD1,GFRA1,GLDN,HIF1A,HSD11B1,IFT57,IGF1R,IL1B,JAG1,KIF23,KIFAP3,LHX6,LMNB1,LMNB2,LPAR1,MYD88,NFE2L2,NGFR,NOS3,NTF3,PAK4,PCSK6,PINK1,PTPN13,RASA1,RELN,RHOB,SDC3,SEMA7A,SLC12A5,SLC17A6,SLC6A15,SLITRK6,SNAP25,SOCS7,SOD2,SOSTDC1,SPARCL1,STMN1,SULF2,THRB,TIAM1,T…	68
Organ Morphology, Skeletal and Muscular System Development and Function	abnormal morphology of muscle	2.21E-08	ACVRL1,ADIPOQ,ANO1,ATP2A2,BGN,CACNB3,CAV2,COL13A1,CXADR,DOCK1,FGFRL1,FMOD,FN1,HIF1A,HSD11B1,HSPB8,IGF1R,INPP5D,KIFAP3,LMNB1,LMNB2,LMO7,MBNL1,MMP14,NGFR,NTF3,PAK4,PDPN,SLC6A6,SNAP25,SOD2,TLN2,VAV3,VCAM1,VEGFA	35
Cardiovascular System Development and Function	abnormal morphology of cardiovascular system	2.21E-08	ACVRL1,ADIPOQ,AGTR1,AKAP12,ATP2A2,BCL6,BMP1,CACNB3,CD2AP,CFH,CITED2,CXADR,DOCK1,ECE1,EHD3,EHD4,ELOVL4,EPAS1,F2,F2R,FGF16,FGFRL1,FMOD,FN1,FOXO1,GAB1,GBE1,GJA5,HIF1A,HSPB8,JAG1,KCNN4,KIFAP3,KLF5,MFAP5,MMP14,NGFR,NOS3,NTF3,PAK4,PDGFRB,PDPN,PRRX1,RASA1,SFRP2,SLC11A2,SLC6A6,SNAP25,SOD2,TFRC,TLL1,TNFRSF1A,TSPAN33,VAV3,VCAM1,VEGFA,VWF	57
Cancer, Gastrointestinal Disease	oral cancer	2.61E-08	BGN,CCL19,CDH13,CILP,CXCL13,DSG2,EGFL6,FAM19A5,FGF7,FN1,HMCN1,IL1B,INHBA,ITGA10,LAMC2,LPAR1,MATN2,MFAP5,MTSS1,MYCL,PDPN,PITX1,PTCH1,RAB38,SOD3,SPRY1,TACSTD2,TIAM1	28
Embryonic Development, Organismal Development	development of body trunk	2.81E-08	ADIPOQ,AGTR1,AKAP12,ALDH1A1,ANGPT1,ARL3,ATF3,BCL11B,CADM1,CAV2,CFTR,CHD7,CITED2,CSF1,CX3CL1,CXADR,ECE1,EGR2,EHD3,EHD4,EIF2AK3,EPAS1,FGF7,FGFRL1,FN1,FOS,FOXO1,GAB1,GFRA1,GJA5,HDAC5,HIF1A,HSD11B1,IFT57,IGF1R,IL1B,IL6R,INHBA,INPP5D,JAG1,KIT,LCN2,LMNB1,LMNB2,MAFB,MAN1A2,MMP14,MYD88,NEDD4L,NFE2L2,NGFR,NOS3,NTF3,PAK4,PCSK6,PDGFRB,PDPN,PITX1,PLAT,PLAU,PTCH1,RUNX1,S1PR5,SATB1,SLC22A5,SLC23A2,SOD2,SPRY1,S…	79
Cell Morphology, Cellular Assembly and Organization, Cellular Function and Maintenance	formation of filopodia	3.01E-08	AKAP12,ARHGAP24,BAIAP2,CDH1,CSF1,FGF7,FN1,IL1B,MTSS1,MYD88,NGFR,NTF3,PAK1,PAK4,RELN,RHOG,SDC3,TNFRSF1A,TNK2,VAV3,VEGFA,VWF	22
Cancer, Respiratory Disease	lung tumor	3.13E-08	AKAP12,ALCAM,ANGPT1,ANGPTL4,AOC1,ARAP2,ATF3,BCCIP,CADM1,CBX7,CCDC3,CCL19,CDH1,CDH13,CSF1,CTNND2,CXCL13,DACT2,DHTKD1,DOK3,EPAS1,F2,FERMT1,FGF7,FHL1,FN1,HHIP,HIF1A,IGF1R,IL1B,IL1RL1,KIT,KLF5,KRT19,LAMB3,LCN2,LMO7,LOC102724428/SIK1,LZTS1,MAFB,MAP4,miR-125b-5p (and other miRNAs w/seed CCCUGAG),miR-138-5p (miRNAs w/seed GCUGGUG),miR-146a-5p (and other miRNAs w/seed GAGAACU),miR-203-3p (and other miRNA…	77
Connective Tissue Development and Function, Embryonic Development, Organ Development, Organ Morphology, Organismal Development, Skeletal and Muscular System Development and Function, Tissue Development	abnormal morphology of bone	3.18E-08	ADIPOQ,BGN,BMP1,CD68,CFTR,CHD7,CHSY1,COL11A2,CREB3L2,CSF1,ECE1,EIF2AK3,FAM20C,FCER1G,FGFRL1,FMOD,FOS,GAD1,HAPLN1,IBSP,IFT57,IGF1R,INHBA,INPP5D,ITGA10,LAMP1,MEPE,MFAP5,MMP14,NOS3,PCSK6,PITX1,PRRX1,PTCH1,SATB2,SBNO2,SFRP2,SLC4A4,SOCS7,SULF2,TM7SF2,TNFRSF1A,TNFSF11,VEGFA,WNT5A	45
Cancer, Organismal Injury and Abnormalities, Reproductive System Disease	genital tumor	3.40E-08	ABI3BP,ABLIM3,ADIPOQ,AGTR1,AKAP12,ALCAM,ALDH1A1,ANGPT1,ANK2,ANXA8/ANXA8L1,AOC1,AQP1,ARAP2,ARL4D,ARMCX2,ATP2B1,BCAP29,BHLHE40,CABP1,CACNA1D,CACNA1G,CACNB2,CBX7,CD68,CDC42EP1,CDH1,CDH13,CDKN2B,CEP70,CFH,CFTR,CHD7,CHST10,CILP,CREM,CRIM1,CSF1,CTNNA2,CTNND2,CTSS,CX3CL1,CXADR,DHCR24,DHTKD1,DLGAP1,DOCK1,DOPEY2,EFNA4,ELMO1,ELOVL7,EPHA7,EXOC6,EZH1,F2,F2R,FAM105A,FAM189A2,FAM20C,FAT3,FCN1,FGF16,FGF7,FHL1,F…	218
Cardiovascular Disease	arteriosclerosis	3.72E-08	ADIPOQ,AGTR1,ATP2A2,CACNA1D,CACNB2,CACNB3,CCR1,CD1D,CDH13,CORO2A,CTSS,CX3CL1,F2,F2R,FADS1,FN1,FOS,FOXO1,GBE1,IBSP,IL1B,IL1RL1,KLF4,LCN2,MAFB,MATN2,MMP14,MYD88,NFE2L2,NOS3,P2RY1,PDE4A,PDE7A,PLA2G5,PLAT,PLAU,PLEKHB1,PON3,PRR16,QPRT,STAT3,TNFRSF1A,VCAM1,VEGFA,VWF	45
Cell-To-Cell Signaling and Interaction, Hematological System Development and Function, Immune Cell Trafficking, Inflammatory Response	activation of leukocytes	3.81E-08	ADIPOQ,ANGPT1,ATF3,BCL11B,BHLHE40,CADM1,CD1D,CD7,CFH,CLEC7A,CSF1,CTSS,CX3CL1,DDOST,DOK3,EGR2,F2,FCER1G,FCGR1A,FN1,FOS,FOXO1,HDAC5,HIF1A,HSD11B1,HSPB8,ICA1,IL1B,IL1RL1,IL6R,INHBA,INPP5D,KCNN4,KIT,KLF4,LCN2,miR-223-3p (miRNAs w/seed GUCAGUU),MYD88,NFE2L2,NFIL3,NOS3,NT5E,PLA2G5,PLAT,PTGER3,RAB27A,RAB34,RHOB,RUNX1,SATB1,SBNO2,STAT3,TNFRSF1A,TNFSF11,TNFSF13,VAV3,VCAM1,VEGFA,VIPR2,WNT5A	60
Cancer, Neurological Disease	central nervous system tumor	3.81E-08	AGTR1,AKAP12,ALCAM,ANGPT1,ANK2,ATP2A2,BCCIP,BTG2,CACNA1D,CDKN2B,CFTR,CHD7,CIC,DHTKD1,DOCK1,EIF2AK3,ELMO1,FAM3C,FN1,FOXO1,GNAO1,GPRASP1,GSR,HIF1A,IGF1R,JAG1,KIAA1598,KLF4,LPAR1,LURAP1L,miR-153-3p (and other miRNAs w/seed UGCAUAG),miR-21-5p (and other miRNAs w/seed AGCUUAU),miR-218-5p (and other miRNAs w/seed UGUGCUU),miR-30c-5p (and other miRNAs w/seed GUAAACA),MMP14,MYD88,PCSK6,PDPN,PINK1,PLAU,PT…	55
Cancer, Gastrointestinal Disease	oral squamous cell carcinoma	3.89E-08	BGN,CDH13,CILP,CXCL13,DSG2,EGFL6,FAM19A5,FGF7,FN1,HMCN1,INHBA,ITGA10,LPAR1,MATN2,MFAP5,MTSS1,PDPN,PITX1,RAB38,SOD3,SPRY1,TACSTD2,TIAM1	23
Cancer	benign neoplasia	3.92E-08	ACVRL1,ADIPOQ,ALCAM,ALDH1A1,ARHGEF2,ARL4D,ATP2A2,CACNB2,CBX7,CDH1,CDKN2B,CFH,CX3CL1,EPAS1,EZH1,FGF7,FMOD,FOS,FOXO1,GLRX,HIF1A,HMMR,IGF1R,IL6R,ISOC1,JAG1,KIT,KLF5,KPNA3,LAMB3,LCN2,LHX6,LPAR1,LZTS1,MFHAS1,miR-132-3p (and other miRNAs w/seed AACAGUC),miR-135a-5p (and other miRNAs w/seed AUGGCUU),miR-21-5p (and other miRNAs w/seed AGCUUAU),miR-27a-3p (and other miRNAs w/seed UCACAGU),miR-30c-5p (and …	61
Organismal Development	morphology of vessel	4.21E-08	ACVRL1,AGTR1,ANGPT1,ANGPTL4,BMP1,CACNB3,CFH,CITED2,CXADR,ECE1,EHD3,EHD4,F2R,FMOD,FN1,FOXO1,HIF1A,JAG1,KLF5,MFAP5,MMP14,NGFR,NOS3,NTF3,PDGFRB,PDPN,PLAU,PRRX1,RASA1,SNAP25,TLL1,TNFRSF1A,VAV3,VEGFA	34
Cancer, Gastrointestinal Disease	oral cavity carcinoma	4.30E-08	BGN,CDH13,CILP,CXCL13,DSG2,EGFL6,FAM19A5,FGF7,FN1,HMCN1,INHBA,ITGA10,LPAR1,MATN2,MFAP5,MTSS1,PDPN,PITX1,PTCH1,RAB38,SOD3,SPRY1,TACSTD2,TIAM1	24
Cancer, Gastrointestinal Disease	colorectal neoplasia	4.42E-08	ABCD2,ABI3BP,ABLIM3,ACPP,ACSL3,ACVRL1,ADIPOQ,ADM2,AGL,AK4,ALCAM,ANGPTL4,AOC1,ATF3,ATP10D,ATP2A2,ATP6V1E1,BCAP29,BCL11B,BCL6,BRSK1,CABP1,CACNA1D,CACNA1G,CACNB2,CADM1,CASC1,CCDC3,CCDC88A,CD248,CDC42EP1,CDH1,CDH13,CDH17,CDK14,CELSR2,CHD7,CHSY1,CKLF,CLDN1,CLEC7A,CNNM2,CRYL1,CSPG5,CTNND2,CUL5,DACT2,DOCK1,DOK3,DPF3,DSG1,DSG2,DUOX1,EFNA4,EGR2,EHD4,EIF2AK3,EML4,ENAM,EPAS1,EPHA7,ESRP2,F2R,FAT3,FERMT1,FETU…	218
Cellular Development, Cellular Growth and Proliferation, Skeletal and Muscular System Development and Function, Tissue Development	proliferation of smooth muscle cells	4.57E-08	ADIPOQ,CACNA1G,CCDC88A,CDH13,CKLF,CX3CL1,F2,FHL1,FOS,FOXO1,HIF1A,IGF1R,IL1B,IL6R,INHBA,KLF4,KLF5,LPAR1,LRRFIP1,MMP14,MYD88,NFE2L2,NOS3,PAK1,PDGFRB,PLAT,PLAU,PRRX1,TNFRSF1A,TRIB1,VEGFA	31
Cancer, Tumor Morphology	invasion of tumor	4.83E-08	ADIPOQ,ALCAM,CDH1,CDH17,CSF1,CTNND2,CTSS,ESM1,F2,F2R,FN1,GAB1,HIF1A,IGF1R,KLF4,miR-21-5p (and other miRNAs w/seed AGCUUAU),MMP14,NFE2L2,PCSK6,PLAU,RHOB,RHOG,SATB2,STAT3,THRB,TWIST2,VAV3,WNT5A,ZFYVE21	29
Cellular Development, Cellular Growth and Proliferation, Skeletal and Muscular System Development and Function, Tissue Development	proliferation of muscle cells	5.07E-08	ADIPOQ,AKIP1,CACNA1G,CCDC88A,CDH13,CKLF,CX3CL1,CXADR,F2,FGF16,FHL1,FN1,FOS,FOXO1,HIF1A,IGF1R,IL1B,IL6R,INHBA,KIT,KLF4,KLF5,LPAR1,LRRFIP1,MMP14,MYD88,NFE2L2,NOS3,PAK1,PDGFRB,PLAT,PLAU,PRRX1,TNFRSF1A,TNFSF11,TRIB1,VEGFA	37
Behavior	behavior	5.70E-08	ABCD2,ACPP,ADM2,AGTR1,BCL11B,CACNA1G,CACNB3,CADPS2,CCR1,CHD7,CHST1,CHST10,CREM,CSPG5,CTNNA2,CTNND2,EGR2,EIF2AK3,ELOVL4,F2,FOS,GABBR2,GAD1,GCH1,GFRA1,GNAO1,GPRASP1,HAPLN1,HDAC5,HIF1A,HSD11B1,IGF1R,IL1B,KCNN4,KIT,KLF4,KLF5,LCN2,LPAR1,LSAMP,miR-31-5p (and other miRNAs w/seed GGCAAGA),MME,MYD88,NFE2L2,NGFR,NOS3,NT5E,NTF3,P2RY1,PAK1,PHF21A,PINK1,PLAT,PLAU,PTGER3,RYR3,SLC11A2,SLC12A5,SLC17A6,SLC6A14,SL…	74
Cellular Movement, Hematological System Development and Function, Immune Cell Trafficking	infiltration of granulocytes	6.10E-08	ADIPOQ,CCL19,CCR1,CFH,CFTR,CSF1,F2,F2R,FCER1G,HIF1A,IL17RA,IL1B,IL1RL1,IL6R,LCN2,MYD88,NFE2L2,NT5E,PLA2G5,PLAT,PLCB3,PTGER3,RAB27A,STAT3,TNFRSF1A,VWF	26
Cellular Development, Cellular Growth and Proliferation, Nervous System Development and Function, Tissue Development	proliferation of neuronal cells	6.18E-08	ANGPT1,BAIAP2,BRSK1,CSF1,CSPG5,CTNND2,DOCK1,F2,FGF7,FKBP5,FN1,FOXO1,GAB1,GAS7,GEMIN2,GFRA1,GNAO1,HHIP,HIF1A,IGF1R,IL1B,IL6R,JAG1,KIF23,KIT,LPAR1,MYD88,NGFR,NTF3,P2RY2,PAK1,PAK4,PDE4A,PDGFRB,PLAT,PTCH1,RAP1GAP,RAPH1,RELN,RHOG,S1PR5,SCN4B,SEMA7A,STAT3,SYNGR1,TIAM1,TNFRSF1A,TNK2,VAV3,VCAM1,VEGFA,WNT5A	52
Cancer, Gastrointestinal Disease	upper gastrointestinal tract cancer	6.26E-08	ANGPT1,ATP10D,BCAP29,BRSK1,CDH1,CELSR2,CTSS,ELMO1,EPHA7,FN1,GAD1,HHIP,HIF1A,HMCN1,ICA1,IL1B,KIT,KLF5,KRT19,LCN2,LZTS1,miR-125b-5p (and other miRNAs w/seed CCCUGAG),miR-132-3p (and other miRNAs w/seed AACAGUC),miR-135a-5p (and other miRNAs w/seed AUGGCUU),miR-146a-5p (and other miRNAs w/seed GAGAACU),miR-203-3p (and other miRNAs w/seed UGAAAUG),miR-21-5p (and other miRNAs w/seed AGCUUAU),miR-218-5…	59
Cell Death and Survival	cell viability	6.66E-08	ACVRL1,ADIPOQ,ANGPT1,BCL6,BHLHE40,BTG2,CACNB3,CADM1,CCR1,CD2AP,CD7,CDH1,CDH13,CSF1,CX3CL1,DOCK1,EFNA4,EHD4,EIF2AK3,F2,F2R,FCER1G,FCGR1A,FGF7,FKBP5,FN1,FOS,FOXO1,GAB1,GCH1,GFRA1,GSR,HDAC5,HIF1A,HSPB8,IGF1R,IL1B,IL6R,INPP5D,INPP5J,JAG1,KIT,KLF4,KLF5,KRT19,LCN2,MAP2K6,MFAP5,miR-21-5p (and other miRNAs w/seed AGCUUAU),miR-30c-5p (and other miRNAs w/seed GUAAACA),miR-493-5p (miRNAs w/seed UGUACAU),MYD…	93
Cardiovascular Disease	atherosclerosis	6.73E-08	ADIPOQ,AGTR1,ATP2A2,CACNA1D,CACNB2,CACNB3,CCR1,CD1D,CDH13,CORO2A,CTSS,CX3CL1,F2,F2R,FADS1,FN1,FOS,FOXO1,GBE1,IL1B,IL1RL1,KLF4,LCN2,MAFB,MATN2,MMP14,MYD88,NFE2L2,NOS3,P2RY1,PDE4A,PDE7A,PLA2G5,PLAT,PLAU,PLEKHB1,PON3,PRR16,QPRT,STAT3,TNFRSF1A,VCAM1,VEGFA,VWF	44
Organismal Development	abnormal morphology of body cavity	6.73E-08	ACVRL1,ADIPOQ,AKAP12,ATF3,ATP2A2,BCL11B,BCL6,CACNA1D,CACNB3,CADPS2,CAV2,CCR1,CD1D,CD2AP,CDH17,CDKN2B,CFTR,CHST10,CITED2,CLEC7A,CREB3L2,CSF1,CXADR,DOCK1,ECE1,EHD4,EIF2AK3,EPAS1,F2,F2R,FCER1G,FERMT1,FETUB,FGF16,FGFRL1,FMOD,FN1,FOS,FZD1,GBE1,GJA5,HIF1A,HSD11B1,HSPB8,INPP5D,JAG1,KCNN4,KIFAP3,LMNB1,LMNB2,MAN1A2,MMP14,MYD88,NEDD4L,NFE2L2,NGFR,NOS3,NTF3,PAK4,PCSK1,PDPN,PLAU,PRRX1,PTPN1,RASA1,RUNX1,SATB1…	82
Cancer, Gastrointestinal Disease	colorectal cancer	7.15E-08	ABCD2,ABI3BP,ABLIM3,ACPP,ACSL3,ACVRL1,ADIPOQ,ADM2,AGL,AK4,ALCAM,ANGPTL4,AOC1,ATF3,ATP10D,ATP2A2,ATP6V1E1,BCAP29,BCL11B,BCL6,BRSK1,CABP1,CACNA1D,CACNA1G,CACNB2,CADM1,CASC1,CCDC3,CCDC88A,CD248,CDC42EP1,CDH1,CDH13,CDH17,CDK14,CELSR2,CHD7,CHSY1,CKLF,CLDN1,CLEC7A,CNNM2,CRYL1,CSPG5,CTNND2,CUL5,DACT2,DOCK1,DOK3,DPF3,DSG1,DSG2,DUOX1,EFNA4,EGR2,EHD4,EIF2AK3,EML4,ENAM,EPAS1,EPHA7,ESRP2,F2R,FAT3,FERMT1,FETU…	216
Cell-To-Cell Signaling and Interaction, Hematological System Development and Function, Immune Cell Trafficking, Inflammatory Response	activation of antigen presenting cells	8.03E-08	ADIPOQ,ANGPT1,ATF3,CD1D,CLEC7A,CSF1,CTSS,CX3CL1,F2,FCER1G,FCGR1A,FN1,HSPB8,ICA1,IL1B,IL1RL1,INHBA,KLF4,LCN2,MYD88,NFIL3,NOS3,PLA2G5,PLAT,PTGER3,RAB27A,RAB34,SBNO2,STAT3,TNFRSF1A,TNFSF13,VEGFA,WNT5A	33
Cancer, Endocrine System Disorders	papillary thyroid cancer	8.45E-08	CBX7,CDH1,FN1,GABBR2,KIT,miR-145-3p (miRNAs w/seed GAUUCCU),miR-21-5p (and other miRNAs w/seed AGCUUAU),miR-218-5p (and other miRNAs w/seed UGUGCUU),miR-223-3p (miRNAs w/seed GUCAGUU),miR-30c-5p (and other miRNAs w/seed GUAAACA),miR-31-5p (and other miRNAs w/seed GGCAAGA),PDGFRB,PTCH1,RAP1GAP,TNFSF11,WNT5A	16
Cardiovascular Disease, Neurological Disease	ischemia of brain	8.48E-08	AGTR1,BCL6,CD1D,CKAP4,CX3CL1,F2,HIF1A,KCNK2,MEPE,NGFR,NOS3,NPL,PLAT,SLC16A6,VWF	15
Organismal Survival	perinatal death	8.93E-08	ALDH1A1,ANGPTL4,ATP2A2,BCL11B,BGN,BMP1,BRSK1,CADPS2,CITED2,CLDN1,CREB3L2,CTNNA2,ECE1,EGR2,ELOVL4,EPAS1,F2,FGFRL1,FOS,GAD1,GBE1,GFRA1,GJA5,HAPLN1,IGF1R,INHBA,KLF4,LMNB1,LMNB2,LPAR1,MAFB,MAN1A2,MMP14,NEDD4L,NGFR,NOS3,NTF3,PDGFRB,PDPN,PHF21A,PITX1,PRRX1,SATB2,SLC12A5,SLC17A6,SLC23A2,SNAI1,SNAP25,SOD2,SOSTDC1,STAT3,SYNJ1,VEGFA,WNT5A	54
Cell Morphology, Cellular Assembly and Organization, Cellular Function and Maintenance	formation of lamellipodia	9.18E-08	ADIPOQ,AQP1,ARFIP2,ARHGAP24,BAIAP2,CCDC88A,CCL19,CDH1,CDH13,CTNND2,FN1,GAB1,KIT,LCP1,LPAR1,LRRC16A,PLAU,RHOB,RHOG,SLC9A3R1,VAV3	21
Cardiovascular Disease, Neurological Disease	cerebrovascular dysfunction	9.40E-08	ADIPOQ,AGTR1,BCL6,CD1D,CHRNA10,CKAP4,CX3CL1,F2,HIF1A,KCNK2,LCN2,MEPE,NGFR,NOS3,NPL,P2RY1,PLAT,SLC16A6,SLC6A6,SNAP25,TNFRSF1A,VCAM1,VWF	23
Cellular Growth and Proliferation	colony formation of tumor cell lines	9.55E-08	ADIPOQ,ALDH1A1,ATF3,BCL6,CADM1,EPAS1,FOS,HIF1A,IGF1R,IL6R,IP6K2,KIT,KLF4,KRT19,LZTS1,miR-125b-5p (and other miRNAs w/seed CCCUGAG),miR-218-5p (and other miRNAs w/seed UGUGCUU),MMP14,NGFR,NTF3,PAK1,PLAU,RASD1,SATB1,SOD2,STAT3,TWIST2,UNC5C,VEGFA	29
Cellular Growth and Proliferation, Tissue Development	proliferation of epithelial cells	1.01E-07	ADIPOQ,AGTR1,BCL11B,CDH1,CDH13,CDKN2B,CITED2,F2,FERMT1,FGF7,FN1,FOS,IGF1R,IL1B,IL6R,INHBA,KCNK2,KIT,KLF4,KLF5,LCN2,LMNB1,MAP2K6,MMP14,MYD88,NFE2L2,NGFR,PAK1,PIK3IP1,PTAFR,PTCH1,RUNX1,SFRP2,SLC7A5,STAT3,STMN1,SULF2,TACSTD2,THRB,TNFRSF1A,TNFSF11,VAV3,VEGFA,WNT5A	44
Organismal Development	abnormal morphology of thoracic cavity	1.05E-07	ACVRL1,ADIPOQ,AKAP12,ATP2A2,BCL11B,BCL6,CACNB3,CAV2,CD2AP,CFTR,CITED2,CREB3L2,CXADR,DOCK1,ECE1,EPAS1,F2,F2R,FGF16,FGFRL1,FMOD,FN1,GBE1,GJA5,HIF1A,HSD11B1,HSPB8,INPP5D,JAG1,KCNN4,KIFAP3,LMNB1,LMNB2,MAN1A2,MMP14,NEDD4L,NFE2L2,NOS3,NTF3,PAK4,PDPN,PRRX1,RASA1,RUNX1,SATB1,SLC6A6,SOD2,TLL1,TNFRSF1A,VAV3,VCAM1,VEGFA,WNT5A	53
Connective Tissue Development and Function, Embryonic Development, Organ Development, Organ Morphology, Organismal Development, Skeletal and Muscular System Development and Function, Tissue Development	morphology of skull	1.15E-07	BMP1,CHD7,CHSY1,COL11A2,CREB3L2,CSF1,ECE1,FAM20C,FGFRL1,FOS,GAD1,HAPLN1,IFT57,IGF1R,INHBA,LAMP1,MMP14,PCSK6,PRRX1,PTCH1,SATB2,SLC4A4,SOCS7,SULF2,TNFSF11,VEGFA,WNT5A	27
Cardiovascular System Development and Function, Organ Morphology, Organismal Development	morphology of heart	1.24E-07	ACVRL1,ADIPOQ,AGTR1,AKAP12,ATP2A2,BCL6,CACNB3,CD2AP,CITED2,CXADR,DOCK1,ECE1,F2,F2R,FGF16,FGFRL1,FMOD,FN1,GBE1,GJA5,HIF1A,HSPB8,IL1B,JAG1,KCNN4,KIFAP3,MAP2K6,MMP14,NOS3,NTF3,PAK4,PDPN,RASA1,SLC6A6,SOD2,TLL1,TMOD1,VAV3,VCAM1,VEGFA	40
Organismal Survival	neonatal death	1.28E-07	ALDH1A1,ATP2A2,BCL11B,BRSK1,CADPS2,CLDN1,CREB3L2,CTNNA2,ECE1,EGR2,EPAS1,F2,FGFRL1,FOS,GAD1,GFRA1,GJA5,HAPLN1,IGF1R,INHBA,KLF4,LMNB1,LMNB2,LPAR1,MAFB,MAN1A2,MMP14,NEDD4L,NGFR,NOS3,NTF3,PDPN,PHF21A,PRRX1,SLC12A5,SLC17A6,SLC23A2,SNAI1,SNAP25,SOSTDC1,SYNJ1,VEGFA,WNT5A	43
Cancer, Endocrine System Disorders, Gastrointestinal Disease	pancreatic tumor	1.32E-07	CDH1,CTNNA2,CTSS,FN1,GAD1,HHIP,HIF1A,HMMR,IL1B,KIT,KLF4,KRT19,LCN2,miR-132-3p (and other miRNAs w/seed AACAGUC),miR-146a-5p (and other miRNAs w/seed GAGAACU),miR-203-3p (and other miRNAs w/seed UGAAAUG),miR-21-5p (and other miRNAs w/seed AGCUUAU),miR-223-3p (miRNAs w/seed GUCAGUU),miR-27a-3p (and other miRNAs w/seed UCACAGU),miR-30c-5p (and other miRNAs w/seed GUAAACA),miR-31-5p (and other miRNAs…	35
Cardiovascular System Development and Function, Organismal Development, Tissue Morphology	abnormal morphology of blood vessel	1.35E-07	ACVRL1,AGTR1,BMP1,CACNB3,CFH,CITED2,CXADR,ECE1,EHD3,EHD4,F2R,FMOD,FN1,FOXO1,HIF1A,JAG1,KLF5,MFAP5,MMP14,NGFR,NOS3,NTF3,PDGFRB,PDPN,PRRX1,RASA1,SNAP25,TLL1,TNFRSF1A,VEGFA	30
Cellular Assembly and Organization, Cellular Development, Cellular Growth and Proliferation, Nervous System Development and Function, Tissue Development	growth of neurites	1.36E-07	ANGPT1,BAIAP2,BRSK1,CSF1,CSPG5,CTNND2,DOCK1,F2,FGF7,FKBP5,FN1,GAB1,GAS7,GEMIN2,GFRA1,GNAO1,IGF1R,IL1B,IL6R,KIF23,KIT,MYD88,NGFR,NTF3,P2RY2,PAK1,PAK4,PDE4A,PDGFRB,PLAT,RAP1GAP,RAPH1,RELN,RHOG,SCN4B,SEMA7A,STAT3,SYNGR1,TIAM1,TNK2,VAV3,VCAM1,VEGFA,WNT5A	44
Cell Death and Survival	neuronal cell death	1.37E-07	ACVRL1,ANGPT1,ARFIP2,ATF3,BTG2,CADPS2,CREM,CSF1,CX3CL1,EHD4,EIF2AK3,EPHA7,F2,F2R,FCGR1A,FN1,FOS,FOXO1,GDA,GFRA1,GLRX,GNAO1,GSR,HDAC5,HIF1A,IGF1R,IL1B,IL6R,INHBA,ITPR2,KIFAP3,LCN2,NCS1,NFE2L2,NGFR,NOS3,NTF3,PAK1,PIK3IP1,PINK1,PLAT,PLAU,PPID,PTCH1,RASD1,RASD2,RUNX1,SLC11A2,SLC1A1,SLC6A8,SNAP25,SOD2,STAT3,TNFRSF1A,UCHL1,VEGFA,WNT5A	57
Neurological Disease	epileptic seizure	1.40E-07	ANGPTL4,ATF3,BAIAP2,CCR1,CH25H,CITED2,CREM,EGR2,FOS,GAD1,GFRA1,IL1B,INHBA,LAMB3,NFIL3,NGFR,PCSK1,PTP4A1,SLC12A5,SLC1A1,TMTC1,TRIB1	22
Cell Death and Survival	cell survival	1.43E-07	ACVRL1,ADIPOQ,ALCAM,ANGPT1,ATF3,BCL6,BHLHE40,BTG2,CACNB3,CADM1,CCR1,CD2AP,CD7,CDH1,CDH13,CSF1,CX3CL1,DOCK1,EFNA4,EHD4,EIF2AK3,F2,F2R,FCER1G,FCGR1A,FGF7,FKBP5,FN1,FOS,FOXO1,GAB1,GCH1,GFRA1,GLRX,GSR,HDAC5,HIF1A,HSPB8,IGF1R,IL1B,IL6R,INPP5D,INPP5J,JAG1,KIT,KLF4,KLF5,KRT19,LCN2,MAP2K6,MFAP5,miR-21-5p (and other miRNAs w/seed AGCUUAU),miR-30c-5p (and other miRNAs w/seed GUAAACA),miR-493-5p (miRNAs w/s…	98
Cancer, Respiratory Disease	Lung Cancer and Tumors	1.46E-07	AKAP12,ALCAM,ANGPT1,ANGPTL4,AOC1,ARAP2,ATF3,BCCIP,CADM1,CBX7,CCDC3,CCL19,CDH1,CDH13,CSF1,CXCL13,DACT2,DHTKD1,DOK3,EPAS1,F2,FERMT1,FGF7,FN1,HHIP,HIF1A,IGF1R,IL1RL1,KIT,KLF5,LAMB3,LCN2,LMO7,LOC102724428/SIK1,LZTS1,MAFB,MAP4,miR-125b-5p (and other miRNAs w/seed CCCUGAG),miR-138-5p (miRNAs w/seed GCUGGUG),miR-146a-5p (and other miRNAs w/seed GAGAACU),miR-203-3p (and other miRNAs w/seed UGAAAUG),miR-2…	72
Cellular Movement	infiltration	1.61E-07	ADIPOQ,BCL11B,BGN,CCL19,CCR1,CFH,CFTR,CSF1,CX3CL1,F2,F2R,FCER1G,FN1,HIF1A,IL17RA,IL1B,IL1RL1,IL6R,INPP5D,KCNK2,LCN2,MMP14,MYD88,NFE2L2,NGFR,NOS3,NT5E,PLA2G5,PLAT,PLAU,PLCB3,PTGER3,RAB27A,SOD3,STAT3,TNFRSF1A,VAV3,VCAM1,VEGFA,VWF	40
Cancer, Neurological Disease	brain tumor	1.61E-07	AGTR1,AKAP12,ALCAM,ANK2,ATP2A2,BCCIP,BTG2,CACNA1D,CDKN2B,CHD7,CIC,DHTKD1,DOCK1,ELMO1,FAM3C,FN1,FOXO1,GNAO1,GPRASP1,GSR,HIF1A,IGF1R,KIAA1598,LPAR1,LURAP1L,miR-153-3p (and other miRNAs w/seed UGCAUAG),miR-21-5p (and other miRNAs w/seed AGCUUAU),miR-218-5p (and other miRNAs w/seed UGUGCUU),miR-30c-5p (and other miRNAs w/seed GUAAACA),MMP14,PCSK6,PDPN,PINK1,PLAU,PTCH1,RASSF3,RELN,RHPN2,RYR3,SLC9A3R1,…	47
Cellular Movement, Hematological System Development and Function, Immune Cell Trafficking, Inflammatory Response	cell movement of phagocytes	1.62E-07	ADIPOQ,ALCAM,ANGPT1,CCDC88A,CCL19,CCR1,CDH1,CFH,CFTR,CKLF,CSF1,CTSS,CX3CL1,CXADR,CXCL13,EPAS1,F2,F2R,FCER1G,FN1,HIF1A,IL17RA,IL1B,IL6R,INHBA,INPP5D,KIT,LCN2,miR-125b-5p (and other miRNAs w/seed CCCUGAG),MMP14,MYD88,NFE2L2,NT5E,PDPN,PLAT,PLAU,PLCB3,PON2,PTGER3,RAB27A,RHOB,SOD3,STAT3,TNFRSF1A,TNFSF11,VAV3,VCAM1,VEGFA,VWF	49
Organismal Injury and Abnormalities	Lesion Formation	1.70E-07	ADIPOQ,BCL6,CCR1,CD1D,CFTR,CRIM1,CSF1,CTSS,CX3CL1,FCER1G,FN1,FOS,FOXO1,HIF1A,IL17RA,IL1B,IL1RL1,JAG1,MYD88,NFE2L2,NGFR,NOS3,NT5E,NTF3,OLFM1,PLA2G5,PLAT,PLAU,PON3,PPID,PRRX1,RUNX1,SLC8A3,SOD2,STAT3,STMN1,TNFRSF1A,VCAM1,VEGFA,VWF	40
Cellular Movement, Hematological System Development and Function, Immune Cell Trafficking	cell movement of mononuclear leukocytes	1.72E-07	ANGPT1,BCL11B,BGN,CCL19,CCR1,CD1D,CKLF,CTSS,CX3CL1,CXCL13,EGR2,F2,F2R,FN1,FOS,FOXO1,GNAO1,IL17RA,IL1B,INHBA,INPP5D,KCNK2,LCP1,MAP4K1,miR-125b-5p (and other miRNAs w/seed CCCUGAG),MMP14,MYD88,NT5E,PLAU,PLCB3,PON2,RAP1GAP,RUNX1,S1PR5,STAT3,TIAM1,TNFRSF1A,TNFSF11,TNFSF13,VAV3,VCAM1,VEGFA,WNT5A	43
Metabolic Disease	glucose metabolism disorder	1.76E-07	ADIPOQ,ADIPOR2,AGTR1,ALDH1A1,ANK2,AOC1,AQP1,ATF3,ATP2A2,BTG2,CACNA1D,CACNB2,CCL19,CCR1,CD1D,CD7,CDH17,CFH,CHP1,COL11A2,CREM,CTSS,CXADR,CXCL13,EIF2AK3,ELMO1,EPAS1,F2,F2R,FCER1G,FCGR1A,FN1,FOS,FOXO1,FXYD5,GBE1,HAPLN1,HSD11B1,ICA1,IGF1R,IL1B,ITPR2,KLF4,LCN2,LCP1,miR-125b-5p (and other miRNAs w/seed CCCUGAG),miR-132-3p (and other miRNAs w/seed AACAGUC),miR-135a-5p (and other miRNAs w/seed AUGGCUU),mi…	91
Cardiovascular System Development and Function, Organismal Development, Tissue Morphology	morphology of blood vessel	1.83E-07	ACVRL1,AGTR1,ANGPT1,BMP1,CACNB3,CFH,CITED2,CXADR,ECE1,EHD3,EHD4,F2R,FMOD,FN1,FOXO1,HIF1A,JAG1,KLF5,MFAP5,MMP14,NGFR,NOS3,NTF3,PDGFRB,PDPN,PRRX1,RASA1,SNAP25,TLL1,TNFRSF1A,VEGFA	31
Cellular Movement	cell movement of tumor cells	1.96E-07	ADIPOQ,ALCAM,CSF1,CXCL13,DSG2,F2,FN1,HMMR,IGF1R,KLF4,MMP14,PAK1,PAK4,PLAU,RHOB,SFRP2,SNAI1,THRB,TIAM1,VCAM1,VEGFA,WISP1,WNT5A	23
Neurological Disease	seizures	2.03E-07	ABCD2,ADIPOQ,ANGPTL4,ATF3,BAIAP2,BHLHE40,CACNA1G,CCR1,CH25H,CITED2,CREM,EGR2,FGF7,FOS,GABBR2,GAD1,GFRA1,GNAO1,IL1B,INHBA,KCNK2,KCNQ5,LAMB3,NFIL3,NGFR,NOS3,PCSK1,PLAT,PTP4A1,RNF144A,SCN4B,SLC12A5,SLC1A1,SOD2,SYNJ1,THRB,TMTC1,TNFRSF1A,TRIB1	39
Cellular Movement, Hematological System Development and Function, Immune Cell Trafficking	infiltration of leukocytes	2.05E-07	ADIPOQ,BCL11B,BGN,CCL19,CCR1,CFH,CFTR,CSF1,CX3CL1,F2,F2R,FCER1G,FN1,HIF1A,IL17RA,IL1B,IL1RL1,IL6R,INPP5D,KCNK2,LCN2,MMP14,MYD88,NFE2L2,NOS3,NT5E,PLA2G5,PLAT,PLAU,PLCB3,PTGER3,RAB27A,SOD3,STAT3,TNFRSF1A,VAV3,VCAM1,VWF	38
Cancer	adenocarcinoma	2.07E-07	ABCD2,ABI3BP,ABLIM3,ACPP,ACSL3,ACVRL1,ADM2,AGL,AK4,ALCAM,ANGPT1,ANGPTL4,ANK2,ANXA8/ANXA8L1,AOC1,ARAP2,ARMCX2,ATP10D,ATP2B1,ATP6V1E1,BCAP29,BCCIP,BCL11B,BCL6,BGN,BRSK1,CABP1,CACNA1D,CACNA1G,CACNB2,CADM1,CASC1,CBX7,CCDC3,CCDC88A,CD68,CDC42EP1,CDH1,CDH17,CDK14,CDKN2B,CELSR2,CEP70,CFH,CFTR,CHD7,CHST10,CHSY1,CILP,CKLF,CLDN1,CLDN10,CLEC7A,CNKSR2,CREM,CRIM1,CSPG5,CTNNA2,CTNND2,CUL5,CX3CL1,CXADR,DACT2,DH…	298
Cell Morphology, Cellular Assembly and Organization, Cellular Development, Cellular Function and Maintenance, Nervous System Development and Function, Tissue Development	neuritogenesis	2.09E-07	BAIAP2,BCL11B,BRSK1,BTG2,CCL19,CELSR2,CTNNA2,CTNND2,DOCK1,ELMO1,EPHA7,FOS,GAS7,GDA,GFRA1,IGF1R,IL1B,KIAA1598,KIF23,LCN2,LZTS1,MATN2,MYD88,NGFR,NTF3,PAK1,PDGFRB,PLAT,PLAU,RALB,RAPH1,RELN,RHOB,RHOG,SCN4B,SEMA7A,SLC11A2,SLITRK6,SNAP91,STMN1,SULF2,TIAM1,UCHL1,WNT5A	44
Cancer, Respiratory Disease	lung cancer	2.22E-07	AKAP12,ALCAM,ANGPT1,ANGPTL4,AOC1,ARAP2,ATF3,BCCIP,CADM1,CBX7,CCDC3,CCL19,CDH1,CDH13,CSF1,CXCL13,DACT2,DHTKD1,DOK3,EPAS1,F2,FERMT1,FN1,HHIP,HIF1A,IGF1R,IL1RL1,KIT,KLF5,LAMB3,LCN2,LMO7,LOC102724428/SIK1,LZTS1,MAFB,MAP4,miR-125b-5p (and other miRNAs w/seed CCCUGAG),miR-138-5p (miRNAs w/seed GCUGGUG),miR-146a-5p (and other miRNAs w/seed GAGAACU),miR-203-3p (and other miRNAs w/seed UGAAAUG),miR-21-5p …	71
Neurological Disease	damage of nervous system	2.25E-07	ADIPOQ,AGTR1,ANGPT1,ATF3,CD1D,CREM,CX3CL1,EIF2AK3,F2,HIF1A,IL1B,IL6R,KCNK2,NFE2L2,NOS3,NTF3,PLAT,PLAU,PTGER3,SOD2,TNFRSF1A,VWF	22
Cellular Movement	cell movement of cancer cells	2.25E-07	ALCAM,CSF1,CXCL13,DSG2,F2,FN1,HMMR,KLF4,PAK1,PAK4,PLAU,RHOB,SFRP2,SNAI1,THRB,TIAM1,VCAM1,VEGFA,WISP1,WNT5A	20
Connective Tissue Development and Function, Embryonic Development, Organ Development, Organ Morphology, Organismal Development, Skeletal and Muscular System Development and Function, Tissue Development	abnormal morphology of skull	2.25E-07	BMP1,CHD7,CHSY1,COL11A2,CREB3L2,CSF1,ECE1,FAM20C,FGFRL1,FOS,GAD1,IFT57,IGF1R,INHBA,LAMP1,MMP14,PCSK6,PRRX1,PTCH1,SATB2,SLC4A4,SOCS7,SULF2,TNFSF11,VEGFA,WNT5A	26
Tissue Development	growth of epithelial tissue	2.27E-07	ACVRL1,ADIPOQ,AGTR1,ANGPT1,ANGPTL4,ARHGAP24,BCL11B,CAV2,CDH1,CDH13,CDKN2B,CITED2,CSF1,F2,F2R,FERMT1,FGF7,FN1,FOS,FOXO1,HIF1A,IGF1R,IL1B,IL6R,INHBA,KCNK2,KIT,KLF4,KLF5,LCN2,LMNB1,MAP2K6,MMP14,MYD88,NFE2L2,NGFR,PAK1,PIK3IP1,PTAFR,PTCH1,PTPN1,RGS5,RUNX1,SFRP2,SLC7A5,STAT3,STMN1,SULF2,TACSTD2,THRB,TNFRSF1A,TNFSF11,VAV3,VEGFA,WNT5A	55
Nervous System Development and Function	abnormal morphology of nervous system	2.35E-07	ABCD2,AGTR1,AKAP12,ATP1B2,BRSK1,CACNA1D,CACNB3,CADPS2,CELSR2,CFH,CHRNA10,CITED2,COL13A1,CTNNA2,EGR2,ELOVL4,EPAS1,EPHA7,FAT3,FGF7,FGFRL1,GAD1,GFRA1,GLDN,HIF1A,HSD11B1,IFT57,IGF1R,IL1B,JAG1,KIFAP3,LHX6,LMNB1,LMNB2,LPAR1,NFE2L2,NGFR,NOS3,NTF3,PAK4,PCSK6,PINK1,PTPN13,RASA1,SEMA7A,SLC12A5,SLC17A6,SLC6A15,SLITRK6,SNAP25,SOCS7,SOD2,SOSTDC1,SPARCL1,STMN1,SULF2,THRB,TNFRSF1A,VANGL2,VEGFA,WNT5A	61
Cellular Movement	chemotaxis of cells	2.36E-07	AGTR1,ANGPT1,CCDC88A,CCL19,CCR1,CDH13,CKLF,CSF1,CX3CL1,CXADR,CXCL13,F2,F2R,FCER1G,FN1,GAB1,GFRA1,GLRX,GNAO1,IL1B,IL6R,INHBA,INPP5D,KCNN4,KIT,LCN2,LCP1,MMP14,MYD88,NOS3,NTF3,P2RY2,PAK1,PDGFRB,PLAU,PON2,PTAFR,RAP1GAP,STAT3,TIAM1,TNFRSF1A,TNFSF11,TRIB1,VEGFA,VIPR2,WNT5A	46
Digestive System Development and Function, Organismal Development	morphology of tooth	2.55E-07	BCL11B,CSF1,FAM20C,FOS,INHBA,MMP14,NFE2L2,NGFR,PRRX1,SATB2,SLC24A4,SLC4A4,SOSTDC1,VEGFA	14
Cancer, Cellular Movement, Tumor Morphology	invasion of tumor cells	2.56E-07	ADIPOQ,ALCAM,CDH1,CSF1,CTNND2,ESM1,F2,F2R,FN1,GAB1,HIF1A,IGF1R,KLF4,miR-21-5p (and other miRNAs w/seed AGCUUAU),MMP14,NFE2L2,PLAU,RHOB,RHOG,SATB2,STAT3,WNT5A,ZFYVE21	23
Cellular Movement	chemotaxis	2.65E-07	AGTR1,ANGPT1,CCDC88A,CCL19,CCR1,CDH13,CKLF,CSF1,CX3CL1,CXADR,CXCL13,F2,F2R,FCER1G,FN1,GAB1,GFRA1,GLRX,GNAO1,IGF1R,IL1B,IL6R,INHBA,INPP5D,KCNN4,KIT,LCN2,LCP1,MMP14,MYD88,NOS3,NTF3,P2RY2,PAK1,PDGFRB,PLAU,PON2,PTAFR,RAP1GAP,STAT3,TIAM1,TNFRSF1A,TNFSF11,TRIB1,VEGFA,VIPR2,WNT5A	47
Molecular Transport	transport of cation	3.01E-07	AQP1,ATP1B3,ATP2A2,ATP2B1,ATP6V1C1,ATP6V1E1,CACNA1D,CACNA1G,CACNB2,CACNB3,CCR1,CHP1,CHRNA10,FHL1,GJA5,IL1B,ITPR2,KCNK2,KCNN4,KCNQ5,KCNS3,NEDD4L,NOS3,RYR3,SCN4B,SFXN1,SLC11A2,SLC12A5,SLC22A5,SLC24A3,SLC30A7,SLC36A1,SLC4A4,SLC6A8,SLC7A5,SLC8A3,ZDHHC13	37
Digestive System Development and Function	abnormal morphology of digestive system	3.21E-07	ACVRL1,ANGPTL4,ATF3,BCL11B,BMP1,CACNA1D,CADPS2,CCR1,CD1D,CFTR,CLEC7A,CREB3L2,CSF1,ECE1,EHD4,EIF2AK3,FAM20C,FERMT1,FOS,GFRA1,INHBA,INPP5D,JAG1,KLF4,KLF5,LAMC2,MMP14,MYD88,NFE2L2,NGFR,NOS3,PLAU,PRRX1,PTPN1,SATB2,SGMS1,SLC24A4,SLC4A4,SLC9A3R1,SOCS7,SOD2,SOSTDC1,SULF2,TNFRSF1A,TNFSF11,TP53INP1,VEGFA,WNT5A	48
Cellular Movement	infiltration of cells	3.24E-07	ADIPOQ,BCL11B,BGN,CCL19,CCR1,CFH,CFTR,CSF1,CX3CL1,F2,F2R,FCER1G,FN1,HIF1A,IL17RA,IL1B,IL1RL1,IL6R,INPP5D,KCNK2,LCN2,MMP14,MYD88,NFE2L2,NOS3,NT5E,PLA2G5,PLAT,PLAU,PLCB3,PTGER3,RAB27A,SOD3,STAT3,TNFRSF1A,VAV3,VCAM1,VEGFA,VWF	39
Cellular Development, Cellular Growth and Proliferation, Connective Tissue Development and Function, Tissue Development	proliferation of fibroblasts	3.30E-07	ADIPOQ,AQP1,ATF3,CBX7,CDH1,CDKN2B,CITED2,CSF1,DSG2,F2,FN1,FOS,HIF1A,HMMR,IGF1R,IL1B,IP6K2,LMNB1,LPAR1,LZTS1,MAP2K6,MYCL,NGFR,PGK1,PLAT,PLAU,SOD2,STAT3,TLN2,TNFAIP8,TNFRSF1A,TNK2,WISP1,WNT5A	34
Tissue Morphology	morphology of connective tissue	3.38E-07	ACVRL1,ADIPOQ,ANO1,BCL11B,BGN,CD68,CHSY1,CITED2,COL11A2,CSF1,CXADR,EIF2AK3,ELMO1,ELOVL4,F2,F2R,FGFRL1,FMOD,FN1,HIF1A,HSD11B1,INPP5D,JAG1,MMP14,NFE2L2,PDGFRB,PDPN,PITX1,PRRX1,PTPN1,RASA1,SATB2,SBNO2,SLC11A2,TFRC,TIAM1,TNFSF11,TRIB1,TSPAN33,VAV3,VCAM1,VEGFA,VWF	43
Molecular Transport	transport of metal	3.47E-07	AQP1,ATP1B3,ATP2A2,ATP2B1,CACNA1D,CACNA1G,CACNB2,CACNB3,CCR1,CHP1,FHL1,GJA5,IL1B,ITPR2,KCNK2,KCNN4,KCNQ5,KCNS3,LCN2,NEDD4L,NOS3,RYR3,SCN4B,SFXN1,SLC11A2,SLC12A5,SLC30A7,SLC4A4,SLC7A5,SLC8A3,TFRC,ZDHHC13	32
Cancer	malignant neoplasm of thorax	3.71E-07	AKAP12,ALCAM,ANGPT1,ANGPTL4,AOC1,ARAP2,ATF3,BCCIP,CADM1,CBX7,CCDC3,CCL19,CDH1,CDH13,CSF1,CXCL13,DACT2,DHTKD1,DOK3,EPAS1,F2,FERMT1,FN1,HHIP,HIF1A,IGF1R,IL1RL1,KIT,KLF5,LAMB3,LCN2,LMO7,LOC102724428/SIK1,LZTS1,MAFB,MAP4,miR-125b-5p (and other miRNAs w/seed CCCUGAG),miR-138-5p (miRNAs w/seed GCUGGUG),miR-146a-5p (and other miRNAs w/seed GAGAACU),miR-203-3p (and other miRNAs w/seed UGAAAUG),miR-21-5p …	72
Cancer	pelvic cancer	3.79E-07	ABI3BP,ABLIM3,ADIPOQ,AGTR1,ALCAM,ALDH1A1,ANGPT1,ANK2,ANXA8/ANXA8L1,AOC1,AQP1,ARAP2,ARMCX2,ATF3,ATP2B1,BCAP29,BHLHE40,CABP1,CACNA1D,CACNA1G,CACNB2,CBX7,CD68,CDC42EP1,CDH1,CDH13,CEP70,CFH,CFTR,CHD7,CHST10,CILP,CREM,CRIM1,CSF1,CTNNA2,CTNND2,CTSS,CX3CL1,CXADR,DHCR24,DHTKD1,DLGAP1,DOCK1,DOPEY2,EFNA4,ELMO1,ELOVL7,EPHA7,EXOC6,EZH1,F2R,FAM105A,FAM189A2,FAT3,FCN1,FGF16,FGF7,FHL1,FN1,FOS,FOXO1,GAS7,GBE1,GG…	205
Cellular Development, Hematological System Development and Function	differentiation of blood cells	3.88E-07	ADIPOQ,ANGPT1,BAIAP2,BCL11B,BCL6,BHLHE40,BTG2,CADM1,CCR1,CD1D,CDKN2B,CHD7,CITED2,CSF1,EGR2,EPAS1,EXOC6,F2,FCGR1A,FN1,FOS,FOXO1,HDAC5,HIF1A,IGF1R,IL17RA,IL1B,IL1RL1,IL6R,INHBA,INPP5D,JAG1,KIT,KLF4,LAMP1,LCN2,LCP1,MAFB,MAP4K1,miR-125b-5p (and other miRNAs w/seed CCCUGAG),miR-146a-5p (and other miRNAs w/seed GAGAACU),miR-21-5p (and other miRNAs w/seed AGCUUAU),MYD88,NFIL3,PCSK1,PTPN1,RASA1,RFTN1,RUN…	61
Organismal Injury and Abnormalities	Bleeding	4.19E-07	ACVRL1,ADIPOQ,ALDH1A1,ANGPT1,BGN,CACNA1D,CACNB2,CACNB3,CHRNA10,CXADR,EIF2AK3,EPAS1,F2,F2R,FN1,GJA5,INHBA,JAG1,KIT,LPAR1,MAFB,MAN1A2,MYD88,NFE2L2,NGFR,NOS3,NTF3,PDE4A,PDGFRB,PLAT,PTGER3,RAB27A,RASA1,RUNX1,SLC23A2,SOCS7,TLL1,VEGFA,VWF	39
Cardiovascular System Development and Function, Hematological System Development and Function	blood pressure	4.50E-07	ACVRL1,ADIPOQ,ADM2,AGTR1,ATP2A2,BGN,CACNB3,CDH13,CREM,ECE1,EPAS1,F2R,GCH1,GJA5,HIF1A,HSD11B1,HSPB8,IL1B,KCNN4,NEDD4L,NOS3,OR51E2,PCSK1,PLAT,PLAU,PTPN1,RGS5,SOD2,SOD3,VAV3,VEGFA	31
Hematological System Development and Function, Tissue Morphology	quantity of blood cells	4.53E-07	ADIPOQ,AQP1,ATF3,BCL11B,BCL6,BHLHE40,CCL19,CCR1,CD1D,CD7,CDH13,CDH17,CDKN2B,CFH,CHST1,CLEC7A,CSF1,CTSS,CX3CL1,CXCL13,ELMO1,EPAS1,F2,FCER1G,FCGR1A,FGF7,FGFRL1,FOS,FOXO1,HIF1A,HSD11B1,IGF1R,IL17RA,IL1B,IL1RL1,INHBA,INPP5D,KIFAP3,KIT,KLF4,LCN2,LNX1,MFAP5,MYD88,NEDD4L,NFE2L2,NFIL3,NGFR,NTF3,PCSK1,PDGFRB,PLAT,PLAU,PLEK,PTAFR,PTPN13,RUNX1,S1PR5,SATB1,SLC11A2,SLC19A2,SLC4A4,SLC6A6,ST3GAL6,STAT3,TEC,TFRC…	78
Molecular Transport	transport of inorganic cation	4.57E-07	AQP1,ATP1B3,ATP2A2,ATP2B1,ATP6V1C1,ATP6V1E1,CACNA1D,CACNA1G,CACNB2,CACNB3,CCR1,CHP1,FHL1,GJA5,IL1B,ITPR2,KCNK2,KCNN4,KCNQ5,KCNS3,NEDD4L,NOS3,RYR3,SCN4B,SFXN1,SLC11A2,SLC12A5,SLC30A7,SLC36A1,SLC4A4,SLC7A5,SLC8A3,ZDHHC13	33
Cellular Movement	cell movement of muscle cells	4.64E-07	ADIPOQ,ATF3,CKLF,CSF1,F2,F2R,FHL1,FN1,FOXO1,GAB1,IL1B,LPAR1,NFE2L2,NOS3,PAK1,PDGFRB,PLAT,PLAU,PTPN1,STAT3,TRIB1,WISP1	22
Cancer, Endocrine System Disorders, Gastrointestinal Disease	pancreatic cancer	4.81E-07	CDH1,CTSS,FN1,GAD1,HHIP,HIF1A,IL1B,KIT,KRT19,LCN2,miR-132-3p (and other miRNAs w/seed AACAGUC),miR-146a-5p (and other miRNAs w/seed GAGAACU),miR-203-3p (and other miRNAs w/seed UGAAAUG),miR-21-5p (and other miRNAs w/seed AGCUUAU),miR-223-3p (miRNAs w/seed GUCAGUU),miR-27a-3p (and other miRNAs w/seed UCACAGU),miR-30c-5p (and other miRNAs w/seed GUAAACA),miR-31-5p (and other miRNAs w/seed GGCAAGA),…	30
Cellular Growth and Proliferation	colony formation of cells	5.63E-07	ADIPOQ,AKAP12,ALDH1A1,ATF3,BCL6,CADM1,CSF1,EPAS1,FOS,HDAC5,HIF1A,IGF1R,IL1B,IL6R,INPP5D,IP6K2,KIT,KLF4,KRT19,LEPRE1,LZTS1,miR-125b-5p (and other miRNAs w/seed CCCUGAG),miR-218-5p (and other miRNAs w/seed UGUGCUU),MMP14,NGFR,NTF3,PAK1,PLAU,PTPN1,RASD1,RHOB,RUNX1,SATB1,SFRP2,SOD2,STAT3,TIAM1,TWIST2,UNC5C,VAV3,VEGFA,VWF,WWC1	43
Connective Tissue Disorders, Inflammatory Disease, Skeletal and Muscular Disorders	Rheumatic Disease	6.48E-07	ADIPOQ,ARAP2,BCL6,BGN,BMP1,CCL19,CCR1,CD1D,CD68,CDH1,CHSY1,CILP,COL11A2,CSF1,CTSS,CXCL13,DCTN1,EGR2,FAM101B,FCER1G,FCGR1A,FCN1,FKBP5,FMOD,FN1,FOS,FOXO1,GAB1,GSR,HMMR,HSPB8,ICA1,IL17RA,IL1B,IL1RL1,IL6R,KIT,LAP3,LCN2,LCP1,MAFB,MAP4K1,MFHAS1,miR-125b-5p (and other miRNAs w/seed CCCUGAG),miR-146a-5p (and other miRNAs w/seed GAGAACU),miR-21-5p (and other miRNAs w/seed AGCUUAU),MME,MMP14,MS4A7,MYD88,NG…	79
Hematological System Development and Function, Tissue Morphology	quantity of antigen presenting cells	6.51E-07	ADIPOQ,CCL19,CDKN2B,CSF1,CTSS,CX3CL1,CXCL13,ELMO1,FCER1G,FGF7,HSD11B1,IL1B,IL1RL1,INPP5D,KIT,LCN2,MYD88,NFE2L2,NTF3,PCSK1,PLAT,PLAU,STAT3,TNFRSF1A,TNFSF11,TNFSF13,TRIB1,VEGFA	28
Cellular Growth and Proliferation	colony formation	7.68E-07	ADIPOQ,AKAP12,ALDH1A1,ATF3,BCL6,CADM1,CSF1,EPAS1,FOS,HDAC5,HIF1A,IGF1R,IL1B,IL6R,INPP5D,IP6K2,KIT,KLF4,KRT19,LEPRE1,LZTS1,miR-125b-5p (and other miRNAs w/seed CCCUGAG),miR-218-5p (and other miRNAs w/seed UGUGCUU),miR-27a-3p (and other miRNAs w/seed UCACAGU),MMP14,MYD88,NGFR,NTF3,PAK1,PLAU,PTPN1,RASD1,RHOB,RUNX1,SATB1,SFRP2,SOD2,STAT3,TIAM1,TWIST2,UNC5C,VAV3,VEGFA,VWF,WWC1	45
Cancer, Cell Death and Survival, Tumor Morphology	necrosis of tumor	7.96E-07	ADIPOQ,BTG1,CDH1,CSF1,EIF2AK3,F2,FMOD,FOS,FOXO1,GCH1,HIF1A,HSPB8,IGF1R,IL1B,INHBA,JAG1,KIT,LPAR1,MAP2K6,miR-125b-5p (and other miRNAs w/seed CCCUGAG),miR-21-5p (and other miRNAs w/seed AGCUUAU),NFE2L2,NGFR,PLAU,PON2,PPID,RALB,RHOB,RUNX1,SFRP2,STAT3,THRB,TNFSF13,TRIB1,VCAM1,VEGFA	36
Cell Death and Survival	apoptosis of kidney cells	8.56E-07	AGTR1,ATF3,BGN,CD2AP,CSF1,HIF1A,IL1B,LCN2,MAFB,miR-21-5p (and other miRNAs w/seed AGCUUAU),MYD88,SOD2,STMN1,TNFSF11	14
Cellular Assembly and Organization, Tissue Development	fibrogenesis	1.00E-06	ARHGEF2,CDH13,DCTN1,EPAS1,F2,F2R,FGF7,FHL1,FN1,GAS7,GDA,GNAO1,HIF1A,HSD11B1,IL1B,INPP5J,JAG1,KANK1,LPAR1,LRRC16A,miR-21-5p (and other miRNAs w/seed AGCUUAU),MME,MTSS1,MYD88,PAK1,PAK4,PLAT,RASA1,RELN,RHOB,SOD2,STAT3,STMN1,TIAM1,TNFRSF1A,VCAM1,VEGFA	37
Cardiovascular Disease, Organismal Injury and Abnormalities	fibrosis of heart	1.00E-06	AGTR1,ATF3,ATP2A2,BCL6,CREM,FN1,HSPB8,IGF1R,IL1B,KLF5,miR-125b-5p (and other miRNAs w/seed CCCUGAG),miR-21-5p (and other miRNAs w/seed AGCUUAU),miR-30c-5p (and other miRNAs w/seed GUAAACA),NOS3,PLAT,PLAU,RGS5,SNAI1,SOD2,STAT3,VAV3	21
Cardiovascular System Development and Function, Tissue Development	formation of endothelial tube	1.01E-06	ARHGAP24,ATF3,CX3CL1,FN1,FOXO1,HIF1A,HMMR,MMP14,NOS3,PLAU,STAT3,VEGFA	12
Cellular Function and Maintenance	ion homeostasis of cells	1.04E-06	ADIPOQ,AGTR1,ATP2A2,ATP2B3,CACNA1D,CACNA1G,CACNB3,CCL19,CCR1,CD7,CFTR,CHRNA10,CLEC7A,CX3CL1,CXCL13,EFHD2,F2,F2R,FCGR1A,FN1,HIF1A,IL1B,IL1RL1,INPP5D,KCNN4,KIT,LPAR1,NEDD4L,NTF3,P2RY1,P2RY2,PAK1,PLCB3,PTGER3,RELN,RYR3,SLC22A5,SLC24A3,SLC34A2,SLC8A3,SLC9A3R1,STIM2,TEC,TFRC,VEGFA,VWF	46
Cellular Development, Cellular Growth and Proliferation, Renal and Urological System Development and Function	proliferation of kidney cells	1.05E-06	BGN,CDH1,CSF1,FCER1G,FGFRL1,IL1B,LCN2,MMP14,NOS3,PDGFRB,PLAU,STAT3,STMN1	13
Cellular Movement, Skeletal and Muscular System Development and Function	cell movement of smooth muscle cells	1.07E-06	ADIPOQ,ATF3,CKLF,CSF1,F2,F2R,FHL1,FN1,IL1B,LPAR1,NFE2L2,NOS3,PAK1,PDGFRB,PLAT,PLAU,PTPN1,STAT3,TRIB1,WISP1	20
Neurological Disease	Movement Disorders	1.07E-06	ABCD2,AQP1,ARL3,ARMCX2,ATP1B2,ATP2A2,ATP2B1,ATP2B3,ATP6V1E1,BAIAP2,BCL11B,BCL6,BGN,BHLHE40,BRSK1,CACNA1G,CACNB3,CD68,CFTR,CHRNA10,COL13A1,CRIM1,CTSS,CX3CL1,EGR2,ELMO1,FAM3C,FMOD,FOS,GABBR2,GAD1,GCH1,GLDN,GNAO1,GPR88,HDAC5,ICA1,IL1B,IP6K2,ISOC1,KANK1,KAZN,KCNK2,LAMP1,LCN2,MAN1A1,MYD88,NFE2L2,NGFR,NTF3,PAK1,PDE4A,PGK1,PINK1,PTPN3,PTPRR,RAP1GAP,RASD2,RELN,RHOG,RPL31,RYR3,SACS,SCN4B,SH3BP4,SLC12A5,SL…	79
Cellular Movement	migration of tumor cells	1.07E-06	ADIPOQ,ALCAM,CSF1,CXCL13,DSG2,F2,FN1,HMMR,IGF1R,KLF4,MMP14,PAK1,PAK4,PLAU,RHOB,SATB2,SFRP2,SNAI1,SPARCL1,THRB,TIAM1,VCAM1,VEGFA,WISP1,WNT5A	25
Molecular Transport	transport of metal ion	1.08E-06	AQP1,ATP1B3,ATP2A2,ATP2B1,CACNA1D,CACNA1G,CACNB2,CACNB3,CCR1,CHP1,FHL1,GJA5,IL1B,ITPR2,KCNK2,KCNN4,KCNQ5,KCNS3,NEDD4L,NOS3,RYR3,SCN4B,SFXN1,SLC11A2,SLC12A5,SLC30A7,SLC4A4,SLC7A5,SLC8A3,ZDHHC13	30
Cardiovascular Disease	Hypertension	1.14E-06	ACVRL1,ADIPOQ,AGTR1,ANGPT1,ATP2A2,ATP2B3,CACNA1D,CACNA1G,CACNB2,CACNB3,CBX7,CDH13,CDH17,CFH,CHRNA10,CORO2A,CXCL13,ECE1,EIF2AK3,EPAS1,F2,FERMT1,FHL1,GAB1,GEMIN2,GSR,HIF1A,HSD11B1,KIAA1598,KIT,KLF5,MAN1A2,MYO16,NCS1,NEDD4L,NOS3,OLFML2A,PDE7A,PDGFRB,PLA2G5,PLAT,PMEPA1,PRKAG2,PRRX1,PTGER3,SCN4B,SPARCL1,TMOD1,UBFD1,VANGL2,VAV3,VEGFA,VWF	53
Digestive System Development and Function	development of gastrointestinal tract	1.15E-06	BCL11B,CHD7,COL11A2,CSF1,ECE1,ENAM,FN1,GAD1,INHBA,KIT,LHX6,MMP14,NGFR,PCSK6,PITX1,PLAU,PRRX1,PTCH1,SATB2,SFRP2,SNAI1,SOSTDC1,TNFRSF1A,VANGL2,WNT5A	25
Cell Death and Survival	cell death of neuroglia	1.16E-06	BTG1,CX3CL1,EGR2,EIF2AK3,F2,F2R,IL1B,LCN2,LPAR1,MYD88,NFE2L2,NGFR,NTF3,PLAT,STAT3,TNFRSF1A,VEGFA	17
Cancer, Endocrine System Disorders	differentiated thyroid cancer	1.16E-06	CBX7,CDH1,FN1,GABBR2,KIT,miR-145-3p (miRNAs w/seed GAUUCCU),miR-21-5p (and other miRNAs w/seed AGCUUAU),miR-218-5p (and other miRNAs w/seed UGUGCUU),miR-223-3p (miRNAs w/seed GUCAGUU),miR-30c-5p (and other miRNAs w/seed GUAAACA),miR-31-5p (and other miRNAs w/seed GGCAAGA),PDGFRB,PTCH1,RAP1GAP,THRB,TNFSF11,WNT5A	17
Cancer, Cell Death and Survival, Tumor Morphology	cell death of tumor cells	1.17E-06	ADIPOQ,CDH1,CSF1,EIF2AK3,F2,FMOD,FOS,FOXO1,GCH1,HIF1A,HSPB8,IGF1R,IL1B,INHBA,JAG1,KIT,LPAR1,MAP2K6,miR-125b-5p (and other miRNAs w/seed CCCUGAG),miR-21-5p (and other miRNAs w/seed AGCUUAU),NFE2L2,NGFR,PLAU,PON2,PPID,RALB,RHOB,RUNX1,SFRP2,STAT3,THRB,TNFSF13,TRIB1,VCAM1,VEGFA	35
Organismal Injury and Abnormalities	damage of epithelial tissue	1.20E-06	ANGPT1,AQP1,F2,FGF7,GNAO1,IGF1R,IL1B,NFE2L2,PAPSS2,PLAU,STAT3,VEGFA	12
Cell Morphology, Cellular Assembly and Organization, Cellular Development, Cellular Function and Maintenance, Nervous System Development and Function, Tissue Development	morphogenesis of neurites	1.20E-06	BTG2,CCL19,CELSR2,CTNNA2,CTNND2,DOCK1,ELMO1,FOS,GAS7,GDA,GFRA1,IGF1R,IL1B,LCN2,LZTS1,MATN2,MYD88,NGFR,NTF3,PAK1,PLAT,RALB,RAPH1,RELN,RHOB,RHOG,SCN4B,SEMA7A,SLC11A2,SLITRK6,SULF2,TIAM1,WNT5A	33
Cancer, Neurological Disease	glioma	1.22E-06	AKAP12,ALCAM,ANGPT1,ANK2,ATP2A2,CDKN2B,CFTR,CIC,DHTKD1,DOCK1,EIF2AK3,ELMO1,FAM3C,FN1,FOXO1,GNAO1,GPRASP1,GSR,HIF1A,IGF1R,JAG1,KIAA1598,LPAR1,miR-153-3p (and other miRNAs w/seed UGCAUAG),miR-21-5p (and other miRNAs w/seed AGCUUAU),MMP14,PCSK6,PDPN,PINK1,PLAU,RASSF3,RELN,RHPN2,RYR3,SLC9A3R1,SLCO3A1,STAT3,SYNJ1,TNFRSF1A,TNK2,VAV3,VCAM1,VEGFA,WNT5A	44
Lipid Metabolism, Small Molecule Biochemistry	synthesis of lipid	1.22E-06	ACSL3,ADIPOQ,AGTR1,ALDH1A1,ANGPT1,ATF3,CADM1,CAV2,CD7,CFTR,CH25H,CLEC7A,COTL1,CSF1,CX3CL1,DHCR24,EIF2AK3,ELOVL4,ELOVL7,F2,FADS1,FCER1G,FCGR1A,FGF7,FOS,FOXO1,GAD1,HSD11B1,IDI1,IGF1R,IL1B,INHBA,INPP5D,KIT,KLF5,LRAT,MYD88,NCS1,NGFR,PDGFRB,PIGH,PIK3C2A,PLA2G5,PLAU,PON2,PRKAG2,PTAFR,SERINC2,SGMS1,SLC1A1,SLC6A6,SLC9A3R1,STAT3,STS,TNFRSF1A,VEGFA,VWF	57
Cellular Movement, Hematological System Development and Function, Immune Cell Trafficking	cell movement of myeloid cells	1.28E-06	ADIPOQ,ANGPT1,CCDC88A,CCL19,CCR1,CFH,CFTR,CKLF,CSF1,CTSS,CX3CL1,CXADR,EPAS1,F2,F2R,FCER1G,FN1,HIF1A,IL17RA,IL1B,IL1RL1,IL6R,INHBA,INPP5D,LCN2,miR-125b-5p (and other miRNAs w/seed CCCUGAG),MMP14,MYD88,NFE2L2,NT5E,PLA2G5,PLAT,PLAU,PLCB3,PON2,PTGER3,RAB27A,RHOB,SOD3,STAT3,TNFRSF1A,TNFSF11,VAV3,VCAM1,VEGFA,VWF	46
Cardiovascular System Development and Function, Organismal Development, Visual System Development and Function	vascularization of eye	1.32E-06	ADIPOQ,CDH13,EPAS1,F2R,IGF1R,IL1B,INHBA,MMP14,NOS3,PLAT,PLAU,PTGER3,SFRP2,TNFRSF1A,VCAM1,VEGFA	16
Cellular Development, Cellular Growth and Proliferation	proliferation of prostate cancer cell lines	1.32E-06	ACPP,AKAP12,ALCAM,ALDH1A1,CBX7,CDH1,CREM,CXADR,ELOVL7,F2,FGF7,FKBP5,FOXO1,HIF1A,IL1B,INHBA,KCNK2,LCP1,LZTS1,miR-125b-5p (and other miRNAs w/seed CCCUGAG),miR-21-5p (and other miRNAs w/seed AGCUUAU),NGFR,PMEPA1,SATB1,STAT3,TNK2,VAV3	27
Cardiovascular System Development and Function, Organ Morphology, Organismal Development	abnormal morphology of heart	1.33E-06	ACVRL1,ADIPOQ,AKAP12,ATP2A2,BCL6,CACNB3,CD2AP,CITED2,CXADR,DOCK1,ECE1,F2,F2R,FGF16,FGFRL1,FMOD,FN1,GBE1,GJA5,HIF1A,HSPB8,JAG1,KCNN4,KIFAP3,MMP14,NOS3,NTF3,PAK4,PDPN,RASA1,SLC6A6,SOD2,TLL1,VAV3,VCAM1,VEGFA	36
Cardiovascular System Development and Function, Organismal Development, Tissue Morphology	abnormal morphology of artery	1.33E-06	ACVRL1,AGTR1,BMP1,CITED2,CXADR,ECE1,F2R,FN1,FOXO1,HIF1A,MFAP5,NGFR,NOS3,NTF3,PDPN,PRRX1,RASA1,TLL1,VEGFA	19
Cell-To-Cell Signaling and Interaction, Hematological System Development and Function, Immune Cell Trafficking, Inflammatory Response, Tissue Development	adhesion of phagocytes	1.34E-06	ALCAM,CDH1,CSF1,CX3CL1,F2,F2R,FN1,FOXO1,IL1B,INPP5D,KIT,LCP1,PAK1,PLAU,RHOB,VAV3,VCAM1,VWF	18
Cancer, Neurological Disease	astrocytoma	1.35E-06	AKAP12,ALCAM,ANGPT1,ANK2,ATP2A2,CIC,DHTKD1,DOCK1,ELMO1,FAM3C,FN1,FOXO1,GNAO1,GPRASP1,GSR,HIF1A,IGF1R,KIAA1598,LPAR1,miR-153-3p (and other miRNAs w/seed UGCAUAG),miR-21-5p (and other miRNAs w/seed AGCUUAU),MMP14,PCSK6,PDPN,PINK1,PLAU,RASSF3,RELN,RHPN2,RYR3,SLC9A3R1,SLCO3A1,SYNJ1,TNFRSF1A,TNK2,VAV3,VCAM1,VEGFA	38
Neurological Disease	seizure disorder	1.38E-06	ABCD2,ADIPOQ,ANGPTL4,ATF3,BAIAP2,BHLHE40,CACNA1D,CACNA1G,CCR1,CH25H,CITED2,CREM,EGR2,FGF7,FOS,GABBR2,GAD1,GFRA1,GNAO1,IL1B,INHBA,KCNK2,KCNQ5,LAMB3,NFIL3,NGFR,NOS3,PCSK1,PLAT,PRICKLE1,PTP4A1,RNF144A,SCN4B,SLC12A5,SLC1A1,SOD2,SYNJ1,THRB,TMTC1,TNFRSF1A,TRIB1	41
Cell Death and Survival	necrosis of kidney	1.39E-06	AGTR1,ATF3,BCL6,BGN,CD2AP,CSF1,ELOVL4,F2,FOS,FOXO1,HIF1A,IGF1R,IL1B,IP6K2,LCN2,MAFB,MAP2K6,miR-21-5p (and other miRNAs w/seed AGCUUAU),MYD88,NFE2L2,NOS3,PAK1,PLAT,PLAU,PPID,RALB,RHOG,SOD2,STMN1,TFRC,TNFRSF1A,TNFSF11,TP53INP1,UNC5C	34
Cancer, Endocrine System Disorders	endocrine gland tumor	1.41E-06	ACVRL1,AGTR1,ARHGEF2,CBX7,CDH1,CDKN2B,CTSS,EPAS1,FN1,FOXO1,GABBR2,HIF1A,HMMR,IGF1R,IL6R,KIT,LAMB3,LAMC2,miR-145-3p (miRNAs w/seed GAUUCCU),miR-21-5p (and other miRNAs w/seed AGCUUAU),miR-218-5p (and other miRNAs w/seed UGUGCUU),miR-223-3p (miRNAs w/seed GUCAGUU),miR-30c-5p (and other miRNAs w/seed GUAAACA),miR-31-5p (and other miRNAs w/seed GGCAAGA),MME,MMP14,MYCL,PCSK1,PDGFRB,PTCH1,RAP1GAP,RELN,…	39
Hematological System Development and Function, Tissue Development	aggregation of blood cells	1.44E-06	ADIPOQ,CDH1,EFNA4,F2,F2R,FCER1G,GJA5,HIF1A,INPP5D,LAMP1,NOS3,P2RY1,PDPN,PLAT,PLCB3,PLEK,PTPN1,RAB27A,RHOG,TEC,TNFRSF1A,TNFSF11,VAV3,VWF	24
Cell Morphology	sprouting	1.47E-06	ACVRL1,ANGPT1,CCL19,CDH1,CTNNA2,CTNND2,DOCK1,ELMO1,EMB,FN1,FOS,GAB1,GDA,IL1B,LCN2,miR-27a-3p (and other miRNAs w/seed UCACAGU),MMP14,MYD88,NGFR,NOS3,NTF3,PAK1,PLAT,RALB,RAPH1,RELN,RHOB,RHOG,RUNX1,SCN4B,SULF2,TIAM1,VEGFA,WNT5A	34
Cell Death and Survival	cell death of renal glomerulus	1.50E-06	AGTR1,ATF3,BGN,CD2AP,EHD3,EHD4,IL1B,PLAT,PLAU,SOD2,TNFSF11	11
Cellular Movement, Hematological System Development and Function, Immune Cell Trafficking	cell movement of lymphocytes	1.62E-06	BCL11B,BGN,CCL19,CCR1,CD1D,CKLF,CTSS,CX3CL1,CXCL13,EGR2,F2,FN1,FOS,FOXO1,GNAO1,IL17RA,IL1B,INPP5D,KCNK2,LCP1,MAP4K1,MMP14,MYD88,NT5E,PLAU,PLCB3,RAP1GAP,RUNX1,S1PR5,STAT3,TIAM1,TNFRSF1A,TNFSF13,VAV3,VCAM1,WNT5A	36
Dermatological Diseases and Conditions	psoriasis	1.66E-06	ACPP,ANXA8/ANXA8L1,ATP2A2,CD7,CDH1,CLEC7A,CTSS,CX3CL1,DSG1,FADS1,FGF7,FN1,FOS,HIF1A,ICA1,IL17RA,IL1B,LCN2,MAPK6,miR-138-5p (miRNAs w/seed GCUGGUG),miR-146a-5p (and other miRNAs w/seed GAGAACU),miR-203-3p (and other miRNAs w/seed UGAAAUG),miR-21-5p (and other miRNAs w/seed AGCUUAU),miR-223-3p (miRNAs w/seed GUCAGUU),miR-27a-3p (and other miRNAs w/seed UCACAGU),miR-30c-5p (and other miRNAs w/seed G…	48
Cellular Movement	cell movement of prostate cancer cell lines	1.66E-06	AKAP12,CDH1,FN1,IGF1R,KLF5,LAMB3,LCP1,MME,MMP14,PAK1,PAK4,RALB,RARRES1,SDC3,TACSTD2,VEGFA	16
Cell-To-Cell Signaling and Interaction, Hematological System Development and Function, Immune Cell Trafficking, Tissue Development	adhesion of immune cells	1.75E-06	ADIPOQ,ALCAM,ANGPT1,CCL19,CCR1,CDH1,CSF1,CX3CL1,CXCL13,F2,F2R,FCGR1A,FN1,FOXO1,HIF1A,IL1B,IL6R,INPP5D,KIT,LCP1,MAP4K1,MYD88,NOS3,PAK1,PLAU,RAP1GAP,RHOB,TNFRSF1A,TNFSF11,VAV3,VCAM1,VEGFA,VWF	33
Cancer, Dermatological Diseases and Conditions	skin tumor	1.75E-06	ADIPOQ,ANGPTL4,ANK2,ATP2A2,BGN,BMP1,CD1D,CDC42EP1,CDH1,CDKN2B,CFH,CFTR,CNKSR2,CXCL13,DSG1,EMB,FETUB,FGF7,FOS,GDA,GSR,HDAC5,HHIP,HMCN1,IBSP,KIT,KLHL13,LAMC2,LRAT,miR-21-5p (and other miRNAs w/seed AGCUUAU),MME,MYCL,MYD88,NELL2,NFE2L2,NT5E,NTF3,PAK1,PCDH18,PCSK1,PDGFRB,PTCH1,PTPN3,PTPRU,RASA1,RHOB,RUNX1,SATB2,SGMS1,SLC16A6,SOCS7,SOD2,STAT3,TACSTD2,TIAM1,TNFRSF1A,TNFSF13,TNK2,TUBB6,VAV3,VEGFA,VWF,WI…	64
Embryonic Development, Hair and Skin Development and Function, Organ Development, Organismal Development, Tissue Development	skin development	1.76E-06	ATP2A2,BCL11B,CDH1,CLDN1,DACT2,DHCR24,DSG1,ELOVL4,FERMT1,FGF7,FN1,GAB1,GFRA1,IGF1R,INHBA,KIT,KLF4,KLF5,LAMB3,LAMC2,miR-31-5p (and other miRNAs w/seed GGCAAGA),NGFR,NTF3,PAK4,PTCH1,RUNX1,SNAI1,STAT3,STS,TACSTD2,VANGL2,VEGFA	32
Cardiovascular System Development and Function, Organ Morphology, Organismal Development	abnormal morphology of heart ventricle	1.81E-06	ADIPOQ,ATP2A2,BCL6,CITED2,CXADR,DOCK1,ECE1,F2R,FGF16,FGFRL1,HIF1A,HSPB8,KCNN4,KIFAP3,NOS3,NTF3,PDPN,SLC6A6,SOD2,TLL1,VCAM1	21
Cancer, Respiratory Disease	metastasis of lung	1.96E-06	AKAP12,ANGPTL4,ATF3,CSF1,EPAS1,F2,HIF1A,IL1RL1,LAMB3,LCN2,THRB,WNT5A	12
Connective Tissue Disorders, Skeletal and Muscular Disorders	arthropathy	2.03E-06	ADIPOQ,ARAP2,BCL6,BGN,BMP1,CCL19,CCR1,CD1D,CD68,CDH1,CHSY1,CILP,COL11A2,CSF1,CTSS,CXCL13,DCTN1,FAM101B,FCER1G,FCGR1A,FCN1,FKBP5,FMOD,FN1,FOS,FOXO1,GSR,HMMR,HSPB8,IL17RA,IL1B,IL1RL1,IL6R,KIT,LAP3,LCP1,MAFB,MAP4K1,MFHAS1,MME,MMP14,MS4A7,MYD88,NGFR,NOS3,NT5E,NTF3,PDGFRB,PGK1,PLAT,PLAU,RALB,RAPH1,RPL31,SCN4B,SDC3,SLC1A1,SNAP25,SOD2,SOD3,STAT3,TCF7,TFRC,TIA1,TNFRSF1A,TNFSF11,TNFSF13,UBE2L6,VCAM1,VEGFA…	72
Connective Tissue Disorders, Inflammatory Disease, Skeletal and Muscular Disorders	arthritis	2.06E-06	ADIPOQ,ARAP2,BCL6,BGN,BMP1,CCL19,CCR1,CD1D,CD68,CDH1,CHSY1,CILP,COL11A2,CSF1,CTSS,CXCL13,DCTN1,FAM101B,FCER1G,FCGR1A,FCN1,FKBP5,FMOD,FN1,FOS,FOXO1,GSR,HMMR,HSPB8,IL17RA,IL1B,IL1RL1,IL6R,KIT,LAP3,LCP1,MAFB,MAP4K1,MFHAS1,MME,MMP14,MS4A7,MYD88,NGFR,NOS3,NTF3,PDGFRB,PGK1,PLAT,PLAU,RALB,RAPH1,RPL31,SCN4B,SDC3,SLC1A1,SNAP25,SOD2,SOD3,STAT3,TCF7,TFRC,TIA1,TNFRSF1A,TNFSF11,TNFSF13,UBE2L6,VCAM1,VEGFA,VIPR…	71
Cellular Movement, Hematological System Development and Function, Immune Cell Trafficking	homing of mononuclear leukocytes	2.08E-06	ANGPT1,CCL19,CCR1,CKLF,CX3CL1,CXCL13,F2,F2R,FN1,FOXO1,GNAO1,IL1B,INHBA,LCP1,PLAU,PON2,RAP1GAP,RUNX1,STAT3,TIAM1,TNFSF11,VEGFA,WNT5A	23
Organismal Development	size of body	2.16E-06	ADIPOQ,AGTR1,ANGPTL4,ANO1,AQP1,ATP2A2,BCL6,BGN,CACNA1D,CADPS2,CBX7,CFTR,CHD7,COL11A2,CSF1,DOCK1,EGR2,EHD3,EHD4,EIF2AK3,FAM20C,FCER1G,FGFRL1,FMOD,FOS,GABBR2,GNAO1,HSD11B1,IBSP,IGF1R,INPP5D,ITPR2,LMO7,LPAR1,MMP14,NGFR,NOS3,NTF3,PCSK1,PLAT,PLAU,PTCH1,PTPN1,RASD2,RUNX1,SATB1,SBNO2,SFRP2,SGMS1,SLC12A5,SLC17A6,SLC24A4,SLC4A4,SLC6A6,SLITRK6,SOCS7,SOD2,STAT3,SULF2,THRB,TNFRSF1A,TNFSF11,TRIB1,VEGFA,VIPR2,…	66
Cancer	neoplasia of cells	2.26E-06	ALCAM,ANGPTL4,ATF3,CCDC88A,CXADR,EPAS1,F2R,FN1,FOS,HIF1A,INHBA,KIT,KLF4,LZTS1,miR-21-5p (and other miRNAs w/seed AGCUUAU),NOS3,PAK4,PITX1,PLAU,RALB,RELN,RHOB,RUNX1,SNAI1,SOD2,STAT3,TACSTD2,THRB,TNFSF11,TNK2,VAV3,VEGFA,WISP1,WNT5A,ZFYVE21	35
Cellular Movement, Hematological System Development and Function	mobilization of blood cells	2.30E-06	ANGPT1,CCR1,CD1D,CSF1,FOS,IL1B,KIT,LCN2,S1PR5,TNFSF11,VCAM1,VEGFA	12
Cardiovascular System Development and Function, Cell-To-Cell Signaling and Interaction	binding of endothelial cells	2.34E-06	ANGPT1,BGN,CCR1,CX3CL1,F2,F2R,FN1,IL1B,KIT,NT5E,PLA2G5,SLC7A5,VCAM1,VEGFA,VWF	15
Cell Morphology, Nervous System Development and Function, Tissue Morphology	morphology of neurons	2.34E-06	ABCD2,BRSK1,CACNA1D,CADPS2,CFH,CHRNA10,COL13A1,CTNNA2,ECE1,EPHA7,FAT3,FGF7,GAD1,GFRA1,GLDN,IGF1R,IL1B,KIF23,LHX6,LMNB1,NFE2L2,NGFR,NOS3,NTF3,PAK4,PINK1,PTPN13,RHOB,SLC12A5,SLC17A6,SLC6A15,SLITRK6,SPARCL1,SULF2,THRB,TIAM1,VANGL2,VEGFA,WNT5A	39
Cellular Assembly and Organization, Cellular Function and Maintenance	organization of actin cytoskeleton	2.50E-06	ACVRL1,AKAP12,ARFIP2,ARHGEF2,BAIAP2,BCL6,CCDC88A,CDH1,CXADR,ELMO1,F2,FAM101B,FGF7,FN1,KIT,LCP1,MTSS1,PAK1,PDGFRB,PLAU,PLEK,RALB,RHOB,RHOG,SLC9A3R1,VEGFA,VWF	27
Cellular Growth and Proliferation	outgrowth of cells	2.80E-06	ANGPT1,BAIAP2,BRSK1,CSF1,CSPG5,DOCK1,F2,FGF7,FKBP5,FN1,GAB1,GAS7,GFRA1,GNAO1,IGF1R,KIT,MMP14,NGFR,NOS3,NTF3,P2RY2,PAK1,PAK4,PDE4A,PDGFRB,PLAT,RAP1GAP,RAPH1,RELN,RHOG,SCN4B,SEMA7A,STAT3,SYNGR1,TIAM1,TNK2,VAV3,VCAM1,VEGFA	39
Lipid Metabolism, Molecular Transport, Small Molecule Biochemistry	concentration of lipid	2.87E-06	ABCD2,ABHD6,ACPP,ADIPOQ,ADIPOR2,ALDH1A1,ANGPTL4,ATF3,ATP2A2,BCL11B,CCDC80,CFH,CFTR,CHST10,CSF1,CTSS,CX3CL1,DHCR24,ELOVL4,F2,F2R,FCER1G,FGF7,FOS,FOXO1,GAD1,GNAO1,HIF1A,HSD11B1,IL17RA,IL1B,INHBA,INPP5D,LCN2,LOC102724428/SIK1,LRAT,MYD88,NEDD4L,NGFR,NOS3,P2RY2,PDGFRB,PLA2G5,PLAT,PON2,PON3,PTPN1,RUNX1,SGMS1,SLC1A1,SLC23A2,SLC34A2,SLC4A4,SLC9A3R1,SOD2,STAT3,SYNJ1,THRB,TNFRSF1A,TRIB1,VAV3,VCAM1	62
Cardiovascular Disease, Developmental Disorder, Organismal Injury and Abnormalities	ventricular hypertrophy	2.87E-06	AGTR1,ATF3,ATP2A2,CREM,EPAS1,F2R,HDAC5,HIF1A,IL1RL1,IL6R,INHBA,NOS3,NT5E,PLAT,PLAU,VAV3	16
Cellular Movement	migration of breast cancer cell lines	2.93E-06	CCDC88A,CDH1,FGF7,FN1,GAB1,HIF1A,HMMR,IGF1R,KRT19,LMO7,MMP14,PAK1,PLAU,RAB21,RAP1GAP,RNF144A,STAT3,TIAM1,TNFAIP8,TNK2,TWIST2,VEGFA,WNT5A,ZFYVE21	24
Cardiovascular Disease	vascular lesion	2.93E-06	ADIPOQ,AGTR1,CACNA1D,CCR1,CD1D,CTSS,CX3CL1,FOXO1,IL1B,IL1RL1,JAG1,MMP14,NFE2L2,NOS3,NTF3,PIK3C2A,PLA2G5,PLAU,PON3,RUNX1,STAT3,TNFRSF1A,VCAM1,VEGFA	24
Cellular Movement, Hematological System Development and Function, Immune Cell Trafficking	cell movement of granulocytes	3.00E-06	ADIPOQ,CCL19,CCR1,CFH,CFTR,CKLF,CSF1,CX3CL1,CXADR,F2,F2R,FCER1G,FN1,HIF1A,IL17RA,IL1B,IL1RL1,IL6R,INPP5D,LCN2,MYD88,NFE2L2,NT5E,PLA2G5,PLAT,PLAU,PLCB3,PTGER3,RAB27A,STAT3,TNFRSF1A,VCAM1,VEGFA,VWF	34
Hematological System Development and Function, Tissue Morphology	quantity of leukocytes	3.03E-06	ADIPOQ,ATF3,BCL11B,BCL6,BHLHE40,CCL19,CCR1,CD1D,CD7,CDH13,CDH17,CDKN2B,CFH,CHST1,CLEC7A,CSF1,CTSS,CX3CL1,CXCL13,ELMO1,FCER1G,FCGR1A,FGF7,FOS,FOXO1,HIF1A,HSD11B1,IGF1R,IL17RA,IL1B,IL1RL1,INHBA,INPP5D,KIFAP3,KIT,KLF4,LCN2,LNX1,MFAP5,MYD88,NEDD4L,NFE2L2,NFIL3,NGFR,NTF3,PCSK1,PLAT,PLAU,PTAFR,PTPN13,RUNX1,S1PR5,SATB1,SLC4A4,SLC6A6,ST3GAL6,STAT3,TEC,TIA1,TNFRSF1A,TNFSF11,TNFSF13,TRIB1,TSPAN33,VAV3,VCAM…	68
Cancer	breast or ovarian cancer	3.05E-06	ACPP,AKAP12,ALCAM,ALDH1A1,ANGPT1,ANXA8/ANXA8L1,AOC1,ARHGEF2,ATF3,BCL6,BHLHE40,BTG2,CADM1,CCL19,CDC42EP1,CDH1,CFH,CLDN1,DHCR24,DHTKD1,EGFL6,EIF2AK3,F2R,FGF16,FGF7,FJX1,FN1,FOS,FZD1,GFRA1,GOLGB1,HIF1A,HMMR,HN1,HSD11B1,HSPB8,IBSP,IGF1R,IL1B,IL1RL1,INHBA,INPP5J,KIT,KLF4,KLHL29,KRT19,LAMB3,LAMC2,LCN2,LMO7,LOC102724428/SIK1,LPAR1,LURAP1L,MFAP5,miR-125b-5p (and other miRNAs w/seed CCCUGAG),miR-21-5p (an…	105
Endocrine System Disorders, Gastrointestinal Disease, Metabolic Disease	diabetes mellitus	3.05E-06	ADIPOQ,ADIPOR2,AGTR1,ALDH1A1,ANK2,AOC1,AQP1,ATP2A2,BTG2,CACNA1D,CACNB2,CCL19,CCR1,CD1D,CD7,CDH17,CFH,CHP1,COL11A2,CREM,CTSS,CXADR,CXCL13,EIF2AK3,ELMO1,F2R,FCER1G,FCGR1A,FN1,FOS,FOXO1,FXYD5,HAPLN1,HSD11B1,ICA1,IGF1R,IL1B,KLF4,LCN2,LCP1,miR-125b-5p (and other miRNAs w/seed CCCUGAG),miR-132-3p (and other miRNAs w/seed AACAGUC),miR-135a-5p (and other miRNAs w/seed AUGGCUU),miR-146a-5p (and other miRN…	75
Cancer, Organismal Injury and Abnormalities, Reproductive System Disease	genital tract cancer	3.09E-06	ABI3BP,ABLIM3,ADIPOQ,ALCAM,ALDH1A1,ANGPT1,ANK2,ANXA8/ANXA8L1,AOC1,AQP1,ARAP2,ARMCX2,ATP2B1,BCAP29,CABP1,CACNA1D,CACNA1G,CACNB2,CBX7,CD68,CDH1,CDH13,CEP70,CFH,CFTR,CHD7,CHST10,CILP,CREM,CRIM1,CSF1,CTNNA2,CTNND2,CTSS,CX3CL1,CXADR,DHCR24,DHTKD1,DLGAP1,DOCK1,DOPEY2,EFNA4,ELMO1,EPHA7,EXOC6,EZH1,F2R,FAM105A,FAM189A2,FAM20C,FAT3,FCN1,FGF16,FGF7,FHL1,FN1,FOS,FOXO1,GAS7,GBE1,GGA2,GNAO1,GOLGB1,GPR155,GPRAS…	184
Cell Death and Survival	necrosis of epithelial tissue	3.29E-06	ADIPOQ,ALDH1A1,ANGPT1,ATF3,BCL6,CD1D,CDH1,CTSS,ELOVL4,F2,FGF7,FOS,FOXO1,HSPB8,IGF1R,IL1B,IL6R,INHBA,IP6K2,KLF5,LCN2,MAP2K6,miR-21-5p (and other miRNAs w/seed AGCUUAU),MYD88,NCL,NFE2L2,NGFR,NOS3,PAK1,PDE4A,PDGFRB,PLA2G5,PLAT,PLAU,PPID,PTAFR,PTPN1,RGS5,RHOB,SEMA7A,SOD2,STAT3,TFRC,TIAM1,TNFRSF1A,TNFSF11,TP53INP1,VEGFA	48
Cell Morphology, Cellular Assembly and Organization, Cellular Development, Cellular Growth and Proliferation, Nervous System Development and Function, Tissue Development	outgrowth of neurites	3.31E-06	ANGPT1,BAIAP2,BRSK1,CSF1,CSPG5,DOCK1,F2,FGF7,FKBP5,FN1,GAB1,GAS7,GFRA1,GNAO1,IGF1R,KIT,NGFR,NTF3,P2RY2,PAK1,PAK4,PDE4A,PDGFRB,PLAT,RAP1GAP,RAPH1,RELN,RHOG,SCN4B,SEMA7A,STAT3,SYNGR1,TIAM1,TNK2,VAV3,VCAM1,VEGFA	37
Cellular Movement	mobilization of cells	3.32E-06	ANGPT1,CCR1,CD1D,CSF1,FOS,IL1B,KIT,LCN2,NOS3,S1PR5,TNFSF11,VCAM1,VEGFA	13
Embryonic Development, Organismal Development	development of head	3.34E-06	ALDH1A1,ANGPTL4,AQP1,ARL3,ATP1B2,BCL11B,CFH,CHD7,COL11A2,CREM,CSF1,CTNNA2,EGR2,ELOVL4,ENAM,EPAS1,EPHA7,FAT3,FGF7,FGFRL1,FMOD,FN1,FOS,FOXO1,GAD1,HHIP,HIF1A,HSPB8,IGF1R,INHBA,IPMK,JAG1,LCN2,LHX6,LMO7,LRAT,MMP14,MPP4,MYD88,MYO16,NGFR,NTF3,OR51E2,PCSK6,PDGFRB,PITX1,PLAU,PRRX1,PTAFR,PTCH1,PTPN13,RELN,SATB2,SNAI1,SOD2,SOSTDC1,STAT3,THRB,TNFRSF1A,UNC5C,VCAM1,VEGFA,WNT5A	63
Hematological System Development and Function, Inflammatory Response, Tissue Development	aggregation of blood platelets	3.55E-06	ADIPOQ,EFNA4,F2,F2R,FCER1G,GJA5,INPP5D,LAMP1,NOS3,P2RY1,PDPN,PLAT,PLCB3,PLEK,PTPN1,RAB27A,RHOG,TEC,VAV3,VWF	20
Digestive System Development and Function, Organismal Development	morphology of mouth	3.59E-06	BCL11B,CFTR,CREB3L2,CSF1,ECE1,FAM20C,FOS,INHBA,MMP14,NFE2L2,NGFR,PRRX1,SATB2,SLC24A4,SLC4A4,SOSTDC1,VEGFA	17
Cardiovascular Disease, Neurological Disease	stroke	3.59E-06	ADIPOQ,AGTR1,BCL6,CHRNA10,CKAP4,F2,LCN2,MEPE,NGFR,NOS3,NPL,P2RY1,PLAT,SLC16A6,SNAP25,TNFRSF1A,VCAM1	17
Cellular Function and Maintenance	engulfment of cells	3.68E-06	ADIPOQ,ATP6V1E1,CDH13,CH25H,CIB2,CLEC7A,CSF1,DOCK1,EHD4,ELMO1,FAT3,FCER1G,FCGR1A,FCN1,FN1,GLRX,IL1RL1,INPP5D,LCN2,MYD88,NCL,NEDD4L,ORAI2,PAK1,PLA2G5,PLAU,RALB,RHOB,RHOG,SNAP25,SNAP91,SYNJ1,TNFSF11,VWF,WNT5A	35
Cell-To-Cell Signaling and Interaction, Hematological System Development and Function, Immune Cell Trafficking, Inflammatory Response	activation of phagocytes	3.79E-06	ADIPOQ,ANGPT1,ATF3,CFH,CLEC7A,CSF1,CX3CL1,F2,FCER1G,FN1,HSD11B1,HSPB8,IL1B,IL1RL1,INHBA,KIT,KLF4,LCN2,MYD88,NFIL3,NOS3,PLA2G5,PLAT,PTGER3,RAB27A,SBNO2,STAT3,TNFRSF1A,TNFSF11,TNFSF13,VAV3,VEGFA,WNT5A	33
Tissue Development	accumulation of cells	3.90E-06	ADIPOQ,BGN,CCR1,CD1D,CSF1,CUL5,CX3CL1,DOCK1,F2,F2R,GMNN,IL17RA,IL1B,INPP5D,KIT,KRT19,MYD88,NT5E,NTF3,P2RY2,PLAT,PLAU,PTPN1,RASA1,RHOB,RUNX1,STAT3,TNFRSF1A,TNFSF11,TNFSF13,VCAM1,VEGFA	32
Cancer, Endocrine System Disorders	thyroid carcinoma	3.90E-06	CBX7,CDH1,FN1,GABBR2,KIT,LAMC2,miR-145-3p (miRNAs w/seed GAUUCCU),miR-21-5p (and other miRNAs w/seed AGCUUAU),miR-218-5p (and other miRNAs w/seed UGUGCUU),miR-223-3p (miRNAs w/seed GUCAGUU),miR-30c-5p (and other miRNAs w/seed GUAAACA),miR-31-5p (and other miRNAs w/seed GGCAAGA),PDGFRB,PTCH1,RAP1GAP,STAT3,THRB,TNFSF11,WNT5A	19
Organ Morphology, Skeletal and Muscular System Development and Function	abnormal morphology of skeletal muscle	3.93E-06	ADIPOQ,CAV2,COL13A1,DOCK1,FGFRL1,HSD11B1,LMNB1,LMNB2,LMO7,MBNL1,MMP14,NGFR,NTF3,SNAP25,SOD2,TLN2	16
Cell Death and Survival	necrosis of muscle	4.10E-06	ADIPOQ,AGTR1,ANGPT1,BCL6,CACNB2,CREM,CXADR,FOXO1,HIF1A,HSPB8,IGF1R,IL1B,INHBA,KIFAP3,KIT,KLF5,LCN2,MAP2K6,miR-21-5p (and other miRNAs w/seed AGCUUAU),NCL,NGFR,NOS3,PDGFRB,PLA2G5,PLAT,SLC8A3,SOD2,STAT3,TNFRSF1A,VEGFA,VWF,WISP1	32
Gastrointestinal Disease, Hepatic System Disease, Organismal Injury and Abnormalities	damage of liver	4.17E-06	ADIPOQ,AGTR1,CFH,CHRNA10,CSF1,F2,GABBR2,IGF1R,IL1B,IL6R,INHBA,MAP2K6,miR-135a-5p (and other miRNAs w/seed AUGGCUU),miR-27a-3p (and other miRNAs w/seed UCACAGU),MYD88,NFE2L2,NOS3,NT5E,PAPSS2,PLAT,PLAU,PTPN1,STAT3,TNFRSF1A,TNFSF11	25
Cellular Movement	transmigration of cells	4.19E-06	ALCAM,CCL19,CCR1,CDH1,CSF1,CTSS,CX3CL1,F2,FN1,IL1B,KCNK2,miR-125b-5p (and other miRNAs w/seed CCCUGAG),MMP14,PAK1,RAP1GAP,TNFRSF1A,VCAM1,VEGFA	18
Cellular Movement, Hematological System Development and Function, Immune Cell Trafficking, Inflammatory Response	infiltration by neutrophils	4.25E-06	ADIPOQ,CFH,CFTR,CSF1,F2,FCER1G,IL17RA,IL1B,IL6R,LCN2,MYD88,NT5E,PLAT,PLCB3,PTGER3,RAB27A,STAT3,TNFRSF1A,VWF	19
Cardiovascular Disease, Organismal Injury and Abnormalities	angina pectoris	4.28E-06	ADIPOQ,CACNA1D,CACNA1G,CACNB2,CACNB3,IL1B,miR-146a-5p (and other miRNAs w/seed GAGAACU),NOS3,P2RY1,PDE7A,PLAT	11
Cellular Movement, Immune Cell Trafficking	cell movement of lymphatic system cells	4.33E-06	ADIPOQ,ALCAM,AQP1,CCL19,CCR1,CXCL13,DOCK1,HIF1A,LCP1,MMP14,PDGFRB,VCAM1,VEGFA	13
Cell-To-Cell Signaling and Interaction, Tissue Development	adhesion of blood cells	4.44E-06	ADIPOQ,ALCAM,ANGPT1,CCL19,CCR1,CDH1,CSF1,CX3CL1,CXCL13,F2,F2R,FCER1G,FCGR1A,FN1,FOXO1,HIF1A,IL1B,IL6R,INPP5D,KIT,LCP1,MAP4K1,MYD88,NOS3,PAK1,PLAU,RAP1GAP,RHOB,TNFRSF1A,TNFSF11,VAV3,VCAM1,VEGFA,VWF	34
Cellular Movement, Hematological System Development and Function, Immune Cell Trafficking, Inflammatory Response	migration of phagocytes	4.59E-06	ADIPOQ,ALCAM,ANGPT1,CCL19,CCR1,CDH1,CSF1,CTSS,CX3CL1,CXCL13,EPAS1,F2,FN1,HIF1A,IL17RA,IL1B,INPP5D,KIT,miR-125b-5p (and other miRNAs w/seed CCCUGAG),MMP14,MYD88,PDPN,PLAU,RHOB,TNFRSF1A,VCAM1,VEGFA	27
Embryonic Development, Organismal Development	development of abdomen	4.66E-06	ADIPOQ,AGTR1,ALDH1A1,ANGPT1,ARL3,ATF3,CADM1,CITED2,CSF1,CX3CL1,EHD3,EHD4,EIF2AK3,EPAS1,FGF7,FGFRL1,FOS,GAB1,GFRA1,HIF1A,IGF1R,IL1B,IL6R,INHBA,JAG1,KIT,LCN2,MMP14,MYD88,NOS3,PCSK6,PDGFRB,PITX1,PLAT,PLAU,PTCH1,RUNX1,SOD2,SPRY1,SULF2,TNFRSF1A,VEGFA,VWF,WNT5A	44
Neurological Disease	damage of central nervous system	4.79E-06	ATF3,CD1D,CREM,CX3CL1,F2,HIF1A,IL1B,IL6R,KCNK2,NFE2L2,NOS3,PLAT,PLAU,PTGER3,SOD2,TNFRSF1A,VWF	17
Cell Death and Survival	apoptosis of neuroglia	4.93E-06	BTG1,CX3CL1,EGR2,EIF2AK3,F2,F2R,LCN2,LPAR1,MYD88,NFE2L2,NGFR,STAT3,VEGFA	13
Cancer, Endocrine System Disorders, Gastrointestinal Disease	carcinoma in pancreas	5.02E-06	CTSS,GAD1,HIF1A,KIT,KRT19,LCN2,miR-132-3p (and other miRNAs w/seed AACAGUC),miR-146a-5p (and other miRNAs w/seed GAGAACU),miR-203-3p (and other miRNAs w/seed UGAAAUG),miR-21-5p (and other miRNAs w/seed AGCUUAU),miR-223-3p (miRNAs w/seed GUCAGUU),miR-27a-3p (and other miRNAs w/seed UCACAGU),miR-31-5p (and other miRNAs w/seed GGCAAGA),miR-376a-3p (and other miRNAs w/seed UCAUAGA),PDGFRB,PLAT,PLAU,S…	19
Cellular Movement, Skeletal and Muscular System Development and Function	migration of muscle cells	5.02E-06	ADIPOQ,ATF3,CKLF,F2,F2R,FHL1,FN1,FOXO1,GAB1,IL1B,LPAR1,NFE2L2,NOS3,PAK1,PDGFRB,PLAT,PLAU,STAT3,WISP1	19
Neurological Disease, Skeletal and Muscular Disorders	neuromuscular disease	5.12E-06	ALCAM,AQP1,ARL3,ARMCX2,ATP2A2,ATP2B1,ATP6V1E1,BAIAP2,BCL11B,BCL6,BHLHE40,CACNA1D,CACNB3,CD68,CRIM1,CTSS,CX3CL1,EGR2,EIF2AK3,ELMO1,FAM3C,FCGR1A,FOS,GABBR2,GCH1,GNAO1,GPR88,HDAC5,ICA1,IL1B,IP6K2,ISOC1,KAZN,KCNK2,LAMP1,MAN1A1,miR-125b-5p (and other miRNAs w/seed CCCUGAG),miR-146a-5p (and other miRNAs w/seed GAGAACU),NGFR,NTF3,PAK1,PDE4A,PGK1,PINK1,PTPN3,RAP1GAP,RASD2,RHOG,RPL31,RYR3,S1PR5,SACS,SCN4B…	65
Cell Morphology	orientation of myeloid cells	5.14E-06	ADIPOQ,CSF1,CTSS,CX3CL1,FN1,GLRX,HIF1A,LCN2,STAT3	9
Neurological Disease, Organismal Injury and Abnormalities	damage of brain	5.33E-06	ATF3,CD1D,CREM,CX3CL1,F2,HIF1A,IL1B,IL6R,KCNK2,NFE2L2,NOS3,PLAT,PLAU,PTGER3,SOD2,VWF	16
Cellular Movement, Hematological System Development and Function, Immune Cell Trafficking	migration of mononuclear leukocytes	5.36E-06	BCL11B,CCL19,CCR1,CD1D,CTSS,CX3CL1,CXCL13,EGR2,F2,FN1,FOS,FOXO1,IL17RA,IL1B,INPP5D,KCNK2,LCP1,MAP4K1,miR-125b-5p (and other miRNAs w/seed CCCUGAG),MMP14,MYD88,NT5E,PLAU,PLCB3,RAP1GAP,RUNX1,S1PR5,STAT3,TNFRSF1A,TNFSF13,VCAM1,VEGFA,WNT5A	33
Cell-To-Cell Signaling and Interaction, Hair and Skin Development and Function, Tissue Development	adhesion of keratinocytes	5.65E-06	CDH1,DSG1,FERMT1,FN1,PAK4,STAT3,TIAM1	7
Cell-To-Cell Signaling and Interaction	activation of connective tissue cells	5.77E-06	ADIPOQ,CSF1,FCGR1A,FMOD,FN1,IL1B,IL6R,MEPE,miR-21-5p (and other miRNAs w/seed AGCUUAU),MMP14,NOS3,PDGFRB,PLAU,RUNX1,TNFSF11,VCAM1,WNT5A	17
Cell Morphology	polarization of cells	5.92E-06	ADIPOQ,ADIPOR2,CCL19,CDH1,CSF1,CTSS,CX3CL1,DOCK1,FN1,GLRX,HIF1A,IL1B,LCN2,LCP1,MYD88,PAK1,RAP1GAP,STAT3,TIAM1	19
Embryonic Development, Organismal Development	development of body axis	6.23E-06	ALDH1A1,ANGPTL4,AQP1,ARL3,ATP1B2,BCL11B,BTG2,CFH,CHD7,COL11A2,CREM,CSF1,CTNNA2,EGR2,ELOVL4,ENAM,EPAS1,EPHA7,FAT3,FGF7,FGFRL1,FMOD,FN1,FOS,FOXO1,GAD1,HHIP,HIF1A,HSPB8,IFT57,IGF1R,INHBA,IPMK,JAG1,LCN2,LHX6,LMO7,LRAT,MMP14,MPP4,MYD88,MYO16,NGFR,NTF3,OR51E2,PCSK6,PDGFRB,PITX1,PLAU,PRRX1,PTAFR,PTCH1,PTPN13,RELN,SATB2,SFRP2,SNAI1,SOD2,SOSTDC1,STAT3,THRB,TNFRSF1A,UNC5C,VANGL2,VCAM1,VEGFA,WNT5A	67
Cellular Movement	cell movement of brain cancer cell lines	6.49E-06	CDH13,DOCK1,ELMO1,FN1,KCNN4,LPAR1,miR-218-5p (and other miRNAs w/seed UGUGCUU),MMP14,NCL,P2RY2,PLAU,SOD2,STAT3,SYNM,VAV3,VEGFA	16
Free Radical Scavenging	formation of superoxide	6.85E-06	CSF1,F2,NOS3,PLCB3,PON3,SOD2	6
Cell Signaling, Cellular Function and Maintenance, Molecular Transport, Vitamin and Mineral Metabolism	flux of Ca2+	6.90E-06	ADIPOQ,CCL19,CCR1,CD7,CLEC7A,CX3CL1,CXCL13,EFHD2,F2,F2R,FCGR1A,FN1,IL1B,IL1RL1,INPP5D,KCNN4,KIT,NTF3,P2RY2,PAK1,PLCB3,RELN,SLC8A3,STIM2,TEC,VEGFA,VWF	27
Cell Death and Survival	cell death of muscle cells	7.01E-06	ADIPOQ,AGTR1,ANGPT1,BCL6,CACNB2,CREM,CXADR,FOXO1,HIF1A,HSPB8,IGF1R,IL1B,INHBA,KIFAP3,KIT,KLF5,LCN2,MAP2K6,miR-21-5p (and other miRNAs w/seed AGCUUAU),NCL,NGFR,NOS3,PDGFRB,PLA2G5,SLC8A3,SOD2,STAT3,TNFRSF1A,VEGFA,VWF,WISP1	31
Cell-To-Cell Signaling and Interaction, Tissue Development	adhesion of connective tissue cells	7.07E-06	AKAP12,ARHGAP24,CDH1,CSF1,FN1,IL1B,JAG1,MME,PLAU,RAB21,RHOB,RUNX1,SBNO2,TLN2,TMOD1,TNFSF11,VCAM1,VEGFA	18
Cell-To-Cell Signaling and Interaction, Tissue Development	adhesion of tumor cell lines	7.15E-06	AKAP12,ALCAM,CDH1,CX3CL1,DSG2,F2,F2R,FN1,FOS,FOXO1,FXYD5,HMMR,IGF1R,IL6R,LAMC2,MMP14,NOS3,P2RY2,PLAU,RAB21,RAP1GAP,STAT3,TIAM1,UCHL1,VCAM1,VEGFA	26
Cellular Movement, Hematological System Development and Function, Immune Cell Trafficking, Inflammatory Response	chemotaxis of mononuclear leukocytes	7.21E-06	ANGPT1,CCL19,CCR1,CKLF,CX3CL1,CXCL13,F2,F2R,FN1,GNAO1,IL1B,INHBA,LCP1,PLAU,PON2,RAP1GAP,TIAM1,TNFSF11,VEGFA,WNT5A	20
Cardiovascular System Development and Function, Hematological System Development and Function	mean arterial pressure	7.21E-06	ADM2,AGTR1,ATP2A2,KCNN4,NEDD4L,NOS3,PCSK1,PLAU,PTPN1,SOD2,SOD3,VAV3,VEGFA	13
Behavior	cognition	7.25E-06	CACNA1G,CACNB3,CADPS2,CHD7,CHST10,CREM,CTNND2,FOS,GABBR2,GPR155,HAPLN1,HIF1A,HSD11B1,IL1B,KIT,LCN2,MME,NGFR,NOS3,NT5E,NTF3,P2RY1,PLAT,PLAU,RYR3,SLC11A2,SLC12A5,SNAP25,SOD2,SOD3,STS,SYNJ1,THRB,TNFRSF1A,UCHL1,VEGFA	36
Inflammatory Disease	chronic inflammatory disorder	7.31E-06	ADIPOQ,AGTR1,ARAP2,BCL11B,BCL6,BGN,BMP1,CCL19,CCR1,CD68,CDH1,CFH,CHRNA10,COL11A2,COTL1,CSF1,CXCL13,F2R,FAM101B,FCGR1A,FCN1,FERMT1,FKBP5,FOS,FOXO1,GABBR2,GSR,HSD11B1,HSPB8,IGF1R,IL17RA,IL1B,IL6R,LAP3,LCN2,LCP1,MAFB,MFHAS1,miR-135a-5p (and other miRNAs w/seed AUGGCUU),miR-27a-3p (and other miRNAs w/seed UCACAGU),MME,MS4A7,MYD88,NFE2L2,NGFR,NOS3,NTF3,PDE4A,PGK1,RALB,RPL31,S1PR5,SBNO2,SDC3,SLC22A5,SL…	72
Neurological Disease	epilepsy	7.35E-06	ANGPTL4,ATF3,BAIAP2,CACNA1D,CACNA1G,CCR1,CH25H,CITED2,CREM,EGR2,FOS,GAD1,GFRA1,GNAO1,IL1B,INHBA,KCNQ5,LAMB3,NFIL3,NGFR,PCSK1,PRICKLE1,PTP4A1,SCN4B,SLC12A5,SLC1A1,TMTC1,TRIB1	28
Cellular Movement	invasion of colon cancer cell lines	7.41E-06	ATF3,ESM1,HIF1A,KLF4,MAP4K1,PLAU,RAP1GAP,RASA1,STAT3,STMN1,TIAM1,VEGFA	12
Cancer, Endocrine System Disorders	thyroid cancer	7.79E-06	CBX7,CDH1,FN1,GABBR2,KIT,LAMC2,miR-145-3p (miRNAs w/seed GAUUCCU),miR-21-5p (and other miRNAs w/seed AGCUUAU),miR-218-5p (and other miRNAs w/seed UGUGCUU),miR-223-3p (miRNAs w/seed GUCAGUU),miR-30c-5p (and other miRNAs w/seed GUAAACA),miR-31-5p (and other miRNAs w/seed GGCAAGA),PDGFRB,PTCH1,RAP1GAP,SFRP2,SOCS5,STAT3,THRB,TNFSF11,WNT5A	21
Cellular Growth and Proliferation	formation of cells	7.82E-06	ADIPOQ,AKAP12,ANGPTL4,CDH1,CSF1,DHCR24,FHL1,FN1,FOS,FOXO1,FZD1,GNAO1,HIF1A,IGF1R,IL1B,IL1RL1,INHBA,JAG1,KIF23,KLF4,KRT19,LCP1,LRAT,MAP2K6,MMP14,NFE2L2,NFIL3,NOS3,PAK1,PLAU,PRICKLE1,RUNX1,SFRP2,STMN1,TMOD1,TNFRSF1A,TNFSF11,VEGFA,VWF	39
Cell Morphology, Nervous System Development and Function, Tissue Morphology	abnormal morphology of neurons	7.82E-06	ABCD2,BRSK1,CACNA1D,CADPS2,CFH,CHRNA10,COL13A1,CTNNA2,EPHA7,FAT3,FGF7,GAD1,GFRA1,GLDN,IGF1R,LHX6,LMNB1,NFE2L2,NGFR,NOS3,NTF3,PAK4,PINK1,PTPN13,SLC12A5,SLC17A6,SLC6A15,SLITRK6,SPARCL1,SULF2,THRB,VANGL2,VEGFA,WNT5A	34
Cellular Movement	chemotaxis of connective tissue cells	7.84E-06	ANGPT1,CSF1,FN1,IL1B,MMP14,NOS3,NTF3,PLAU,STAT3,TNFSF11	10
Cellular Movement	invasion of carcinoma cell lines	7.84E-06	ADIPOQ,ALCAM,CCR1,CDH1,CDK14,miR-125b-5p (and other miRNAs w/seed CCCUGAG),miR-21-5p (and other miRNAs w/seed AGCUUAU),PAK1,PTPN1,RAP1GAP,SATB2,STAT3,STMN1,WISP1,WNT5A	15
Cellular Development, Cellular Growth and Proliferation	proliferation of colon cancer cell lines	7.87E-06	ANGPTL4,CDH1,EGR2,F2,FGF7,FN1,GMNN,HIF1A,IGF1R,KLF4,KLF5,miR-31-5p (and other miRNAs w/seed GGCAAGA),NCL,PAK1,PAK4,PIK3C2A,PRPS2,PTPN1,PTPRU,SATB1,SPARCL1,STAT3,TACSTD2,TIAM1	24
Cancer, Gastrointestinal Disease	colon tumor	7.88E-06	ABI3BP,ABLIM3,ACPP,ACSL3,ACVRL1,ADM2,AGL,AK4,ALCAM,ANGPTL4,AOC1,ATF3,ATP10D,ATP2A2,ATP6V1E1,BCAP29,BCL11B,BCL6,BRSK1,CABP1,CACNA1D,CACNA1G,CACNB2,CADM1,CASC1,CCDC3,CCDC88A,CDC42EP1,CDH1,CDH17,CDK14,CELSR2,CHD7,CHSY1,CKLF,CLDN1,CLEC7A,CNNM2,CRYL1,CSPG5,CTNND2,CUL5,DACT2,DOCK1,DOK3,DPF3,DSG1,DUOX1,EFNA4,EGR2,EHD4,EIF2AK3,EML4,ENAM,EPAS1,EPHA7,ESRP2,F2R,FAT3,FERMT1,FETUB,FKBP5,FN1,FUCA2,GAB1,GDA,GFR…	185
Cellular Development, Cellular Growth and Proliferation, Tissue Development	proliferation of dermal cells	8.17E-06	ADIPOQ,BCL11B,CDH13,FERMT1,FGF7,FN1,FOS,KLF4,KLF5,LMNB1,PAK1,PTAFR,PTCH1,RUNX1,STAT3,STMN1,TACSTD2,THRB,VAV3	19
Cellular Movement	invasion of breast cancer cell lines	8.92E-06	ANGPTL4,CCDC88A,CCL19,CDH1,CTSS,FN1,FXYD5,HIF1A,HMMR,KRT19,LCN2,miR-21-5p (and other miRNAs w/seed AGCUUAU),MMP14,PAK1,PAK4,PCSK6,PLAU,RNF144A,SLC9A3R1,SNAI1,STAT3,STMN1,TIAM1	23
Organismal Injury and Abnormalities	Edema	8.99E-06	ADIPOQ,ANGPT1,ATP2A2,CITED2,CRIM1,CXADR,DOCK1,ECE1,F2R,FN1,HIF1A,IFT57,IL17RA,INPP5D,KIFAP3,MME,NGFR,NOS3,NT5E,NTF3,PDGFRB,PDPN,PLAT,PLAU,PTAFR,SFRP2,SLC12A5,SOD3,TFRC,TLL1,VEGFA	31
Cell Morphology, Cellular Assembly and Organization, Cellular Function and Maintenance	reorganization of cytoskeleton	9.03E-06	ACVRL1,AKAP12,ARFIP2,BAIAP2,CDH1,CSF1,CXADR,F2,F2R,FGF7,FN1,KIT,LCP1,PAK1,PLAU,PLEK,RHOB,TIAM1,VEGFA,VWF	20
Skeletal and Muscular System Development and Function	abnormal morphology of appendicular skeleton	9.07E-06	BGN,FAM20C,FCER1G,FGFRL1,FMOD,HAPLN1,IBSP,INPP5D,ITGA10,MMP14,NOS3,PITX1,PRRX1,SFRP2,SULF2,TNFSF11,WNT5A	17
Cancer, Cell Death and Survival, Tumor Morphology	cell death of cancer cells	9.14E-06	ADIPOQ,CDH1,CSF1,EIF2AK3,FMOD,FOS,FOXO1,GCH1,HIF1A,HSPB8,IGF1R,INHBA,KIT,LPAR1,miR-125b-5p (and other miRNAs w/seed CCCUGAG),miR-21-5p (and other miRNAs w/seed AGCUUAU),NFE2L2,NGFR,PPID,RALB,RUNX1,SFRP2,STAT3,THRB,TNFSF13,TRIB1,VCAM1,VEGFA	28
Developmental Disorder	Growth Failure	9.23E-06	ACVRL1,AQP1,BCL6,CD2AP,CFTR,CHSY1,COL11A2,COL13A1,CSF1,EIF2AK3,F2R,FAM20C,FERMT1,FGFRL1,FN1,FOXO1,HIF1A,IFT57,IGF1R,IPMK,ITPR2,JAG1,LPAR1,MMP14,NFE2L2,NGFR,NOS3,PAK4,PLAT,PLAU,PRRX1,RALB,SATB1,SFRP2,SLC11A2,SLC12A5,SLC4A4,SNAI1,SOCS7,SOD2,STAT3,STIM2,SULF2,SYNJ1,TFRC,THRB,TIA1,TNFSF11,TRIB1	49
Organismal Development, Skeletal and Muscular System Development and Function	abnormal morphology of limb	9.51E-06	BGN,CHSY1,CREB3L2,EIF2AK3,ELOVL4,FAM20C,FCER1G,FMOD,FOS,HAPLN1,IBSP,IGF1R,INPP5D,ITGA10,MMP14,NOS3,PITX1,PRRX1,SATB2,SFRP2,SULF2,TNFSF11,WNT5A	23
Hematological System Development and Function, Tissue Development	accumulation of blood cells	9.57E-06	ADIPOQ,BGN,CCR1,CD1D,CSF1,CX3CL1,DOCK1,F2,F2R,IL17RA,IL1B,INPP5D,KIT,KRT19,MYD88,NT5E,P2RY2,PLAT,PLAU,PTPN1,RASA1,STAT3,TNFRSF1A,TNFSF13,VCAM1,VEGFA	26
Connective Tissue Development and Function, Embryonic Development, Organ Development, Organ Morphology, Organismal Development, Skeletal and Muscular System Development and Function, Tissue Development, Tissue Morphology	abnormal morphology of epiphyseal growth plate	9.69E-06	CHSY1,COL11A2,FAM20C,FOS,HAPLN1,ITGA10,MMP14,NOS3,PITX1,PRRX1,TM7SF2,TNFSF11	12
Cell Death and Survival	cell death of kidney cells	9.92E-06	AGTR1,ATF3,BCL6,BGN,CD2AP,CSF1,ELOVL4,F2,FOS,FOXO1,HIF1A,IGF1R,IL1B,IP6K2,LCN2,MAFB,MAP2K6,miR-21-5p (and other miRNAs w/seed AGCUUAU),MYD88,NFE2L2,PAK1,PPID,RALB,RHOG,SOD2,STMN1,TFRC,TNFRSF1A,TNFSF11,TP53INP1,UNC5C	31
Cell Morphology	polarization of myeloid cells	1.00E-05	ADIPOQ,CSF1,CX3CL1,FN1,GLRX,HIF1A,LCN2,STAT3	8
Cancer	primary melanoma	1.00E-05	miR-125b-5p (and other miRNAs w/seed CCCUGAG),miR-132-3p (and other miRNAs w/seed AACAGUC),miR-135a-5p (and other miRNAs w/seed AUGGCUU),miR-146a-5p (and other miRNAs w/seed GAGAACU),miR-203-3p (and other miRNAs w/seed UGAAAUG),miR-218-5p (and other miRNAs w/seed UGUGCUU),miR-27a-3p (and other miRNAs w/seed UCACAGU),miR-9-5p (and other miRNAs w/seed CUUUGGU)	8
Embryonic Development, Organismal Development, Tissue Development	growth of embryonic tissue	1.01E-05	EPAS1,F2,F2R,FGF7,HDAC5,HHIP,HIF1A,INHBA,JAG1,KIT,KLF4,LMNB1,LMNB2,LPAR1,NCL,NOS3,NTF3,PITX1,PRRX1,PTCH1,S1PR5,STAT3,VEGFA,WNT5A	24
Cell Death and Survival, Hematological System Development and Function	cell viability of myeloid cells	1.04E-05	BCL6,CSF1,CX3CL1,FCER1G,FCGR1A,FN1,HIF1A,IL1B,INPP5D,KIT,MYD88,RASA1,STAT3	13
Cellular Movement	scattering	1.04E-05	ADIPOQ,CADM1,CDH1,CSF1,CTNND2,F2,FN1,GAB1,MMP14,RELN,SNAI1,STAT3,TIAM1	13
Cancer, Organismal Injury and Abnormalities, Reproductive System Disease	mammary tumor	1.05E-05	ACPP,ADIPOQ,AKAP12,ALDH1A1,ARHGEF2,ATF3,BCL6,BHLHE40,BTG2,CADM1,CCL19,CDC42EP1,CDH1,CLDN1,CSF1,CX3CL1,EGFL6,EIF2AK3,F2R,FGF7,FJX1,FN1,FOS,FZD1,GFRA1,GMNN,GNAO1,HIF1A,HMMR,HSPB8,IBSP,IGF1R,IL1B,IL1RL1,INPP5J,KIT,KLF4,KRT19,LAMB3,LAMC2,LCN2,LMO7,LOC102724428/SIK1,LPAR1,LURAP1L,miR-125b-5p (and other miRNAs w/seed CCCUGAG),miR-21-5p (and other miRNAs w/seed AGCUUAU),miR-30c-5p (and other miRNAs w/se…	95
Cancer, Tumor Morphology	invasion of malignant tumor	1.07E-05	ALCAM,CDH1,CSF1,CTNND2,ESM1,F2,F2R,IGF1R,KLF4,miR-21-5p (and other miRNAs w/seed AGCUUAU),NFE2L2,PCSK6,PLAU,RHOB,RHOG,THRB,VAV3,WNT5A	18
Cancer, Endocrine System Disorders	malignant neoplasm of endocrine gland	1.07E-05	AGTR1,CBX7,CDH1,FN1,GABBR2,IGF1R,KIT,LAMC2,miR-145-3p (miRNAs w/seed GAUUCCU),miR-21-5p (and other miRNAs w/seed AGCUUAU),miR-218-5p (and other miRNAs w/seed UGUGCUU),miR-223-3p (miRNAs w/seed GUCAGUU),miR-30c-5p (and other miRNAs w/seed GUAAACA),miR-31-5p (and other miRNAs w/seed GGCAAGA),MME,MYCL,PCSK1,PDGFRB,PTCH1,RAP1GAP,SFRP2,SOCS5,STAT3,THRB,TNFSF11,WNT5A	26
Lipid Metabolism, Molecular Transport, Small Molecule Biochemistry	release of prostaglandin	1.10E-05	ADIPOQ,BCL6,CX3CL1,F2,FCER1G,IGF1R,IL1B,miR-146a-5p (and other miRNAs w/seed GAGAACU),PLA2G5,VEGFA	10
Cancer, Organismal Injury and Abnormalities, Reproductive System Disease	female genital tract cancer	1.10E-05	ABI3BP,ABLIM3,ADIPOQ,ALCAM,ALDH1A1,ANGPT1,ANK2,ANXA8/ANXA8L1,AOC1,AQP1,ARAP2,ARMCX2,ATP2B1,BCAP29,CABP1,CACNA1D,CACNA1G,CACNB2,CBX7,CD68,CDH1,CDH13,CEP70,CFH,CFTR,CHD7,CHST10,CILP,CREM,CRIM1,CSF1,CTNNA2,CTNND2,CTSS,CX3CL1,CXADR,DHCR24,DHTKD1,DLGAP1,DOCK1,DOPEY2,EFNA4,ELMO1,EPHA7,EXOC6,EZH1,F2R,FAM105A,FAM189A2,FAT3,FCN1,FGF16,FGF7,FHL1,FN1,FOS,FOXO1,GAS7,GBE1,GGA2,GNAO1,GOLGB1,GPR155,GPRASP1,HIF1…	179
Cancer, Organismal Injury and Abnormalities, Reproductive System Disease	malignant neoplasm of female genital organ	1.10E-05	ABI3BP,ABLIM3,ADIPOQ,ALCAM,ALDH1A1,ANGPT1,ANK2,ANXA8/ANXA8L1,AOC1,AQP1,ARAP2,ARMCX2,ATP2B1,BCAP29,CABP1,CACNA1D,CACNA1G,CACNB2,CBX7,CD68,CDH1,CDH13,CEP70,CFH,CFTR,CHD7,CHST10,CILP,CREM,CRIM1,CSF1,CTNNA2,CTNND2,CTSS,CX3CL1,CXADR,DHCR24,DHTKD1,DLGAP1,DOCK1,DOPEY2,EFNA4,ELMO1,EPHA7,EXOC6,EZH1,F2R,FAM105A,FAM189A2,FAT3,FCN1,FGF16,FGF7,FHL1,FN1,FOS,FOXO1,GAS7,GBE1,GGA2,GNAO1,GOLGB1,GPR155,GPRASP1,HIF1…	179
Metabolic Disease	amyloidosis	1.11E-05	AQP1,BCL6,BGN,CADPS2,CD2AP,CD68,CH25H,CNKSR2,CTSS,DHCR24,EIF2AK3,FAM3C,FCGR1A,GABBR2,GLRX,HIF1A,HSD11B1,IL1B,IL6R,LCN2,LRAT,miR-125b-5p (and other miRNAs w/seed CCCUGAG),miR-132-3p (and other miRNAs w/seed AACAGUC),miR-146a-5p (and other miRNAs w/seed GAGAACU),miR-27a-3p (and other miRNAs w/seed UCACAGU),miR-30c-5p (and other miRNAs w/seed GUAAACA),miR-9-5p (and other miRNAs w/seed CUUUGGU),MME,N…	45
Cellular Function and Maintenance, Molecular Transport	influx of cation	1.13E-05	ADIPOQ,CCR1,CD7,CX3CL1,CXCL13,F2,F2R,FN1,IL1B,INPP5D,KCNN4,KIT,NTF3,P2RY2,PAK1,RELN,SLC22A5,STIM2,TEC,VEGFA	20
Developmental Disorder	Hypertrophy	1.13E-05	ABCD2,ADIPOQ,AGTR1,ANGPT1,ATF3,ATP2A2,CACNB3,CD2AP,CFTR,CREM,EHD3,EHD4,EPAS1,F2R,FHL1,FN1,HDAC5,HIF1A,HSD11B1,HSPB8,IL1B,IL1RL1,IL6R,INHBA,KLF5,MAP2K6,miR-21-5p (and other miRNAs w/seed AGCUUAU),NOS3,NT5E,NTF3,PLAT,PLAU,RCBTB1,RGS5,SOD2,STAT3,VAV3,VEGFA,WNT5A	39
Cellular Development, Hematopoiesis	maturation of leukocytes	1.14E-05	ATF3,CADM1,CCL19,CDH1,CLEC7A,CSF1,FOS,GFRA1,HIF1A,IL1B,INHBA,INPP5D,LCP1,MAP2K6,MYD88,NFIL3,NGFR,RUNX1,SOD3,STAT3,TCF7,TNFRSF1A,TNFSF11,TNFSF13	24
Cell Death and Survival	cell viability of phagocytes	1.14E-05	BCL6,CSF1,CX3CL1,FCER1G,FCGR1A,FOXO1,HIF1A,IL1B,INPP5D,KIT,MYD88,RASA1,STAT3,TNFSF11	14
Skeletal and Muscular System Development and Function, Tissue Development	cartilage development	1.15E-05	BMP1,CHSY1,COL11A2,CREB3L2,EIF2AK3,HAPLN1,HIF1A,ITGA10,MMP14,PITX1,PRRX1,PTCH1,SATB2,SFRP2,SNAI1,WNT5A	16
Cell Death and Survival	cell death of heart	1.15E-05	ADIPOQ,AGTR1,ANGPT1,CACNB2,CREM,CXADR,HIF1A,HSPB8,IL1B,INHBA,KIFAP3,LCN2,MAP2K6,miR-21-5p (and other miRNAs w/seed AGCUUAU),NCL,NOS3,PLA2G5,PLAT,SFRP2,SOD2,STAT3,VEGFA,WISP1	23
Cell Morphology	polarization of phagocytes	1.16E-05	ADIPOQ,CSF1,CTSS,CX3CL1,FN1,GLRX,HIF1A,LCN2,STAT3	9
Cell-To-Cell Signaling and Interaction, Cellular Movement	recruitment of cells	1.20E-05	ADIPOQ,ANGPT1,CCL19,CCR1,CLEC7A,CSF1,CX3CL1,CXCL13,FN1,FOS,HIF1A,IL17RA,IL1B,IL1RL1,IL6R,INPP5D,LCN2,MYD88,NFE2L2,NOS3,P2RY2,PDGFRB,RHOG,SOD2,SOD3,ST3GAL6,TNFRSF1A,VAV3,VCAM1,VEGFA,VWF	31
Cell-To-Cell Signaling and Interaction	binding of tumor cell lines	1.21E-05	ALCAM,CD248,CD68,CLEC7A,CSF1,CX3CL1,CXADR,ESM1,F2R,FN1,IGF1R,IL1B,NCL,PLAU,RAP1GAP,SNAI1,TFRC,VCAM1,VEGFA	19
Cancer	hyperplasia of cells	1.25E-05	ADIPOQ,AGTR1,BCL6,BTG2,CCDC80,CD2AP,CDH13,CFH,CSF1,DOK3,EHD4,FGF7,IGF1R,IL1RL1,IL6R,INPP5D,KIT,NFE2L2,NOS3,PTCH1,PTPN1,STAT3,THRB,TNFSF11,VEGFA	25
Cellular Function and Maintenance, Molecular Transport	flux of cation	1.26E-05	ADIPOQ,CCL19,CCR1,CD7,CLEC7A,CX3CL1,CXCL13,EFHD2,F2,F2R,FCGR1A,FN1,IL1B,IL1RL1,INPP5D,KCNN4,KIT,NTF3,P2RY2,PAK1,PLCB3,RELN,SLC22A5,SLC8A3,STIM2,TEC,VEGFA,VWF	28
Inflammatory Disease, Respiratory Disease	airway hyperresponsiveness	1.27E-05	ADIPOQ,CD1D,CDH13,IL17RA,IL1RL1,IL6R,KIT,MYD88,NFE2L2,PLAT,PTAFR,STAT3,TNFRSF1A,VEGFA	14
Cell Morphology	polarization of leukocytes	1.27E-05	ADIPOQ,CCL19,CSF1,CTSS,CX3CL1,FN1,GLRX,HIF1A,IL1B,LCN2,LCP1,MYD88,STAT3,TIAM1	14
Cell Morphology	ruffling	1.27E-05	ANGPT1,ARFIP2,BAIAP2,CCR1,CDC42SE1,CSF1,FOS,MTSS1,PAK1,PDGFRB,PLAU,RAB34,RHOG,TIAM1	14
Connective Tissue Development and Function, Embryonic Development, Organ Development, Organ Morphology, Organismal Development, Skeletal and Muscular System Development and Function, Tissue Development	abnormal morphology of trabecular bone	1.31E-05	BGN,CD68,CSF1,FAM20C,FCER1G,IBSP,INPP5D,MEPE,MMP14,NOS3,SATB2,TNFRSF1A,TNFSF11	13
Carbohydrate Metabolism	synthesis of carbohydrate	1.33E-05	ADIPOQ,AGTR1,ALDH1A1,ANGPT1,CHSY1,CSF1,CX3CL1,F2,F2R,FGF7,FOXO1,GBE1,IGF1R,IL1B,INPP5D,KIT,MYD88,NCS1,NGFR,NTF3,P2RY2,PDGFRB,PIGH,PIK3C2A,PLAU,PLCB3,PLEK,PRPS2,PTAFR,PTPN1,SERINC2,SLC9A3R1,SORD,STAT3,TNFRSF1A,VIPR2	36
Inflammatory Response	inflammation of central nervous system	1.34E-05	ADIPOQ,ALCAM,BHLHE40,CCR1,CD1D,EGR2,EIF2AK3,FCER1G,FCGR1A,HIF1A,IL1B,JAG1,KCNK2,KIT,KLF4,MAP4K1,MME,MYD88,NGFR,NT5E,PLAT,PPID,PTAFR,RFTN1,TNFRSF1A,VCAM1,VWF	27
Cardiovascular System Development and Function	neovascularization	1.37E-05	ADIPOQ,CDH13,CSF1,EPAS1,F2R,HIF1A,HMMR,IGF1R,IL1B,INHBA,KIT,MMP14,NOS3,PLAT,PLAU,TNFSF11,VCAM1,VEGFA	18
Organismal Injury and Abnormalities, Renal and Urological Disease	chronic renal failure	1.38E-05	ADIPOQ,AGTR1,CACNA1D,CACNB2,CD1D,F2,F2R,FCGR1A,KCNN4,MMP14,NOS3,P2RY1,PDE4A,PDE7A,TNFRSF1A,VEGFA	16
Cellular Movement, Nervous System Development and Function	migration of neurons	1.39E-05	CADPS2,CTNNA2,CUL5,EGR2,FN1,GAD1,GFRA1,IGF1R,KIT,LHX6,LMNB1,LMNB2,MAFB,MATN2,NGFR,PAK4,PLAT,RELN,SATB2,SDC3,STMN1,TIAM1,VEGFA	23
Cardiovascular System Development and Function	vascularization	1.39E-05	ADIPOQ,CDH13,CSF1,EPAS1,F2R,HIF1A,HMMR,IGF1R,IL1B,INHBA,KIT,KLF5,MMP14,NOS3,PLAT,PLAU,PTGER3,SFRP2,STAT3,TNFRSF1A,TNFSF11,VCAM1,VEGFA	23
Cellular Development, Hematopoiesis	maturation of phagocytes	1.40E-05	ATF3,CCL19,CDH1,CLEC7A,CSF1,FOS,GFRA1,IL1B,INHBA,INPP5D,MAP2K6,MYD88,NGFR,SOD3,STAT3,TNFRSF1A,TNFSF11	17
Cardiovascular Disease, Neurological Disease	ischemic stroke	1.40E-05	AGTR1,BCL6,CKAP4,F2,MEPE,NOS3,NPL,PLAT,SLC16A6	9
Embryonic Development, Tissue Morphology	remodeling of vitelline vessel	1.40E-05	ACVRL1,FN1,FOXO1,HIF1A,JAG1,PAK4,RASA1,RUNX1,SLC34A2	9
Cellular Function and Maintenance, Molecular Transport	flux of ion	1.43E-05	ADIPOQ,CCL19,CCR1,CD7,CFTR,CLEC7A,CX3CL1,CXCL13,EFHD2,F2,F2R,FCGR1A,FN1,IL1B,IL1RL1,INPP5D,KCNN4,KIT,NTF3,P2RY2,PAK1,PLCB3,RELN,SLC22A5,SLC8A3,STIM2,TEC,VEGFA,VWF	29
Cancer, Gastrointestinal Disease	neoplasia of colon	1.44E-05	ABI3BP,ABLIM3,ACPP,ACSL3,ACVRL1,ADM2,AGL,AK4,ALCAM,ANGPTL4,AOC1,ATF3,ATP10D,ATP2A2,ATP6V1E1,BCAP29,BCL11B,BCL6,BRSK1,CABP1,CACNA1D,CACNA1G,CACNB2,CADM1,CASC1,CCDC3,CCDC88A,CDC42EP1,CDH1,CDH17,CDK14,CELSR2,CHD7,CHSY1,CKLF,CLDN1,CLEC7A,CNNM2,CRYL1,CSPG5,CTNND2,CUL5,DACT2,DOCK1,DOK3,DPF3,DSG1,DUOX1,EFNA4,EGR2,EHD4,EIF2AK3,EML4,ENAM,EPAS1,EPHA7,ESRP2,F2R,FAT3,FERMT1,FETUB,FKBP5,FN1,FUCA2,GAB1,GDA,GFR…	183
Cellular Movement	migration of prostate cancer cell lines	1.47E-05	CDH1,FN1,IGF1R,KLF5,LAMB3,MME,MMP14,PAK1,RALB,RARRES1,SDC3,TACSTD2,VEGFA	13
Cancer, Organismal Injury and Abnormalities, Reproductive System Disease	female genital neoplasm	1.50E-05	ABI3BP,ABLIM3,ADIPOQ,ALCAM,ALDH1A1,ANGPT1,ANK2,ANXA8/ANXA8L1,AOC1,AQP1,ARAP2,ARL4D,ARMCX2,ATP2B1,BCAP29,CABP1,CACNA1D,CACNA1G,CACNB2,CBX7,CD68,CDH1,CDH13,CEP70,CFH,CFTR,CHD7,CHST10,CILP,CREM,CRIM1,CSF1,CTNNA2,CTNND2,CTSS,CX3CL1,CXADR,DHCR24,DHTKD1,DLGAP1,DOCK1,DOPEY2,EFNA4,ELMO1,EPHA7,EXOC6,EZH1,F2R,FAM105A,FAM189A2,FAT3,FCN1,FGF16,FGF7,FHL1,FMOD,FN1,FOS,FOXO1,GAS7,GBE1,GGA2,GNAO1,GOLGB1,GPR155,G…	187
Respiratory System Development and Function	abnormal morphology of respiratory system	1.51E-05	AKAP12,ALDH1A1,ANO1,CAV2,CFTR,CITED2,COL11A2,DOCK1,EPAS1,FGFRL1,FOS,HAPLN1,HSD11B1,INPP5D,LMNB1,LMNB2,LPAR1,MAN1A2,MMP14,NEDD4L,NFE2L2,NOS3,PDPN,PLAU,PRRX1,SATB2,SNAP25,VEGFA,WNT5A	29
Cardiovascular System Development and Function, Cell-To-Cell Signaling and Interaction	binding of vascular endothelial cells	1.52E-05	BGN,CX3CL1,F2,F2R,FN1,IL1B,KIT,NT5E,VCAM1,VWF	10
Neurological Disease, Skeletal and Muscular Disorders	cerebral palsy	1.55E-05	GABBR2,GAD1,KANK1,SNAP25	4
Protein Synthesis	homo-oligomerization of protein	1.57E-05	ADIPOQ,ANGPT1,ANGPTL4,CDH1,EHD3,EHD4,EIF2AK3,GCH1,LNX1,SCUBE1,SLC1A1,SOD2,TNFSF11,VWF	14
Cancer, Endocrine System Disorders	thyroid gland tumor	1.58E-05	CBX7,CDH1,FN1,FOXO1,GABBR2,KIT,LAMC2,miR-145-3p (miRNAs w/seed GAUUCCU),miR-21-5p (and other miRNAs w/seed AGCUUAU),miR-218-5p (and other miRNAs w/seed UGUGCUU),miR-223-3p (miRNAs w/seed GUCAGUU),miR-30c-5p (and other miRNAs w/seed GUAAACA),miR-31-5p (and other miRNAs w/seed GGCAAGA),PDGFRB,PTCH1,RAP1GAP,SFRP2,SOCS5,STAT3,THRB,TNFSF11,WNT5A	22
Cellular Development, Cellular Growth and Proliferation, Hair and Skin Development and Function, Tissue Development	proliferation of epidermal cells	1.60E-05	ADIPOQ,BCL11B,CDH13,FERMT1,FGF7,FN1,FOS,KLF4,KLF5,PAK1,PTAFR,PTCH1,RUNX1,STAT3,STMN1,TACSTD2,THRB,VAV3	18
Cell-To-Cell Signaling and Interaction, Hematological System Development and Function, Immune Cell Trafficking, Inflammatory Response	activation of myeloid cells	1.60E-05	ADIPOQ,ANGPT1,ATF3,CFH,CSF1,CX3CL1,F2,FCER1G,FN1,HSD11B1,IL1B,IL1RL1,INHBA,KIT,KLF4,LCN2,miR-223-3p (miRNAs w/seed GUCAGUU),MYD88,NFIL3,NOS3,PLAT,PTGER3,RAB27A,SBNO2,STAT3,TNFSF11,TNFSF13,VAV3,VCAM1,WNT5A	30
Cardiovascular System Development and Function, Cellular Movement	cell movement of endothelial cells	1.60E-05	ACVRL1,ADIPOQ,ALCAM,ANGPT1,ANGPTL4,ARHGAP24,CDH13,F2R,FN1,FOXO1,GAB1,HIF1A,HMMR,IL1B,MAP2K6,miR-125b-5p (and other miRNAs w/seed CCCUGAG),MMP14,MTSS1,NCL,NOS3,PDGFRB,PIK3C2A,PLAU,RHOB,STAT3,TNFSF11,VAV3,VCAM1,VEGFA,WNT5A	30
Cell-To-Cell Signaling and Interaction, Tissue Development	attachment of cells	1.64E-05	ADIPOQ,ANGPT1,CADM1,CDH13,CSF1,DSG2,FN1,IGF1R,IL1B,PTAFR,RALB,RHOB,SDC3,TLN2,VCAM1,VWF	16
Cellular Movement, Skeletal and Muscular System Development and Function	migration of smooth muscle cells	1.65E-05	ADIPOQ,ATF3,CKLF,F2,F2R,FHL1,FN1,IL1B,LPAR1,NFE2L2,NOS3,PAK1,PDGFRB,PLAT,PLAU,STAT3,WISP1	17
Neurological Disease	injury of central nervous system	1.66E-05	ATF3,CD1D,CX3CL1,F2,KCNK2,NFE2L2,NOS3,PLAT,PLAU,TNFRSF1A,VWF	11
Inflammatory Response	immune response of cells	1.66E-05	ADIPOQ,BCL6,CD1D,CD68,CH25H,CLEC7A,CSF1,DOCK1,ELMO1,F2R,FCER1G,FCGR1A,FCN1,GLRX,IL1RL1,IL6R,INPP5D,LCN2,MAP4K1,MYD88,PLA2G5,PLAU,RALB,RHOG,TNFSF11,TNFSF13,UBE2L6,VWF,WNT5A	29
Carbohydrate Metabolism	metabolism of carbohydrate	1.67E-05	ADIPOQ,AGL,AGTR1,ALDH1A1,ANGPT1,CHST1,CHSY1,CSF1,CX3CL1,F2,F2R,FGF7,FOXO1,FUCA2,GBE1,HIF1A,IGF1R,IL1B,INPP5D,KIT,LRAT,MYD88,NCS1,NGFR,NTF3,P2RY2,PDGFRB,PGK1,PIGH,PIK3C2A,PLAU,PLCB3,PLEK,PRKAG2,PRPS2,PTAFR,PTPN1,SERINC2,SLC23A2,SLC9A3R1,SORD,ST3GAL6,STAT3,SULF2,SYNJ1,TNFRSF1A,VIPR2	47
Cell Death and Survival	cell death of epithelial cells	1.71E-05	ADIPOQ,ALDH1A1,ATF3,BCL6,CD1D,CDH1,CTSS,ELOVL4,F2,FGF7,FOS,FOXO1,HSPB8,IGF1R,IL1B,IL6R,INHBA,IP6K2,LCN2,MAP2K6,miR-21-5p (and other miRNAs w/seed AGCUUAU),MYD88,NCL,NFE2L2,NGFR,PAK1,PDE4A,PLAT,PLAU,PPID,PTAFR,PTPN1,SEMA7A,SOD2,STAT3,TFRC,TIAM1,TNFRSF1A,TNFSF11,TP53INP1	40
Cell Morphology, Tissue Morphology	morphology of connective tissue cells	1.73E-05	ADIPOQ,BCL11B,CD68,CHSY1,CITED2,COL11A2,CSF1,EIF2AK3,ELMO1,F2R,INPP5D,MMP14,PDGFRB,PRRX1,PTPN1,SBNO2,TIAM1,TNFSF11,VAV3,VEGFA	20
Cancer, Gastrointestinal Disease	colon cancer	1.74E-05	ABI3BP,ABLIM3,ACPP,ACSL3,ACVRL1,ADM2,AGL,AK4,ALCAM,ANGPTL4,AOC1,ATF3,ATP10D,ATP2A2,ATP6V1E1,BCAP29,BCL11B,BCL6,BRSK1,CABP1,CACNA1D,CACNA1G,CACNB2,CADM1,CASC1,CCDC3,CCDC88A,CDC42EP1,CDH1,CDH17,CDK14,CELSR2,CHD7,CHSY1,CKLF,CLDN1,CLEC7A,CNNM2,CRYL1,CSPG5,CTNND2,CUL5,DACT2,DOCK1,DOK3,DPF3,DSG1,DUOX1,EFNA4,EGR2,EHD4,EIF2AK3,EML4,ENAM,EPAS1,EPHA7,ESRP2,F2R,FAT3,FERMT1,FETUB,FKBP5,FN1,FUCA2,GAB1,GDA,GFR…	182
Organismal Injury and Abnormalities, Renal and Urological Disease	failure of kidney	1.78E-05	ADIPOQ,AGTR1,ATF3,CACNA1D,CACNB2,CD1D,F2,F2R,FCER1G,FCGR1A,KCNN4,LCN2,MMP14,MYD88,NOS3,P2RY1,PDE4A,PDE7A,STMN1,TNFRSF1A,VEGFA	21
Connective Tissue Disorders, Inflammatory Disease, Skeletal and Muscular Disorders	experimentally-induced arthritis	1.79E-05	ADIPOQ,CCR1,CTSS,CXCL13,FCGR1A,FN1,HMMR,IL17RA,IL1B,IL1RL1,MYD88,NOS3,PLAT,PLAU,STAT3,TNFRSF1A,TNFSF13	17
Organ Morphology, Skeletal and Muscular System Development and Function	size of bone	1.84E-05	ADIPOQ,AGTR1,BGN,CCR1,CD68,CHSY1,CREB3L2,CSF1,FAM20C,FCER1G,FGFRL1,FOS,FOXO1,HAPLN1,INPP5D,MEPE,MFAP5,MMP14,NOS3,SATB2,SBNO2,SFRP2,THRB,TNFSF11	24
Cell Signaling	Rho protein signal transduction	1.90E-05	AGTR1,ARHGEF2,BAIAP2,BCL6,CDC42EP1,CDH13,KANK1,LPAR1,NGFR,RHOB,RHOG	11
Cellular Movement, Hematological System Development and Function, Immune Cell Trafficking	Lymphocyte migration	1.94E-05	BCL11B,CCL19,CCR1,CD1D,CTSS,CX3CL1,CXCL13,EGR2,F2,FN1,FOS,FOXO1,IL17RA,IL1B,INPP5D,KCNK2,LCP1,MAP4K1,MYD88,NT5E,PLAU,PLCB3,RAP1GAP,RUNX1,S1PR5,STAT3,TNFRSF1A,TNFSF13,VCAM1,WNT5A	30
Cellular Movement, Hematological System Development and Function, Immune Cell Trafficking, Inflammatory Response	cell movement of neutrophils	1.94E-05	ADIPOQ,CCR1,CFH,CFTR,CKLF,CSF1,CX3CL1,CXADR,F2,FCER1G,FN1,IL17RA,IL1B,IL6R,INPP5D,LCN2,MYD88,NT5E,PLAT,PLAU,PLCB3,PTGER3,RAB27A,STAT3,TNFRSF1A,VCAM1,VWF	27
Cardiovascular System Development and Function, Cellular Movement	migration of endothelial cells	2.00E-05	ACVRL1,ADIPOQ,ALCAM,ANGPT1,ANGPTL4,ARHGAP24,CDH13,F2R,FN1,FOXO1,GAB1,HIF1A,HMMR,IL1B,MAP2K6,miR-125b-5p (and other miRNAs w/seed CCCUGAG),MMP14,NCL,NOS3,PDGFRB,PIK3C2A,PLAU,RHOB,STAT3,VAV3,VCAM1,VEGFA,WNT5A	28
Vitamin and Mineral Metabolism	quantity of mineral	2.01E-05	BGN,CHSY1,FAM20C,FOXO1,MTSS1,P2RY2,SFRP2,SLC26A1,SLC9A3R1	9
Cellular Function and Maintenance, Molecular Transport	exocytosis	2.03E-05	ATP2A2,CACNA1D,CACNB2,CADPS2,CCR1,CHP1,CX3CL1,F2R,KIT,LAMP1,MYD88,NCS1,NOS3,PIK3C2A,PLCB3,RAB27A,SNAP25,SYNJ1,VWF	19
Cell Signaling, Cellular Function and Maintenance, Molecular Transport, Vitamin and Mineral Metabolism	influx of Ca2+	2.03E-05	ADIPOQ,CCR1,CD7,CX3CL1,CXCL13,F2,F2R,FN1,IL1B,INPP5D,KCNN4,KIT,NTF3,P2RY2,PAK1,RELN,STIM2,TEC,VEGFA	19
Molecular Transport	transport of monovalent inorganic cation	2.03E-05	AQP1,ATP1B3,ATP6V1C1,ATP6V1E1,CHP1,FHL1,GJA5,IL1B,KCNK2,KCNN4,KCNQ5,KCNS3,NEDD4L,NOS3,SCN4B,SLC11A2,SLC12A5,SLC36A1,SLC4A4,SLC7A5,SLC8A3	21
Cell Death and Survival	cell death of heart cells	2.04E-05	ADIPOQ,AGTR1,ANGPT1,CACNB2,CREM,CXADR,HIF1A,HSPB8,IL1B,INHBA,KIFAP3,LCN2,MAP2K6,miR-21-5p (and other miRNAs w/seed AGCUUAU),NCL,NOS3,PLA2G5,SFRP2,SOD2,STAT3,VEGFA,WISP1	22
Cell Death and Survival	cell death of lymphoblastoid cell lines	2.05E-05	BTG1,CADM1,CHSY1,CTNNA2,DCTD,GBE1,NT5E,NTF3,PTPRR,SOD2,TUBB6,VAV3,WNT5A	13
Organismal Injury and Abnormalities	blood clot	2.06E-05	ADIPOQ,F2,F2R,INPP5D,MMP14,PLAT,PLAU,PTGER3,PTPN1,RHOG,TNFRSF1A,VWF	12
Neurological Disease	injury of nervous system	2.06E-05	ADIPOQ,ATF3,CD1D,CX3CL1,F2,KCNK2,NFE2L2,NOS3,PLAT,PLAU,TNFRSF1A,VWF	12
Digestive System Development and Function, Organismal Development	abnormal morphology of tooth	2.07E-05	BCL11B,CSF1,FAM20C,MMP14,NFE2L2,NGFR,PRRX1,SLC24A4,SLC4A4,SOSTDC1	10
Inflammatory Disease, Inflammatory Response, Neurological Disease	Encephalitis	2.08E-05	ADIPOQ,ALCAM,BHLHE40,CCR1,CD1D,EGR2,EIF2AK3,FCER1G,FCGR1A,HIF1A,IL1B,JAG1,KCNK2,KIT,KLF4,MAP4K1,MME,MYD88,NGFR,NT5E,PLAT,PPID,RFTN1,TNFRSF1A,VCAM1,VWF	26
Hematological System Development and Function, Inflammatory Response, Tissue Morphology	quantity of macrophages	2.12E-05	ADIPOQ,CSF1,CTSS,CX3CL1,ELMO1,FGF7,HSD11B1,IL1B,IL1RL1,KIT,LCN2,MYD88,NFE2L2,PLAT,PLAU,STAT3,TNFRSF1A,TNFSF13,TRIB1,VEGFA	20
Cancer	development of tumor	2.13E-05	ALCAM,ANGPT1,ANGPTL4,BCCIP,BCL6,CDH1,CSF1,CTSS,FOS,GMNN,HIF1A,IGF1R,IL1B,INHBA,KLF5,miR-125b-5p (and other miRNAs w/seed CCCUGAG),miR-21-5p (and other miRNAs w/seed AGCUUAU),MMP14,MYD88,NT5E,PAK1,PIK3C2A,PTCH1,RUNX1,STAT3,TNFRSF1A,TNFSF13,VAV3,VEGFA,WISP1	30
Neurological Disease, Psychological Disorders	tauopathy	2.17E-05	AQP1,BGN,CADPS2,CD2AP,CD68,CH25H,CNKSR2,CTSS,DHCR24,EIF2AK3,FAM3C,FCGR1A,GABBR2,GLRX,HIF1A,HSD11B1,IL1B,IL6R,LCN2,LRAT,miR-125b-5p (and other miRNAs w/seed CCCUGAG),miR-132-3p (and other miRNAs w/seed AACAGUC),miR-146a-5p (and other miRNAs w/seed GAGAACU),miR-27a-3p (and other miRNAs w/seed UCACAGU),miR-30c-5p (and other miRNAs w/seed GUAAACA),miR-9-5p (and other miRNAs w/seed CUUUGGU),MME,NFE2L2…	44
Embryonic Development, Hair and Skin Development and Function, Organ Development, Organismal Development, Tissue Development	development of epidermis	2.17E-05	ATP2A2,CDH1,ELOVL4,FGF7,GAB1,GFRA1,INHBA,KLF4,LAMB3,LAMC2,NGFR,NTF3,PTCH1,RUNX1,SNAI1,STS,VANGL2,VEGFA	18
Cellular Development, Cellular Growth and Proliferation, Connective Tissue Development and Function	proliferation of fibroblast cell lines	2.18E-05	ADIPOQ,AKAP12,BTG1,BTG2,CDH13,CDKN2B,CSF1,EGR2,F2,F2R,FN1,FOS,FOXO1,GAB1,HSPB8,IGF1R,IL1B,INPP5D,JAG1,KIT,KLF5,LPAR1,LZTS1,MAP2K6,MMP14,PAK4,RALB,RHOB,RUNX1,STAT3,STMN1,TACSTD2,TFRC,THRB,WISP1	35
Cell Death and Survival	apoptosis of connective tissue cells	2.19E-05	ADIPOQ,ATF3,BGN,CD1D,CDH1,CREB3L2,CSF1,DHCR24,FN1,FOXO1,GAB1,IGF1R,IL1B,MAP4,miR-125b-5p (and other miRNAs w/seed CCCUGAG),NFE2L2,NGFR,NOS3,PAK1,PTPN1,RHOB,STAT3,TNFAIP8,TNFRSF1A,TNFSF11,VEGFA	26
Cell Morphology	morphology of tumor cell lines	2.27E-05	CDH1,CREM,FOS,FOXO1,GNAO1,IGF1R,IL6R,KLF4,miR-203-3p (and other miRNAs w/seed UGAAAUG),MMP14,PAK1,PDGFRB,RAP1GAP,SNAI1,SOD2,STAT3,STMN1,TNFSF11,VCAM1,WNT5A	20
Neurological Disease, Psychological Disorders	disorder of basal ganglia	2.28E-05	ABCD2,AQP1,ARL3,ARMCX2,ATP2A2,ATP2B1,ATP6V1E1,BAIAP2,BCL11B,BCL6,BHLHE40,CACNB3,CD68,CRIM1,CTSS,CX3CL1,DCTN1,EGR2,ELMO1,FAM3C,FOS,GCH1,GNAO1,GPR88,HDAC5,ICA1,IL1B,IP6K2,ISOC1,KAZN,KCNK2,LAMP1,MAN1A1,NTF3,PAK1,PDE4A,PDGFRB,PGK1,PINK1,PTPN3,RAP1GAP,RASD2,RHOG,RPL31,RYR3,SCN4B,SH3BP4,SLC1A1,SNAP25,SOCS5,SPARCL1,STMN1,SYNJ1,TMEFF1,TNFRSF1A,UCHL1,ZNF385B	57
Cellular Movement, Hematological System Development and Function, Immune Cell Trafficking	homing of leukocytes	2.28E-05	ANGPT1,CCDC88A,CCL19,CCR1,CKLF,CSF1,CX3CL1,CXADR,CXCL13,F2,F2R,FCER1G,FN1,FOXO1,GNAO1,IL1B,IL6R,INHBA,INPP5D,LCN2,LCP1,MYD88,PLAU,PON2,RAP1GAP,RUNX1,STAT3,TIAM1,TNFRSF1A,TNFSF11,VEGFA,WNT5A	32
Lymphoid Tissue Structure and Development	formation of lymphatic system component	2.32E-05	ADIPOQ,ANGPT1,BCL6,CSF1,CXCL13,LCP1,PDPN,TNFRSF1A,TNFSF11,TNFSF13,VCAM1,VEGFA	12
Cellular Compromise	degeneration of cells	2.34E-05	ABCD2,ADIPOQ,ATF3,ATP1B2,CACNA1D,CADM1,CREM,EIF2AK3,ELOVL4,F2,GEMIN2,HIF1A,IL1B,LRAT,MME,NGFR,NTF3,PLAT,PLAU,SLC19A2,SLC1A1,SLC6A6,SOD2,STAT3,STMN1,THRB,TMOD1,UCHL1,VEGFA	29
Cellular Movement, Reproductive System Development and Function	cell movement of gonadal cell lines	2.41E-05	CCR1,DOCK1,ELMO1,FN1,GFRA1,NCL,PLAU,PTP4A1,PTPN1,VWF	10
Neurological Disease, Organismal Injury and Abnormalities	injury of brain	2.41E-05	ATF3,CD1D,CX3CL1,F2,KCNK2,NFE2L2,NOS3,PLAT,PLAU,VWF	10
Cancer	growth of malignant tumor	2.46E-05	ADIPOQ,BTG2,CDH1,CSF1,CTNND2,CTSS,F2,F2R,FHL1,FOS,GFRA1,HIF1A,HMMR,IGF1R,IL1B,IL1RL1,IL6R,INHBA,JAG1,KIT,LCN2,LZTS1,MME,NT5E,PLAT,PTCH1,PTPN13,RALB,RHOB,SFRP2,STAT3,STMN1,THRB,VEGFA,WISP1,WNT5A	36
Protein Synthesis	oligomerization of protein	2.47E-05	ACVRL1,ADIPOQ,ANGPT1,ANGPTL4,CAV2,CDH1,EHD3,EHD4,EIF2AK3,GCH1,GJA5,IGF1R,LNX1,OLFM1,QPRT,SCUBE1,SLC1A1,SOD2,TNFRSF1A,TNFSF11,VWF	21
Cancer, Cellular Movement, Tumor Morphology	invasion of cancer cells	2.58E-05	ALCAM,CDH1,CSF1,CTNND2,ESM1,F2,F2R,IGF1R,KLF4,miR-21-5p (and other miRNAs w/seed AGCUUAU),NFE2L2,RHOB,RHOG,WNT5A	14
Cancer, Gastrointestinal Disease	colorectal carcinoma	2.63E-05	ABCD2,ABI3BP,ABLIM3,ACPP,ACSL3,ACVRL1,ADM2,AGL,AK4,ALCAM,ANGPTL4,ATP10D,ATP6V1E1,BCAP29,BCL11B,BCL6,BRSK1,CABP1,CACNA1D,CACNA1G,CACNB2,CADM1,CASC1,CCDC3,CCDC88A,CDC42EP1,CDH1,CDH17,CDK14,CELSR2,CHD7,CHSY1,CKLF,CLDN1,CLEC7A,CSPG5,CTNND2,CUL5,DACT2,DOCK1,DOK3,DPF3,DSG1,DUOX1,EFNA4,EGR2,EHD4,EIF2AK3,EML4,ENAM,EPHA7,ESRP2,F2R,FAT3,FERMT1,FETUB,FKBP5,FN1,FUCA2,GAB1,GDA,GFRA1,GMNN,GOLGB1,GUF1,HDAC5,HIF…	175
Cellular Development, Hematological System Development and Function, Hematopoiesis	development of blood cells	2.71E-05	ANGPT1,BCL11B,BCL6,BHLHE40,CADM1,CD1D,CHD7,CITED2,CSF1,EGR2,EPAS1,FCER1G,FN1,FOS,FOXO1,HIF1A,IGF1R,IL17RA,IL1B,IL1RL1,IL6R,INHBA,INPP5D,JAG1,KIT,KLF4,LAMP1,MAFB,miR-146a-5p (and other miRNAs w/seed GAGAACU),miR-21-5p (and other miRNAs w/seed AGCUUAU),MMP14,MYD88,NFIL3,PCSK1,RALB,RFTN1,RUNX1,SATB1,SLC11A2,SOCS5,SOD2,STAT3,STIM2,TCF7,TEC,TNFRSF1A,TNFSF11,VAV3,VEGFA	49
Cancer	metastasis of cells	2.78E-05	ALCAM,ANGPTL4,ATF3,CCDC88A,F2R,FN1,INHBA,NOS3,PLAU,RALB,RELN,RHOB,SNAI1,TACSTD2,THRB,TNFSF11,VAV3,WISP1,WNT5A,ZFYVE21	20
Cell Death and Survival	necrosis of renal glomerulus	2.84E-05	AGTR1,ATF3,BGN,CD2AP,IL1B,PLAT,PLAU,SOD2,TNFSF11	9
Skeletal and Muscular System Development and Function, Tissue Morphology	quantity of trabecula	2.84E-05	ADIPOQ,CD68,CHSY1,CSF1,FOS,INPP5D,MFAP5,SATB2,SBNO2	9
Cellular Movement, Skeletal and Muscular System Development and Function	cell movement of vascular smooth muscle cells	2.85E-05	ATF3,CKLF,F2,FHL1,FN1,IL1B,NFE2L2,NOS3,PAK1,PDGFRB,PLAU,STAT3,TRIB1,WISP1	14
Cellular Development, Hematological System Development and Function, Hematopoiesis	differentiation of hematopoietic progenitor cells	2.86E-05	ADIPOQ,BAIAP2,BTG2,CDKN2B,CSF1,EPAS1,FN1,IL6R,INHBA,JAG1,KIT,KLF4,LCN2,MAFB,MAP4K1,miR-125b-5p (and other miRNAs w/seed CCCUGAG),miR-21-5p (and other miRNAs w/seed AGCUUAU),PTPN1,RUNX1,STAT3,TFRC,TNFSF11,VEGFA	23
Tissue Morphology	abnormal morphology of membrane tissue	2.89E-05	ACVRL1,ANGPTL4,CFH,CFTR,CXADR,F2,F2R,FN1,HIF1A,JAG1,KLF5,MMP14,NOS3,PDPN,RASA1,TP53INP1,VCAM1	17
Cellular Development, Cellular Growth and Proliferation, Skeletal and Muscular System Development and Function, Tissue Development	proliferation of vascular smooth muscle cells	2.89E-05	ADIPOQ,CACNA1G,CCDC88A,CKLF,F2,FHL1,HIF1A,IGF1R,IL1B,KLF4,KLF5,LRRFIP1,NFE2L2,PAK1,PDGFRB,TNFRSF1A,TRIB1	17
Organismal Injury and Abnormalities	interstitial fibrosis	2.93E-05	ADIPOQ,CD1D,CFTR,IL1B,KCNN4,KLF5,MMP14,NOS3,P2RY1,PLAT,PLAU,TNFRSF1A	12
Cellular Development, Embryonic Development, Organ Development, Organismal Development, Skeletal and Muscular System Development and Function, Tissue Development	development of muscle cells	2.93E-05	CXADR,F2,FHL1,FN1,FOXO1,HDAC5,HIF1A,IGF1R,KRT19,MAP2K6,NTF3,PDGFRB,PLAU,RHOG,TMOD1,UCHL1,VCAM1,VEGFA	18
Cell Death and Survival, Connective Tissue Development and Function, Skeletal and Muscular System Development and Function	survival of osteoclasts	2.97E-05	CSF1,IL1B,INPP5D,MYD88,PTAFR,TNFSF11	6
Organismal Injury and Abnormalities, Renal and Urological Disease	glomerulosclerosis	2.99E-05	ADIPOQ,AGTR1,CCR1,CD1D,CD2AP,KCNN4,MMP14,MTSS1,NOS3,P2RY1,PDGFRB,STMN1,TNFRSF1A,VAV3,VEGFA	15
Metabolic Disease, Neurological Disease, Psychological Disorders	Alzheimer's disease	2.99E-05	AQP1,BGN,CADPS2,CD2AP,CD68,CH25H,CNKSR2,CTSS,DHCR24,EIF2AK3,FAM3C,FCGR1A,GABBR2,GLRX,HIF1A,HSD11B1,IL1B,IL6R,LCN2,LRAT,miR-125b-5p (and other miRNAs w/seed CCCUGAG),miR-132-3p (and other miRNAs w/seed AACAGUC),miR-146a-5p (and other miRNAs w/seed GAGAACU),miR-27a-3p (and other miRNAs w/seed UCACAGU),miR-30c-5p (and other miRNAs w/seed GUAAACA),miR-9-5p (and other miRNAs w/seed CUUUGGU),MME,NFE2L2…	42
Cell Morphology	orientation of macrophages	3.04E-05	ADIPOQ,CSF1,CTSS,CX3CL1,HIF1A,LCN2,STAT3	7
Hematological System Development and Function, Tissue Morphology	quantity of mononuclear leukocytes	3.04E-05	ADIPOQ,BCL11B,BHLHE40,CCL19,CCR1,CD1D,CD7,CDH13,CDH17,CDKN2B,CHST1,CSF1,CTSS,CX3CL1,CXCL13,FCER1G,FCGR1A,FGF7,FOS,FOXO1,HIF1A,IGF1R,IL17RA,IL1RL1,INHBA,INPP5D,KIFAP3,KIT,KLF4,LCN2,LNX1,MFAP5,MYD88,NFIL3,PCSK1,PLAU,PTAFR,PTPN13,RUNX1,S1PR5,SATB1,SLC4A4,SLC6A6,ST3GAL6,STAT3,TEC,TNFRSF1A,TNFSF11,TNFSF13,TSPAN33,VAV3,VCAM1,VEGFA,VIPR2	54
Lipid Metabolism, Molecular Transport, Small Molecule Biochemistry	secretion of lipid	3.09E-05	ADIPOQ,ATF3,BCL11B,BHLHE40,CITED2,F2,FGF7,FN1,FOXO1,HSD11B1,IL1B,INHBA,MAP2K6,NFIL3,P2RY2,PLA2G5,RUNX1,SOD2,STAT3	19
Organismal Injury and Abnormalities	Organ Degeneration	3.21E-05	ABCD2,ACO2,ADIPOQ,ATF3,ATP1B2,BCL6,CACNA1D,CADM1,CDKN2B,CFH,CHSY1,CIB2,COL13A1,CREM,CX3CL1,EIF2AK3,ELOVL4,EPAS1,FHL1,HMCN1,IL1B,IL6R,LRAT,MME,MTSS1,MYD88,NFE2L2,NGFR,NOS3,NTF3,PLAT,PLAU,PTGER3,SLC19A2,SLC1A1,SLC6A6,SOD2,THRB,TMOD1,VEGFA,VIPR2	41
Cardiovascular System Development and Function, Organismal Development, Tissue Morphology	morphology of cardiovascular tissue	3.31E-05	ACVRL1,ANGPT1,CXADR,EHD3,EHD4,FGFRL1,FN1,HIF1A,HSPB8,KIFAP3,NOS3,PAK1,PAK4,PDGFRB,PDPN,RHOG,TMOD1,VCAM1,VEGFA	19
Cellular Development, Tissue Development	differentiation of bone	3.38E-05	ADIPOQ,ATP2A2,BCAP29,BGN,CSF1,DDX21,FCER1G,FN1,FOS,HDAC5,HIF1A,IBSP,IL1RL1,IL6R,INHBA,INPP5D,JAG1,KLF5,LPAR1,MMP14,MYD88,NOS3,PTCH1,SBNO2,SEMA7A,SFRP2,STMN1,TFRC,TNFSF11,TWIST2,VEGFA,WNT5A	32
Cardiovascular Disease	peripheral arterial occlusive disease	3.38E-05	BTG2,CCR1,CFH,CTSS,EGR2,FCGR1A,GLRX,KLF4,LCP1,LOC102724428/SIK1,LPAR1,MAFB,MPPED2,P2RY1,PIK3IP1,PPID,PTGER3,RCN2,RUNX1,SLC19A2,TNFSF13	21
Cancer, Cardiovascular System Development and Function	angiogenesis of tumor	3.47E-05	ANGPTL4,CTSS,HIF1A,IL1B,KLF5,miR-21-5p (and other miRNAs w/seed AGCUUAU),MMP14,PAK1,PIK3C2A,STAT3,VAV3,VEGFA,WISP1	13
Cell Death and Survival	apoptosis of macrophages	3.47E-05	BTG1,CSF1,CX3CL1,FOS,HIF1A,IL1B,INPP5D,LCN2,MYD88,NFE2L2,SOD2,STAT3,TNFRSF1A	13
Lipid Metabolism, Small Molecule Biochemistry	metabolism of phospholipid	3.52E-05	F2,FADS1,FGF7,FOS,IL1B,INPP5D,KIT,LRAT,MYD88,NCS1,PDGFRB,PIGH,PIK3C2A,PLA2G5,PLCB3,PLEK,PTAFR,SERINC2,SGMS1,SLC6A6,SYNJ1,VEGFA	22
Connective Tissue Development and Function, Organ Development, Skeletal and Muscular System Development and Function	remodeling of bone	3.55E-05	ADIPOQ,CD68,CSF1,CTSS,FCER1G,IBSP,IL1B,IL6R,INPP5D,LPAR1,MMP14,MYD88,PTAFR,PTCH1,SLC9A3R1,TFRC,TNFRSF1A,TNFSF11,VEGFA	19
Connective Tissue Development and Function, Embryonic Development, Organ Development, Organ Morphology, Organismal Development, Skeletal and Muscular System Development and Function, Tissue Development	morphology of limb bone	3.56E-05	BGN,FAM20C,FCER1G,FMOD,IBSP,INPP5D,ITGA10,MMP14,NOS3,PITX1,PRRX1,SFRP2,SULF2,TNFSF11,WNT5A	15
Cell Morphology, Organ Morphology, Skeletal and Muscular System Development and Function, Tissue Morphology	abnormal morphology of skeletal muscle cells	3.57E-05	ADIPOQ,CAV2,COL13A1,HSD11B1,LMO7,MBNL1,MMP14,SOD2	8
Cell-To-Cell Signaling and Interaction, Cellular Movement	recruitment of blood cells	3.59E-05	ADIPOQ,ANGPT1,CCL19,CCR1,CLEC7A,CSF1,CX3CL1,FN1,FOS,HIF1A,IL17RA,IL1B,IL1RL1,IL6R,INPP5D,LCN2,MYD88,NFE2L2,NOS3,P2RY2,RHOG,SOD2,ST3GAL6,TNFRSF1A,VAV3,VCAM1,VEGFA,VWF	28
Immunological Disease, Inflammatory Disease, Inflammatory Response, Neurological Disease	experimental autoimmune encephalomyelitis	3.60E-05	ADIPOQ,ALCAM,BHLHE40,CCR1,CD1D,EGR2,EIF2AK3,FCER1G,HIF1A,JAG1,KCNK2,KIT,KLF4,MAP4K1,MYD88,NGFR,NT5E,PLAT,PPID,RFTN1,TNFRSF1A,VCAM1,VWF	23
Cellular Movement	scattering of cells	3.63E-05	CADM1,CDH1,CSF1,CTNND2,FN1,GAB1,MMP14,RELN,SNAI1,STAT3,TIAM1	11
Hematological System Development and Function, Immune Cell Trafficking, Inflammatory Response, Tissue Development	accumulation of myeloid cells	3.64E-05	ADIPOQ,CCR1,CSF1,CX3CL1,F2R,IL17RA,IL1B,INPP5D,KIT,MYD88,NT5E,P2RY2,PLAU,RASA1,STAT3,TNFRSF1A,VCAM1,VEGFA	18
Cardiovascular System Development and Function, Cellular Movement	migration of vascular endothelial cells	3.64E-05	ACVRL1,ADIPOQ,ANGPT1,CDH13,F2R,FN1,FOXO1,GAB1,HIF1A,IL1B,miR-125b-5p (and other miRNAs w/seed CCCUGAG),MMP14,NCL,PIK3C2A,STAT3,VAV3,VEGFA	17
Neurological Disease	thermal hypalgesia	3.64E-05	NT5E,NTF3,P2RY2,RELN,SLC1A1	5
Cellular Function and Maintenance, Organ Development	function of bone cells	3.67E-05	ADIPOQ,CD68,CSF1,EIF2AK3,FCER1G,INPP5D,MEPE,MMP14,NOS3,SATB2,SBNO2,TNFSF11	12
Cell-To-Cell Signaling and Interaction, Hematological System Development and Function, Immune Cell Trafficking, Inflammatory Response	activation of macrophages	3.74E-05	ADIPOQ,ANGPT1,ATF3,CSF1,CX3CL1,F2,FCER1G,FN1,IL1B,IL1RL1,INHBA,KLF4,LCN2,MYD88,NFIL3,NOS3,PLAT,PTGER3,SBNO2,STAT3,TNFSF13,WNT5A	22
Cellular Development, Hematological System Development and Function, Hematopoiesis	differentiation of granulocytes	3.84E-05	ADIPOQ,CITED2,CSF1,IGF1R,IL17RA,INPP5D,KLF4,MAFB,miR-125b-5p (and other miRNAs w/seed CCCUGAG),miR-21-5p (and other miRNAs w/seed AGCUUAU),RUNX1,STAT3,TRIB1	13
Cell Morphology	shape change of blood cells	3.84E-05	CCL19,CSF1,CX3CL1,F2,F2R,FN1,INPP5D,KCNN4,MAP4K1,P2RY1,PDPN,RHOB,VWF	13
Cellular Movement, Hair and Skin Development and Function	migration of skin cell lines	3.85E-05	ACVRL1,ALCAM,CX3CL1,FOXO1,PDGFRB,PLAU,VEGFA	7
Cellular Movement	transmigration of tumor cell lines	3.85E-05	ALCAM,CDH1,CX3CL1,F2,PAK1,RAP1GAP,VEGFA	7
Cellular Assembly and Organization	quantity of filaments	3.88E-05	ATF3,CCDC88A,CDH1,F2,FMOD,FN1,KIF23,MAP4,MME,PAK1,PLAU,RHOB,SOD2,STAT3,STMN1	15
Cancer	hyperplasia of secretory structure	3.91E-05	ADIPOQ,AKAP12,CCDC80,CDH1,CDH13,CSF1,EHD4,FOS,HSD11B1,IGF1R,IL1RL1,MMP14,NFE2L2,PAK1,PLAU,PTPN1,SNAP25,THRB	18
Cancer	malignant neoplasm of pelvis	4.00E-05	ABCD2,ABI3BP,ABLIM3,ADIPOQ,AGL,ALDH1A1,ANK2,AQP1,ARAP2,ARMCX2,ATP2B1,BCAP29,CABP1,CACNA1D,CACNA1G,CACNB2,CADM1,CBX7,CD68,CDC42EP1,CDH1,CDH13,CEP70,CFTR,CHD7,CHST10,CILP,CREM,CRIM1,CSF1,CTNNA2,CTNND2,CTSS,CX3CL1,CXADR,DHTKD1,DLGAP1,DOCK1,DOPEY2,EFNA4,ELMO1,EPHA7,EXOC6,EZH1,FAM105A,FAM189A2,FAT3,FCN1,FGF7,FHL1,FN1,FOS,FOXO1,GAS7,GBE1,GGA2,GNAO1,GPR155,GPRASP1,HIF1A,HMCN1,HMMR,IL1B,ITPR2,JAG1,KCNQ5,…	170
Cell-To-Cell Signaling and Interaction, Hematological System Development and Function, Immune Cell Trafficking, Tissue Development	attachment of leukocytes	4.04E-05	ADIPOQ,CSF1,FN1,IL1B,VCAM1,VWF	6
Cell Death and Survival	cell death of Schwann cells	4.04E-05	EGR2,LPAR1,NGFR,PLAT,TNFRSF1A,VEGFA	6
Cell Death and Survival	cell death of cardiomyocytes	4.07E-05	ADIPOQ,AGTR1,ANGPT1,CACNB2,CREM,CXADR,HIF1A,HSPB8,IL1B,INHBA,KIFAP3,LCN2,MAP2K6,miR-21-5p (and other miRNAs w/seed AGCUUAU),NCL,NOS3,PLA2G5,SOD2,STAT3,VEGFA,WISP1	21
Molecular Transport	release of metal	4.07E-05	ATP2A2,CABP1,CCL19,CSF1,EIF2AK3,F2,F2R,FCER1G,FCGR1A,FN1,GNAO1,IL1B,IL6R,IPMK,ITPR2,NCS1,NFE2L2,P2RY1,RYR3,TNFSF11,WNT5A	21
Cardiovascular Disease, Developmental Disorder, Organismal Injury and Abnormalities	ventricular septal defect	4.24E-05	ATP2A2,BMP1,CITED2,DOCK1,ECE1,FGFRL1,GJA5,JAG1,NOS3,NTF3,PCSK6,TLL1,VEGFA	13
Cell Morphology, Cellular Assembly and Organization, Cellular Development, Cellular Function and Maintenance, Embryonic Development, Nervous System Development and Function, Tissue Development	branching of neurites	4.50E-05	CCL19,CTNNA2,CTNND2,DOCK1,ELMO1,FOS,GDA,IL1B,LCN2,MYD88,NGFR,NTF3,PAK1,PLAT,RALB,RAPH1,RELN,RHOB,RHOG,SCN4B,SULF2,TIAM1,WNT5A	23
Cellular Movement, Connective Tissue Development and Function	cell movement of fibroblast cell lines	4.56E-05	F2,FN1,FOS,GAB1,JAG1,MMP14,MTSS1,NTF3,PAK1,PDGFRB,PLAU,PTPN1,RHOG,SKAP2,STAT3,TP53INP1,VEGFA	17
Cardiovascular System Development and Function, Organismal Development, Tissue Morphology	abnormal morphology of dorsal aorta	4.60E-05	ACVRL1,CXADR,FN1,FOXO1,HIF1A,NGFR,RASA1,TLL1,VEGFA	9
Connective Tissue Development and Function, Skeletal and Muscular System Development and Function	bone mineral density	4.82E-05	ADIPOQ,BGN,CCR1,CD68,CHSY1,CSF1,FAM20C,FOS,FOXO1,IBSP,INPP5D,MFAP5,MMP14,NOS3,SFRP2,SLC9A3R1,TNFRSF1A,TNFSF11	18
Endocrine System Development and Function, Lipid Metabolism, Molecular Transport, Small Molecule Biochemistry	secretion of aldosterone	4.84E-05	ADIPOQ,BCL11B,BHLHE40,CITED2,FN1,INHBA,NFIL3	7
Cellular Development, Cellular Growth and Proliferation, Hair and Skin Development and Function, Tissue Development	proliferation of keratinocytes	4.84E-05	ADIPOQ,BCL11B,CDH13,FERMT1,FGF7,FN1,FOS,KLF4,KLF5,PTCH1,RUNX1,STAT3,STMN1,TACSTD2,THRB,VAV3	16
Cardiovascular System Development and Function, Cellular Development, Tissue Development	differentiation of endothelial cells	4.87E-05	ACVRL1,ADIPOQ,ANGPT1,BTG1,CSF1,FN1,IL1B,JAG1,STAT3,VEGFA	10
Cellular Movement	cell movement of connective tissue cells	4.88E-05	ADIPOQ,ANGPT1,CSF1,CX3CL1,F2R,FN1,FOS,HMMR,IL1B,LPAR1,MMP14,NOS3,NTF3,PLAU,RHOB,SKAP2,STAT3,STMN1,TIAM1,TNFSF11,WNT5A	21
Tissue Morphology	deterioration of connective tissue	4.90E-05	F2,FCER1G,FCGR1A,FN1,FOS,HIF1A,IL17RA,IL1B,IL1RL1,MEPE,NFE2L2,PRRX1,SOCS7,SULF2,THRB,TNFRSF1A,TNFSF11	17
Cardiovascular Disease, Organismal Injury and Abnormalities	myocardial dysfunction	4.97E-05	ADIPOQ,AGTR1,ATP2A2,CACNA1D,CACNB2,CACNB3,DSG2,F2R,IL1RL1,NOS3,NT5E,PLAT,PLAU,VAV3	14
Organismal Injury and Abnormalities, Tissue Morphology	size of lesion	5.03E-05	ADIPOQ,CSF1,CTSS,CX3CL1,FCER1G,FOXO1,HIF1A,IL1B,IL1RL1,MYD88,NFE2L2,NGFR,NT5E,OLFM1,PLA2G5,PLAT,PON3,PPID,SLC8A3,TNFRSF1A,VCAM1,VEGFA,VWF	23
Cellular Assembly and Organization, Tissue Development	formation of filaments	5.14E-05	ARHGEF2,CDH13,DCTN1,F2,F2R,FGF7,FHL1,FN1,GAS7,GDA,GNAO1,IL1B,INPP5J,JAG1,KANK1,LPAR1,LRRC16A,MME,MTSS1,PAK1,PAK4,PLAT,RASA1,RELN,RHOB,SOD2,STAT3,STMN1,TIAM1,TNFRSF1A,VCAM1,VEGFA	32
Cell-To-Cell Signaling and Interaction, Tissue Development	adhesion of lymphoma cell lines	5.17E-05	F2,F2R,FN1,FOXO1,LAMC2,NOS3,VCAM1,VEGFA	8
Embryonic Development, Tissue Morphology	size of embryonic tissue	5.36E-05	BTG2,CXADR,ECE1,FGF7,GNAO1,IGF1R,PDPN,PITX1,PTCH1	9
Cellular Function and Maintenance	function of blood cells	5.39E-05	ADIPOQ,AMPD3,ATF3,BCL6,BHLHE40,CACNB3,CCR1,CD1D,CLEC7A,CSF1,CTSS,CXCL13,FCER1G,FCGR1A,FOS,ICA1,IL1B,IL1RL1,INPP5D,KCNN4,KIT,LCN2,LCP1,MAP4K1,miR-146a-5p (and other miRNAs w/seed GAGAACU),MMP14,MYD88,NFE2L2,NOS3,NT5E,PAK1,PLA2G5,PLAT,PLAU,PLCB3,PTPN13,RHOG,STAT3,TCF7,TEC,TIA1,TNFRSF1A,TNFSF13,VEGFA,VWF	45
Cellular Compromise, Gastrointestinal Disease, Hepatic System Disease, Organismal Injury and Abnormalities	damage of liver cells	5.41E-05	IGF1R,IL1B,PAPSS2,PLAU,STAT3,TNFRSF1A	6
Cardiovascular System Development and Function, Organismal Development, Tissue Morphology	abnormal morphology of dilated dorsal aorta	5.52E-05	ACVRL1,CXADR,HIF1A,NGFR,TLL1	5
Cell Death and Survival	apoptosis of muscle cells	5.54E-05	ADIPOQ,AGTR1,CREM,CXADR,FOXO1,HIF1A,HSPB8,IGF1R,IL1B,INHBA,KIFAP3,KIT,KLF5,LCN2,MAP2K6,miR-21-5p (and other miRNAs w/seed AGCUUAU),NOS3,PDGFRB,PLA2G5,SOD2,STAT3,TNFRSF1A,VEGFA,VWF	24
Cell Morphology	shape change of neurons	5.54E-05	CCL19,CTNNA2,CTNND2,DOCK1,ELMO1,F2,FOS,GDA,IL1B,LCN2,MYD88,NGFR,NTF3,PAK1,PLAT,RALB,RAPH1,RELN,RHOB,RHOG,SCN4B,SULF2,TIAM1,WNT5A	24
Cancer	cell transformation	5.59E-05	ATF3,BCL6,BTG2,CD7,CDH1,CDKN2B,CSF1,F2,F2R,FOS,GAB1,GNAO1,IGF1R,JAG1,KIFAP3,KIT,MAP2K6,MYCL,NGFR,PAK1,PAK4,PDGFRB,PTCH1,PTPN1,RAP1GAP,RASA1,RHOB,RHOG,RUNX1,SFRP2,ST5,STAT3,TIAM1,VAV3,VEGFA,WISP1,WNT5A	37
Cancer	invasion of tissue	5.64E-05	ALDH1A1,F2,FGF7,FMOD,FN1,GAB1,GFRA1,IGF1R,IL1B,INHBA,MMP14,PAK4,PLAU,PTP4A1,RHOG,SKAP2,SNAI1,STAT3,VEGFA	19
Cell Death and Survival	cell viability of brain cells	5.65E-05	CSF1,HDAC5,HSPB8,IGF1R,IL1B,NGFR,NTF3,PINK1,PPID,SLC11A2,STAT3,VEGFA	12
Neurological Disease	degeneration of nervous system	5.68E-05	ABCD2,ADIPOQ,CACNA1D,CREM,EIF2AK3,F2,GEMIN2,HIF1A,IL1B,IL6R,MME,MYD88,NFE2L2,NGFR,NTF3,PLAT,SLC19A2,SLC1A1,SOD2,STAT3,STMN1,TDRD7,THRB,UCHL1,VEGFA	25
Organismal Injury and Abnormalities, Renal and Urological Disease	fibrosis of kidney	5.85E-05	ADIPOQ,AGTR1,CD1D,KCNN4,MMP14,MTSS1,NOS3,P2RY1,STMN1,TNFRSF1A,VAV3	11
Cellular Development, Hematological System Development and Function, Hematopoiesis, Tissue Development	differentiation of red blood cells	5.89E-05	EPAS1,EXOC6,HIF1A,IL6R,INHBA,INPP5D,KIT,LCN2,MAFB,MAP4K1,PTPN1,RUNX1,SFXN1,TFRC,VEGFA	15
Lipid Metabolism, Small Molecule Biochemistry	synthesis of phospholipid	5.92E-05	F2,FADS1,FGF7,FOS,IL1B,INPP5D,KIT,MYD88,NCS1,PDGFRB,PIGH,PIK3C2A,PLA2G5,PTAFR,SERINC2,SGMS1,SLC6A6,VEGFA	18
Cell Morphology, Cellular Assembly and Organization, Cellular Function and Maintenance	reorganization of actin cytoskeleton	5.93E-05	ACVRL1,AKAP12,CDH1,CXADR,F2,FGF7,FN1,KIT,LCP1,PAK1,PLAU,PLEK,RHOB,VWF	14
Organismal Development	growth of organism	6.07E-05	ACVRL1,AQP1,CCL19,CITED2,CSF1,DCTN1,EIF2AK3,EPAS1,F2,F2R,FGF7,FN1,HDAC5,HHIP,HIF1A,IGF1R,IL1B,INHBA,ITPR2,JAG1,KIT,KLF4,KRT19,LCN2,LCP1,LMNB1,LMNB2,LPAR1,miR-30c-5p (and other miRNAs w/seed GUAAACA),MPI,MYD88,NCL,NELL2,NOS3,NTF3,PAPSS2,PCSK1,PITX1,PRRX1,PTAFR,PTCH1,RASA1,S1PR5,SLC12A5,SLC30A7,SLC34A2,SLITRK6,SNAI1,SOD2,STAT3,SYNJ1,THRB,TNFRSF1A,TNFSF11,VEGFA,WNT5A	56
Cancer, Gastrointestinal Disease	colorectal adenocarcinoma	6.08E-05	ABCD2,ABI3BP,ABLIM3,ACPP,ACSL3,ACVRL1,ADM2,AGL,AK4,ALCAM,ANGPTL4,ATP10D,ATP6V1E1,BCAP29,BCL11B,BCL6,BRSK1,CABP1,CACNA1D,CACNA1G,CACNB2,CADM1,CASC1,CCDC3,CCDC88A,CDC42EP1,CDH1,CDH17,CDK14,CELSR2,CHD7,CHSY1,CKLF,CLDN1,CLEC7A,CSPG5,CTNND2,CUL5,DACT2,DOCK1,DOK3,DPF3,DSG1,DUOX1,EFNA4,EGR2,EHD4,EIF2AK3,EML4,ENAM,EPHA7,ESRP2,F2R,FAT3,FETUB,FKBP5,FN1,FUCA2,GAB1,GDA,GFRA1,GOLGB1,GUF1,HDAC5,HIF1A,HMCN1,HMM…	168
Connective Tissue Development and Function, Organ Development, Skeletal and Muscular System Development and Function	resorption of bone	6.09E-05	ADIPOQ,CD68,CSF1,CTSS,FCER1G,IL1B,IL6R,INPP5D,LPAR1,MYD88,PTAFR,PTCH1,SLC9A3R1,TFRC,TNFRSF1A,TNFSF11,VEGFA	17
Cell Cycle	interphase	6.16E-05	ACVRL1,ADIPOQ,AKAP12,ANGPT1,ATF3,BHLHE40,BRSK1,BTG1,BTG2,CDH1,CDH13,CDKN2B,CREM,CSF1,CUL5,EIF2AK3,F2,FN1,FOS,FOXO1,GAB1,GMNN,IGF1R,IL1B,IL6R,INHBA,KIT,KLF4,LZTS1,MAP2K6,MAPK6,miR-132-3p (and other miRNAs w/seed AACAGUC),miR-21-5p (and other miRNAs w/seed AGCUUAU),miR-27a-3p (and other miRNAs w/seed UCACAGU),NFE2L2,PLAU,PMEPA1,PTCH1,RASSF3,RUNX1,SOD2,STAT3,SYNM,TFRC,THRB,TNFSF13,VEGFA	47
Cellular Movement	dissemination of cells	6.23E-05	FN1,IGF1R,IL17RA,PLAU,RAB27A,RHOB,SNAI1,TACSTD2,WNT5A	9
Lipid Metabolism, Molecular Transport, Small Molecule Biochemistry	secretion of steroid hormone	6.23E-05	ADIPOQ,BCL11B,BHLHE40,CITED2,FN1,HSD11B1,IL1B,INHBA,NFIL3	9
Cardiovascular System Development and Function	neovascularization of organ	6.25E-05	ADIPOQ,CDH13,EPAS1,F2R,IGF1R,IL1B,INHBA,KIT,NOS3,PLAT,PLAU,VCAM1,VEGFA	13
Cellular Development, Cellular Growth and Proliferation	proliferation of breast cancer cell lines	6.26E-05	ADIPOQ,BCCIP,BTG2,CDH1,CSF1,CX3CL1,FGF7,FN1,FOS,FOXO1,GMNN,HDAC5,HIF1A,HSPB8,IGF1R,IL1B,INHBA,KLF4,KLF5,KRT19,MAP2K6,MAPK6,miR-21-5p (and other miRNAs w/seed AGCUUAU),miR-27a-3p (and other miRNAs w/seed UCACAGU),MMP14,NTF3,PLAU,SOD2,STAT3,TACSTD2,TNFAIP8,TNFRSF1A,VEGFA	33
Cancer	melanoma	6.33E-05	ABCD2,ABLIM3,ACSL3,ACVRL1,ADIPOQ,AGL,AKAP8,AMPD3,ANGPT1,ANK2,AOC1,AQP1,ARAP2,ARHGAP24,ARHGEF2,ARL4D,ATP10D,ATP1B2,ATP2A2,ATP2B3,ATP6V1E1,AZIN1,B3GNT7,B4GALNT3,BCAP29,BCL11B,BEST3,BMP1,C18orf54,CABP1,CACNA1D,CACNA1G,CACNB2,CADM1,CADPS2,CALN1,CCDC88A,CD1D,CD2AP,CDC42EP1,CDH1,CDH13,CDH17,CDK14,CDKN2B,CELF5,CELSR2,CEP70,CFH,CFTR,CHD7,CHST1,CIC,CILP,CLIP2,CNKSR2,COG6,COL11A2,COL13A1,CORO2A,CRIM1,CSF1,…	319
Cardiovascular Disease	aortic disorder	6.34E-05	ATP2A2,CACNA1D,CITED2,CTSS,ECE1,F2,IL6R,JAG1,miR-30c-5p (and other miRNAs w/seed GUAAACA),MMP14,MYD88,NFE2L2,NOS3,NTF3,PIK3C2A,PLAU,TNFSF11,VEGFA	18
Cardiovascular Disease, Organismal Injury and Abnormalities, Skeletal and Muscular Disorders	myocardial infarction	6.34E-05	ADIPOQ,AGTR1,CSF1,F2,F2R,FCER1G,FCGR1A,HIF1A,miR-146a-5p (and other miRNAs w/seed GAGAACU),NGFR,NOS3,NT5E,P2RY1,PLA2G5,PLAT,TNFRSF1A,VEGFA,VWF	18
Cell Signaling, Molecular Transport, Small Molecule Biochemistry, Vitamin and Mineral Metabolism	release of Ca2+	6.35E-05	ATP2A2,CABP1,CCL19,CSF1,EIF2AK3,F2,F2R,FCER1G,FCGR1A,FN1,GNAO1,IL1B,IL6R,IPMK,ITPR2,NCS1,P2RY1,RYR3,TNFSF11,WNT5A	20
Cardiovascular Disease, Organismal Injury and Abnormalities, Tissue Morphology	size of atherosclerotic lesion	6.56E-05	ADIPOQ,CTSS,CX3CL1,FOXO1,IL1B,IL1RL1,PLA2G5,PON3,TNFRSF1A,VCAM1,VEGFA	11
Cellular Development, Skeletal and Muscular System Development and Function, Tissue Development	differentiation of osteoblasts	6.58E-05	ADIPOQ,BCAP29,BGN,CSF1,DDX21,FN1,HDAC5,HIF1A,IBSP,IL6R,INHBA,JAG1,MMP14,NOS3,PTCH1,SBNO2,SEMA7A,SFRP2,STMN1,TNFSF11,TWIST2,VEGFA,WNT5A	23
Cellular Development	branching of cells	6.71E-05	ANGPT1,CCL19,CDH1,CTNNA2,CTNND2,DOCK1,ELMO1,FGF7,FN1,FOS,GAB1,GDA,IL1B,LCN2,MYD88,NGFR,NTF3,PAK1,PLAT,RALB,RAPH1,RELN,RHOB,RHOG,SCN4B,SULF2,TIAM1,VEGFA,WNT5A	29
Cellular Development	epithelial-mesenchymal transition	6.78E-05	CDH1,ESRP2,FOXO1,HIF1A,IGF1R,IL1B,JAG1,KLF4,NTF3,PLAU,SEMA7A,SNAI1,SPARCL1,STAT3,STMN1,THRB,VEGFA,WWC1	18
Cellular Development	differentiation of tumor cell lines	6.84E-05	BCL6,BHLHE40,BTG2,CSF1,FN1,FOS,GNAO1,HIF1A,IGF1R,IL1B,INHBA,INPP5D,JAG1,KIT,KLF4,MAP2K6,miR-125b-5p (and other miRNAs w/seed CCCUGAG),NFE2L2,PAK4,PDGFRB,PLAT,PTPN1,RELN,RUNX1,SACS,SPARCL1,STAT3,THRB,TMBIM1,TNFRSF1A,TNFSF11	31
Cell Death and Survival	cell viability of central nervous system cells	6.87E-05	CCR1,CSF1,HDAC5,HSPB8,IGF1R,IL1B,NGFR,NTF3,PINK1,PPID,SLC11A2,STAT3,VEGFA	13
Organismal Injury and Abnormalities, Renal and Urological Disease	end stage renal disease	6.87E-05	ADIPOQ,AGTR1,CD1D,F2,F2R,FCGR1A,KCNN4,MMP14,NOS3,P2RY1,PDE4A,PDE7A,TNFRSF1A	13
Cell-To-Cell Signaling and Interaction, Hematological System Development and Function, Immune Cell Trafficking, Inflammatory Response, Tissue Development	binding of monocyte-derived macrophages	6.89E-05	ADIPOQ,CSF1,FCGR1A,RHOB	4
Cancer, Cellular Movement, Tumor Morphology	invasion of prostate cancer cells	6.89E-05	F2,F2R,KLF4,RHOB	4
Tox Functions
Categories	Diseases or Functions Annotation	p-Value	Molecules	# Molecules
Renal Necrosis/Cell Death	apoptosis of kidney cells	8.56E-07	AGTR1,ATF3,BGN,CD2AP,CSF1,HIF1A,IL1B,LCN2,MAFB,miR-21-5p (and other miRNAs w/seed AGCUUAU),MYD88,SOD2,STMN1,TNFSF11	14
Cardiac Fibrosis	fibrosis of heart	1.00E-06	AGTR1,ATF3,ATP2A2,BCL6,CREM,FN1,HSPB8,IGF1R,IL1B,KLF5,miR-125b-5p (and other miRNAs w/seed CCCUGAG),miR-21-5p (and other miRNAs w/seed AGCUUAU),miR-30c-5p (and other miRNAs w/seed GUAAACA),NOS3,PLAT,PLAU,RGS5,SNAI1,SOD2,STAT3,VAV3	21
Renal Proliferation	proliferation of kidney cells	1.05E-06	BGN,CDH1,CSF1,FCER1G,FGFRL1,IL1B,LCN2,MMP14,NOS3,PDGFRB,PLAU,STAT3,STMN1	13
Renal Necrosis/Cell Death	cell death of renal glomerulus	1.50E-06	AGTR1,ATF3,BGN,CD2AP,EHD3,EHD4,IL1B,PLAT,PLAU,SOD2,TNFSF11	11
Cardiac Hypertrophy	ventricular hypertrophy	2.87E-06	AGTR1,ATF3,ATP2A2,CREM,EPAS1,F2R,HDAC5,HIF1A,IL1RL1,IL6R,INHBA,NOS3,NT5E,PLAT,PLAU,VAV3	16
Liver Damage	damage of liver	4.17E-06	ADIPOQ,AGTR1,CFH,CHRNA10,CSF1,F2,GABBR2,IGF1R,IL1B,IL6R,INHBA,MAP2K6,miR-135a-5p (and other miRNAs w/seed AUGGCUU),miR-27a-3p (and other miRNAs w/seed UCACAGU),MYD88,NFE2L2,NOS3,NT5E,PAPSS2,PLAT,PLAU,PTPN1,STAT3,TNFRSF1A,TNFSF11	25
Renal Necrosis/Cell Death	cell death of kidney cells	9.92E-06	AGTR1,ATF3,BCL6,BGN,CD2AP,CSF1,ELOVL4,F2,FOS,FOXO1,HIF1A,IGF1R,IL1B,IP6K2,LCN2,MAFB,MAP2K6,miR-21-5p (and other miRNAs w/seed AGCUUAU),MYD88,NFE2L2,PAK1,PPID,RALB,RHOG,SOD2,STMN1,TFRC,TNFRSF1A,TNFSF11,TP53INP1,UNC5C	31
Cardiac Necrosis/Cell Death	cell death of heart	1.15E-05	ADIPOQ,AGTR1,ANGPT1,CACNB2,CREM,CXADR,HIF1A,HSPB8,IL1B,INHBA,KIFAP3,LCN2,MAP2K6,miR-21-5p (and other miRNAs w/seed AGCUUAU),NCL,NOS3,PLA2G5,PLAT,SFRP2,SOD2,STAT3,VEGFA,WISP1	23
Kidney Failure	chronic renal failure	1.38E-05	ADIPOQ,AGTR1,CACNA1D,CACNB2,CD1D,F2,F2R,FCGR1A,KCNN4,MMP14,NOS3,P2RY1,PDE4A,PDE7A,TNFRSF1A,VEGFA	16
Kidney Failure	failure of kidney	1.78E-05	ADIPOQ,AGTR1,ATF3,CACNA1D,CACNB2,CD1D,F2,F2R,FCER1G,FCGR1A,KCNN4,LCN2,MMP14,MYD88,NOS3,P2RY1,PDE4A,PDE7A,STMN1,TNFRSF1A,VEGFA	21
Cardiac Necrosis/Cell Death	cell death of heart cells	2.04E-05	ADIPOQ,AGTR1,ANGPT1,CACNB2,CREM,CXADR,HIF1A,HSPB8,IL1B,INHBA,KIFAP3,LCN2,MAP2K6,miR-21-5p (and other miRNAs w/seed AGCUUAU),NCL,NOS3,PLA2G5,SFRP2,SOD2,STAT3,VEGFA,WISP1	22
Renal Necrosis/Cell Death	necrosis of renal glomerulus	2.84E-05	AGTR1,ATF3,BGN,CD2AP,IL1B,PLAT,PLAU,SOD2,TNFSF11	9
Glomerular Injury	glomerulosclerosis	2.99E-05	ADIPOQ,AGTR1,CCR1,CD1D,CD2AP,KCNN4,MMP14,MTSS1,NOS3,P2RY1,PDGFRB,STMN1,TNFRSF1A,VAV3,VEGFA	15
Cardiac Necrosis/Cell Death	cell death of cardiomyocytes	4.07E-05	ADIPOQ,AGTR1,ANGPT1,CACNB2,CREM,CXADR,HIF1A,HSPB8,IL1B,INHBA,KIFAP3,LCN2,MAP2K6,miR-21-5p (and other miRNAs w/seed AGCUUAU),NCL,NOS3,PLA2G5,SOD2,STAT3,VEGFA,WISP1	21
Congenital Heart Anomaly	ventricular septal defect	4.24E-05	ATP2A2,BMP1,CITED2,DOCK1,ECE1,FGFRL1,GJA5,JAG1,NOS3,NTF3,PCSK6,TLL1,VEGFA	13
Liver Damage	damage of liver cells	5.41E-05	IGF1R,IL1B,PAPSS2,PLAU,STAT3,TNFRSF1A	6
Glomerular Injury, Renal Fibrosis	fibrosis of kidney	5.85E-05	ADIPOQ,AGTR1,CD1D,KCNN4,MMP14,MTSS1,NOS3,P2RY1,STMN1,TNFRSF1A,VAV3	11
Cardiac Infarction	myocardial infarction	6.34E-05	ADIPOQ,AGTR1,CSF1,F2,F2R,FCER1G,FCGR1A,HIF1A,miR-146a-5p (and other miRNAs w/seed GAGAACU),NGFR,NOS3,NT5E,P2RY1,PLA2G5,PLAT,TNFRSF1A,VEGFA,VWF	18
Kidney Failure	end stage renal disease	6.87E-05	ADIPOQ,AGTR1,CD1D,F2,F2R,FCGR1A,KCNN4,MMP14,NOS3,P2RY1,PDE4A,PDE7A,TNFRSF1A	13
Renal Hypertrophy	hypertrophy of kidney	7.34E-05	ADIPOQ,CD2AP,EHD3,EHD4,HSD11B1,NOS3,RCBTB1,VEGFA	8
Cardiac Hypertrophy	hypertrophy of heart	7.83E-05	ADIPOQ,AGTR1,ANGPT1,ATF3,ATP2A2,CREM,EPAS1,F2R,FN1,HDAC5,HIF1A,HSPB8,IL1B,IL1RL1,IL6R,INHBA,KLF5,MAP2K6,miR-21-5p (and other miRNAs w/seed AGCUUAU),NOS3,NT5E,NTF3,PLAT,PLAU,RGS5,SOD2,STAT3,VAV3	28
Liver Proliferation	proliferation of hepatocytes	8.84E-05	AGTR1,CITED2,FGF7,FOS,IGF1R,IL1B,IL6R,INHBA,MAP2K6,NFE2L2,NGFR,PIK3IP1,SLC7A5,SULF2,TNFRSF1A,VEGFA	16
Heart Failure	failure of heart	9.17E-05	ADIPOQ,AGTR1,ANK2,ATP2A2,BMP1,CACNA1D,CACNB2,CACNB3,FOXO1,GAB1,IL1B,IL1RL1,KIAA1598,KIFAP3,miR-21-5p (and other miRNAs w/seed AGCUUAU),NOS3,PDE4A,PDE7A,PLAU,TLL1,VEGFA,VWF	22
Liver Proliferation	proliferation of liver cells	1.37E-04	ADIPOQ,AGTR1,CITED2,F2,FGF7,FOS,IGF1R,IL1B,IL6R,INHBA,MAP2K6,NFE2L2,NGFR,PIK3IP1,SLC7A5,SULF2,TNFRSF1A,VEGFA	18
Cardiac Necrosis/Cell Death	apoptosis of heart cells	1.55E-04	ADIPOQ,AGTR1,CREM,CXADR,HIF1A,HSPB8,IL1B,INHBA,KIFAP3,LCN2,MAP2K6,miR-21-5p (and other miRNAs w/seed AGCUUAU),NOS3,PLA2G5,SFRP2,SOD2,STAT3,VEGFA	18
Renal Necrosis/Cell Death	apoptosis of tubular cells	1.60E-04	CSF1,HIF1A,LCN2,MAFB,miR-21-5p (and other miRNAs w/seed AGCUUAU),MYD88,STMN1	7
Renal Necrosis/Cell Death	apoptosis of renal tubule	1.87E-04	CSF1,HIF1A,LCN2,MAFB,miR-21-5p (and other miRNAs w/seed AGCUUAU),MYD88,NOS3,STMN1	8
Congenital Heart Anomaly	congenital heart disease	3.24E-04	ATP2A2,BMP1,CHD7,CITED2,DOCK1,DSG2,ECE1,FCGR1A,FGFRL1,GJA5,JAG1,NOS3,NTF3,P2RY1,PCSK6,TLL1,VEGFA	17
Cardiac Necrosis/Cell Death	apoptosis of cardiomyocytes	3.44E-04	ADIPOQ,AGTR1,CREM,CXADR,HIF1A,HSPB8,IL1B,INHBA,KIFAP3,LCN2,MAP2K6,miR-21-5p (and other miRNAs w/seed AGCUUAU),NOS3,PLA2G5,SOD2,STAT3,VEGFA	17
Liver Inflammation/Hepatitis	inflammation of liver	3.48E-04	ABHD6,ADIPOQ,ADIPOR2,AGTR1,AKAP12,BCL6,CHRNA10,CSF1,FCGR1A,GABBR2,IGF1R,IL17RA,IL6R,miR-135a-5p (and other miRNAs w/seed AUGGCUU),miR-27a-3p (and other miRNAs w/seed UCACAGU),NFE2L2,PDE4A,PDE7A,PLAU,SOD2,STAT3,TNFRSF1A	22
Cardiac Hypertrophy	hypertrophy of cardiomyocytes	4.49E-04	ADIPOQ,AGTR1,ATF3,CREM,FN1,HDAC5,HSPB8,IL1B,INHBA,MAP2K6,miR-21-5p (and other miRNAs w/seed AGCUUAU),PLAU,STAT3	13
Renal Necrosis/Cell Death	necrosis of renal tubule	5.99E-04	CSF1,HIF1A,LCN2,MAFB,miR-21-5p (and other miRNAs w/seed AGCUUAU),MYD88,NOS3,STMN1	8
Cardiac Arteriopathy	variant angina	6.18E-04	CACNA1D,CACNB2,CACNB3,NOS3	4
Liver Regeneration	regeneration of liver	6.28E-04	CREM,FGF7,IL6R,LRAT,NFE2L2,PLAU,STAT3,SULF2,TNFRSF1A	9
Renal Necrosis/Cell Death	apoptosis of glomerular cells	7.39E-04	AGTR1,ATF3,BGN,CD2AP,IL1B,SOD2,TNFSF11	7
Cardiac Hypertrophy	hypertrophy of heart cells	8.71E-04	ADIPOQ,AGTR1,ATF3,CREM,EPAS1,FN1,HDAC5,HSPB8,IL1B,INHBA,MAP2K6,miR-21-5p (and other miRNAs w/seed AGCUUAU),PLAU,STAT3	14
Renal Hyperplasia/Hyperproliferation	hyperplasia of kidney	8.95E-04	AGTR1,CD2AP,CFH,HSD11B1,NOS3	5
Glomerular Injury, Kidney Failure, Renal Fibrosis	interstitial fibrosis of kidney	9.54E-04	ADIPOQ,CD1D,KCNN4,MMP14,NOS3,P2RY1,TNFRSF1A	7
Glomerular Injury, Renal Hypertrophy	hypertrophy of renal glomerulus	9.60E-04	ADIPOQ,CD2AP,EHD3,EHD4,NOS3,VEGFA	6
Cardiac Arrythmia	supraventricular arrhythmia	1.00E-03	AGTR1,ATP2A2,CACNA1D,CACNB2,CACNB3,CREM,F2,GJA5,KCNK2,P2RY1,THRB,VEGFA	12
Cardiac Hypertrophy	hypertrophy of left ventricle	1.01E-03	AGTR1,ATP2A2,F2R,IL1RL1,NOS3,NT5E,PLAT,PLAU,VAV3	9
Cardiac Arteriopathy	coronary artery disease	1.06E-03	ADIPOQ,AGTR1,CACNA1D,CACNB2,CACNB3,CDH13,CORO2A,F2,F2R,FADS1,FOS,GBE1,IL1B,MATN2,NOS3,P2RY1,PDE7A,PLEKHB1,PRR16,QPRT,VEGFA	21
Liver Inflammation/Hepatitis, Liver Steatosis	nonalcoholic steatohepatitis	1.09E-03	ADIPOQ,ADIPOR2,PDE4A,PDE7A,TNFRSF1A	5
Liver Hyperplasia/Hyperproliferation	liver cancer	1.12E-03	AOC1,ATP1B3,BAG2,CBX7,CDH1,CDK14,CDKN2B,CHRNA10,CREB3L2,CSF1,CXADR,ELMO1,EPHA7,F2,FOS,HHIP,HIF1A,HMMR,IGF1R,KIT,LGALSL,LPAR1,LZTS1,MEIS3,miR-125b-5p (and other miRNAs w/seed CCCUGAG),miR-132-3p (and other miRNAs w/seed AACAGUC),miR-135a-5p (and other miRNAs w/seed AUGGCUU),miR-138-5p (miRNAs w/seed GCUGGUG),miR-146a-5p (and other miRNAs w/seed GAGAACU),miR-203-3p (and other miRNAs w/seed UGAAAUG)…	66
Cardiac Damage	damage of heart	1.15E-03	ADIPOQ,BGN,CX3CL1,INHBA,MAP2K6,miR-21-5p (and other miRNAs w/seed AGCUUAU),PLAU,STAT3	8
Cardiac Arrythmia	arrhythmia	1.26E-03	AGTR1,ANK2,ATP2A2,CACNA1D,CACNB2,CACNB3,CREM,DSG2,F2,GJA5,KCNK2,P2RY1,PRKAG2,SCN4B,THRB,VEGFA	16
Liver Hyperplasia/Hyperproliferation	liver tumor	1.44E-03	AOC1,ATP1B3,BAG2,CBX7,CDH1,CDK14,CDKN2B,CHRNA10,CREB3L2,CSF1,CXADR,ELMO1,EPHA7,F2,FOS,HHIP,HIF1A,HMMR,IGF1R,KIT,LGALSL,LPAR1,LZTS1,MEIS3,miR-125b-5p (and other miRNAs w/seed CCCUGAG),miR-132-3p (and other miRNAs w/seed AACAGUC),miR-135a-5p (and other miRNAs w/seed AUGGCUU),miR-138-5p (miRNAs w/seed GCUGGUG),miR-146a-5p (and other miRNAs w/seed GAGAACU),miR-203-3p (and other miRNAs w/seed UGAAAUG)…	68
Cardiac Dysfunction, Heart Failure	systolic heart failure	1.68E-03	CACNA1D,CACNB2,CACNB3	3
Pulmonary Hypertension	pulmonary hypertensive arterial disease	1.70E-03	ACVRL1,EPAS1,FHL1,KIT,NOS3,PDGFRB	6
Renal Proliferation	proliferation of tubular cells	1.85E-03	CDH1,CSF1,LCN2,STMN1	4
Liver Inflammation/Hepatitis, Liver Steatosis	steatohepatitis	1.93E-03	ADIPOQ,ADIPOR2,PDE4A,PDE7A,SOD2,TNFRSF1A	6
Cardiac Infarction	acute myocardial infarction	2.05E-03	F2,FCGR1A,miR-146a-5p (and other miRNAs w/seed GAGAACU),NOS3,P2RY1,PLAT,VEGFA,VWF	8
Cardiac Congestive Cardiac Failure, Heart Failure	congestive heart failure	2.16E-03	ADIPOQ,AGTR1,ATP2A2,BMP1,CACNA1D,CACNB2,NOS3,PDE4A,PDE7A,TLL1	10
Liver Damage	repair of liver	2.46E-03	NFE2L2,PLAT,PLAU	3
Renal Proliferation	proliferation of mesangial cells	2.80E-03	BGN,FCER1G,IL1B,PDGFRB,PLAU,STAT3	6
Liver Damage	injury of liver	3.00E-03	ADIPOQ,CFH,F2,INHBA,MYD88,NFE2L2,NOS3,NT5E,STAT3,TNFRSF1A,TNFSF11	11
Liver Steatosis	alcoholic fatty liver disease	3.08E-03	ADIPOQ,STAT3	2
Cardiac Hypertrophy	hypertrophy of atrium	3.08E-03	ATF3,CREM	2
Increased Levels of Alkaline Phosphatase	increased localization of alkaline phosphatase	3.08E-03	ATF3,TNFSF11	2
Glomerular Injury	size of glomerular crescent	3.08E-03	PLAT,PLAU	2
Cardiac Dysfunction	dysfunction of heart	3.16E-03	ANGPTL4,ATF3,CACNB2,CREM,CSF1,NOS3,NT5E,PLAU	8
Congenital Heart Anomaly	conotruncal heart malformations	3.71E-03	CITED2,ECE1,GJA5,JAG1,NTF3,PCSK6,TLL1,VEGFA	8
Liver Fibrosis	activation of hepatic stellate cells	3.92E-03	FMOD,FN1,IL6R,PDGFRB,PLAU,WNT5A	6
Glomerular Injury	formation of glomerular crescent	4.21E-03	CCR1,CD1D,PLAT,PLAU	4
Renal Hyperplasia/Hyperproliferation	hyperplasia of kidney cells	4.21E-03	AGTR1,CD2AP,CFH,NOS3	4
Cardiac Dysfunction	dysfunction of left ventricle	5.01E-03	ANGPTL4,CREM,CSF1,PLAU	4
Congenital Heart Anomaly	persistent truncus arteriosus	5.10E-03	CITED2,ECE1,NTF3,PCSK6,VEGFA	5
Hepatocellular Carcinoma, Liver Hyperplasia/Hyperproliferation	hepatocellular carcinoma	5.79E-03	ATP1B3,BAG2,CBX7,CDH1,CDK14,CSF1,ELMO1,F2,HHIP,HIF1A,KIT,LPAR1,LZTS1,miR-135a-5p (and other miRNAs w/seed AUGGCUU),miR-146a-5p (and other miRNAs w/seed GAGAACU),miR-21-5p (and other miRNAs w/seed AGCUUAU),miR-27a-3p (and other miRNAs w/seed UCACAGU),miR-30c-5p (and other miRNAs w/seed GUAAACA),MMP14,NFE2L2,PAK1,PDGFRB,PLAU,STAT3,SULF2,TMEFF1,TNFSF13	27
Renal Necrosis/Cell Death	apoptosis of mesangial cells	5.92E-03	ATF3,BGN,IL1B,SOD2	4
Cardiac Pulmonary Embolism	pulmonary embolism	5.92E-03	F2,PLAT,PTGER3,VEGFA	4
Renal Proliferation	proliferation of kidney cell lines	5.92E-03	CAV2,CSF1,ESM1,FOS,INPP5D,KLF5,MMP14,NCL,PTCH1,PTP4A1,STAT3,UNC5C,WISP1	13
Pulmonary Hypertension	primary pulmonary hypertension	5.98E-03	ACVRL1,EPAS1,FHL1	3
Cardiac Proliferation	proliferation of cardiac fibroblasts	5.98E-03	ADIPOQ,STAT3,WISP1	3
Liver Regeneration	delay in regeneration of liver	6.02E-03	LRAT,SULF2	2
Liver Fibrosis	fibrosis of liver	6.35E-03	AGTR1,CCR1,F2R,MYD88,NFE2L2,NT5E,PDGFRB,PLAU,STAT3,TNFRSF1A	10
Pulmonary Hypertension	Pulmonary Hypertension	6.36E-03	ACVRL1,ANGPT1,EPAS1,FHL1,KIT,NOS3,PDGFRB	7
Liver Damage	hepatotoxicity	6.92E-03	ALDH1A1,ARHGAP24,NFE2L2,TNFRSF1A	4
Liver Necrosis/Cell Death	cell death of hepatocytes	7.59E-03	ADIPOQ,FOS,IL6R,INHBA,MYD88,NCL,NFE2L2,NGFR,PTPN1,SOD2,STAT3,TNFRSF1A	12
Renal Inflammation, Renal Nephritis	Nephritis	8.42E-03	AGTR1,CCR1,CD1D,CFH,CSF1,EPAS1,HIF1A,miR-223-3p (miRNAs w/seed GUCAGUU),miR-30c-5p (and other miRNAs w/seed GUAAACA),miR-325-5p (and other miRNAs w/seed CUAGUAG),miR-346 (and other miRNAs w/seed GUCUGCC),MYD88,NFE2L2,NOS3,SLC26A1,TNFRSF1A,VCAM1,VEGFA	18
Liver Damage	damage of hepatocytes	9.43E-03	IGF1R,PAPSS2,PLAU	3
Liver Fibrosis	mitogenesis of hepatic stellate cells	9.82E-03	F2,VEGFA	2
Cardiac Arrythmia	atrial fibrillation	1.00E-02	AGTR1,ATP2A2,CREM,F2,GJA5,KCNK2,P2RY1,THRB,VEGFA	9
Renal Damage, Renal Tubule Injury	proximal tubular toxicity	1.06E-02	BTG2,CLDN1,CTSS,FN1,GSR,IL1B,SLC22A5,SLC34A2	8
Cardiac Damage	injury of heart	1.11E-02	ADIPOQ,INHBA,MAP2K6,miR-21-5p (and other miRNAs w/seed AGCUUAU),STAT3	5
Renal Necrosis/Cell Death	apoptosis of kidney cell lines	1.13E-02	BCL6,ELOVL4,F2,FOS,FOXO1,MAP2K6,NFE2L2,PAK1,PPID,RALB,RHOG,SOD2,TFRC,TNFRSF1A,TP53INP1,UNC5C	16
Increased Levels of LDH	increased release of LDH	1.15E-02	AGTR1,IL1B,KLF4	3
Liver Cirrhosis	Cirrhosis	1.18E-02	CCR1,CSF1,F2R,FN1,JAG1,miR-135a-5p (and other miRNAs w/seed AUGGCUU),miR-27a-3p (and other miRNAs w/seed UCACAGU),PDGFRB,PTAFR,PTCH1,TNFRSF1A,WNT5A	12
Renal Damage	damage of kidney	1.32E-02	AGTR1,CFH,CSF1,FCGR1A,FN1,LCN2,MYD88,NOS3,PLAT,SLC6A6	10
Cardiac Proliferation	proliferation of heart cells	1.42E-02	ADIPOQ,AKIP1,CXADR,FGF16,FOXO1,KIT,STAT3,WISP1	8
Kidney Failure	acute tubular necrosis	1.44E-02	LCN2,STMN1	2
Congenital Heart Anomaly	double aortic arch	1.44E-02	ECE1,VEGFA	2
Cardiac Stenosis	stenosis of pulmonary valve	1.44E-02	FGFRL1,NTF3	2
Liver Necrosis/Cell Death	apoptosis of hepatocytes	1.51E-02	ADIPOQ,IL6R,INHBA,MYD88,NCL,NGFR,PTPN1,SOD2,STAT3,TNFRSF1A	10
Liver Necrosis/Cell Death	necrosis of liver	1.57E-02	ADIPOQ,CFH,FOS,IL17RA,IL6R,INHBA,MME,MYD88,NCL,NFE2L2,NGFR,PTPN1,SLC26A1,SOD2,STAT3,TNFRSF1A	16
Liver Inflammation/Hepatitis	viral hepatitis	1.68E-02	AGTR1,CHRNA10,CSF1,FCGR1A,GABBR2,IGF1R,miR-135a-5p (and other miRNAs w/seed AUGGCUU),miR-27a-3p (and other miRNAs w/seed UCACAGU)	8
Renal Damage	injury of kidney	1.80E-02	CFH,FCGR1A,LCN2,MYD88,NOS3,PLAT,SLC6A6	7
Liver Damage, Liver Inflammation/Hepatitis	chronic hepatitis	1.87E-02	AGTR1,CHRNA10,CSF1,GABBR2,IGF1R,miR-135a-5p (and other miRNAs w/seed AUGGCUU),miR-27a-3p (and other miRNAs w/seed UCACAGU),STAT3	8
Renal Hypertrophy	hypertrophy of renal tubule	1.98E-02	HSD11B1,RCBTB1	2
Renal Proliferation	proliferation of renal tubular epithelial cells	1.98E-02	LCN2,STMN1	2
Cardiac Stenosis	stenosis of pulmonary artery	1.98E-02	CITED2,JAG1	2
Liver Necrosis/Cell Death	apoptosis of liver cells	2.03E-02	ADIPOQ,CFH,IL6R,INHBA,MYD88,NCL,NGFR,PTPN1,SOD2,STAT3,TNFRSF1A	11
Congenital Heart Anomaly	double outlet right ventricle	2.24E-02	CITED2,ECE1,GJA5,PCSK6,TLL1	5
Liver Necrosis/Cell Death	cell death of liver cells	2.33E-02	ADIPOQ,CFH,FOS,IL6R,INHBA,MYD88,NCL,NFE2L2,NGFR,PTPN1,SOD2,STAT3,TNFRSF1A	13
Renal Necrosis/Cell Death	apoptosis of renal tubular epithelial cells	2.56E-02	LCN2,miR-21-5p (and other miRNAs w/seed AGCUUAU),MYD88	3
Glomerular Injury, Renal Hyperplasia/Hyperproliferation	hyperplasia of mesangial cells	2.56E-02	CD2AP,CFH,NOS3	3
Congenital Heart Anomaly	atrial septal defect	2.58E-02	ATP2A2,CITED2,JAG1,TLL1	4
Renal Hydronephrosis	hydronephrosis	2.98E-02	AGTR1,ALCAM,CCL19,GFRA1,IGF1R,NTF3,SFRP2	7
Cardiac Dilation	dilation of heart chamber	3.02E-02	BGN,F2R,GAB1,IL1RL1,PLAU	5
Renal Necrosis/Cell Death	cell death of kidney cell lines	3.20E-02	BCL6,ELOVL4,F2,FOS,FOXO1,IGF1R,IP6K2,MAP2K6,NFE2L2,PAK1,PPID,RALB,RHOG,SOD2,TFRC,TNFRSF1A,TP53INP1,UNC5C	18
Cardiac Arrythmia	Brugada syndrome type 4	3.24E-02	CACNB2	1
Congenital Heart Anomaly	Hirschsprung disease, cardiac defects, and autonomic dysfunction	3.24E-02	ECE1	1
Cardiac Arrythmia	Wolff-Parkinson-White syndrome	3.24E-02	PRKAG2	1
Cardiac Arrythmia, Congenital Heart Anomaly	arrhythmogenic right ventricular dysplasia familial 10	3.24E-02	DSG2	1
Congenital Heart Anomaly	atrial septal defect type 6	3.24E-02	TLL1	1
Congenital Heart Anomaly	atrial septal defect type 8	3.24E-02	CITED2	1
Glomerular Injury	collapsing glomerulopathy	3.24E-02	VEGFA	1
Congenital Heart Anomaly	deafness, congenital heart defects, and posterior embryotoxon	3.24E-02	JAG1	1
Renal Dilation	dilation of proximal convoluted tubule	3.24E-02	BGN	1
Liver Inflammation/Hepatitis, Liver Steatosis	experimental nonalcoholic steatohepatitis	3.24E-02	ADIPOQ	1
Cardiac Arrythmia	familial atrial fibrillation type 11	3.24E-02	GJA5	1
Glomerular Injury	glomerulopathy with fibronectin deposits type 2	3.24E-02	FN1	1
Liver Inflammation/Hepatitis	hepatitis A	3.24E-02	CSF1	1
Pulmonary Hypertension	hereditary hemorrhagic telangiectasia-related pulmonary arterial hypertension	3.24E-02	ACVRL1	1
Glomerular Injury, Renal Hyperplasia/Hyperproliferation	hyperplasia of juxtaglomerular cells	3.24E-02	AGTR1	1
Increased Levels of Albumin	increased permeation of albumin	3.24E-02	VEGFA	1
Increased Levels of Alkaline Phosphatase	increased production of alkaline phosphatase	3.24E-02	VEGFA	1
Increased Levels of Albumin	increased release of albumin	3.24E-02	IL1B	1
Cardiac Infarction	infarction of myocardium	3.24E-02	CSF1	1
Cardiac Arrythmia	long QT4 syndrome	3.24E-02	ANK2	1
Cardiac Arrythmia	long-QT syndrome 10	3.24E-02	SCN4B	1
Liver Inflammation/Hepatitis	necroinflammatory liver disease	3.24E-02	ADIPOQ	1
Renal Inflammation, Renal Nephritis	necrotizing glomerulonephritis	3.24E-02	VEGFA	1
Nephrosis	onset of nephrosis	3.24E-02	CD2AP	1
Cardiac Damage	rupture of left ventricle	3.24E-02	BGN	1
Kidney Failure	septic acute kidney injury	3.24E-02	LCN2	1
Cardiac Arrythmia	sinoatrial node dysfunction and deafness	3.24E-02	CACNA1D	1
Cardiac Arteriopathy	susceptibility to coronary artery spasm 1	3.24E-02	NOS3	1
Congenital Heart Anomaly	ventricular septal defect type 2	3.24E-02	CITED2	1
Cardiac Pulmonary Embolism	acute pulmonary embolism	3.24E-02	PLAT,VEGFA	2
Cardiac Damage	rupture of heart	3.24E-02	BGN,PLAU	2
Cardiac Output	cardiac output	3.37E-02	ATP2A2,LCN2,NOS3,VEGFA	4
Liver Hyperplasia/Hyperproliferation	metastasis of liver	3.46E-02	HMMR,IGF1R,KIT,PDGFRB,PLAU	5
Renal Inflammation, Renal Nephritis	glomerulonephritis	3.52E-02	AGTR1,CCR1,CD1D,CFH,miR-223-3p (miRNAs w/seed GUCAGUU),miR-30c-5p (and other miRNAs w/seed GUAAACA),miR-325-5p (and other miRNAs w/seed CUAGUAG),miR-346 (and other miRNAs w/seed GUCUGCC),MYD88,NFE2L2,TNFRSF1A,VCAM1,VEGFA	13
Cardiac Inflammation	myocarditis	3.67E-02	ADIPOQ,BCL6,F2R,IL1B	4
Increased Levels of Hematocrit	increased hematocrit of organism	3.81E-02	EPAS1,FGFRL1,NFE2L2,SLC11A2,SLC4A4,SOD2,TSPAN33	7
Hepatocellular Carcinoma, Liver Hyperplasia/Hyperproliferation	inoperable hepatocellular carcinoma	3.97E-02	KIT,PDGFRB	2
Hepatocellular Carcinoma, Liver Hyperplasia/Hyperproliferation	local hepatocellular carcinoma	3.97E-02	KIT,PDGFRB	2
Hepatocellular Carcinoma, Liver Hyperplasia/Hyperproliferation	unresectable hepatocellular carcinoma	3.97E-02	KIT,PDGFRB	2
Congenital Heart Anomaly	perimembranous ventricular septal defect	4.13E-02	ECE1,FGFRL1,NTF3	3
Liver Cirrhosis	cirrhosis of liver	4.17E-02	F2R,FN1,JAG1,miR-135a-5p (and other miRNAs w/seed AUGGCUU),miR-27a-3p (and other miRNAs w/seed UCACAGU),PDGFRB,PTAFR,PTCH1,WNT5A	9
Increased Levels of Red Blood Cells	increased quantity of red blood cells	4.19E-02	EPAS1,FGFRL1,INHBA,NFE2L2,SLC11A2,SLC19A2,TSPAN33	7
Renal Inflammation, Renal Nephritis	lupus nephritis	4.19E-02	CD1D,miR-223-3p (miRNAs w/seed GUCAGUU),miR-30c-5p (and other miRNAs w/seed GUAAACA),miR-325-5p (and other miRNAs w/seed CUAGUAG),miR-346 (and other miRNAs w/seed GUCUGCC),TNFRSF1A,VCAM1	7
Cardiac Stenosis	stenosis of cardiac valve	4.19E-02	AGTR1,ATP2A2,FGFRL1,GJA5,miR-30c-5p (and other miRNAs w/seed GUAAACA),NTF3,VCAM1	7
Liver Steatosis	hepatic steatosis	4.54E-02	ADIPOQ,ADIPOR2,EPAS1,FOXO1,HSD11B1,IL1B,miR-21-5p (and other miRNAs w/seed AGCUUAU),miR-31-5p (and other miRNAs w/seed GGCAAGA),NOS3,PDE4A,PDE7A,SLC22A5,SOD2,STAT3,TNFRSF1A	15
Renal Damage, Renal Tubule Injury	damage of renal tubule	4.63E-02	CSF1,FN1,LCN2,MYD88	4
Liver Damage, Liver Inflammation/Hepatitis	hepatitis C	4.73E-02	AGTR1,CHRNA10,CSF1,GABBR2,IGF1R	5
Cardiac Hyperplasia/Hyperproliferation	hyperplasia of heart	4.75E-02	AGTR1,CXADR	2
Cardiac Hypertrophy	hypertrophy of myocardium	4.75E-02	IL6R,STAT3	2
Hepatocellular Carcinoma, Liver Hyperplasia/Hyperproliferation	metastatic hepatocellular carcinoma	4.75E-02	KIT,PDGFRB	2
Liver Regeneration	regeneration of liver cells	4.75E-02	IL6R,PLAU	2
Cardiac Damage	reperfusion injury of heart	4.75E-02	ADIPOQ,miR-21-5p (and other miRNAs w/seed AGCUUAU)	2
Cardiac Dilation	dilation of left ventricle	4.98E-02	BGN,F2R,GAB1,PLAU	4
Cardiac Necrosis/Cell Death	apoptosis of ventricular myocytes	5.06E-02	ADIPOQ,miR-21-5p (and other miRNAs w/seed AGCUUAU),NOS3	3
Cardiac Arrythmia, Tachycardia	paroxysmal supraventricular tachycardia	5.06E-02	CACNA1D,CACNB2,CACNB3	3
Liver Inflammation/Hepatitis	hepatitis B	5.34E-02	CSF1,FCGR1A,miR-135a-5p (and other miRNAs w/seed AUGGCUU),miR-27a-3p (and other miRNAs w/seed UCACAGU)	4
Renal Necrosis/Cell Death	apoptosis of podocytes	5.57E-02	AGTR1,CD2AP,TNFSF11	3
Renal Dysplasia	dysplasia of kidney	5.57E-02	AGTR1,GFRA1,MAFB	3
Decreased Levels of Albumin	decreased excretion of albumin	5.58E-02	miR-21-5p (and other miRNAs w/seed AGCUUAU),NOS3	2
Liver Fibrosis, Liver Proliferation	proliferation of hepatic stellate cells	6.11E-02	ADIPOQ,AGTR1,F2,IL6R	4
Liver Cholestasis	accumulation of bile acid	6.38E-02	NFE2L2	1
Cardiac Necrosis/Cell Death	apoptosis of endocardial cells	6.38E-02	NOS3	1
Liver Damage	delay in initiation of repair of liver	6.38E-02	NFE2L2	1
Renal Dilation	dilation of glomerular capsule	6.38E-02	BGN	1
Congenital Heart Anomaly	double inlet heart left ventricle	6.38E-02	TLL1	1
Liver Edema	edema of liver	6.38E-02	VEGFA	1
Liver Steatosis	experimental nonalcoholic fatty liver disease	6.38E-02	ADIPOQ	1
Glomerular Injury	glomerular endotheliosis	6.38E-02	VEGFA	1
Renal Hyperplasia/Hyperproliferation	hyperplasia of distal tubule	6.38E-02	HSD11B1	1
Renal Hypertrophy	hypertrophy of distal tubule	6.38E-02	HSD11B1	1
Renal Hypertrophy	hypertrophy of proximal tubule cells	6.38E-02	RCBTB1	1
Cardiac Hypertrophy	hypertrophy of ventricular myocardium	6.38E-02	IL6R	1
Renal Damage	ischemic injury of kidney	6.38E-02	LCN2	1
Glomerular Injury	lipidosis of renal glomerulus	6.38E-02	NOS3	1
Liver Inflammation/Hepatitis, Liver Necrosis/Cell Death	necrotizing inflammation of liver	6.38E-02	TNFRSF1A	1
Cardiac Proliferation	proliferation of adventitial fibroblasts	6.38E-02	ADIPOQ	1
Liver Proliferation	proliferation of hepatic progenitor cells	6.38E-02	INHBA	1
Renal Regeneration	regeneration of glomerular capillary	6.38E-02	VEGFA	1
Cardiac Damage, Cardiac Degeneration	reperfusion injury of myocardium	6.38E-02	ADIPOQ	1
Cardiac Arrythmia	short-QT syndrome 4	6.38E-02	CACNB2	1
Cardiac Stenosis	stenosis of mitral valve	6.38E-02	GJA5	1
Glomerular Injury, Renal Fibrosis	fibrosis of kidney component	6.46E-02	NOS3,STMN1	2
Increased Levels of Alkaline Phosphatase	increased activation of alkaline phosphatase	6.93E-02	ACVRL1,IL1B,JAG1,NOS3,TNFSF11	5
Cardiac Infarction	ST-elevation myocardial infarction	7.37E-02	P2RY1,VWF	2
Increased Levels of AST	increased localization of AST	7.37E-02	ATF3,PTPN1	2
Cardiac Arrythmia	long-QT syndrome	7.37E-02	ANK2,SCN4B	2
Liver Inflammation/Hepatitis	acute hepatitis	8.33E-02	CSF1,TNFRSF1A	2
Renal Inflammation, Renal Nephritis	crescentic glomerulonephritis	8.33E-02	VCAM1,VEGFA	2
Liver Inflammation/Hepatitis	alcoholic hepatitis	8.40E-02	PDE4A,PDE7A,TNFRSF1A	3
Cardiac Stenosis	stenosis of semilunar valve	8.81E-02	AGTR1,ATP2A2,FGFRL1,miR-30c-5p (and other miRNAs w/seed GUAAACA),NTF3,VCAM1	6
Liver Damage, Liver Inflammation/Hepatitis	chronic hepatitis B	9.02E-02	CSF1,miR-135a-5p (and other miRNAs w/seed AUGGCUU),miR-27a-3p (and other miRNAs w/seed UCACAGU)	3
Liver Cirrhosis	primary biliary cirrhosis	9.16E-02	F2R,JAG1,PDGFRB,PTAFR,PTCH1,WNT5A	6
Kidney Failure	acute renal failure	9.23E-02	ATF3,LCN2,MYD88,STMN1	4
Renal Dysplasia	dysgenesis of kidney	9.32E-02	GFRA1,MAFB	2
Cardiac Necrosis/Cell Death	apoptosis of cardiac fibroblasts	9.41E-02	NOS3	1
Cardiac Necrosis/Cell Death	apoptosis of cardiac stem cells	9.41E-02	SFRP2	1
Renal Proliferation	contact growth inhibition of kidney cell lines	9.41E-02	STAT3	1
Liver Dysfunction	dysfunction of liver	9.41E-02	ATF3	1
Renal Dysfunction	dysfunction of podocytes	9.41E-02	AGTR1	1
Cardiac Hyperplasia/Hyperproliferation	hyperplasia of cardiomyocytes	9.41E-02	AGTR1	1
Renal Inflammation, Renal Nephritis	lupus-like autoimmune nephritis	9.41E-02	NFE2L2	1
Renal Inflammation, Renal Nephritis	membranoproliferative glomerulonephritis	9.41E-02	CFH	1
Liver Regeneration	regeneration of hepatocytes	9.41E-02	PLAU	1
Glomerular Injury, Kidney Failure, Renal Fibrosis	tubulo-interstitial fibrosis of skeletal muscle	9.41E-02	MMP14	1
Liver Necrosis/Cell Death	apoptosis of hepatic stellate cells	1.14E-01	ADIPOQ,NGFR	2
Cardiac Proliferation	proliferation of cardiomyocytes	1.18E-01	AKIP1,CXADR,FGF16,FOXO1,KIT	5
Glomerular Injury	bleeding of renal glomerulus	1.23E-01	PDGFRB	1
Liver Damage, Liver Inflammation/Hepatitis	chronic autoimmune hepatitis	1.23E-01	STAT3	1
Decreased Levels of Albumin	decreased secretion of albumin	1.23E-01	IL1B	1
Glomerular Injury, Renal Fibrosis	fibrosis of renal tubule	1.23E-01	STMN1	1
Increased Levels of Red Blood Cells	increased production of red blood cells	1.23E-01	EPAS1	1
Liver Cholestasis	lipopolysaccharide hepatocellular cholestasis	1.23E-01	CD68	1
Congenital Heart Anomaly	mesocardia	1.23E-01	CITED2	1
Liver Steatosis	microvesicular hepatic steatosis	1.23E-01	SLC22A5	1
Cardiac Necrosis/Cell Death	necrosis of myocardium	1.23E-01	PLAT	1
Kidney Failure	nephrotoxic acute renal failure	1.23E-01	ATF3	1
Cardiac Infarction	non-ST elevation myocardial infarction	1.23E-01	P2RY1	1
Renal Proliferation	proliferation of proximal tubule cells	1.23E-01	CDH1	1
Renal Dysplasia	renal tubular dysgenesis	1.23E-01	AGTR1	1
Cardiac Necrosis/Cell Death	survival of ventricular myocytes	1.23E-01	ADIPOQ	1
Cardiac Transformation	transformation of endocardial cells	1.23E-01	VEGFA	1
Increased Levels of ALT	increased localization of ALT	1.25E-01	IL17RA,MYD88	2
Cardiac Fibrosis	fibrosis of left ventricle	1.47E-01	CREM,IL1B	2
Renal Proliferation	arrest in growth of kidney cell lines	1.52E-01	FOS	1
Cardiac Dysfunction	diastolic dysfunction of left ventricle	1.52E-01	AGTR1	1
Cardiac Enlargement	enlargement of atrium	1.52E-01	CREM	1
Renal Inflammation, Renal Nephritis	experimental crescentic glomerulonephritis	1.52E-01	VEGFA	1
Biliary Hyperplasia	proliferation of bile duct	1.52E-01	CFTR	1
Glomerular Injury, Renal Thrombosis	thrombosis of glomerular capillary	1.52E-01	NOS3	1
Cardiac Inflammation	inflammation of heart	1.54E-01	BCL6,NOS3,TNFRSF1A	3
Renal Degeneration	degeneration of kidney	1.58E-01	MTSS1,NOS3	2
Glomerular Injury	focal segmental glomerulosclerosis	1.58E-01	CD2AP,VEGFA	2
Cardiac Hypertrophy	hypertrophy of ventricular myocytes	1.58E-01	HDAC5,INHBA	2
Cardiac Arrythmia	arrhythmia of heart ventricle	1.66E-01	CACNA1D,CACNB2,CACNB3,THRB	4
Liver Adhesion	adhesion of hepatocytes	1.79E-01	VCAM1	1
Congenital Heart Anomaly	bicuspid aortic valve	1.79E-01	NOS3	1
Cardiac Arrythmia	chronic atrial fibrillation	1.79E-01	ATP2A2	1
Cardiac Damage	damage of cardiomyocytes	1.79E-01	CX3CL1	1
Cardiac Enlargement	enlargement of cardiomyocytes	1.79E-01	MAP2K6	1
Increased Levels of Bilirubin	increased quantity of bilirubin	1.79E-01	ATF3	1
Increased Levels of ALT	increased release of ALT	1.79E-01	IL1B	1
Liver Cholestasis	obstructive cholestasis	1.79E-01	CD68	1
Renal Dysfunction	dysfunction of kidney	1.82E-01	AGTR1,MYD88	2
Liver Steatosis	nonalcoholic fatty liver disease	1.86E-01	ADIPOQ,miR-21-5p (and other miRNAs w/seed AGCUUAU),miR-31-5p (and other miRNAs w/seed GGCAAGA)	3
Liver Damage, Liver Inflammation/Hepatitis	chronic hepatitis C	1.95E-01	AGTR1,CSF1,IGF1R	3
Renal Inflammation, Renal Nephritis	autoimmune glomerulonephritis	2.05E-01	CFH,MYD88	2
Congenital Heart Anomaly	dextrocardia	2.05E-01	CITED2,PCSK6	2
Cardiac Fibrosis	interstitial fibrosis of heart	2.05E-01	IL1B,KLF5	2
Cardiac Enlargement	enlargement of heart	2.06E-01	SOD2	1
Renal Inflammation, Renal Nephritis	inflammation of renal glomerulus	2.06E-01	NOS3	1
Cardiac Fibrosis	interstitial fibrosis of left ventricle	2.06E-01	IL1B	1
Renal Proliferation	proliferation of podocytes	2.06E-01	STAT3	1
Liver Hematopoiesis	erythropoiesis of liver	2.32E-01	FOS	1
Increased Levels of Albumin	increased localization of albumin	2.32E-01	STAT3	1
Cardiac Stress Response	oxidative stress response of heart	2.32E-01	NOS3	1
Cardiac Fibrosis	perivascular fibrosis	2.32E-01	NOS3	1
Renal Damage	reperfusion injury of kidney	2.42E-01	MYD88,NOS3	2
Liver Hyperplasia/Hyperproliferation	bile duct cancer	2.53E-01	PGK1,PLAU,STAT3,VEGFA	4
Liver Hepatomegaly	hepatomegaly	2.53E-01	ACVRL1,ADIPOQ,INPP5D,WNT5A	4
Cardiac Stenosis	non-rheumatic aortic stenosis	2.57E-01	VCAM1	1
Congenital Heart Anomaly	tetralogy of Fallot	2.57E-01	JAG1	1
Liver Hyperplasia/Hyperproliferation	cholangiocarcinoma	2.63E-01	PGK1,PLAU,STAT3	3
Cardiac Necrosis/Cell Death	cell viability of cardiomyocytes	2.66E-01	ADIPOQ,HSPB8	2
Cardiac Arrythmia, Tachycardia	tachycardia	2.68E-01	CACNA1D,CACNB2,CACNB3,THRB	4
Renal Necrosis/Cell Death	apoptosis of proximal tubule cells	2.81E-01	HIF1A	1
Renal Atrophy	atrophy of renal glomerulus	2.81E-01	AGTR1	1
Renal Atrophy	atrophy of renal medulla	2.81E-01	AGTR1	1
Cardiac Output	cardiac output of heart	2.81E-01	LCN2	1
Glomerular Injury, Renal Fibrosis	fibrosis of renal glomerulus	2.81E-01	NOS3	1
Kidney Failure	ischemic acute renal failure	2.81E-01	LCN2	1
Cardiac Proliferation	proliferation of ventricular myocytes	2.81E-01	FOXO1	1
Renal Necrosis/Cell Death	survival of podocytes	2.81E-01	CD2AP	1
Congenital Heart Anomaly	congenital heart block	3.04E-01	FCGR1A	1
Cardiac Arrythmia	atrial flutter	3.26E-01	F2,KCNK2	2
Liver Hyperplasia/Hyperproliferation	incidence of liver tumor	3.35E-01	CBX7,LZTS1,MYD88	3
Renal Hypoplasia	hypoplasia of kidney	3.38E-01	CRIM1,NOS3	2
Renal Damage, Renal Tubule Injury	damage of tubulointerstitium	3.48E-01	FN1	1
Increased Levels of Creatinine	increased clearance of creatinine	3.70E-01	VAV3	1
Liver Hyperplasia/Hyperproliferation	liver adenoma	3.70E-01	STAT3	1
Glutathione Depletion In Liver	quantity of glutathione in liver	3.70E-01	NFE2L2	1
Renal Necrosis/Cell Death	cell viability of kidney cell lines	3.88E-01	BCL6,PAK1,RASD2	3
Renal Dysplasia	agenesis of kidney	3.90E-01	GFRA1	1
Increased Levels of Potassium	increased excretion of K+	4.10E-01	VAV3	1
Liver Necrosis/Cell Death	focal necrosis of liver	4.29E-01	TNFRSF1A	1
Liver Hyperbilirubinemia	hyperbilirubinemia	4.47E-01	FCGR1A	1
Nephrosis	nephronophthisis	4.47E-01	ANKS6	1
Cardiac Stenosis	stenosis of aorta	4.64E-01	ATP2A2,miR-30c-5p (and other miRNAs w/seed GUAAACA)	2
Liver Hyperplasia/Hyperproliferation	tumorigenesis of liver	4.65E-01	PIK3IP1	1
Renal Atrophy	atrophy of kidney	4.74E-01	AGTR1,CD1D	2
Hepatocellular Carcinoma, Liver Hyperplasia/Hyperproliferation	incidence of hepatocellular carcinoma	4.74E-01	CBX7,LZTS1	2
Cardiac Fibrosis	fibrosis of myocardium	4.83E-01	PLAU	1
Congenital Heart Anomaly	situs inversus totalis	4.83E-01	CITED2	1
Cardiac Stenosis	stenosis of aortic valve	4.85E-01	AGTR1,VCAM1	2
Congenital Heart Anomaly	atrioventricular septal defect and common atrioventricular junction	5.16E-01	TLL1	1
Renal Atrophy	atrophy of renal tubule	5.31E-01	CD1D	1
Liver Hyperplasia/Hyperproliferation	benign neoplasm of liver	5.31E-01	CBX7	1
Hepatocellular Carcinoma, Liver Hyperplasia/Hyperproliferation	development of hepatocellular carcinoma	5.31E-01	STAT3	1
Cardiac Dilation	dilation of heart	5.61E-01	SOD2	1
Cardiac Hypertrophy	hypertrophy of right ventricle	5.61E-01	EPAS1	1
Cardiac Arrythmia	ventricular fibrillation	5.61E-01	THRB	1
Nephrosis	nephrosis	5.74E-01	ANKS6,CD2AP	2
Liver Hyperplasia/Hyperproliferation	proliferation of liver cancer cells	5.76E-01	STAT3	1
Liver Necrosis/Cell Death	apoptosis of liver cell lines	1.00E00	STAT3	1
Liver Cholestasis	cholestasis	1.00E00	CD68,CFTR,JAG1	3
Liver Cholestasis	intrahepatic cholestasis	1.00E00	CD68,CFTR	2
Regulator Effects
Networks
ID	Molecules in Network	Score	Focus Molecules	Top Diseases and Functions
1	ABHD6,ACO2,ACSL3,AK4,AKAP8,AMPD3,ANK2,ATP10D,B3GNT7,BRSK1,cacn,CACNA1D,CACNA1G,CACNB2,CACNB3,CD248,CHD7,CHST1,CKAP4,DDX21,ECE1,EHD3,ENTPD3,ESRP2,EVA1C,FAM114A1,FAM46C,FJX1,GAL3ST4,GDA,GJA5,HSPB8,KAZN,LRAT,LSAMP,MAN1A1,MATN2,miR-125b-5p (and other miRNAs w/seed CCCUGAG),miR-203-3p (and other miRNAs w/seed UGAAAUG),miR-27a-3p (and other miRNAs w/seed UCACAGU),miR-376a-3p (and other miRNAs w/seed UC…	110	69	Cardiac Dysfunction, Cardiovascular Disease, Heart Failure
2	ABI3BP,ARL3,ATP1B2,C18orf54,CACFD1,CALN1,CC2D1B,CCDC80,CDK14,CELF5,CX3CL1,DHTKD1,DPF1,DPF3,E2f,EHD4,ENPP3,FAM3C,FAT3,GDAP2,GFRA1,GOLT1B,KCNQ5,KCNS3,KIAA0513,KIAA1755,KLHL13,KPNA3,LGALSL,LHFP,LMNB1,LMNB2,LRRFIP1,LURAP1L,MBNL1,miR-135a-5p (and other miRNAs w/seed AUGGCUU),miR-147 (and other miRNAs w/seed UGUGCGG),miR-218-5p (and other miRNAs w/seed UGUGCUU),miR-298-5p (and other miRNAs w/seed GCAGA…	101	66	Embryonic Development, Nervous System Development and Function, Organ Development
3	14-3-3,ABCD2,ANKS6,ANXA8/ANXA8L1,BAG2,BCL6,C15orf38/C15orf38-AP3S2,CCNYL1,CDKN2B,CHST10,CHSY1,Ck2,CMTM6,CNNM2,COG6,COQ9,CREB3L2,CRIM1,EFHD2,ELOVL4,ELOVL7,estrogen receptor,FAM101B,FAM105A,FOXO1,GALNT10,GAS7,GGA2,GLDN,GRAMD2,HDAC5,ICA1,IL17RA,LCN2,LEPRE1,LOC102724428/SIK1,MEGF6,miR-138-5p (miRNAs w/seed GCUGGUG),miR-146a-5p (and other miRNAs w/seed GAGAACU),miR-3064-5p (and other miRNAs w/seed CUG…	99	65	Cellular Assembly and Organization, Lipid Metabolism, Small Molecule Biochemistry
4	26s Proteasome,alcohol group acceptor phosphotransferase,ARFIP2,ARHGEF2,BTG1,CADPS2,CCDC88A,CEP70,CIB2,CXADR,DCTD,DCTN1,DDOST,DSG2,EFNA4,EIF2AK3,EPHA7,ERK,FADS1,FAM84A,FKBP5,Gamma tubulin,GCH1,Hsp70,Hsp90,Immunoglobulin,IP6K2,ITPR2,KCTD9,KDELR3,KIAA1522,KIAA1598,KNSTRN,LGI2,LHX6,LNX1,MAP2K6,MAPK6,MFHAS1,miR-153-3p (and other miRNAs w/seed UGCAUAG),miR-488-3p (miRNAs w/seed UGAAAGG),miR-702-5p (an…	88	61	Gastrointestinal Disease, Cellular Assembly and Organization, Cellular Function and Maintenance
5	ABLIM3,Actin,ADIPOQ,ADIPOR2,ALCAM,Alp,Alpha catenin,ANGPT1,ARHGAP24,ATF3,AUH,BCL11B,BTG2,C21orf91,Cadherin,CAV2,CD7,CD2AP,CDH1,CDH13,CDH17,COTL1,CTNNA2,CTNND2,Cyclin A,Cyclin E,DACT2,DSG1,F Actin,FAM110A,FAM19A5,FHDC1,GAD1,GEMIN2,GMNN,GOLGB1,Histone h3,INHBA,KIF23,KLF4,KLF5,KLHL29,LMO7,miR-344d-3p (and other miRNAs w/seed AUAUAAC),MTSS1,OR51E2,Par6,PARD6G,PCDH18,PIK3IP1,RAB38,RNA polymerase II,SA…	84	59	Cancer, Tumor Morphology, Cellular Movement
6	Adaptor protein 2,Alpha tubulin,AMPK,ANO1,ANP32E,AOC1,Ap2 alpha,ARMCX2,BAIAP2,BEST3,Beta Tubulin,CABP1,CADM1,CFTR,Clathrin,CRK/CRKL,CSPG5,DOCK1,Dynamin,ELMO,ELMO1,EMB,ESM1,FETUB,FOS,GSR,IPMK,ISOC1,ITPR,KANK1,KCNN4,Lfa-1,LRRC34,LRRN3,MAFB,MAN1A2,MAP4,miR-21-5p (and other miRNAs w/seed AGCUUAU),miR-223-3p (miRNAs w/seed GUCAGUU),miR-31-5p (and other miRNAs w/seed GGCAAGA),miR-325-5p (and other miRN…	77	56	Cell Signaling, Cellular Assembly and Organization, Cell Morphology
7	AKAP12,ANGPTL4,Ap1,BGN,BHLHE40,BMP1,C/ebp,C1q,Cbp/p300,CCL19,CFH,CITED2,CLDN1,COL11A2,COL13A1,collagen,Collagen type I,Collagen type II,Collagen type III,Collagen type IV,Collagen type ix,Collagen type VI,Collagen type VII,Collagen(s),Creb,CREM,CTSS,CXCL13,ENAM,EPAS1,Fgf,FGF7,FGF16,FHL1,Fibrinogen,FMOD,FN1,GBE1,HAPLN1,HIF1A,IBSP,IDI1,ITGA10,JAG1,KRT19,LAMB3,LAMC2,Laminin,Laminin1,LAMP1,MFAP5,MMP1…	58	47	Organismal Development, Cardiovascular System Development and Function, Tissue Morphology
8	AGTR1,ATP2A2,ATP2B1,ATP2B3,ATP6V0A1,ATP6V1C1,ATP6V1E1,Ca2 ATPase,Calcineurin A,Calcineurin protein(s),Calmodulin,Caveolin,CCR1,CELSR2,chemokine,CHP1,F2,F2R,FGFRL1,Fibrin,Focal adhesion kinase,FZD1,G protein alphai,G protein beta gamma,G-protein beta,GABBR2,Gi-coupled receptor,GNAO1,Gpcr,GPR88,GPR155,GPRC5B,growth factor receptor,GST,IGF1R,Insulin,Integrin,KCNK2,LPAR1,LRP,Mmp,NCK,NCS1,NGFR,NOS3,P2…	47	41	Cell-To-Cell Signaling and Interaction, Cell Signaling, Molecular Transport
9	Akt,CD1D,CILP,CSF1,DOK3,EGR2,ERK1/2,Erm,Fc receptor,FCER1G,FCGR1A,GAB1,IgG,IL1,IL-1R,IL1B,IL1RL1,IL6R,Inpp5,INPP5D,INPP5J,IRAK,JAK,JUN/JUNB/JUND,KIT,MAP4K1,Mapk,MHC Class II (complex),MME,MYD88,N-Cadherin,P38 MAPK,p85 (pik3r),PCSK1,PDIA5,PDPN,PEPCK,PGP,phosphatase,PI3K (complex),PP2A,PTP4A1,PTPase,PTPN1,PTPN3,PTPN13,PTPN18,PTPRB,PTPRR,PTPRU,RAB27A,Rar,Ras,Ras homolog,RASA1,Shc,SHIP,SPRY1,SRC (fam…	44	39	Cell Death and Survival, Cellular Development, Hematological System Development and Function
10	ABI3BP,ADO,ANO4,AP3S1,ARAP2,ARL4D,AZIN1,B3GALNT2,BCCIP,BDP1,C3orf58,CDC37L1,CNKSR2,CORO2A,CSNK1G3,CYYR1,DEXI,DHX40,DLGAP1,DNAJC4,EFR3A,EML4,FAM20C,FAM210B,FAM46A,FLVCR2,GCA,GNG10,KIAA1147,LCP1,LMBR1L,MAST4,MBD6,miR-137-3p (and other miRNAs w/seed UAUUGCU),miR-30c-5p (and other miRNAs w/seed GUAAACA),NAA25,NEDD4L,NRG3,NRXN3,NSG1,OXR1,P4HA2,PEX3,PITX1,PLEKHA8,PPAPDC1B,PRR16,RASD1,RFTN1,SACS,SCN8A,S…	40	37	Cardiovascular Disease, Cellular Development, Developmental Disorder
Tox Lists
Ingenuity Toxicity Lists	-log(p-value)	Ratio	Molecules
Renal Necrosis/Cell Death	5.64E00	7.58E-02	MAP2K6,RASD2,EHD3,HIF1A,BCL6,NOS3,F2,STMN1,CD2AP,PAK1,RHOG,SOD2,IGF1R,IP6K2,NFE2L2,UNC5C,PLAT,PPID,TNFSF11,TP53INP1,ATF3,TNFRSF1A,MYD88,BGN,LCN2,RALB,ELOVL4,FOS,FOXO1,CSF1,EHD4,TFRC,IL1B,PLAU,MAFB,AGTR1
Cardiac Fibrosis	4.57E00	9.89E-02	FN1,ATF3,SNAI1,HSPB8,STAT3,NOS3,BCL6,ATP2A2,SOD2,RGS5,VAV3,CREM,KLF5,IGF1R,IL1B,PLAU,AGTR1,PLAT
Cardiac Necrosis/Cell Death	4.28E00	8.33E-02	MAP2K6,SFRP2,ANGPT1,LCN2,HSPB8,ADIPOQ,STAT3,HIF1A,KIFAP3,NOS3,INHBA,VEGFA,SOD2,CREM,PLA2G5,IL1B,CACNB2,WISP1,NCL,CXADR,AGTR1,PLAT
Increases Renal Proliferation	4.11E00	1.09E-01	CAV2,MMP14,LCN2,STAT3,NOS3,PTP4A1,ESM1,KLF5,IL1B,WISP1,FGFRL1,PLAU,NCL,PDGFRB
Cardiac Hypertrophy	3.89E00	7.09E-02	MAP2K6,NTF3,ATF3,EPAS1,FN1,ANGPT1,F2R,IL1RL1,IL6R,ADIPOQ,HSPB8,STAT3,HIF1A,NOS3,ATP2A2,INHBA,HDAC5,SOD2,RGS5,NT5E,VAV3,KLF5,CREM,IL1B,PLAU,AGTR1,PLAT
Liver Proliferation	3.51E00	8.18E-02	MAP2K6,TNFRSF1A,IL6R,ADIPOQ,INHBA,F2,VEGFA,FOS,NGFR,IGF1R,IL1B,SLC7A5,SULF2,NFE2L2,FGF7,AGTR1,PIK3IP1,CITED2
Increases Liver Damage	3.22E00	1.05E-01	ALDH1A1,MYD88,TNFRSF1A,IL6R,PTPN1,IGF1R,IL1B,STAT3,PLAU,F2,PLAT
Oxidative Stress	2.63E00	1.23E-01	GSR,FOS,VCAM1,SOD2,STAT3,NFE2L2,SOD3
Persistent Renal Ischemia-Reperfusion Injury (Mouse)	2.59E00	1.67E-01	VCAM1,CTSS,MMP14,LCN2,AOC1
Acute Renal Failure Panel (Rat)	2.42E00	1.13E-01	AKAP12,FOS,VCAM1,ATF3,CD68,LCN2,AQP1
Increases Cardiac Dysfunction	2.19E00	1.35E-01	ANGPTL4,CREM,CACNB2,PLAU,NOS3
Hepatic Fibrosis	1.9E00	8.33E-02	VEGFA,FN1,CSF1,MMP14,BGN,IL1B,ECE1,FGF7
Liver Necrosis/Cell Death	1.78E00	5.86E-02	MME,TNFRSF1A,MYD88,SLC26A1,IL6R,ADIPOQ,STAT3,IL17RA,INHBA,FOS,SOD2,NGFR,PTPN1,CFH,NCL,NFE2L2
Biogenesis of Mitochondria	1.59E00	1.5E-01	EPAS1,CAV2,CXADR
Renal Ischemia-Reperfusion Injury MicroRNA Biomarker Panel (Mouse)	1.59E00	2.5E-01	miR-146a-5p (and other miRNAs w/seed GAGAACU),miR-21-5p (and other miRNAs w/seed AGCUUAU)
Genes associated with Chronic Allograft Nephropathy (Human)	1.54E00	1.43E-01	VCAM1,FN1,CCL19
Nongenotoxic Hepatocarcinogenicity Biomarker Panel	1.48E00	1.36E-01	ALDH1A1,ICA1,BTG2
Increases Heart Failure	1.38E00	1.25E-01	FOXO1,CACNB2,PLAU
NF-κB Signaling	1.36E00	5.66E-02	MAP2K6,TNFSF11,PIK3C2A,MYD88,TNFRSF1A,NGFR,IGF1R,FCER1G,MAPK6,IL1B,FGFRL1,PDGFRB
Increases Cardiac Proliferation	1.21E00	8.7E-02	ADIPOQ,WISP1,STAT3,AKIP1
Increases Liver Hepatitis	1.08E00	7.84E-02	ABHD6,TNFRSF1A,STAT3,IL17RA
Increases Glomerular Injury	1.08E00	7.84E-02	VEGFA,P2RY1,AGTR1,PDGFRB
Renal Glomerulus Panel (Human)	9.85E-01	1.18E-01	PDPN,EHD3
VDR/RXR Activation	9.64E-01	6.41E-02	TNFSF11,COL13A1,FOXO1,IL1RL1,KLF4
Long-term Renal Injury Anti-oxidative Response Panel (Rat)	9.43E-01	1.11E-01	SOD2,SOD3
Protection from Hypoxia-induced Renal Ischemic Injury (Rat)	9.09E-01	2.5E-01	VEGFA
Decreases Depolarization of Mitochondria and Mitochondrial Membrane	8.67E-01	1E-01	PAK1,ATP2A2
Increases Renal Nephritis	8.34E-01	7.32E-02	CSF1,MYD88,TNFRSF1A
TGF-β Signaling	7.76E-01	5.56E-02	MAP2K6,FOS,MAP4K1,INHBA,PMEPA1
PXR/RXR Activation	7.65E-01	5.97E-02	ALDH1A1,FOXO1,PRKAG2,PAPSS2
Hypoxia-Inducible Factor Signaling	7.18E-01	5.71E-02	VEGFA,HIF1A,NOS3,UBE2L6
LPS/IL-1 Mediated Inhibition of RXR Function	7.14E-01	4.38E-02	CHST1,ACSL3,ALDH1A1,MYD88,TNFRSF1A,IL1RL1,NGFR,IL1B,CHST10,PAPSS2,SOD3
Mechanism of Gene Regulation by Peroxisome Proliferators via PPARα	7.1E-01	5.26E-02	FOS,TNFRSF1A,IL1B,CITED2,PDGFRB
Decreases Permeability Transition of Mitochondria and Mitochondrial Membrane	6.86E-01	1.43E-01	BTG2
Renal Proximal Tubule Toxicity Biomarker Panel (Rat)	6.63E-01	7.41E-02	CLDN10,SLC34A2
NRF2-mediated Oxidative Stress Response	6.4E-01	4.27E-02	GSR,MAP2K6,FOS,SOD2,PIK3C2A,HSPB8,FKBP5,EIF2AK3,NFE2L2,SOD3
Increases Cardiac Dilation	6.39E-01	7.14E-02	F2R,PLAU
Glutathione Depletion - Hepatocellular Hypertrophy	6.35E-01	1.25E-01	GSR
Increases Renal Damage	6.21E-01	5.19E-02	MYD88,FCGR1A,AGTR1,PLAT
CAR/RXR Activation	6.17E-01	6.9E-02	ALDH1A1,PAPSS2
Positive Acute Phase Response Proteins	5.96E-01	6.67E-02	SOD2,VWF
Anti-Apoptosis	5.56E-01	6.25E-02	TNFAIP8,BAG2
Renal Ischemic Resistance Panel (Rat)	5.52E-01	1E-01	TUBB6
Genes Upregulated in Response to Proteinuria-induced Oxidative Stress in Renal Proximal Tubule Cells (Human)	5.52E-01	1E-01	SOD3
Hepatic Cholestasis	5.41E-01	4.24E-02	SLCO3A1,MYD88,TNFRSF1A,IL1RL1,NGFR,PRKAG2,IL1B
Increases Damage of Mitochondria	5.17E-01	9.09E-02	IL1B
Glutathione Depletion - CYP Induction and Reactive Metabolites	4.86E-01	8.33E-02	ALDH1A1
Cell Cycle: G1/S Checkpoint Regulation	4.42E-01	4.55E-02	FOXO1,CDKN2B,HDAC5
LXR/RXR Activation	4.34E-01	4.07E-02	TNFRSF1A,IL1RL1,NGFR,IL1B,PON3
PPARα/RXRα Activation	4.18E-01	3.83E-02	MAP2K6,IL1RL1,ADIPOQ,PRKAG2,PLCB3,IL1B,ADIPOR2
Increases Bradycardia	4.09E-01	6.67E-02	AGTR1
p53 Signaling	3.98E-01	4.04E-02	TP53INP1,PIK3C2A,HIF1A,TRIM29
Cholesterol Biosynthesis	3.87E-01	6.25E-02	IDI1
Increases Liver Hyperplasia/Hyperproliferation	3.6E-01	3.85E-02	MYD88,HMMR,IGF1R,STAT3
Increases Depolarization of Mitochondria and Mitochondrial Membrane	3.49E-01	5.56E-02	BTG2
Increases Liver Steatosis	3.48E-01	3.95E-02	EPAS1,ADIPOQ,IL1B
Mitochondrial Dysfunction	3.04E-01	3.45E-02	GSR,SOD2,ACO2,TRAK1,CYB5A,PINK1
RAR Activation	2.94E-01	3.41E-02	VEGFA,FOS,LRAT,ALDH1A1,PRKAG2,CITED2
TR/RXR Activation	2.82E-01	3.53E-02	PIK3C2A,HIF1A,THRB
Fatty Acid Metabolism	2.78E-01	3.42E-02	ACSL3,ALDH1A1,AUH,ACAD9
Xenobiotic Metabolism Signaling	2.76E-01	3.27E-02	MAP2K6,CHST1,ALDH1A1,PIK3C2A,IL1B,CHST10,EIF2AK3,NFE2L2,SOD3,CITED2,HDAC5
Molecules
Symbol	Entrez Gene Name	Gene Symbol - mouse (Entrez Gene)/Gene symbol -- human (Hugo / HGNC, Entrez Gene)/miRBase (mature)	Networks	Location	Type(s)	Biomarker Application(s)	Drug(s)	Entrez Gene ID for Human	Entrez Gene ID for Mouse	Entrez Gene ID for Rat
14-3-3	--	--	3	Cytoplasm	group	unspecified application
26s Proteasome	--	--	4	Cytoplasm	complex		carfilzomib, bortezomib/sorafenib, bortezomib/melphalan, bortezomib/doxorubicin, bortezomib/vorinostat, bortezomib/rituximab, bortezomib
ABCD2	ATP-binding cassette, sub-family D (ALD), member 2	ABCD2	3	Cytoplasm	transporter			225	26874	84356
ABHD6	abhydrolase domain containing 6	ABHD6	1	Cytoplasm	enzyme			57406	66082	305795
ABI3BP	ABI family, member 3 (NESH) binding protein	ABI3BP	2,10	Extracellular Space	other			25890
ABLIM3	actin binding LIM protein family, member 3	ABLIM3	5	Cytoplasm	other			22885	319713	307395
ACAD9	acyl-CoA dehydrogenase family, member 9	ACAD9		Cytoplasm	enzyme			28976	229211	294973
ACO2	aconitase 2, mitochondrial	ACO2	1	Cytoplasm	enzyme			50	11429	79250
ACPP	acid phosphatase, prostate	ACPP		Extracellular Space	phosphatase	unspecified application		55	56318	56780
ACSL3	acyl-CoA synthetase long-chain family member 3	ACSL3	1	Cytoplasm	enzyme			2181	74205	114024
Actin	--	--	5	Cytoplasm	group	response to therapy
ACVRL1	activin A receptor type II-like 1	ACVRL1		Plasma Membrane	kinase	diagnosis		94	11482	25237
Adaptor protein 2	--	--	6	Cytoplasm	complex
ADIPOQ	adiponectin, C1Q and collagen domain containing	ADIPOQ	5	Extracellular Space	other	diagnosis,efficacy,prognosis,response to therapy,safety,unspecified application		9370	11450	246253
ADIPOR2	adiponectin receptor 2	ADIPOR2	5	Plasma Membrane	other			79602	68465	312670
ADM2	adrenomedullin 2	ADM2		Extracellular Space	other			79924	223780	399475
ADO	2-aminoethanethiol (cysteamine) dioxygenase	--	10	Cytoplasm	other			84890	211488	309732
AGL	amylo-alpha-1, 6-glucosidase, 4-alpha-glucanotransferase	AGL		Cytoplasm	enzyme			178	77559	362029
AGTR1	angiotensin II receptor, type 1	AGTR1	8	Plasma Membrane	G-protein coupled receptor		amlodipine/olmesartan medoxomil, olmesartan, amlodipine/hydrochlorothiazide/valsartan, amlodipine/telmisartan, aliskiren/valsartan, azilsartan kamedoxomil, amlodipine/hydrochlorothiazide/olmesartan medoxomil, aspirin/dipyridamole/telmisartan, clopidogrel/telmisartan, amlodipine/valsartan, hydrochlorothiazide/losartan, hydrochlorothiazide/valsartan, candesartan, candesartan cilexetil, olmesartan m…	185	11607	24180
AHR	aryl hydrocarbon receptor	--		Nucleus	ligand-dependent nuclear receptor			196	11622	25690
AK4	adenylate kinase 4	AK4	1	Cytoplasm	kinase			205	11639	29223
AKAP8	A kinase (PRKA) anchor protein 8	AKAP8	1	Nucleus	other			10270	56399	116633
AKAP12	A kinase (PRKA) anchor protein 12	AKAP12	7	Cytoplasm	transporter	unspecified application		9590	83397	83425
AKIP1	A kinase (PRKA) interacting protein 1	AKIP1		Nucleus	other			56672	57373	361624
Akt	--	--	9	Cytoplasm	group	diagnosis,disease progression,efficacy,prognosis,response to therapy,safety	afuresertib
ALCAM	activated leukocyte cell adhesion molecule	ALCAM	5	Plasma Membrane	other	prognosis		214	11658	79559
alcohol group acceptor phosphotransferase	--	--	4	Other	group
ALDH1A1	aldehyde dehydrogenase 1 family, member A1	ALDH1A1		Cytoplasm	enzyme	diagnosis,disease progression	disulfiram, chlorpropamide	216	11668	24188
Alp	--	--	5	Other	group	diagnosis,efficacy,prognosis,safety,unspecified application
Alpha catenin	--	--	5	Cytoplasm	group
Alpha tubulin	--	--	6	Cytoplasm	group
ALX1	ALX homeobox 1	--		Nucleus	transcription regulator			8092	216285	25401
AMPD3	adenosine monophosphate deaminase 3	AMPD3	1	Cytoplasm	enzyme			272	11717	25095
AMPK	--	--	6	Cytoplasm	complex
ANGPT1	angiopoietin 1	ANGPT1	5	Extracellular Space	growth factor	disease progression,efficacy,prognosis	trebananib	284	11600	89807
ANGPTL4	angiopoietin-like 4	ANGPTL4	7	Extracellular Space	other			51129	57875	362850
ANK2	ankyrin 2, neuronal	ANK2	1	Plasma Membrane	other			287		362036
ANKS6	ankyrin repeat and sterile alpha motif domain containing 6	ANKS6	3	Cytoplasm	other			203286	75691	362515
ANO1	anoctamin 1, calcium activated chloride channel	ANO1	6	Plasma Membrane	ion channel			55107	101772	309135
ANO4	anoctamin 4	--	10	Plasma Membrane	ion channel			121601	320091	299714
ANP32E	acidic (leucine-rich) nuclear phosphoprotein 32 family, member E	ANP32E	6	Nucleus	other			81611
ANXA8/ANXA8L1	annexin A8-like 1	ANXA8L2	3	Plasma Membrane	other			728113|653145	11752	306283
AOC1	amine oxidase, copper containing 1	AOC1	6	Extracellular Space	enzyme			26	76507	65029
Ap1	--	--	7	Nucleus	complex
Ap2 alpha	--	--	6	Plasma Membrane	group
AP3S1	adaptor-related protein complex 3, sigma 1 subunit	--	10	Cytoplasm	transporter			1176	11777	302290
APEX1	APEX nuclease (multifunctional DNA repair enzyme) 1	--		Nucleus	enzyme			328	11792	79116
AQP1	aquaporin 1 (Colton blood group)	AQP1		Plasma Membrane	transporter			358	11826	25240
AR	androgen receptor	--		Nucleus	ligand-dependent nuclear receptor	diagnosis,disease progression,efficacy	estradiol valerate/testosterone enanthate, estradiol cypionate/testosterone cypionate, BMS-641988, cyproterone acetate/ethinyl estradiol, enzalutamide, 1-testosterone, flutamide/goserelin, nandrolone phenpropionate, drospirenone/ethinyl estradiol, nilutamide, bicalutamide, flutamide, nandrolone decanoate, testosterone cypionate, cyproterone acetate, drospirenone, medroxyprogesterone acetate, oxan…	367	11835	24208
ARAP2	ArfGAP with RhoGAP domain, ankyrin repeat and PH domain 2	ARAP2	10	Cytoplasm	other			116984	212285	305367
ARFIP2	ADP-ribosylation factor interacting protein 2	ARFIP2	4	Cytoplasm	other			23647	76932	293344
ARHGAP24	Rho GTPase activating protein 24	ARHGAP24	5	Cytoplasm	other			83478	231532	305156
ARHGEF2	Rho/Rac guanine nucleotide exchange factor (GEF) 2	ARHGEF2	4	Cytoplasm	other			9181	16800	310635
ARL3	ADP-ribosylation factor-like 3	ARL3	2	Cytoplasm	enzyme			403	56350	64664
ARL4D	ADP-ribosylation factor-like 4D	ARL4D	10	Nucleus	enzyme			379	80981	303559
ARMCX2	armadillo repeat containing, X-linked 2	ARMCX2	6	Other	other			9823	67416	367903
ARMCX5	armadillo repeat containing, X-linked 5	ARMCX5		Other	other			64860	494468	102552920
ARNT	aryl hydrocarbon receptor nuclear translocator	--		Nucleus	transcription regulator			405	11863	25242
ARNT2	aryl-hydrocarbon receptor nuclear translocator 2	--		Nucleus	transcription regulator			9915	11864	25243
ATF2	activating transcription factor 2	--		Nucleus	transcription regulator	prognosis		1386	11909	81647
ATF3	activating transcription factor 3	ATF3	5	Nucleus	transcription regulator	unspecified application		467	11910	25389
ATF4	activating transcription factor 4	--		Nucleus	transcription regulator			468	11911	79255
ATN1	atrophin 1	--		Nucleus	transcription regulator			1822	13498	100911672|29515
ATP10D	ATPase, class V, type 10D	ATP10D	1	Cytoplasm	transporter			57205		360932
ATP1B2	ATPase, Na+/K+ transporting, beta 2 polypeptide	ATP1B2	2	Plasma Membrane	transporter			482	11932	24214
ATP1B3	ATPase, Na+/K+ transporting, beta 3 polypeptide	ATP1B3		Plasma Membrane	transporter			483	11933	25390
ATP2A2	ATPase, Ca++ transporting, cardiac muscle, slow twitch 2	ATP2A2	8	Cytoplasm	transporter			488	11938	29693
ATP2B1	ATPase, Ca++ transporting, plasma membrane 1	ATP2B1	8	Plasma Membrane	transporter			490	67972	29598
ATP2B3	ATPase, Ca++ transporting, plasma membrane 3	ATP2B3	8	Plasma Membrane	transporter			492	320707	29599
ATP6V0A1	ATPase, H+ transporting, lysosomal V0 subunit a1	ATP6V0A1	8	Cytoplasm	transporter			535	11975	29757
ATP6V1C1	ATPase, H+ transporting, lysosomal 42kDa, V1 subunit C1	ATP6V1C1	8	Cytoplasm	transporter			528	66335	299971
ATP6V1E1	ATPase, H+ transporting, lysosomal 31kDa, V1 subunit E1	ATP6V1E1	8	Cytoplasm	transporter			529	11973	297566
AUH	AU RNA binding protein/enoyl-CoA hydratase	AUH	5	Cytoplasm	enzyme			549	11992	361215
AZIN1	antizyme inhibitor 1	AZIN1	10	Cytoplasm	enzyme			51582	54375	58961
B3GALNT2	beta-1,3-N-acetylgalactosaminyltransferase 2	--	10	Cytoplasm	enzyme			148789	97884	291212
B3GNT7	UDP-GlcNAc:betaGal beta-1,3-N-acetylglucosaminyltransferase 7	B3GNT7	1	Cytoplasm	enzyme			93010	227327	316583
B4GALNT3	beta-1,4-N-acetyl-galactosaminyl transferase 3	B4GALNT3		Other	enzyme			283358	330406	500306
BAG2	BCL2-associated athanogene 2	BAG2	3	Cytoplasm	other			9532	213539	690038
BAIAP2	BAI1-associated protein 2	BAIAP2	6	Plasma Membrane	kinase			10458	108100	117542
BCAP29	B-cell receptor-associated protein 29	BCAP29		Cytoplasm	transporter			55973	12033	298943
BCCIP	BRCA2 and CDKN1A interacting protein	BCCIP	10	Nucleus	other			56647	66165	361666
BCL6	B-cell CLL/lymphoma 6	BCL6	3	Nucleus	transcription regulator	diagnosis,efficacy,prognosis,unspecified application		604	12053	303836
BCL11B	B-cell CLL/lymphoma 11B (zinc finger protein)	BCL11B	5	Nucleus	other			64919	58208	314423
BCL6B	B-cell CLL/lymphoma 6, member B	--		Nucleus	transcription regulator			255877	12029	360551
BDP1	B double prime 1, subunit of RNA polymerase III transcription initiation factor IIIB	--	10	Nucleus	transcription regulator			55814	544971
BEST3	bestrophin 3	BEST3	6	Nucleus	ion channel			144453	382427	314847
Beta Tubulin	--	--	6	Other	group
BGN	biglycan	BGN	7	Extracellular Space	other			633	12111	25181
BHLHE40	basic helix-loop-helix family, member e40	BHLHE40	7	Nucleus	transcription regulator			8553	20893	79431
BMP1	bone morphogenetic protein 1	BMP1	7	Extracellular Space	peptidase	efficacy		649	12153	83470
BRSK1	BR serine/threonine kinase 1	BRSK1	1	Cytoplasm	kinase			84446	381979	499073
BTG1	B-cell translocation gene 1, anti-proliferative	BTG1	4	Nucleus	transcription regulator			694	12226	29618
BTG2	BTG family, member 2	BTG2	5	Nucleus	transcription regulator			7832	12227	29619
C/ebp	--	--	7	Cytoplasm	group
C15orf38/C15orf38-AP3S2	C15orf38-AP3S2 readthrough	C15orf38	3	Plasma Membrane	other			100526783|348110	70420	308765
C18orf54	chromosome 18 open reading frame 54	C18orf54	2	Extracellular Space	other			162681	269033
C1q	--	--	7	Plasma Membrane	complex
C21orf91	chromosome 21 open reading frame 91	C21orf91	5	Other	other			54149	67102	360692
C3orf58	chromosome 3 open reading frame 58	--	10	Cytoplasm	other			205428	68861	315891
Ca2 ATPase	--	--	8	Other	group
CABP1	calcium binding protein 1	CABP1	6	Plasma Membrane	other			9478		171051
CACFD1	calcium channel flower domain containing 1	CACFD1	2	Other	other			11094	381356	296599
cacn	--	--	1	Other	group
CACNA1D	calcium channel, voltage-dependent, L type, alpha 1D subunit	CACNA1D	1	Plasma Membrane	ion channel		cinnarizine, MEM-1003, clevidipine butyrate, amlodipine/hydrochlorothiazide/valsartan, amlodipine/telmisartan, aliskiren/amlodipine, aliskiren/amlodipine/hydrochlorothiazide, amlodipine/valsartan, amlodipine/benazepril, verapamil, mibefradil, bepridil, enalapril/felodipine, amlodipine/atorvastatin, nisoldipine, isradipine, felodipine, nimodipine, nitrendipine, amlodipine, nicardipine, nifedipine,…	776	12289	29716
CACNA1G	calcium channel, voltage-dependent, T type, alpha 1G subunit	CACNA1G	1	Plasma Membrane	ion channel	diagnosis	cinnarizine, trimethadione, flunarizine, ethosuximide, mibefradil, zonisamide	8913	12291	29717
CACNB2	calcium channel, voltage-dependent, beta 2 subunit	CACNB2	1	Plasma Membrane	ion channel		amlodipine/hydrochlorothiazide/valsartan, amlodipine/telmisartan, aliskiren/amlodipine, aliskiren/amlodipine/hydrochlorothiazide, nilvadipine, amlodipine/valsartan, amlodipine/benazepril, verapamil, mibefradil, enalapril/felodipine, amlodipine/atorvastatin, nisoldipine, isradipine, felodipine, nimodipine, nitrendipine, amlodipine, nicardipine, nifedipine, trandolapril/verapamil	783	12296	116600
CACNB3	calcium channel, voltage-dependent, beta 3 subunit	CACNB3	1	Plasma Membrane	ion channel		verapamil, mibefradil, nimodipine, trandolapril/verapamil	784	12297	25297
Cadherin	--	--	5	Plasma Membrane	group
CADM1	cell adhesion molecule 1	CADM1	6	Plasma Membrane	other			23705	54725	363058
CADPS2	Ca++-dependent secretion activator 2	CADPS2	4	Plasma Membrane	other			93664	320405	312166
Calcineurin A	--	--	8	Other	group
Calcineurin protein(s)	--	--	8	Cytoplasm	complex
Calmodulin	--	--	8	Cytoplasm	group
CALN1	calneuron 1	CALN1	2	Cytoplasm	other			83698	140904	363909
CASC1	cancer susceptibility candidate 1	CASC1		Cytoplasm	other			55259	320662	297720
CAV2	caveolin 2	CAV2	5	Plasma Membrane	other			858	12390	363425
Caveolin	--	--	8	Plasma Membrane	group	efficacy
CBL	Cbl proto-oncogene, E3 ubiquitin protein ligase	--		Nucleus	transcription regulator			867	12402	500985
Cbp/p300	--	--	7	Nucleus	group
CBX7	chromobox homolog 7	CBX7		Nucleus	other			23492	52609	362962
CC2D1B	coiled-coil and C2 domain containing 1B	CC2D1B	2	Nucleus	other			200014	319965	313478
CCDC3	coiled-coil domain containing 3	CCDC3		Cytoplasm	other			83643	74186	498795
CCDC80	coiled-coil domain containing 80	CCDC80	2	Nucleus	other			151887	67896	64387
CCDC88A	coiled-coil domain containing 88A	CCDC88A	4	Cytoplasm	other			55704	108686	305605
CCL19	chemokine (C-C motif) ligand 19	CCL19	7	Extracellular Space	cytokine	disease progression,unspecified application		6363	100039848|100861647|100043918|100861618|100039789|100039053|100040035|24047|100039973|100043921	362506
CCND1	cyclin D1	--		Nucleus	transcription regulator	diagnosis,efficacy,prognosis,response to therapy,unspecified application	arsenic trioxide/tretinoin, arsenic trioxide/daunorubicin/tretinoin, arsenic trioxide/gemtuzumab ozogamicin/tretinoin, arsenic trioxide/idarubicin/tretinoin, arsenic trioxide	595	12443	58919
CCNYL1	cyclin Y-like 1	CCNYL1	3	Plasma Membrane	other			151195	227210	316452
CCR1	chemokine (C-C motif) receptor 1	CCR1	8	Plasma Membrane	G-protein coupled receptor			1230	12768	57301
CD7	CD7 molecule	CD7	5	Plasma Membrane	other			924	12516	303747
CD68	CD68 molecule	CD68		Plasma Membrane	other	diagnosis,efficacy		968	12514	287435
CD248	CD248 molecule, endosialin	CD248	1	Plasma Membrane	other			57124	70445	293669|100911932|100911882
CD1D	CD1d molecule	CD1D	9	Plasma Membrane	other			912	12479	25109
CD2AP	CD2-associated protein	CD2AP	5	Cytoplasm	other			23607	12488	316258
CDC6	cell division cycle 6	--		Nucleus	other			990	23834	360621
CDC37L1	cell division cycle 37-like 1	--	10	Cytoplasm	other			55664	67072	293886
CDC42EP1	CDC42 effector protein (Rho GTPase binding) 1	CDC42EP1		Extracellular Space	other			11135	104445	315121
CDC42SE1	CDC42 small effector 1	CDC42SE1		Plasma Membrane	other			56882	57912	499672
CDH1	cadherin 1, type 1, E-cadherin (epithelial)	CDH1	5	Plasma Membrane	other	diagnosis,disease progression,efficacy,prognosis		999	12550	83502
CDH13	cadherin 13	CDH13	5	Plasma Membrane	other	diagnosis,disease progression,prognosis		1012	12554	192248
CDH17	cadherin 17, LI cadherin (liver-intestine)	CDH17	5	Plasma Membrane	transporter			1015	12557	117048
CDK9	cyclin-dependent kinase 9	--		Nucleus	kinase		BMS-387032, alvocidib	1025	107951	362110
CDK14	cyclin-dependent kinase 14	CDK14	2	Nucleus	kinase			5218	18647	362316
CDK2AP1	cyclin-dependent kinase 2 associated protein 1	--		Nucleus	other			8099	13445	360804
CDKN2A	cyclin-dependent kinase inhibitor 2A	--		Nucleus	transcription regulator	diagnosis,disease progression,efficacy,prognosis,response to therapy,safety		1029	12578	25163
CDKN2B	cyclin-dependent kinase inhibitor 2B (p15, inhibits CDK4)	CDKN2B	3	Nucleus	transcription regulator	diagnosis,prognosis		1030	12579	25164
CDKN2C	cyclin-dependent kinase inhibitor 2C (p18, inhibits CDK4)	--		Nucleus	transcription regulator			1031	12580	54238
CDX2	caudal type homeobox 2	--		Nucleus	transcription regulator	prognosis,unspecified application		1045	12591	66019
CEBPA	CCAAT/enhancer binding protein (C/EBP), alpha	--		Nucleus	transcription regulator	diagnosis,disease progression,prognosis		1050	12606	24252
CEBPB	CCAAT/enhancer binding protein (C/EBP), beta	--		Nucleus	transcription regulator			1051	12608	24253
CELF5	CUGBP, Elav-like family member 5	CELF5	2	Other	other			60680	319586	314647
CELSR2	cadherin, EGF LAG seven-pass G-type receptor 2	CELSR2	8	Plasma Membrane	G-protein coupled receptor			1952	53883	83465
CEP70	centrosomal protein 70kDa	CEP70	4	Cytoplasm	other			80321	68121	367153
CFH	complement factor H	CFH	7	Extracellular Space	other	unspecified application		3075	12628	155012
CFTR	cystic fibrosis transmembrane conductance regulator (ATP-binding cassette sub-family C, member 7)	CFTR	6	Plasma Membrane	ion channel	diagnosis,disease progression	crofelemer, ivacaftor	1080	12638	24255
CH25H	cholesterol 25-hydroxylase	CH25H		Cytoplasm	enzyme	unspecified application		9023	12642	309527
CHD7	chromodomain helicase DNA binding protein 7	CHD7	1	Nucleus	enzyme			55636	320790	312974
chemokine	--	--	8	Other	group
CHP1	calcineurin-like EF-hand protein 1	CHP1	8	Cytoplasm	transporter			11261	56398	64152
CHRNA10	cholinergic receptor, nicotinic, alpha 10 (neuronal)	CHRNA10		Plasma Membrane	transmembrane receptor		ABT-089, trimethaphan, isoflurane, mecamylamine, succinylcholine, methadone, rocuronium, doxacurium, mivacurium, pipecuronium, rapacuronium, metocurine, atracurium, cisatracurium, acetylcholine, nicotine, D-tubocurarine, arecoline, enflurane, pancuronium, vecuronium	57053	504186	64574
CHST1	carbohydrate (keratan sulfate Gal-6) sulfotransferase 1	CHST1	1	Cytoplasm	enzyme			8534	76969	295934
CHST10	carbohydrate sulfotransferase 10	CHST10	3	Cytoplasm	enzyme			9486	98388	140568
CHSY1	chondroitin sulfate synthase 1	CHSY1	3	Cytoplasm	enzyme			22856	269941	292999
CIB2	calcium and integrin binding family member 2	CIB2	4	Other	kinase			10518	56506	300719
CIC	capicua transcriptional repressor	CIC		Other	other			23152	71722	308435
CILP	cartilage intermediate layer protein, nucleotide pyrophosphohydrolase	CILP	9	Extracellular Space	phosphatase			8483	214425	315761
CITED2	Cbp/p300-interacting transactivator, with Glu/Asp-rich carboxy-terminal domain, 2	CITED2	7	Nucleus	transcription regulator			10370	17684	114490
CITED4	Cbp/p300-interacting transactivator, with Glu/Asp-rich carboxy-terminal domain, 4	--		Nucleus	transcription regulator			163732	56222	114491
Ck2	--	--	3	Cytoplasm	complex
CKAP4	cytoskeleton-associated protein 4	CKAP4	1	Cytoplasm	other			10970	216197	362859
CKLF	chemokine-like factor	CKLF		Extracellular Space	cytokine			51192	75458	245978
Clathrin	--	--	6	Cytoplasm	complex
CLDN1	claudin 1	CLDN1	7	Plasma Membrane	other	prognosis		9076	12737	65129
CLDN10	claudin 10	CLDN10		Plasma Membrane	other			9071	58187	290485
CLEC7A	C-type lectin domain family 7, member A	CLEC7A		Plasma Membrane	transmembrane receptor			64581	56644	502902
CLIP2	CAP-GLY domain containing linker protein 2	CLIP2		Cytoplasm	transcription regulator			7461	269713	29264
CLOCK	clock circadian regulator	--		Nucleus	transcription regulator			9575	12753	60447
CMTM6	CKLF-like MARVEL transmembrane domain containing 6	CMTM6	3	Extracellular Space	cytokine			54918	67213	316035
CNKSR2	connector enhancer of kinase suppressor of Ras 2	CNKSR2	10	Plasma Membrane	other			22866	245684	59322
CNNM2	cyclin M2	CNNM2	3	Plasma Membrane	other			54805	94219	294014
COG6	component of oligomeric golgi complex 6	COG6	3	Cytoplasm	transporter			57511	67542	310411
COL11A2	collagen, type XI, alpha 2	COL11A2	7	Extracellular Space	other		collagenase clostridium histolyticum	1302	12815	294279
COL13A1	collagen, type XIII, alpha 1	COL13A1	7	Plasma Membrane	other		collagenase clostridium histolyticum	1305	12817	499431
collagen	--	--	7	Other	group
Collagen type I	--	--	7	Other	complex	diagnosis
Collagen type II	--	--	7	Other	complex
Collagen type III	--	--	7	Other	complex
Collagen type IV	--	--	7	Other	complex
Collagen type ix	--	--	7	Other	complex
Collagen type VI	--	--	7	Other	complex
Collagen type VII	--	--	7	Other	complex
Collagen(s)	--	--	7	Extracellular Space	complex
COQ9	coenzyme Q9	COQ9	3	Cytoplasm	other			57017	67914	498909
CORO2A	coronin, actin binding protein, 2A	CORO2A	10	Cytoplasm	other			7464	107684	313235
COTL1	coactosin-like F-actin binding protein 1	COTL1	5	Cytoplasm	other			23406	72042	361422
CPM	carboxypeptidase M	CPM		Plasma Membrane	peptidase			1368	70574	314855
Creb	--	--	7	Nucleus	group
CREB1	cAMP responsive element binding protein 1	--		Nucleus	transcription regulator			1385	12912	81646
CREB3L2	cAMP responsive element binding protein 3-like 2	CREB3L2	3	Nucleus	other			64764	208647	362339
CREM	cAMP responsive element modulator	CREM	7	Nucleus	transcription regulator			1390	12916	25620
CRIM1	cysteine rich transmembrane BMP regulator 1 (chordin-like)	CRIM1	3	Extracellular Space	kinase	unspecified application		51232	50766	298744
CRK/CRKL	--	--	6	Cytoplasm	group
CRYL1	crystallin, lambda 1	CRYL1		Cytoplasm	enzyme			51084	68631	290277
CSF1	colony stimulating factor 1 (macrophage)	CSF1	9	Extracellular Space	cytokine	diagnosis,disease progression,efficacy,prognosis,unspecified application		1435	12977	78965
CSNK1G3	casein kinase 1, gamma 3	CSNK1G3	10	Cytoplasm	kinase			1456	70425	64823
CSPG5	chondroitin sulfate proteoglycan 5 (neuroglycan C)	CSPG5	6	Extracellular Space	growth factor			10675	29873	50568
CTNNA2	catenin (cadherin-associated protein), alpha 2	CTNNA2	5	Plasma Membrane	other			1496	12386	297357
CTNNB1	catenin (cadherin-associated protein), beta 1, 88kDa	--		Nucleus	transcription regulator	diagnosis,disease progression,efficacy,prognosis		1499	12387	84353
CTNND2	catenin (cadherin-associated protein), delta 2	CTNND2	5	Plasma Membrane	other			1501	18163	114028
CTSS	cathepsin S	CTSS	7	Cytoplasm	peptidase			1520	13040	50654
CUL5	cullin 5	CUL5		Nucleus	ion channel			8065	75717	64624
CX3CL1	chemokine (C-X3-C motif) ligand 1	CX3CL1	2	Extracellular Space	cytokine			6376	20312	89808
CXADR	coxsackie virus and adenovirus receptor	CXADR	4	Plasma Membrane	transmembrane receptor			1525	13052	89843
CXCL13	chemokine (C-X-C motif) ligand 13	CXCL13	7	Extracellular Space	cytokine	efficacy		10563	55985	498335
CYB5A	cytochrome b5 type A (microsomal)	CYB5A		Cytoplasm	enzyme			1528	109672	64001
Cyclin A	--	--	5	Nucleus	group	unspecified application
Cyclin E	--	--	5	Nucleus	group	efficacy,prognosis,unspecified application
CYYR1	cysteine/tyrosine-rich 1	--	10	Other	other			116159	224405	304138
DACT2	dishevelled-binding antagonist of beta-catenin 2	DACT2	5	Cytoplasm	other			168002	240025	308212
DCTD	dCMP deaminase	DCTD	4	Cytoplasm	enzyme			1635	320685	290741
DCTN1	dynactin 1	DCTN1	4	Cytoplasm	other			1639	13191	29167
DDIT3	DNA-damage-inducible transcript 3	--		Nucleus	transcription regulator			1649	13198	29467
DDOST	dolichyl-diphosphooligosaccharide--protein glycosyltransferase subunit (non-catalytic)	DDOST	4	Cytoplasm	enzyme			1650	13200	313648
DDX21	DEAD (Asp-Glu-Ala-Asp) box helicase 21	DDX21	1	Nucleus	enzyme			9188	56200	317399
DENND1C	DENN/MADD domain containing 1C	DENND1C		Other	other			79958	70785	363326
DEXI	Dexi homolog (mouse)	--	10	Other	other			28955	58239	497857
DHCR24	24-dehydrocholesterol reductase	DHCR24		Cytoplasm	enzyme			1718	74754	298298
DHTKD1	dehydrogenase E1 and transketolase domain containing 1	DHTKD1	2	Cytoplasm	enzyme			55526	209692	361272
DHX40	DEAH (Asp-Glu-Ala-His) box polypeptide 40	--	10	Other	enzyme			79665	67487	287595
DLGAP1	discs, large (Drosophila) homolog-associated protein 1	DLGAP1	10	Plasma Membrane	other			9229	224997	65040
DNAJC4	DnaJ (Hsp40) homolog, subfamily C, member 4	--	10	Cytoplasm	other			3338	57431	361717
DNMT3B	DNA (cytosine-5-)-methyltransferase 3 beta	--		Nucleus	enzyme			1789	13436	444985
DOCK1	dedicator of cytokinesis 1	DOCK1	6	Cytoplasm	other			1793	330662	309081
DOK3	docking protein 3	DOK3	9	Cytoplasm	other			79930	27261	306760
DOPEY2	dopey family member 2	DOPEY2		Cytoplasm	other			9980	70028	304077
DPF1	D4, zinc and double PHD fingers family 1	DPF1	2	Nucleus	other			8193	29861	50545
DPF3	D4, zinc and double PHD fingers, family 3	DPF3	2	Other	other			8110	70127
DSG1	desmoglein 1	DSG1	5	Plasma Membrane	other			1828	225256|13510	291755
DSG2	desmoglein 2	DSG2	4	Plasma Membrane	other			1829	13511	307562
DTX1	deltex 1, E3 ubiquitin ligase	--		Nucleus	transcription regulator			1840	14357	687424
DUOX1	dual oxidase 1	DUOX1		Plasma Membrane	enzyme			53905	99439	266807
Dynamin	--	--	6	Cytoplasm	group
DYRK1B	dual-specificity tyrosine-(Y)-phosphorylation regulated kinase 1B	--		Nucleus	kinase			9149	13549	308468
E2f	--	--	2	Nucleus	group
E2F1	E2F transcription factor 1	--		Nucleus	transcription regulator	disease progression,prognosis		1869	13555	399489
EBF1	early B-cell factor 1	--		Nucleus	transcription regulator			1879	13591	116543
ECE1	endothelin converting enzyme 1	ECE1	1	Plasma Membrane	peptidase			1889	230857	94204
EEF1D	eukaryotic translation elongation factor 1 delta (guanine nucleotide exchange protein)	--		Cytoplasm	translation regulator			1936	66656	300033
EFHD2	EF-hand domain family, member D2	EFHD2	3	Other	other			79180	27984	298609
EFNA4	ephrin-A4	EFNA4	4	Plasma Membrane	kinase			1945	13639	310643
EFR3A	EFR3 homolog A (S. cerevisiae)	--	10	Plasma Membrane	other			23167	76740	362923
EGFL6	EGF-like-domain, multiple 6	EGFL6		Extracellular Space	other			25975	54156	317470
EGR1	early growth response 1	--		Nucleus	transcription regulator	diagnosis		1958	13653	24330
EGR2	early growth response 2	EGR2	9	Nucleus	transcription regulator			1959	13654	114090
EGR4	early growth response 4	--		Nucleus	transcription regulator			1961	13656	25129
EHD3	EH-domain containing 3	EHD3	1	Cytoplasm	other			30845	57440	192249
EHD4	EH-domain containing 4	EHD4	2	Plasma Membrane	enzyme			30844	98878	192204
EHMT1	euchromatic histone-lysine N-methyltransferase 1	--		Nucleus	transcription regulator			79813	77683	362078
EIF2AK3	eukaryotic translation initiation factor 2-alpha kinase 3	EIF2AK3	4	Cytoplasm	kinase	efficacy		9451	13666	29702
ELF1	E74-like factor 1 (ets domain transcription factor)	--		Nucleus	transcription regulator			1997	13709	85424
ELK4	ELK4, ETS-domain protein (SRF accessory protein 1)	--		Nucleus	transcription regulator			2005	13714	304786
ELMO	--	--	6	Other	group
ELMO1	engulfment and cell motility 1	ELMO1	6	Cytoplasm	other			9844	140580	361251
ELOVL4	ELOVL fatty acid elongase 4	ELOVL4	3	Cytoplasm	enzyme	unspecified application		6785	83603	315851
ELOVL7	ELOVL fatty acid elongase 7	ELOVL7	3	Cytoplasm	enzyme			79993	74559	361895
EMB	embigin	EMB	6	Plasma Membrane	other			133418	13723	114511
EML4	echinoderm microtubule associated protein like 4	EML4	10	Cytoplasm	other			27436	78798	313861
EN1	engrailed homeobox 1	--		Nucleus	transcription regulator			2019	13798	685360
ENAM	enamelin	ENAM	7	Extracellular Space	other			10117	13801	289525
ENPP3	ectonucleotide pyrophosphatase/phosphodiesterase 3	ENPP3	2	Plasma Membrane	enzyme			5169	209558	54410
ENTPD3	ectonucleoside triphosphate diphosphohydrolase 3	ENTPD3	1	Plasma Membrane	enzyme			956	215446	316077
EPAS1	endothelial PAS domain protein 1	EPAS1	7	Nucleus	transcription regulator	prognosis		2034	13819	29452
EPHA7	EPH receptor A7	EPHA7	4	Plasma Membrane	kinase			2045	13841	171287
ERF	Ets2 repressor factor	--		Nucleus	transcription regulator			2077	13875	292721
ERG	v-ets avian erythroblastosis virus E26 oncogene homolog	--		Nucleus	transcription regulator	prognosis		2078	13876	170909
ERK	--	--	4	Other	group	efficacy
ERK1/2	--	--	9	Cytoplasm	group
Erm	--	--	9	Cytoplasm	group
ESM1	endothelial cell-specific molecule 1	ESM1	6	Extracellular Space	growth factor			11082	71690	64536
ESR1	estrogen receptor 1	--		Nucleus	ligand-dependent nuclear receptor	diagnosis,disease progression,efficacy,prognosis,response to therapy	17-alpha-ethinylestradiol, fulvestrant, beta-estradiol, estradiol 17beta-cypionate, estriol, estrone, estradiol valerate, mestranol, 3-(4-methoxy)phenyl-4-((4-(2-(1-piperidinyl)ethoxy)phenyl)methyl)-2H-1-benzopyran-7-ol, bazedoxifene, estradiol valerate/testosterone enanthate, TAS-108, ethinyl estradiol/ethynodiol diacetate, estradiol acetate, esterified estrogens, estradiol cypionate/medroxyprog…	2099	13982	24890
ESR2	estrogen receptor 2 (ER beta)	--		Nucleus	ligand-dependent nuclear receptor	diagnosis,efficacy,prognosis,response to therapy	17-alpha-ethinylestradiol, fulvestrant, beta-estradiol, estradiol 17beta-cypionate, estrone, estradiol valerate, 3-(4-methoxy)phenyl-4-((4-(2-(1-piperidinyl)ethoxy)phenyl)methyl)-2H-1-benzopyran-7-ol, bazedoxifene, estradiol valerate/testosterone enanthate, TAS-108, ethinyl estradiol/ethynodiol diacetate, estradiol acetate, esterified estrogens, estradiol cypionate/medroxyprogesterone acetate, es…	2100	13983	25149
ESRP2	epithelial splicing regulatory protein 2	ESRP2	1	Nucleus	other			80004	77411	307810
ESRRB	estrogen-related receptor beta	--		Nucleus	ligand-dependent nuclear receptor			2103	26380	299210
estrogen receptor	--	--	3	Nucleus	group	diagnosis,efficacy,unspecified application	estradiol valerate
ETV5	ets variant 5	--		Nucleus	transcription regulator			2119	104156	303828
EVA1C	eva-1 homolog C (C. elegans)	EVA1C	1	Other	other			59271	70967	360695
EXOC6	exocyst complex component 6	EXOC6		Plasma Membrane	transporter			54536	107371	50556
EZH1	enhancer of zeste homolog 1 (Drosophila)	EZH1		Nucleus	enzyme			2145	14055	303547
EZH2	enhancer of zeste homolog 2 (Drosophila)	--		Nucleus	transcription regulator	diagnosis,disease progression,efficacy		2146	14056	312299
F2	coagulation factor II (thrombin)	F2	8	Extracellular Space	peptidase	diagnosis,unspecified application	enoxaparin, desirudin, dabigatran etexilate, Fibrinogen, ximelagatran, antithrombin alfa, aspirin/dabigatran etexilate, dabigatran, argatroban, bivalirudin, lepirudin	2147	14061	29251
F Actin	--	--	5	Cytoplasm	complex	unspecified application
F2R	coagulation factor II (thrombin) receptor	F2R	8	Plasma Membrane	G-protein coupled receptor	disease progression	chrysalin, argatroban, bivalirudin	2149	14062	25439
FADS1	fatty acid desaturase 1	FADS1	4	Plasma Membrane	enzyme			3992	76267	84575
FAM101B	family with sequence similarity 101, member B	FAM101B	3	Other	other			359845	76566	287534
FAM105A	family with sequence similarity 105, member A	FAM105A	3	Other	other			54491	223433	310190
FAM110A	family with sequence similarity 110, member A	FAM110A	5	Other	other			83541	73847	311535
FAM114A1	family with sequence similarity 114, member A1	FAM114A1	1	Extracellular Space	other			92689	68303	498366|316729
FAM189A2	family with sequence similarity 189, member A2	FAM189A2		Other	other			9413	381217	309415
FAM19A5	family with sequence similarity 19 (chemokine (C-C motif)-like), member A5	FAM19A5	5	Extracellular Space	other			25817	106014	500915
FAM20C	family with sequence similarity 20, member C	FAM20C	10	Extracellular Space	enzyme			56975	80752	304334
FAM210B	family with sequence similarity 210, member B	--	10	Extracellular Space	other			116151	67017	296408
FAM3C	family with sequence similarity 3, member C	FAM3C	2	Extracellular Space	cytokine			10447	27999	312159
FAM46A	family with sequence similarity 46, member A	FAM46A	10	Other	other			55603	212943	300870
FAM46C	family with sequence similarity 46, member C	FAM46C	1	Extracellular Space	other			54855	74645	310721
FAM84A	family with sequence similarity 84, member A	FAM84A	4	Other	other			151354	105005	313969
FAT3	FAT atypical cadherin 3	FAT3	2	Plasma Membrane	other			120114	270120	191571
Fc receptor	--	--	9	Other	group
FCER1G	Fc fragment of IgE, high affinity I, receptor for; gamma polypeptide	FCER1G	9	Plasma Membrane	transmembrane receptor			2207	14127	25441
FCGR1A	Fc fragment of IgG, high affinity Ia, receptor (CD64)	FCGR1A	9	Plasma Membrane	transmembrane receptor		IgG	2209	14129	295279
FCN1	ficolin (collagen/fibrinogen domain containing) 1	FCN1		Extracellular Space	other			2219	14134	114091
FERMT1	fermitin family member 1	FERMT1		Plasma Membrane	other			55612	241639	296179
FETUB	fetuin B	FETUB	6	Extracellular Space	other			26998	59083	83928
Fgf	--	--	7	Extracellular Space	group
FGF7	fibroblast growth factor 7	FGF7	7	Extracellular Space	growth factor			2252	14178	29348
FGF16	fibroblast growth factor 16	FGF16	7	Extracellular Space	growth factor			8823	80903	60464
FGFRL1	fibroblast growth factor receptor-like 1	FGFRL1	8	Plasma Membrane	transmembrane receptor			53834	116701	360903
FHDC1	FH2 domain containing 1	FHDC1	5	Other	other			85462	229474	295161
FHL1	four and a half LIM domains 1	FHL1	7	Cytoplasm	other			2273	14199	25177
FHL2	four and a half LIM domains 2	--		Nucleus	transcription regulator			2274	14200	63839
Fibrin	--	--	8	Extracellular Space	complex	disease progression,efficacy,unspecified application	factor XIII
Fibrinogen	--	--	7	Plasma Membrane	complex	diagnosis,disease progression,efficacy,prognosis,safety
FJX1	four jointed box 1 (Drosophila)	FJX1	1	Extracellular Space	other			24147	14221	366140
FKBP5	FK506 binding protein 5	FKBP5	4	Nucleus	enzyme			2289	14229	361810
FLVCR2	feline leukemia virus subgroup C cellular receptor family, member 2	--	10	Plasma Membrane	transporter			55640	217721	314323
FMOD	fibromodulin	FMOD	7	Extracellular Space	other			2331	14264	64507
FN1	fibronectin 1	FN1	7	Extracellular Space	enzyme	diagnosis,efficacy,prognosis,unspecified application	ocriplasmin	2335	14268	25661
Focal adhesion kinase	--	--	8	Cytoplasm	group
FOS	FBJ murine osteosarcoma viral oncogene homolog	FOS	6	Nucleus	transcription regulator	diagnosis,efficacy		2353	14281	314322
FOSL1	FOS-like antigen 1	--		Nucleus	transcription regulator			8061	14283	25445
FOXC2	forkhead box C2 (MFH-1, mesenchyme forkhead 1)	--		Nucleus	transcription regulator			2303	14234	171356
FOXL2	forkhead box L2	--		Nucleus	transcription regulator			668	26927	367152
FOXM1	forkhead box M1	--		Nucleus	transcription regulator	prognosis		2305	14235	58921
FOXO1	forkhead box O1	FOXO1	3	Nucleus	transcription regulator			2308	56458	84482
FOXO3	forkhead box O3	--		Nucleus	transcription regulator	efficacy		2309	56484	294515
FOXO4	forkhead box O4	--		Nucleus	transcription regulator			4303	54601	302415
FOXP3	forkhead box P3	--		Nucleus	transcription regulator	efficacy		50943	20371	317382
FRMD7	FERM domain containing 7	FRMD7		Plasma Membrane	other			90167	385354	302826
FUCA2	fucosidase, alpha-L- 2, plasma	FUCA2		Extracellular Space	enzyme			2519	66848	292485
FXYD5	FXYD domain containing ion transport regulator 5	FXYD5		Plasma Membrane	ion channel			53827	18301	60338
FZD1	frizzled class receptor 1	FZD1	8	Plasma Membrane	G-protein coupled receptor			8321	14362	58868
G protein alphai	--	--	8	Cytoplasm	group
G protein beta gamma	--	--	8	Cytoplasm	complex
G-protein beta	--	--	8	Cytoplasm	group
G10bp1	--	--		Other	other
GAB1	GRB2-associated binding protein 1	GAB1	9	Cytoplasm	other			2549	14388	361388
GABBR2	gamma-aminobutyric acid (GABA) B receptor, 2	GABBR2	8	Plasma Membrane	G-protein coupled receptor		arbaclofen placarbil, arbaclofen, baclofen	9568	242425	83633
GAD1	glutamate decarboxylase 1 (brain, 67kDa)	GAD1	5	Cytoplasm	enzyme	unspecified application		2571	14415	24379
GAL3ST4	galactose-3-O-sulfotransferase 4	GAL3ST4	1	Cytoplasm	enzyme			79690	330217	498166
GALNT10	polypeptide N-acetylgalactosaminyltransferase 10	GALNT10	3	Cytoplasm	enzyme			55568	171212	170501
Gamma tubulin	--	--	4	Other	group
GAS7	growth arrest-specific 7	GAS7	3	Cytoplasm	transcription regulator			8522	14457	85246
GATA1	GATA binding protein 1 (globin transcription factor 1)	--		Nucleus	transcription regulator			2623	14460	100911167|25172
GATA2	GATA binding protein 2	--		Nucleus	transcription regulator			2624	14461	25159
GATA3	GATA binding protein 3	--		Nucleus	transcription regulator	diagnosis		2625	14462	85471
GBE1	glucan (1,4-alpha-), branching enzyme 1	GBE1	7	Cytoplasm	enzyme			2632	74185	288333
GBX2	gastrulation brain homeobox 2	--		Nucleus	transcription regulator			2637	14472	114500
GCA	grancalcin, EF-hand calcium binding protein	--	10	Cytoplasm	other			25801	227960	295647
GCH1	GTP cyclohydrolase 1	GCH1	4	Cytoplasm	enzyme			2643	14528	29244
GDA	guanine deaminase	GDA	1	Cytoplasm	enzyme			9615	14544	83585
GDAP2	ganglioside induced differentiation associated protein 2	GDAP2	2	Cytoplasm	other			54834	14547	362004
GEMIN2	gem (nuclear organelle) associated protein 2	GEMIN2	5	Nucleus	other			8487	66603	84404
GFI1	growth factor independent 1 transcription repressor	--		Nucleus	transcription regulator			2672	14581	24388
GFRA1	GDNF family receptor alpha 1	GFRA1	2	Plasma Membrane	transmembrane receptor			2674	14585	25454
GGA2	golgi-associated, gamma adaptin ear containing, ARF binding protein 2	GGA2	3	Cytoplasm	transporter			23062	74105	293455
Gi-coupled receptor	--	--	8	Plasma Membrane	group
GJA5	gap junction protein, alpha 5, 40kDa	GJA5	1	Plasma Membrane	transporter			2702	14613	50563
GLDN	gliomedin	GLDN	3	Cytoplasm	other			342035	235379	315675
GLI1	GLI family zinc finger 1	--		Nucleus	transcription regulator	efficacy		2735	14632	140589
GLI2	GLI family zinc finger 2	--		Nucleus	transcription regulator	efficacy		2736	14633	304729
GLRX	glutaredoxin (thioltransferase)	GLRX		Cytoplasm	enzyme			2745	93692	64045
GMNN	geminin, DNA replication inhibitor	GMNN	5	Nucleus	transcription regulator	unspecified application		51053	57441	291137
GNAO1	guanine nucleotide binding protein (G protein), alpha activating activity polypeptide O	GNAO1	8	Plasma Membrane	enzyme			2775	14681	50664
GNG10	guanine nucleotide binding protein (G protein), gamma 10	GNG10	10	Plasma Membrane	enzyme			2790	14700	114119
GOLGB1	golgin B1	GOLGB1	5	Cytoplasm	other			2804	224139	192243
GOLT1B	golgi transport 1B	GOLT1B	2	Cytoplasm	other			51026	66964	362460
Gpcr	--	--	8	Other	group
GPR88	G protein-coupled receptor 88	GPR88	8	Plasma Membrane	G-protein coupled receptor			54112	64378	64443
GPR155	G protein-coupled receptor 155	GPR155	8	Plasma Membrane	G-protein coupled receptor			151556	68526	311730
GPRASP1	G protein-coupled receptor associated sorting protein 1	GPRASP1		Cytoplasm	transporter			9737	67298	171407
GPRC5B	G protein-coupled receptor, class C, group 5, member B	GPRC5B	8	Plasma Membrane	G-protein coupled receptor			51704	64297	293546
GPRIN3	GPRIN family member 3	GPRIN3		Other	other			285513	243385	502784
GRAMD2	GRAM domain containing 2	GRAMD2	3	Other	other			196996	546134	300761
growth factor receptor	--	--	8	Plasma Membrane	group
GSR	glutathione reductase	GSR	6	Cytoplasm	enzyme		carmustine/prednisone, carmustine	2936	14782	116686
GST	--	--	8	Nucleus	complex
GUF1	GUF1 GTPase homolog (S. cerevisiae)	GUF1		Cytoplasm	other			60558	231279	305317
HAPLN1	hyaluronan and proteoglycan link protein 1	HAPLN1	7	Extracellular Space	other			1404	12950	29331
HDAC1	histone deacetylase 1	--		Nucleus	transcription regulator	efficacy	tributyrin, belinostat, pyroxamide, mocetinostat, bortezomib/vorinostat, vorinostat, romidepsin	3065	433759	297893
HDAC3	histone deacetylase 3	--		Nucleus	transcription regulator		tributyrin, belinostat, pyroxamide, mocetinostat, bortezomib/vorinostat, vorinostat, romidepsin	8841	15183	84578
HDAC4	histone deacetylase 4	--		Nucleus	transcription regulator		tributyrin, belinostat, pyroxamide, romidepsin	9759	208727	363287
HDAC5	histone deacetylase 5	HDAC5	3	Nucleus	transcription regulator		tributyrin, belinostat, pyroxamide, romidepsin	10014	15184	84580
HEATR5A	HEAT repeat containing 5A	HEATR5A		Other	other			25938	320487	362737
HHIP	hedgehog interacting protein	HHIP		Plasma Membrane	other			64399	15245	291936
HIC1	hypermethylated in cancer 1	--		Nucleus	transcription regulator	diagnosis		3090	15248	100912068
HIF1A	hypoxia inducible factor 1, alpha subunit (basic helix-loop-helix transcription factor)	HIF1A	7	Nucleus	transcription regulator	diagnosis,efficacy,prognosis,response to therapy		3091	15251	29560
HIF3A	hypoxia inducible factor 3, alpha subunit	--		Nucleus	transcription regulator			64344	53417	64345
Histone h3	--	--	5	Nucleus	group	efficacy
HIVEP3	human immunodeficiency virus type I enhancer binding protein 3	--		Nucleus	transcription regulator			59269	16656	313557
HMCN1	hemicentin 1	HMCN1		Extracellular Space	other			83872	545370	289094
HMMR	hyaluronan-mediated motility receptor (RHAMM)	HMMR		Plasma Membrane	transmembrane receptor			3161	15366	25460
HN1	hematological and neurological expressed 1	HN1		Nucleus	other	unspecified application		51155	15374	287828
HOXA9	homeobox A9	--		Nucleus	transcription regulator	diagnosis		3205	15405	297099|100909740|100911710
HOXA10	homeobox A10	--		Nucleus	transcription regulator			3206	15395	100912608|100911668|100909714
HOXA13	homeobox A13	--		Nucleus	transcription regulator			3209	15398	102550333|500129
HOXB7	homeobox B7	--		Nucleus	transcription regulator			3217	15415	497985
HOXC6	homeobox C6	--		Nucleus	transcription regulator	diagnosis		3223	15425	252885
HSD11B1	hydroxysteroid (11-beta) dehydrogenase 1	HSD11B1		Cytoplasm	enzyme			3290	15483	25116
Hsp70	--	--	4	Cytoplasm	group	unspecified application
Hsp90	--	--	4	Cytoplasm	group
HSPB8	heat shock 22kDa protein 8	HSPB8	1	Cytoplasm	kinase			26353	80888	113906
HTATIP2	HIV-1 Tat interactive protein 2, 30kDa	--		Nucleus	transcription regulator	efficacy		10553	53415	292935
HTT	huntingtin	--		Cytoplasm	transcription regulator	unspecified application		3064	15194	29424
IBSP	integrin-binding sialoprotein	IBSP	7	Extracellular Space	other	efficacy		3381	15891	24477
ICA1	islet cell autoantigen 1, 69kDa	ICA1	3	Cytoplasm	other	unspecified application		3382	15893	81024
ID4	inhibitor of DNA binding 4, dominant negative helix-loop-helix protein	--		Nucleus	transcription regulator	prognosis		3400	15904	291023
IDI1	isopentenyl-diphosphate delta isomerase 1	IDI1	7	Cytoplasm	enzyme			3422	319554	89784
IFT57	intraflagellar transport 57 homolog (Chlamydomonas)	IFT57		Cytoplasm	other	disease progression		55081	73916	303968
IGF1R	insulin-like growth factor 1 receptor	IGF1R	8	Plasma Membrane	transmembrane receptor	diagnosis,efficacy,prognosis	linsitinib, cixutumumab, ganitumab, AVE1642, BIIB022, IGF1, ceritinib	3480	16001	25718
IgG	--	--	9	Extracellular Space	complex	efficacy,prognosis
IKZF1	IKAROS family zinc finger 1 (Ikaros)	--		Nucleus	transcription regulator	efficacy		10320	22778
IL1	--	--	9	Extracellular Space	group	efficacy,prognosis,response to therapy	rilonacept
IL-1R	--	--	9	Plasma Membrane	group
IL17RA	interleukin 17 receptor A	IL17RA	3	Plasma Membrane	transmembrane receptor			23765	16172	312679
IL1B	interleukin 1, beta	IL1B	9	Extracellular Space	cytokine	diagnosis,efficacy,prognosis	canakinumab, gevokizumab, canakinumab/INS, gallium nitrate	3553	16176	24494
IL1RL1	interleukin 1 receptor-like 1	IL1RL1	9	Plasma Membrane	transmembrane receptor			9173	17082	25556
IL6R	interleukin 6 receptor	IL6R	9	Plasma Membrane	transmembrane receptor	efficacy	tocilizumab	3570	16194	24499
Immunoglobulin	--	--	4	Extracellular Space	complex	unspecified application
INHBA	inhibin, beta A	INHBA	5	Extracellular Space	growth factor	diagnosis		3624	16323	29200
Inpp5	--	--	9	Other	group
INPP5D	inositol polyphosphate-5-phosphatase, 145kDa	INPP5D	9	Cytoplasm	phosphatase			3635	16331	54259
INPP5J	inositol polyphosphate-5-phosphatase J	INPP5J	9	Plasma Membrane	phosphatase			27124	170835	171088
INSR	insulin receptor	--		Plasma Membrane	kinase	prognosis	insulin detemir, INS, canakinumab/INS, insulin aspart/insulin detemir, ceritinib, insulin glargine/insulin lispro, insulin aspart, insulin glulisine, insulin lispro, insulin glargine, protamine zinc insulin	3643	16337	24954
Insulin	--	--	8	Extracellular Space	group
Integrin	--	--	8	Plasma Membrane	complex
IP6K2	inositol hexakisphosphate kinase 2	IP6K2	4	Cytoplasm	kinase			51447	76500	59268
IPMK	inositol polyphosphate multikinase	IPMK	6	Nucleus	kinase			253430	69718	171458
IRAK	--	--	9	Cytoplasm	group
IRF1	interferon regulatory factor 1	--		Nucleus	transcription regulator			3659	16362	24508
IRF4	interferon regulatory factor 4	--		Nucleus	transcription regulator	efficacy		3662	16364	291100
IRF6	interferon regulatory factor 6	--		Nucleus	transcription regulator			3664	54139	364081
IRF8	interferon regulatory factor 8	--		Nucleus	transcription regulator			3394	15900	292060
ISOC1	isochorismatase domain containing 1	ISOC1	6	Cytoplasm	enzyme	unspecified application		51015	66307	364879
ITGA10	integrin, alpha 10	ITGA10	7	Plasma Membrane	other			8515	213119	310683
ITPR	--	--	6	Cytoplasm	group
ITPR2	inositol 1,4,5-trisphosphate receptor, type 2	ITPR2	4	Cytoplasm	ion channel			3709	16439	81678
JAG1	jagged 1	JAG1	7	Extracellular Space	growth factor	efficacy		182	16449	29146
JAK	--	--	9	Cytoplasm	group		tofacitinib
JUN	jun proto-oncogene	--		Nucleus	transcription regulator	prognosis		3725	16476	24516
JUN/JUNB/JUND	--	--	9	Nucleus	group
JUNB	jun B proto-oncogene	--		Nucleus	transcription regulator	response to therapy		3726	16477	24517
KANK1	KN motif and ankyrin repeat domains 1	KANK1	6	Nucleus	transcription regulator			23189	107351	309429
KAZN	kazrin, periplakin interacting protein	KAZN	1	Plasma Membrane	other			23254	71529	313672
KCNK2	potassium channel, subfamily K, member 2	KCNK2	8	Plasma Membrane	ion channel		dofetilide	3776	16526	170899
KCNN4	potassium intermediate/small conductance calcium-activated channel, subfamily N, member 4	KCNN4	6	Plasma Membrane	ion channel		betamethasone/clotrimazole, clotrimazole, senicapoc	3783	16534	65206
KCNQ5	potassium voltage-gated channel, KQT-like subfamily, member 5	KCNQ5	2	Plasma Membrane	ion channel		ezogabine	56479	226922	259273
KCNS3	potassium voltage-gated channel, delayed-rectifier, subfamily S, member 3	KCNS3	2	Plasma Membrane	ion channel			3790	238076	83588
KCTD9	potassium channel tetramerization domain containing 9	KCTD9	4	Other	other			54793	105440	364410
KDELR3	KDEL (Lys-Asp-Glu-Leu) endoplasmic reticulum protein retention receptor 3	KDELR3	4	Cytoplasm	transporter			11015	105785	315131
KIAA0513	KIAA0513	KIAA0513	2	Other	other			9764	234797	307907
KIAA1147	KIAA1147	--	10	Other	other	unspecified application		57189	243780	312270
KIAA1522	KIAA1522	KIAA1522	4	Other	other			57648	97130	500552
KIAA1598	KIAA1598	KIAA1598	4	Plasma Membrane	other			57698	71653	292139
KIAA1755	KIAA1755	KIAA1755	2	Other	other			85449	228846	311592
KIF23	kinesin family member 23	KIF23	5	Cytoplasm	other			9493	71819	315740
KIFAP3	kinesin-associated protein 3	KIFAP3		Cytoplasm	other			22920	16579	289168
KIT	v-kit Hardy-Zuckerman 4 feline sarcoma viral oncogene homolog	KIT	9	Plasma Membrane	transmembrane receptor	diagnosis,efficacy,prognosis,safety,unspecified application	dasatinib, sunitinib, pazopanib, tivozanib, motesanib, OSI-930, telatinib, tandutinib, cabozantinib, regorafenib, ponatinib, bortezomib/sorafenib, lapatinib/pazopanib, dexamethasone/lenalidomide/sorafenib, bevacizumab/sorafenib, imatinib/sirolimus, cabozantinib/erlotinib, imatinib, sorafenib	3815	16590	64030
KITLG	KIT ligand	--		Extracellular Space	growth factor	unspecified application		4254	17311	60427
KLF2	Kruppel-like factor 2	--		Nucleus	transcription regulator			10365	16598	306330
KLF4	Kruppel-like factor 4 (gut)	KLF4	5	Nucleus	transcription regulator			9314	16600	114505
KLF5	Kruppel-like factor 5 (intestinal)	KLF5	5	Nucleus	transcription regulator			688	12224	84410
KLF6	Kruppel-like factor 6	--		Nucleus	transcription regulator			1316	23849	58954
KLF8	Kruppel-like factor 8	--		Nucleus	other			11279	245671	302582
KLHL13	kelch-like family member 13	KLHL13	2	Other	other			90293	67455	313445
KLHL25	kelch-like family member 25	KLHL25		Cytoplasm	other			64410	207952	293023
KLHL29	kelch-like family member 29	KLHL29	5	Other	other			114818	208439	298867
KMT2D	lysine (K)-specific methyltransferase 2D	--		Nucleus	transcription regulator			8085	381022	100362634
KNSTRN	kinetochore-localized astrin/SPAG5 binding protein	KNSTRN	4	Cytoplasm	other			90417	51944	311325
KPNA3	karyopherin alpha 3 (importin alpha 4)	KPNA3	2	Nucleus	transporter			3839	16648	361055
KRT19	keratin 19	KRT19	7	Cytoplasm	other	diagnosis,disease progression,prognosis,unspecified application		3880	16669	360626
L3MBTL1	l(3)mbt-like 1 (Drosophila)	--		Nucleus	other			26013	241764	311613
LAMB3	laminin, beta 3	LAMB3	7	Extracellular Space	transporter			3914	16780	305078
LAMC2	laminin, gamma 2	LAMC2	7	Extracellular Space	other	diagnosis		3918	16782	192362
Laminin	--	--	7	Extracellular Space	complex
Laminin1	--	--	7	Other	complex
LAMP1	lysosomal-associated membrane protein 1	LAMP1	7	Plasma Membrane	other			3916	16783	25328
LAP3	leucine aminopeptidase 3	LAP3		Cytoplasm	peptidase	safety		51056	66988	289668
LARP4B	La ribonucleoprotein domain family, member 4B	LARP4B		Cytoplasm	other			23185	217980	307070
LCN2	lipocalin 2	LCN2	3	Extracellular Space	transporter	diagnosis,unspecified application		3934	16819	170496
LCP1	lymphocyte cytosolic protein 1 (L-plastin)	LCP1	10	Cytoplasm	other	disease progression		3936	18826	306071
LDB1	LIM domain binding 1	--		Nucleus	transcription regulator			8861	16825	309447
LEF1	lymphoid enhancer-binding factor 1	--		Nucleus	transcription regulator			51176	16842	161452
LEPRE1	leucine proline-enriched proteoglycan (leprecan) 1	LEPRE1	3	Nucleus	enzyme			64175	56401	114200
Lfa-1	--	--	6	Plasma Membrane	complex
LGALSL	lectin, galactoside-binding-like	LGALSL	2	Other	other			29094	216551	360983
LGI2	leucine-rich repeat LGI family, member 2	LGI2	4	Extracellular Space	other			55203	246316	305417
LHFP	lipoma HMGIC fusion partner	LHFP	2	Other	other			10186	108927	499615
LHX6	LIM homeobox 6	LHX6	4	Nucleus	transcription regulator			26468	16874	311901
LMBR1L	limb development membrane protein 1-like	--	10	Plasma Membrane	other			55716	74775
LMNB1	lamin B1	LMNB1	2	Nucleus	other			4001	16906	116685
LMNB2	lamin B2	LMNB2	2	Nucleus	other			84823	16907	299625
LMO7	LIM domain 7	LMO7	5	Cytoplasm	enzyme			4008	380928	361084
LNX1	ligand of numb-protein X 1, E3 ubiquitin protein ligase	LNX1	4	Cytoplasm	enzyme			84708	16924	360926
LOC102724428/SIK1	salt-inducible kinase 1	SIK1	3	Nucleus	kinase		dabrafenib, dabrafenib/trametinib	150094|102724428
LOXL2	lysyl oxidase-like 2	--		Extracellular Space	enzyme			4017	94352	290350
LPAR1	lysophosphatidic acid receptor 1	LPAR1	8	Plasma Membrane	G-protein coupled receptor			1902	14745	116744
LRAT	lecithin retinol acyltransferase (phosphatidylcholine--retinol O-acyltransferase)	LRAT	1	Cytoplasm	enzyme			9227	79235	64047
LRP	--	--	8	Other	group
LRRC34	leucine rich repeat containing 34	LRRC34	6	Other	other			151827	71827	499589
LRRC16A	leucine rich repeat containing 16A	LRRC16A		Cytoplasm	enzyme			55604	68732	306941
LRRFIP1	leucine rich repeat (in FLII) interacting protein 1	LRRFIP1	2	Cytoplasm	other			9208	16978
LRRN3	leucine rich repeat neuronal 3	LRRN3	6	Extracellular Space	other			54674	16981	81514
LSAMP	limbic system-associated membrane protein	LSAMP	1	Plasma Membrane	other			4045	268890	29561
LURAP1L	leucine rich adaptor protein 1-like	LURAP1L	2	Other	other			286343	52829	362535
LZTS1	leucine zipper, putative tumor suppressor 1	LZTS1		Nucleus	transcription regulator			11178	211134	266711
MAFB	v-maf avian musculoaponeurotic fibrosarcoma oncogene homolog B	MAFB	6	Nucleus	other			9935	16658	54264
MAN1A1	mannosidase, alpha, class 1A, member 1	MAN1A1	1	Cytoplasm	enzyme			4121	17155	294410
MAN1A2	mannosidase, alpha, class 1A, member 2	MAN1A2	6	Cytoplasm	enzyme			10905	17156	295319
MAP4	microtubule-associated protein 4	MAP4	6	Cytoplasm	other	efficacy		4134	17758	367171
MAP2K1	mitogen-activated protein kinase kinase 1	--		Cytoplasm	kinase		selumetinib, trametinib, dabrafenib/trametinib	5604	26395	170851
MAP2K6	mitogen-activated protein kinase kinase 6	MAP2K6	4	Cytoplasm	kinase	prognosis		5608	26399	114495
MAP4K1	mitogen-activated protein kinase kinase kinase kinase 1	MAP4K1	9	Cytoplasm	kinase			11184	26411	292763
Mapk	--	--	9	Cytoplasm	group	diagnosis,disease progression,efficacy,prognosis,response to therapy
MAPK6	mitogen-activated protein kinase 6	MAPK6	4	Cytoplasm	kinase			5597	50772	58840
MAST4	microtubule associated serine/threonine kinase family member 4	--	10	Other	kinase			375449	328329	100912235
MATN2	matrilin 2	MATN2	1	Extracellular Space	other			4147	17181	299996
MAX	MYC associated factor X	--		Nucleus	transcription regulator			4149	17187	60661
MBD3	methyl-CpG binding domain protein 3	--		Nucleus	other			53615	17192	362834
MBD6	methyl-CpG binding domain protein 6	--	10	Nucleus	other			114785	110962	362892
MBNL1	muscleblind-like splicing regulator 1	MBNL1	2	Nucleus	other			4154	56758	282635
MECP2	methyl CpG binding protein 2 (Rett syndrome)	--		Nucleus	transcription regulator	unspecified application		4204	17257	29386
MEF2C	myocyte enhancer factor 2C	--		Nucleus	transcription regulator	unspecified application		4208	17260	499497
MEGF6	multiple EGF-like-domains 6	MEGF6	3	Cytoplasm	other			1953	230971	100911486|65049
MEIS2	Meis homeobox 2	--		Nucleus	transcription regulator			4212	17536	311311
MEIS3	Meis homeobox 3	MEIS3		Nucleus	transcription regulator			56917	17537	361514
[truncated: 480 more rows]
