# Supplementary material for: Genome-wide analysis of miRNA and mRNA transcriptomes during amelogenesis
Source: BMC Genomics. 2014 Nov 19;15(1):998. doi: 10.1186/1471-2164-15-998 (PMC4254193; doi:10.1186/1471-2164-15-998)
Supplement: Supplementary file 18 — Additional file 18: IPA core analysis of down-regulated miRNAs and their validated predicted gene target candidates (with 140 molecules involved per network interaction). (XLSX 177 KB) [file 12864_2014_6698_MOESM18_ESM.xlsx]

## Sheet: Additional File 15
Additional File 15. IPA core analysis of down-regulated miRNAs and their validated predicted gene target candidates (with 140 molecules involved per network interaction)
Canonical Pathways
Ingenuity Canonical Pathways	-log(p-value)	Ratio	Molecules
Hepatic Fibrosis / Hepatic Stellate Cell Activation	5.93E00	7.61E-02	VEGFA,VCAM1,TNFSF11,FN1,COL13A1,CSF1,IL1RL1,TNFRSF1A,TNFSF13,IL6R,IGF1R,IL1B,ECE1,AGTR1,PDGFRB
Role of Macrophages, Fibroblasts and Endothelial Cells in Rheumatoid Arthritis	5.53E00	6.04E-02	TNFSF11,VCAM1,FN1,IL1RL1,MYD88,TNFRSF1A,CHP1,IL6R,STAT3,FZD1,IL17RA,FCGR1A,VEGFA,FOS,CSF1,PLCB3,IL1B,WNT5A
Acute Phase Response Signaling	3.88E00	6.51E-02	FOS,SOD2,FN1,MYD88,TNFRSF1A,IL6R,VWF,IL1B,STAT3,SOCS7,SOCS5
Role of Osteoblasts, Osteoclasts and Chondrocytes in Rheumatoid Arthritis	3.48E00	5.48E-02	FOS,TNFSF11,FOXO1,CSF1,TNFRSF1A,IL1RL1,MMP14,CHP1,IL1B,FZD1,WNT5A,BMP1
Netrin Signaling	3.34E00	1.28E-01	ABLIM3,RYR3,CHP1,PRKAG2,UNC5C
Granulocyte Adhesion and Diapedesis	3.09E00	5.65E-02	CLDN10,VCAM1,CLDN1,TNFRSF1A,IL1RL1,MMP14,IL1B,SDC3,CX3CL1,CCL19
Regulation of the Epithelial-Mesenchymal Transition Pathway	2.97E00	5.43E-02	GAB1,SNAI1,PARD6G,FGFRL1,STAT3,FZD1,HIF1A,FGF7,PDGFRB,WNT5A
IL-3 Signaling	2.92E00	8.45E-02	FOS,PAK1,FOXO1,CHP1,STAT3,INPP5D
IGF-1 Signaling	2.92E00	7.22E-02	FOS,FOXO1,IGF1R,PRKAG2,STAT3,SOCS7,SOCS5
STAT3 Pathway	2.86E00	8.22E-02	IGF1R,FGFRL1,STAT3,SOCS7,SOCS5,PDGFRB
Protein Kinase A Signaling	2.67E00	3.91E-02	PDE7A,PTPN13,ITPR2,CHP1,PTPN18,NOS3,PTP4A1,PTPRU,PTPRB,RYR3,CREM,PTPN1,PRKAG2,PLCB3,PTPRR
Type I Diabetes Mellitus Signaling	2.6E00	6.36E-02	MYD88,TNFRSF1A,GAD1,FCER1G,IL1B,SOCS7,SOCS5
Role of JAK2 in Hormone-like Cytokine Signaling	2.58E00	1.14E-01	PTPN1,STAT3,SOCS7,SOCS5
Glioblastoma Multiforme Signaling	2.5E00	5.48E-02	RHOG,FOXO1,ITPR2,IGF1R,PLCB3,FZD1,PDGFRB,WNT5A
IL-6 Signaling	2.48E00	6.03E-02	VEGFA,FOS,TNFRSF1A,IL1RL1,IL6R,IL1B,STAT3
Superoxide Radicals Degradation	2.4E00	3.33E-01	SOD2,SOD3
Agranulocyte Adhesion and Diapedesis	2.34E00	4.76E-02	CLDN10,VCAM1,FN1,CLDN1,TNFRSF1A,MMP14,IL1B,CX3CL1,CCL19
PPAR Signaling	2.31E00	6.38E-02	FOS,TNFRSF1A,IL1RL1,IL1B,CITED2,PDGFRB
IL-10 Signaling	2.26E00	7.35E-02	CCR1,FOS,IL1RL1,IL1B,STAT3
PI3K Signaling in B Lymphocytes	2.24E00	5.47E-02	FOS,ATF3,ITPR2,VAV3,CHP1,PLCB3,INPP5D
Growth Hormone Signaling	2.23E00	7.25E-02	FOS,IGF1R,STAT3,SOCS7,SOCS5
Colorectal Cancer Metastasis Signaling	2.19E00	4.24E-02	VEGFA,FOS,RHOG,TNFRSF1A,MMP14,IL6R,PRKAG2,STAT3,FZD1,WNT5A
T Helper Cell Differentiation	2.18E00	7.04E-02	TNFRSF1A,IL6R,FCER1G,STAT3,BCL6
Renal Cell Carcinoma Signaling	2.18E00	7.04E-02	VEGFA,FOS,PAK1,GAB1,HIF1A
Cholecystokinin/Gastrin-mediated Signaling	2.16E00	5.94E-02	FOS,RHOG,ITPR2,CREM,PLCB3,IL1B
JAK/Stat Signaling	2.15E00	6.94E-02	FOS,PTPN1,STAT3,SOCS7,SOCS5
Human Embryonic Stem Cell Pluripotency	2.14E00	5.22E-02	FOXO1,FGFRL1,FZD1,INHBA,PDGFRB,WNT5A,BMP1
Molecular Mechanisms of Cancer	2.06E00	3.56E-02	RALB,FZD1,HIF1A,CDKN2B,FOS,PAK1,RHOG,FOXO1,GAB1,PRKAG2,PLCB3,BMP1,WNT5A
NF-κB Signaling	2.06E00	4.62E-02	TNFSF11,MYD88,TNFRSF1A,IGF1R,FCER1G,IL1B,FGFRL1,PDGFRB
PDGF Signaling	2.03E00	6.49E-02	FOS,SYNJ1,STAT3,INPP5D,PDGFRB
Renin-Angiotensin Signaling	2E00	5.5E-02	FOS,PAK1,ITPR2,PRKAG2,STAT3,AGTR1
Type II Diabetes Mellitus Signaling	1.86E00	5.13E-02	ACSL3,TNFRSF1A,PRKAG2,SOCS7,ADIPOR2,SOCS5
PTEN Signaling	1.84E00	5.08E-02	SYNJ1,FOXO1,IGF1R,FGFRL1,INPP5D,PDGFRB
HMGB1 Signaling	1.81E00	5E-02	FOS,VCAM1,RHOG,TNFRSF1A,IL1B,PLAT
Altered T Cell and B Cell Signaling in Rheumatoid Arthritis	1.8E00	5.68E-02	TNFSF11,CSF1,TNFSF13,FCER1G,IL1B
Sorbitol Degradation I	1.78E00	1E00	SORD
Tec Kinase Signaling	1.77E00	4.43E-02	TEC,FOS,PAK1,RHOG,VAV3,FCER1G,STAT3
Oncostatin M Signaling	1.73E00	8.82E-02	EPAS1,STAT3,PLAU
Fcγ Receptor-mediated Phagocytosis in Macrophages and Monocytes	1.7E00	5.38E-02	PAK1,TLN2,VAV3,FCGR1A,INPP5D
Coagulation System	1.69E00	8.57E-02	VWF,PLAU,PLAT
IL-17A Signaling in Fibroblasts	1.69E00	8.57E-02	FOS,LCN2,IL17RA
Calcium-induced T Lymphocyte Apoptosis	1.66E00	6.25E-02	ITPR2,CHP1,FCER1G,ATP2A2
Hypoxia Signaling in the Cardiovascular System	1.63E00	6.15E-02	VEGFA,HIF1A,NOS3,UBE2L6
Insulin Receptor Signaling	1.6E00	4.48E-02	SYNJ1,FOXO1,GAB1,PTPN1,PRKAG2,INPP5D
Nitric Oxide Signaling in the Cardiovascular System	1.6E00	5.05E-02	VEGFA,ITPR2,PRKAG2,NOS3,ATP2A2
Endothelin-1 Signaling	1.59E00	4.07E-02	FOS,GAB1,ITPR2,MAPK6,PLCB3,ECE1,NOS3
Neuropathic Pain Signaling In Dorsal Horn Neurons	1.58E00	5E-02	FOS,KCNN4,ITPR2,PRKAG2,PLCB3
GDNF Family Ligand-Receptor Interactions	1.57E00	5.88E-02	FOS,GAB1,ITPR2,DOK3
Neuroprotective Role of THOP1 in Alzheimer's Disease	1.54E00	7.5E-02	MME,PRKAG2,ECE1
HIF1α Signaling	1.53E00	4.85E-02	VEGFA,MMP14,MAPK6,HIF1A,NOS3
RAN Signaling	1.49E00	1.18E-01	KPNA3,RANGAP1
γ-linolenate Biosynthesis II (Animals)	1.49E00	1.18E-01	ACSL3,FADS1
Glutamate Dependent Acid Resistance	1.48E00	5E-01	GAD1
Prolactin Signaling	1.47E00	5.48E-02	FOS,STAT3,SOCS7,SOCS5
Leptin Signaling in Obesity	1.45E00	5.41E-02	FOXO1,PRKAG2,PLCB3,STAT3
D-myo-inositol (1,4,5)-trisphosphate Degradation	1.45E00	1.11E-01	SYNJ1,INPP5D
Fc Epsilon RI Signaling	1.44E00	4.59E-02	SYNJ1,GAB1,VAV3,FCER1G,INPP5D
ILK Signaling	1.43E00	3.76E-02	VEGFA,FOS,FN1,RHOG,TNFRSF1A,SNAI1,HIF1A
Natural Killer Cell Signaling	1.43E00	4.55E-02	PAK1,SYNJ1,VAV3,FCER1G,INPP5D
Role of NANOG in Mammalian Embryonic Stem Cell Pluripotency	1.41E00	4.5E-02	GAB1,STAT3,FZD1,WNT5A,BMP1
1D-myo-inositol Hexakisphosphate Biosynthesis II (Mammalian)	1.4E00	1.05E-01	SYNJ1,INPP5D
D-myo-inositol (1,3,4)-trisphosphate Biosynthesis	1.4E00	1.05E-01	SYNJ1,INPP5D
Corticotropin Releasing Hormone Signaling	1.4E00	4.46E-02	VEGFA,FOS,ITPR2,PRKAG2,NOS3
VDR/RXR Activation	1.38E00	5.13E-02	TNFSF11,COL13A1,FOXO1,IL1RL1
Superpathway of Inositol Phosphate Compounds	1.38E00	3.66E-02	SYNJ1,PTPN13,PTPN1,CILP,PLCB3,IP6K2,INPP5D
p38 MAPK Signaling	1.33E00	4.27E-02	TIFA,TNFRSF1A,IL1RL1,IL1B,MAP4K1
CD28 Signaling in T Helper Cells	1.32E00	4.24E-02	FOS,PAK1,ITPR2,CHP1,FCER1G
TNFR1 Signaling	1.32E00	6.12E-02	FOS,PAK1,TNFRSF1A
Tetrahydrobiopterin Biosynthesis I	1.31E00	3.33E-01	GCH1
Glutathione Redox Reactions II	1.31E00	3.33E-01	GSR
D-glucuronate Degradation I	1.31E00	3.33E-01	CRYL1
Tetrahydrobiopterin Biosynthesis II	1.31E00	3.33E-01	GCH1
Dopamine-DARPP32 Feedback in cAMP Signaling	1.27E00	3.73E-02	ITPR2,CREM,CHP1,PRKAG2,PLCB3,ATP2A2
FGF Signaling	1.27E00	4.71E-02	GAB1,FGFRL1,STAT3,FGF7
Hepatic Cholestasis	1.26E00	3.7E-02	SLCO3A1,MYD88,TNFRSF1A,IL1RL1,PRKAG2,IL1B
PI3K/AKT Signaling	1.26E00	4.07E-02	SYNJ1,FOXO1,GAB1,NOS3,INPP5D
Differential Regulation of Cytokine Production in Intestinal Epithelial Cells by IL-17A and IL-17F	1.25E00	8.7E-02	LCN2,IL1B
TGF-β Signaling	1.24E00	4.6E-02	FOS,MAP4K1,INHBA,PMEPA1
Semaphorin Signaling in Neurons	1.23E00	5.66E-02	PAK1,RHOG,SEMA7A
Superpathway of D-myo-inositol (1,4,5)-trisphosphate Metabolism	1.22E00	8.33E-02	SYNJ1,INPP5D
Tight Junction Signaling	1.21E00	3.59E-02	CLDN10,FOS,CLDN1,TNFRSF1A,PRKAG2,SNAP25
IL-17A Signaling in Gastric Cells	1.19E00	8E-02	FOS,IL17RA
Role of JAK family kinases in IL-6-type Cytokine Signaling	1.19E00	8E-02	IL6R,STAT3
Cellular Effects of Sildenafil (Viagra)	1.18E00	3.88E-02	KCNN4,ITPR2,PRKAG2,PLCB3,NOS3
GNRH Signaling	1.18E00	3.88E-02	FOS,PAK1,ITPR2,PRKAG2,PLCB3
VEGF Signaling	1.18E00	4.4E-02	VEGFA,FOXO1,HIF1A,NOS3
EGF Signaling	1.17E00	5.36E-02	FOS,ITPR2,STAT3
Role of NFAT in Regulation of the Immune Response	1.17E00	3.51E-02	FOS,ITPR2,CHP1,FCER1G,PLCB3,FCGR1A
Glucocorticoid Receptor Signaling	1.14E00	3.07E-02	FOS,VCAM1,CHP1,PRKAG2,IL1B,STAT3,PLAU,FCGR1A
B Cell Receptor Signaling	1.12E00	3.41E-02	SYNJ1,FOXO1,GAB1,VAV3,BCL6,INPP5D
Relaxin Signaling	1.12E00	3.7E-02	VEGFA,FOS,PDE7A,PRKAG2,NOS3
Systemic Lupus Erythematosus Signaling	1.11E00	3.17E-02	FOS,CREM,IL6R,FCER1G,IL1B,FCGR1A,INPP5D
Dendritic Cell Maturation	1.1E00	3.35E-02	MYD88,TNFRSF1A,FCER1G,PLCB3,IL1B,FCGR1A
Glutamate Degradation III (via 4-aminobutyrate)	1.09E00	2E-01	GAD1
Acetate Conversion to Acetyl-CoA	1.09E00	2E-01	ACSL3
NRF2-mediated Oxidative Stress Response	1.09E00	3.33E-02	GSR,FOS,SOD2,HSPB8,NFE2L2,SOD3
Superpathway of Cholesterol Biosynthesis	1.08E00	6.9E-02	IDI1,TM7SF2
eNOS Signaling	1.06E00	3.55E-02	VEGFA,ITPR2,PRKAG2,AQP1,NOS3
Fatty Acid β-oxidation I	1.05E00	6.67E-02	ACSL3,AUH
Synaptic Long Term Depression	1.05E00	3.52E-02	ITPR2,RYR3,IGF1R,PLCB3,NOS3
D-myo-inositol-5-phosphate Metabolism	1.05E00	3.52E-02	SYNJ1,PTPN13,PTPN1,CILP,PLCB3
Clathrin-mediated Endocytosis Signaling	1.04E00	3.24E-02	VEGFA,SYNJ1,CHP1,TFRC,FGF7,SNAP91
3-phosphoinositide Degradation	1.04E00	3.5E-02	SYNJ1,PTPN13,PTPN1,CILP,INPP5D
Zymosterol Biosynthesis	1.02E00	1.67E-01	TM7SF2
Glycogen Biosynthesis II (from UDP-D-Glucose)	1.02E00	1.67E-01	GBE1
Trans, trans-farnesyl Diphosphate Biosynthesis	1.02E00	1.67E-01	IDI1
Citrulline-Nitric Oxide Cycle	1.02E00	1.67E-01	NOS3
Angiopoietin Signaling	1.01E00	4.55E-02	PAK1,FOXO1,NOS3
HGF Signaling	1E00	3.81E-02	FOS,PAK1,GAB1,STAT3
Gαq Signaling	9.99E-01	3.4E-02	RHOG,ITPR2,CHP1,PLCB3,AGTR1
iCOS-iCOSL Signaling in T Helper Cells	9.71E-01	3.7E-02	ITPR2,CHP1,FCER1G,INPP5D
Axonal Guidance Signaling	9.59E-01	2.55E-02	VEGFA,PAK1,ABLIM3,CHP1,PRKAG2,PLCB3,FZD1,SEMA7A,WNT5A,BMP1,UNC5C
Inhibition of Angiogenesis by TSP1	9.58E-01	5.88E-02	VEGFA,NOS3
NAD Biosynthesis from 2-amino-3-carboxymuconate Semialdehyde	9.54E-01	1.43E-01	QPRT
Inositol Pyrophosphates Biosynthesis	9.54E-01	1.43E-01	IP6K2
CXCR4 Signaling	9.53E-01	3.29E-02	FOS,PAK1,RHOG,ITPR2,PLCB3
Role of Tissue Factor in Cancer	9.49E-01	3.64E-02	VEGFA,PAK1,CSF1,IL1B
Leukocyte Extravasation Signaling	9.39E-01	3.03E-02	TEC,CLDN10,VCAM1,CLDN1,MMP14,VAV3
Basal Cell Carcinoma Signaling	9.24E-01	4.17E-02	FZD1,WNT5A,BMP1
Toll-like Receptor Signaling	8.98E-01	4.05E-02	FOS,MYD88,IL1B
TREM1 Signaling	8.85E-01	4E-02	MYD88,IL1B,STAT3
April Mediated Signaling	8.79E-01	5.26E-02	FOS,TNFSF13
14-3-3-mediated Signaling	8.78E-01	3.42E-02	FOS,FOXO1,TNFRSF1A,PLCB3
Gα12/13 Signaling	8.78E-01	3.42E-02	TEC,VAV3,CDH17,CDH13
VEGF Family Ligand-Receptor Interactions	8.73E-01	3.95E-02	VEGFA,FOS,NOS3
PKCθ Signaling in T Lymphocytes	8.68E-01	3.39E-02	FOS,VAV3,CHP1,FCER1G
Docosahexaenoic Acid (DHA) Signaling	8.61E-01	5.13E-02	FOXO1,IL1B
Synaptic Long Term Potentiation	8.59E-01	3.36E-02	ITPR2,CHP1,PRKAG2,PLCB3
P2Y Purigenic Receptor Signaling Pathway	8.59E-01	3.36E-02	P2RY2,FOS,PRKAG2,PLCB3
Pathogenesis of Multiple Sclerosis	8.52E-01	1.11E-01	CCR1
Calcium Transport I	8.52E-01	1.11E-01	ATP2A2
Leucine Degradation I	8.52E-01	1.11E-01	AUH
Gαi Signaling	8.5E-01	3.33E-02	RALB,PRKAG2,STAT3,AGTR1
Role of PKR in Interferon Induction and Antiviral Response	8.43E-01	5E-02	TNFRSF1A,FCGR1A
LXR/RXR Activation	8.4E-01	3.31E-02	TNFRSF1A,IL1RL1,IL1B,PON3
Regulation of IL-2 Expression in Activated and Anergic T Lymphocytes	8.37E-01	3.8E-02	FOS,VAV3,CHP1
Glycogen Degradation II	8.1E-01	1E-01	AGL
Actin Cytoskeleton Signaling	8.06E-01	2.76E-02	PAK1,TLN2,FN1,VAV3,ARHGAP24,FGF7
Mitochondrial Dysfunction	8E-01	2.92E-02	GSR,SOD2,ACO2,TRAK1,PINK1
D-myo-inositol (1,4,5,6)-Tetrakisphosphate Biosynthesis	7.96E-01	3.17E-02	SYNJ1,PTPN13,PTPN1,CILP
D-myo-inositol (3,4,5,6)-tetrakisphosphate Biosynthesis	7.96E-01	3.17E-02	SYNJ1,PTPN13,PTPN1,CILP
LPS/IL-1 Mediated Inhibition of RXR Function	7.93E-01	2.74E-02	ACSL3,MYD88,TNFRSF1A,IL1RL1,IL1B,SOD3
Role of IL-17F in Allergic Inflammatory Airway Diseases	7.77E-01	4.55E-02	IL1B,IL17RA
iNOS Signaling	7.77E-01	4.55E-02	FOS,MYD88
Cardiac Hypertrophy Signaling	7.68E-01	2.69E-02	RHOG,IL6R,CHP1,IGF1R,PRKAG2,PLCB3
RAR Activation	7.64E-01	2.84E-02	VEGFA,FOS,LRAT,PRKAG2,CITED2
Role of Hypercytokinemia/hyperchemokinemia in the Pathogenesis of Influenza	7.62E-01	4.44E-02	CCR1,IL1B
ErbB Signaling	7.6E-01	3.49E-02	FOS,PAK1,FOXO1
Ovarian Cancer Signaling	7.54E-01	3.05E-02	VEGFA,PRKAG2,FZD1,WNT5A
Calcium Signaling	7.5E-01	2.81E-02	ITPR2,RYR3,CHP1,PRKAG2,ATP2A2
Bladder Cancer Signaling	7.5E-01	3.45E-02	VEGFA,MMP14,FGF7
PPARα/RXRα Activation	7.43E-01	2.79E-02	IL1RL1,PRKAG2,PLCB3,IL1B,ADIPOR2
Role of NFAT in Cardiac Hypertrophy	7.43E-01	2.79E-02	ITPR2,CHP1,IGF1R,PRKAG2,PLCB3
Sertoli Cell-Sertoli Cell Junction Signaling	7.43E-01	2.79E-02	CLDN10,CLDN1,TNFRSF1A,PRKAG2,NOS3
RANK Signaling in Osteoclasts	7.4E-01	3.41E-02	FOS,TNFSF11,CHP1
Hematopoiesis from Multipotent Stem Cells	7.38E-01	8.33E-02	CSF1
Glycogen Degradation III	7.38E-01	8.33E-02	AGL
nNOS Signaling in Neurons	7.33E-01	4.26E-02	CHP1,RASD1
AMPK Signaling	7.22E-01	2.96E-02	PRKAG2,AK4,CFTR,NOS3
Graft-versus-Host Disease Signaling	7.19E-01	4.17E-02	FCER1G,IL1B
Ephrin A Signaling	7.19E-01	4.17E-02	PAK1,VAV3
Communication between Innate and Adaptive Immune Cells	7.11E-01	3.3E-02	TNFSF13,FCER1G,IL1B
IL-1 Signaling	7.11E-01	3.3E-02	FOS,MYD88,PRKAG2
Role of IL-17A in Psoriasis	7.06E-01	7.69E-02	IL17RA
Fatty Acid Activation	7.06E-01	7.69E-02	ACSL3
Oleate Biosynthesis II (Animals)	7.06E-01	7.69E-02	FADS1
Cholesterol Biosynthesis I	7.06E-01	7.69E-02	TM7SF2
Cholesterol Biosynthesis II (via 24,25-dihydrolanosterol)	7.06E-01	7.69E-02	TM7SF2
Histamine Degradation	7.06E-01	7.69E-02	AOC1
Guanosine Nucleotides Degradation III	7.06E-01	7.69E-02	GDA
Cholesterol Biosynthesis III (via Desmosterol)	7.06E-01	7.69E-02	TM7SF2
Signaling by Rho Family GTPases	7.03E-01	2.56E-02	FOS,PAK1,RHOG,CDH17,CDC42EP1,CDH13
ERK/MAPK Signaling	6.91E-01	2.67E-02	FOS,PAK1,TLN2,PRKAG2,STAT3
Salvage Pathways of Pyrimidine Ribonucleotides	6.83E-01	3.19E-02	PAK1,MAPK6,AK4
SAPK/JNK Signaling	6.83E-01	3.19E-02	GAB1,FCER1G,MAP4K1
Hematopoiesis from Pluripotent Stem Cells	6.79E-01	3.92E-02	CSF1,FCER1G
Isoleucine Degradation I	6.78E-01	7.14E-02	AUH
Mevalonate Pathway I	6.78E-01	7.14E-02	IDI1
Vitamin-C Transport	6.78E-01	7.14E-02	SLC23A2
Phospholipase C Signaling	6.76E-01	2.51E-02	RHOG,ITPR2,RALB,CHP1,FCER1G,PLCB3
Glioma Signaling	6.74E-01	3.16E-02	IGF1R,CDKN2B,PDGFRB
T Cell Receptor Signaling	6.56E-01	3.09E-02	TEC,FOS,VAV3
nNOS Signaling in Skeletal Muscle Cells	6.51E-01	6.67E-02	RYR3
NAD biosynthesis II (from tryptophan)	6.51E-01	6.67E-02	QPRT
Superpathway of Citrulline Metabolism	6.51E-01	6.67E-02	NOS3
The Visual Cycle	6.51E-01	6.67E-02	LRAT
p53 Signaling	6.48E-01	3.06E-02	TP53INP1,HIF1A,TRIM29
Thrombopoietin Signaling	6.31E-01	3.64E-02	FOS,STAT3
Dermatan Sulfate Degradation (Metazoa)	6.27E-01	6.25E-02	FGFRL1
Oxidative Ethanol Degradation III	6.27E-01	6.25E-02	ACSL3
Glioma Invasiveness Signaling	6.09E-01	3.51E-02	RHOG,PLAU
Nur77 Signaling in T Lymphocytes	6.09E-01	3.51E-02	CHP1,FCER1G
ErbB2-ErbB3 Signaling	6.09E-01	3.51E-02	FOXO1,STAT3
Glutamate Receptor Signaling	6.09E-01	3.51E-02	SLC38A1,SLC1A1
Mitochondrial L-carnitine Shuttle Pathway	6.04E-01	5.88E-02	ACSL3
Integrin Signaling	6.04E-01	2.48E-02	PAK1,TLN2,RHOG,RALB,TNK2
3-phosphoinositide Biosynthesis	5.91E-01	2.6E-02	SYNJ1,PTPN13,PTPN1,CILP
Pancreatic Adenocarcinoma Signaling	5.84E-01	2.83E-02	VEGFA,STAT3,CDKN2B
Differential Regulation of Cytokine Production in Macrophages and T Helper Cells by IL-17A and IL-17F	5.82E-01	5.56E-02	IL1B
Glutathione Redox Reactions I	5.82E-01	5.56E-02	GSR
Valine Degradation I	5.82E-01	5.56E-02	AUH
Ethanol Degradation IV	5.82E-01	5.56E-02	ACSL3
Superpathway of Geranylgeranyldiphosphate Biosynthesis I (via Mevalonate)	5.82E-01	5.56E-02	IDI1
fMLP Signaling in Neutrophils	5.69E-01	2.78E-02	ITPR2,CHP1,PLCB3
Sphingosine-1-phosphate Signaling	5.62E-01	2.75E-02	RHOG,PLCB3,PDGFRB
Estrogen-Dependent Breast Cancer Signaling	5.57E-01	3.23E-02	FOS,IGF1R
GM-CSF Signaling	5.57E-01	3.23E-02	RUNX1,STAT3
ERK5 Signaling	5.47E-01	3.17E-02	FOS,GAB1
Purine Nucleotides Degradation II (Aerobic)	5.44E-01	5E-02	GDA
IL-17A Signaling in Airway Cells	5.38E-01	3.12E-02	STAT3,IL17RA
Pyridoxal 5'-phosphate Salvage Pathway	5.38E-01	3.12E-02	PAK1,MAPK6
Cell Cycle: G1/S Checkpoint Regulation	5.38E-01	3.12E-02	FOXO1,CDKN2B
CD40 Signaling	5.29E-01	3.08E-02	FOS,STAT3
IL-15 Signaling	5.2E-01	3.03E-02	VCAM1,STAT3
Cdc42 Signaling	5.16E-01	2.4E-02	FOS,PAK1,FCER1G,TNK2
PXR/RXR Activation	5.11E-01	2.99E-02	FOXO1,PRKAG2
GABA Receptor Signaling	5.11E-01	2.99E-02	KCNN4,GAD1
Neurotrophin/TRK Signaling	5.11E-01	2.99E-02	FOS,GAB1
Polyamine Regulation in Colon Cancer	5.09E-01	4.55E-02	AZIN1
Pyrimidine Deoxyribonucleotides De Novo Biosynthesis I	5.09E-01	4.55E-02	AK4
CCR3 Signaling in Eosinophils	5.08E-01	2.56E-02	PAK1,ITPR2,PLCB3
Macropinocytosis Signaling	5.03E-01	2.94E-02	PAK1,CSF1
CCR5 Signaling in Macrophages	4.94E-01	2.9E-02	FOS,FCER1G
TCA Cycle II (Eukaryotic)	4.93E-01	4.35E-02	ACO2
Sperm Motility	4.89E-01	2.5E-02	ITPR2,PRKAG2,PLCB3
Melatonin Signaling	4.86E-01	2.86E-02	PRKAG2,PLCB3
RhoGDI Signaling	4.85E-01	2.31E-02	PAK1,RHOG,CDH17,CDH13
Ephrin Receptor Signaling	4.8E-01	2.3E-02	VEGFA,PAK1,PTPN13,STAT3
IL-22 Signaling	4.78E-01	4.17E-02	STAT3
Role of JAK1, JAK2 and TYK2 in Interferon Signaling	4.78E-01	4.17E-02	STAT3
Chemokine Signaling	4.78E-01	2.82E-02	FOS,PLCB3
RhoA Signaling	4.77E-01	2.46E-02	RHPN1,IGF1R,CDC42EP1
Atherosclerosis Signaling	4.71E-01	2.44E-02	VCAM1,CSF1,IL1B
Glycolysis I	4.64E-01	4E-02	PGK1
Gluconeogenesis I	4.64E-01	4E-02	PGK1
LPS-stimulated MAPK Signaling	4.62E-01	2.74E-02	FOS,PAK1
Ephrin B Signaling	4.62E-01	2.74E-02	PAK1,VAV3
FLT3 Signaling in Hematopoietic Progenitor Cells	4.55E-01	2.7E-02	STAT3,INPP5D
Lipid Antigen Presentation by CD1	4.5E-01	3.85E-02	FCER1G
FXR/RXR Activation	4.48E-01	2.36E-02	FOXO1,IL1B,PON3
Role of Pattern Recognition Receptors in Recognition of Bacteria and Viruses	4.48E-01	2.36E-02	CLEC7A,MYD88,IL1B
HER-2 Signaling in Breast Cancer	4.4E-01	2.63E-02	FOXO1,PARD6G
IL-4 Signaling	4.4E-01	2.63E-02	SYNJ1,INPP5D
BMP signaling pathway	4.4E-01	2.63E-02	PRKAG2,BMP1
IL-8 Signaling	4.37E-01	2.19E-02	VEGFA,FOS,VCAM1,RHOG
D-myo-inositol (1,4,5)-Trisphosphate Biosynthesis	4.37E-01	3.7E-02	PLCB3
Pyrimidine Ribonucleotides Interconversion	4.37E-01	3.7E-02	AK4
Acute Myeloid Leukemia Signaling	4.33E-01	2.6E-02	RUNX1,STAT3
Dopamine Receptor Signaling	4.26E-01	2.56E-02	GCH1,PRKAG2
Reelin Signaling in Neurons	4.19E-01	2.53E-02	MAP4K1,RELN
Role of Wnt/GSK-3β Signaling in the Pathogenesis of Influenza	4.19E-01	2.53E-02	FZD1,WNT5A
Cardiac β-adrenergic Signaling	4.16E-01	2.26E-02	PDE7A,PRKAG2,ATP2A2
mTOR Signaling	4.15E-01	2.13E-02	VEGFA,RHOG,PRKAG2,HIF1A
TNFR2 Signaling	4.13E-01	3.45E-02	FOS
Pyrimidine Ribonucleotides De Novo Biosynthesis	4.13E-01	3.45E-02	AK4
Ceramide Signaling	4.12E-01	2.5E-02	FOS,TNFRSF1A
Breast Cancer Regulation by Stathmin1	4.03E-01	2.09E-02	PAK1,ITPR2,PRKAG2,PLCB3
Sonic Hedgehog Signaling	4.01E-01	3.33E-02	PRKAG2
Aryl Hydrocarbon Receptor Signaling	3.82E-01	2.14E-02	FOS,IL1B,NFE2L2
TR/RXR Activation	3.81E-01	2.35E-02	HIF1A,THRB
Cytotoxic T Lymphocyte-mediated Apoptosis of Target Cells	3.8E-01	3.12E-02	FCER1G
G-Protein Coupled Receptor Signaling	3.71E-01	1.95E-02	PDE7A,PRKAG2,PLCB3,STAT3,AGTR1
Circadian Rhythm Signaling	3.7E-01	3.03E-02	BHLHE40
G Protein Signaling Mediated by Tubby	3.7E-01	3.03E-02	PLCB3
Ethanol Degradation II	3.7E-01	3.03E-02	ACSL3
Complement System	3.7E-01	3.03E-02	CFH
α-Adrenergic Signaling	3.69E-01	2.3E-02	ITPR2,PRKAG2
FAK Signaling	3.69E-01	2.3E-02	PAK1,TLN2
G Beta Gamma Signaling	3.63E-01	2.27E-02	PAK1,PRKAG2
UVA-Induced MAPK Signaling	3.63E-01	2.27E-02	FOS,PLCB3
IL-9 Signaling	3.6E-01	2.94E-02	STAT3
Retinol Biosynthesis	3.6E-01	2.94E-02	LRAT
Virus Entry via Endocytic Pathways	3.57E-01	2.25E-02	TFRC,CXADR
PAK Signaling	3.57E-01	2.25E-02	PAK1,PDGFRB
tRNA Splicing	3.51E-01	2.86E-02	PDE7A
Stearate Biosynthesis I (Animals)	3.51E-01	2.86E-02	ACSL3
Regulation of Actin-based Motility by Rho	3.46E-01	2.2E-02	PAK1,RHOG
Factors Promoting Cardiogenesis in Vertebrates	3.41E-01	2.17E-02	FZD1,BMP1
Aldosterone Signaling in Epithelial Cells	3.3E-01	1.97E-02	ITPR2,HSPB8,PLCB3
Mouse Embryonic Stem Cell Pluripotency	3.25E-01	2.11E-02	STAT3,FZD1
Gap Junction Signaling	3.18E-01	1.94E-02	ITPR2,PRKAG2,PLCB3
Inhibition of Matrix Metalloproteases	3.17E-01	2.56E-02	MMP14
Antioxidant Action of Vitamin C	3.16E-01	2.06E-02	SLC23A2,PLCB3
Amyotrophic Lateral Sclerosis Signaling	3.11E-01	2.04E-02	VEGFA,PAK1
B Cell Activating Factor Signaling	3.09E-01	2.5E-02	FOS
Transcriptional Regulatory Network in Embryonic Stem Cells	3.09E-01	2.5E-02	STAT3
CDK5 Signaling	3.06E-01	2.02E-02	MAPK6,PRKAG2
cAMP-mediated signaling	3.02E-01	1.83E-02	PDE7A,CREM,STAT3,AGTR1
MIF Regulation of Innate Immunity	3.02E-01	2.44E-02	FOS
FcγRIIB Signaling in B Lymphocytes	3.02E-01	2.44E-02	INPP5D
Germ Cell-Sertoli Cell Junction Signaling	3E-01	1.88E-02	PAK1,RHOG,TNFRSF1A
UVC-Induced MAPK Signaling	2.95E-01	2.38E-02	FOS
Paxillin Signaling	2.92E-01	1.96E-02	PAK1,TLN2
Serotonin Receptor Signaling	2.81E-01	2.27E-02	GCH1
NGF Signaling	2.71E-01	1.87E-02	RHOG,GAB1
Huntington's Disease Signaling	2.7E-01	1.74E-02	IFT57,IGF1R,PLCB3,SNAP25
Wnt/β-catenin Signaling	2.69E-01	1.78E-02	MAP4K1,FZD1,WNT5A
MSP-RON Signaling Pathway	2.68E-01	2.17E-02	CSF1
Gαs Signaling	2.63E-01	1.83E-02	RYR3,PRKAG2
CREB Signaling in Neurons	2.63E-01	1.75E-02	ITPR2,PRKAG2,PLCB3
Autoimmune Thyroid Disease Signaling	2.5E-01	2.04E-02	FCER1G
Amyloid Processing	2.39E-01	1.96E-02	PRKAG2
CD27 Signaling in Lymphocytes	2.34E-01	1.92E-02	FOS
CNTF Signaling	2.34E-01	1.92E-02	STAT3
UVB-Induced MAPK Signaling	2.29E-01	1.89E-02	FOS
IL-2 Signaling	2.29E-01	1.89E-02	FOS
Phototransduction Pathway	2.29E-01	1.89E-02	PRKAG2
p70S6K Signaling	2.27E-01	1.68E-02	PLCB3,AGTR1
Lymphotoxin β Receptor Signaling	2.24E-01	1.85E-02	VCAM1
Role of IL-17A in Arthritis	2.24E-01	1.85E-02	IL17RA
Role of Cytokines in Mediating Communication between Immune Cells	2.14E-01	1.79E-02	IL1B
Actin Nucleation by ARP-WASP Complex	2.14E-01	1.79E-02	RHOG
Phospholipases	2.09E-01	1.75E-02	PLCB3
Regulation of Cellular Mechanics by Calpain Protease	2.09E-01	1.75E-02	TLN2
Myc Mediated Apoptosis Signaling	2.05E-01	1.72E-02	IGF1R
Upstream Regulators
Upstream Regulator	Molecule Type	p-value of overlap	Target molecules in dataset	Mechanistic Network
EGR1	transcription regulator	1.63E-10	ATF3,ATP2A2,CCR1,CREM,CSF1,EGR2,FN1,GAD1,IGF1R,IL1B,MMP14,PTPN1,SNAI1,SOD2,TNFSF11,VCAM1,VEGFA	Ap1,EGR1,JUN,SP1,TP53
NFKBIA	transcription regulator	5.97E-09	AMPD3,CCR1,CDH13,CFTR,CH25H,CSF1,CX3CL1,ESM1,FN1,FOS,GCH1,IL1B,KCNN4,KLF5,LCN2,MMP14,PLAT,PLAU,PMEPA1,PTPN13,SOD2,SOD3,TFRC,VCAM1,VEGFA	Ap1,NFKB1,NFKB2,NFKBIA,TP53
FOS	transcription regulator	8.54E-09	AGTR1,ATF3,EGR2,EMB,ESM1,FN1,FOS,GSR,HSPB8,IBSP,IL1RL1,KCNN4,MAPK6,NFE2L2,NFIL3,PLAT,PLAU,PMEPA1,PTP4A1,RALB,RUNX1,SNAI1,SULF2,VAV3,VCAM1,VEGFA,WNT5A	Ap1,FOS
CREB1	transcription regulator	2.83E-08	ATF3,BHLHE40,CD68,CH25H,CREM,EGR2,FN1,FOS,GAD1,IDI1,IL1B,KLF5,NFIL3,PCSK1,SOD2,TFRC,TNFSF11,VEGFA	Ap1,CREB1
STAT3	transcription regulator	1.89E-07	ANGPTL4,BCL6,CCR1,EGR2,EPAS1,FCER1G,FCGR1A,FN1,FOS,HIF1A,IGF1R,IL1B,IL6R,MYD88,NOS3,PCSK1,PLAU,SNAI1,SOD2,STAT3,TNFSF11,VEGFA	Ap1,JUN,SP1,STAT1,STAT3,STAT5a/b,TP53
CREM	transcription regulator	2.20E-07	ATF3,ATP2A2,BHLHE40,CH25H,CREM,EGR2,FOS,IDI1,KLF5,NFIL3,PCSK1,PGK1,VEGFA	Ap1,CREM
PGR	ligand-dependent nuclear receptor	2.81E-07	AK4,BCL6,EPAS1,FN1,HIF1A,KLF5,P2RY2,PLAU,PRRX1,PTP4A1,RUNX1,STAT3,TNFSF11	JUN,PGR,STAT1,STAT3
HIF3A	transcription regulator	3.17E-07	EPAS1,HIF1A,PDGFRB,PGK1,VEGFA
SP1	transcription regulator	4.08E-07	ACVRL1,AGTR1,ATF3,ATP2A2,CDKN2B,CITED2,FN1,FOS,HIF1A,IGF1R,IL1B,KRT19,MMP14,NOS3,PDGFRB,PGK1,PLAU,PTPN1,SLC11A2,SNAP25,SOD2,THRB,TNFSF11,VEGFA	SMAD4,SP1
HTT	transcription regulator	8.46E-07	AQP1,ATF3,ATP2A2,AZIN1,BCL6,BHLHE40,BMP1,CITED2,CLDN1,CX3CL1,EGR2,FN1,FOS,GAD1,GAS7,GPR88,GSR,HIF1A,KLF5,MAN1A1,MMP14,NFE2L2,NFIL3,SNAP25,SOD2,TFRC,THRB,TNFSF13,VCAM1	HTT,SMAD4,SP1
EPAS1	transcription regulator	2.00E-06	ANGPTL4,BHLHE40,CITED2,FOS,GBE1,HIF1A,MMP14,NFIL3,NOS3,SLC11A2,SLC6A8,SOD2,VEGFA
JUNB	transcription regulator	5.36E-06	AGTR1,ATF3,CD68,FN1,IBSP,IL1RL1,INHBA,LCN2,PLAU,SNAI1	Ap1,JUN,JUNB,SP1,TP53
CITED2	transcription regulator	7.24E-06	ANGPTL4,CDKN2B,HIF1A,PGK1,VEGFA
JUN	transcription regulator	7.34E-06	ATF3,CD68,CSF1,EHD4,FN1,FOS,IBSP,IGF1R,IL1B,IL1RL1,PCSK1,PLAU,SLC6A6,SOD2,SULF2,VAV3,VCAM1,VEGFA,WNT5A	Ap1,FOXO3,JUN,NFKB1,SMAD4,SP1,STAT3,TP53,TP63
TP53	transcription regulator	7.42E-06	ACO2,ACSL3,AGTR1,ATF3,BHLHE40,BMP1,CCDC80,CSF1,CX3CL1,EGR2,FN1,FOS,FOXO1,GDA,GMNN,GSR,HIF1A,IGF1R,IL1B,INHBA,KCNN4,MAP4,MAP4K1,NOS3,ORAI2,PARD6G,PDGFRB,PHLDA3,PLAU,PMEPA1,PRKAG2,PTP4A1,PTPN1,PTPRU,RUNX1,SLC6A6,SNAI1,SOD2,TP53INP1,VEGFA	Ap1,JUN,NFKB1,SMAD4,SP1,STAT1,STAT3,TP53,TP63
RUNX2	transcription regulator	8.45E-06	FN1,HIF1A,IBSP,MEPE,MMP14,PLAU,RUNX1,TNFSF11,VEGFA
HIF1A	transcription regulator	9.50E-06	ANGPTL4,ATP2A2,BHLHE40,CITED2,EPAS1,FN1,FOS,GBE1,HIF1A,IL17RA,IL1B,KRT19,NOS3,PGK1,STAT3,TFRC,VEGFA	EPAS1,HIF1A,HIF3A,VHL
VHL	transcription regulator	1.18E-05	BHLHE40,EPAS1,FN1,GBE1,HIF1A,MMP14,QPRT,RUNX1,TFRC,VEGFA	EPAS1,HIF1A,HIF3A,VHL
NFKBIB	transcription regulator	1.21E-05	IGF1R,INPP5D,NOS3,PLAU,TP53INP1,VCAM1,VEGFA	Ap1,NFKB1,NFKBIB,TP53
FOXO3	transcription regulator	1.25E-05	CDKN2B,EGR2,FOS,FOXO1,LCN2,NOS3,PIK3IP1,PLAU,SNAI1,SOD2,TNFRSF1A
CEBPA	transcription regulator	1.39E-05	CCR1,CD7,CSF1,EGR2,FCGR1A,FOS,FOXO1,FZD1,GCH1,HSD11B1,IL6R,KLF5,LCN2,NFIL3,PTAFR,RNF144A,SOD2,THRB,TNFRSF1A
MITF	transcription regulator	1.95E-05	ACO2,ATP6V1C1,FMOD,FN1,FOS,HIF1A,IL6R,KAZN,MMP14,SNAI1,ST3GAL6
SMAD4	transcription regulator	2.10E-05	ANGPTL4,BGN,CDKN2B,CITED2,CSF1,FOS,INPP5D,PDGFRB,PLAU,RUNX1,SLC23A2,VEGFA
TP63	transcription regulator	2.76E-05	BHLHE40,CDKN2B,CITED2,FN1,FOS,IL1B,PAK1,PLAU,PRKAG2,RUNX1,SNAI1,TNFRSF1A,VEGFA,WNT5A	FOXO3,JUN,NFKB1,SP1,STAT3,TP53,TP63
FOXO4	transcription regulator	3.16E-05	BCL6,CDKN2B,HIF1A,IDI1,SOD2,VEGFA
ARNT	transcription regulator	3.18E-05	BHLHE40,CITED2,HIF1A,NOS3,PGK1,RANGAP1,RGS5,TFRC,VEGFA
KLF2	transcription regulator	3.82E-05	EPAS1,HIF1A,IL1B,IL1RL1,KCNN4,MMP14,NOS3,TFRC,VCAM1,VWF
IRF8	transcription regulator	3.98E-05	ATF3,BCL6,CREM,CTSS,EGR2,FOS,IL17RA,IL1B,SOCS7
PDX1	transcription regulator	5.49E-05	ARL4D,ATF3,CREM,CX3CL1,GCH1,IGF1R,IL1B,MAN1A1,PCSK1,PTP4A1,SLC6A6
TAF4	transcription regulator	6.32E-05	BCL6,CLDN1,FMOD,KLF5,RUNX1,SCUBE1,SOCS5,VAV3
PRDM1	transcription regulator	7.51E-05	ANGPTL4,BCL6,CFH,EGR2,FOS,GAD1,GBE1,IGF1R,IL1B,RELN,SNAI1
NR3C1	ligand-dependent nuclear receptor	9.82E-05	ANGPTL4,AQP1,BHLHE40,FCER1G,FN1,FOS,FOXO1,GAB1,HSD11B1,IGF1R,IL1B,INHBA,MYD88,NFIL3,NOS3,PAK1,RASD1,SLC38A1,STAT3,TNFRSF1A,TNFSF11,VCAM1,WNT5A
KLF5	transcription regulator	1.12E-04	EPAS1,FAM110A,HIF1A,KLF5,RUNX1,SORCS2
CBL	transcription regulator	1.24E-04	CDKN2B,CFTR,FN1,FOS,IL17RA
CTNNB1	transcription regulator	1.67E-04	ATP6V0A1,BGN,BHLHE40,BMP1,CDKN2B,FCER1G,FN1,FOS,GAD1,IL1B,KLF5,LAP3,MAP4,MME,MMP14,PLAU,SNAI1,SYNM,TNFSF11,VCAM1,VEGFA	CTNNB1,RUNX2,TCF4
Ap1	complex	1.71E-04	ATF3,FN1,FOS,IL1B,KCNN4,PLAU,VEGFA
EGR2	transcription regulator	1.75E-04	EGR2,FOS,IL1B,IL6R,MME,PDE7A,TFRC,TNFSF11,VEGFA	EGR2,JUN,STAT1,STAT3
AR	ligand-dependent nuclear receptor	1.92E-04	ATP2A2,CDK14,EHD3,EMB,IGF1R,MME,PLAT,PLAU,PMEPA1,RARRES1,SLC26A7,SLCO3A1,SORD,TNFSF11,VEGFA
ESR2	ligand-dependent nuclear receptor	2.22E-04	EMB,ENPP3,FOS,IGF1R,IL1B,MMP14,RELN,SCUBE1,TNFSF11,VAV3,VEGFA	AHR,ESR1,ESR2,JUN,SMAD4,SP1,STAT1,STAT3,TP53
AHR	ligand-dependent nuclear receptor	2.53E-04	ADIPOR2,CDKN2B,CHD7,COL13A1,FN1,FOS,HIF1A,NFE2L2,PDGFRB,PLAT,SLC1A1,SNAI1,STAT3,VEGFA
SOX10	transcription regulator	2.95E-04	FOS,GAS7,GDA,SOD3
NKX2-3	transcription regulator	3.38E-04	ANGPTL4,CD68,CX3CL1,CXADR,GCH1,LAP3,MTURN,MYD88,NOS3,UBE2L6,VCAM1
NFKB1	transcription regulator	3.38E-04	CCL19,CFTR,CSF1,CX3CL1,FOS,IL1B,PLAU,PTAFR,SOD2,VCAM1,VEGFA	Ap1,FOXO3,JUN,NFKB1,SP1,STAT3,TP53,TP63
REL	transcription regulator	3.49E-04	CREM,EGR2,FN1,FOS,NFE2L2,SNAI1,SOD2,STAT3
SMAD7	transcription regulator	3.49E-04	BGN,CDKN2B,CITED2,FN1,IL1B,PLAT,PMEPA1,VEGFA	SMAD7,Smad
TWIST2	transcription regulator	3.52E-04	CD7,FN1,IL1B,SNAI1
ZEB2	transcription regulator	3.52E-04	CDKN2B,INPP5D,KRT19,SNAI1
RBPJ	transcription regulator	3.70E-04	CSF1,FGF7,FOS,IL17RA,IL1B,INHBA,MAPK6,VEGFA
TWIST1	transcription regulator	3.94E-04	FMOD,FN1,FOS,FOXO1,IL1B,SNAI1	JUN,NFKB1,SP1,STAT3,TP53,TP63,TWIST1
NEUROG1	transcription regulator	3.94E-04	CFH,EPAS1,FN1,INHBA,LCP1,SLC43A3
CDKN2A	transcription regulator	4.47E-04	CDKN2B,CITED2,CX3CL1,EHD3,GAS7,IL1B,LAMP1,PDGFRB,PMEPA1,TP53INP1,VEGFA	CDKN2A,TP53,TP63
NFE2L2	transcription regulator	6.98E-04	EPAS1,FN1,GBE1,GSR,IL1B,NFE2L2,PTPN1,PTPRB,RELN,RYR3,SLC1A1,SOD2,SOD3,VCAM1,VEGFA
HDAC4	transcription regulator	7.83E-04	ANGPTL4,ATF3,FOS,HIF1A,SNAP25,VCAM1,VEGFA	HDAC4,HIF1A,VHL
NKX3-1	transcription regulator	9.87E-04	EZH1,FOS,RUNX1,STAT3,VAV3
GATA2	transcription regulator	1.06E-03	ANGPTL4,IL1RL1,NFIL3,NOS3,TFRC,VCAM1
IRF1	transcription regulator	1.11E-03	CCL19,CFTR,CTSS,IL17RA,IL1B,SOCS7,STAT3,VCAM1
ZEB1	transcription regulator	1.29E-03	CDKN2B,CXADR,KRT19,PLAU
STAT1	transcription regulator	1.30E-03	CCL19,CH25H,CREM,FCER1G,FCGR1A,FOS,HIF1A,IGF1R,IL1B,PDGFRB,RUNX1	JUN,STAT1,STAT3,STAT5a/b
TARDBP	transcription regulator	1.33E-03	CFTR,IL1B,LCN2
TGFB1I1	transcription regulator	1.33E-03	FN1,FOS,KRT19
CLOCK	transcription regulator	1.46E-03	AK4,ANGPTL4,BHLHE40,CD7,NFIL3,PDGFRB,PTAFR,RANGAP1
GATA1	transcription regulator	1.53E-03	AQP1,CCR1,IL1RL1,IL6R,NFIL3,PLEK,ST3GAL6,TFRC,VWF
SREBF1	transcription regulator	1.59E-03	AK4,ELOVL7,FADS1,FN1,GSR,IDI1,IL1B,TM7SF2,VEGFA
FOXL2	transcription regulator	1.64E-03	ATF3,CH25H,FOS,INHBA,SOD2
FOSL1	transcription regulator	1.77E-03	EGR2,FOS,IL1B,PLAU,SNAI1	Ap1,FOSL1
SP100	transcription regulator	1.95E-03	HSPB8,PLAU,SNAI1
IRF6	transcription regulator	1.95E-03	IL1B,PLAU,SOD2
GATA4	transcription regulator	1.98E-03	AGTR1,ATP2A2,CLDN1,FOS,GJA5,LOC102724428/SIK1,PTPRB,VCAM1
HIC1	transcription regulator	2.06E-03	FADS1,INHBA,KAZN,LCN2,SNAP25
BCL6B	transcription regulator	2.18E-03	TNFRSF1A,VEGFA
TCL1A	transcription regulator	2.18E-03	FOS,IL17RA
SMAD1	transcription regulator	2.23E-03	CDKN2B,CSF1,IBSP,VEGFA
TFAP4	transcription regulator	2.23E-03	CLDN1,FN1,FOS,SNAI1
NAB2	transcription regulator	2.31E-03	FN1,FOS,PLAU
SMARCA4	transcription regulator	2.47E-03	CCR1,CDKN2B,COTL1,CSF1,CTSS,FN1,FOS,PTP4A1,SKAP2,SLC23A2,TEC,TNFSF13
MYC	transcription regulator	2.51E-03	AQP1,BCL6,CDKN2B,CHP1,EZH1,FMOD,FN1,GSR,HIF1A,INHBA,LAMP1,MAP4,MAP4K1,PDGFRB,PGK1,PHF20,PLAU,RARRES1,RHPN1,SLC38A1,SOD2,TFRC,TNFSF11,VCAM1,VEGFA,WNT5A	MYC,SMAD4,SP1
PPARD	ligand-dependent nuclear receptor	2.62E-03	ANGPTL4,CD68,CLEC7A,LRAT,SERINC2,SFI1,SORD,VEGFA
STAT6	transcription regulator	2.74E-03	AUH,BCL6,CTSS,EGR2,FCER1G,FCGR1A,MMP14,NFIL3,TNFSF11
ETS1	transcription regulator	2.93E-03	CITED2,FN1,HSPB8,NFIL3,NOS3,PLAU,RUNX1,SNAI1,VEGFA
DDIT3	transcription regulator	2.98E-03	ATF3,FOXO1,LCN2,SOD2
HOXC6	transcription regulator	2.98E-03	MME,PAK1,RUNX1,VCAM1
ELF1	transcription regulator	3.16E-03	CITED2,FCER1G,SOD3
TFAM	transcription regulator	3.16E-03	AUH,IL1B,PGK1
TSC22D1	transcription regulator	3.24E-03	FN1,IL1B
ETV5	transcription regulator	3.56E-03	CLDN1,FN1,FXYD5,KRT19
NFKB2	transcription regulator	3.56E-03	CCL19,FOS,SOD2,VCAM1
NFAT5	transcription regulator	3.65E-03	AQP1,LCN2,SLC6A6
RCAN1	transcription regulator	4.18E-03	FOS,NOS3,VCAM1
NUPR1	transcription regulator	4.20E-03	ATF3,ATP6V0A1,CD68,CITED2,CXADR,GCH1,IGF1R,IL6R,IP6K2,LOC102724428/SIK1,MYD88,NFIL3,PODNL1,SLC16A6,SLC6A6,ZDHHC13
MTA1	transcription regulator	4.22E-03	GPRIN3,RNF144A,SNAI1,STAT3
ATN1	transcription regulator	4.35E-03	ATP1B2,ATP1B3,BCL6,BHLHE40,BMP1,GAD1,GAS7
Smad	complex	4.49E-03	CDKN2B,VEGFA
EGR4	transcription regulator	4.49E-03	CREM,EGR2
MYOCD	transcription regulator	4.55E-03	ATP2A2,FOS,GJA5,LOC102724428/SIK1,PTPRB
Histone h3	group	4.73E-03	CDKN2B,FOS,GAD1,IGF1R,IL1B,NOS3,RELN,SNAI1,SOD2,TNFSF11,VEGFA
STAT5A	transcription regulator	4.89E-03	BCL6,EPAS1,FCER1G,FOS,IL6R,SLC34A2,TNFRSF1A,TNFSF11	STAT5A,STAT5B
SIAH2	transcription regulator	5.37E-03	HIF1A,MME,PMEPA1
SMAD5	transcription regulator	5.37E-03	CSF1,RUNX1,VEGFA
ESR1	ligand-dependent nuclear receptor	5.50E-03	AQP1,FOS,HIF1A,IGF1R,IL1B,KRT19,NOS3,PON3,SNAI1,TMOD1,TNFSF11,VAV3,VEGFA	AHR,ESR1,ESR2,JUN,NFKB1,SMAD4,SP1,STAT3,TP53,TP63
IRF4	transcription regulator	5.82E-03	BCL6,CD68,CTSS,IL17RA,IL1B,INPP5D
TP73	transcription regulator	5.93E-03	BHLHE40,MMP14,PDGFRB,PRKAG2,RELN,SNAI1,VEGFA	JUN,NFKB1,SP1,STAT3,TP53,TP63,TP73
ATF2	transcription regulator	6.05E-03	ATF3,FN1,FOS,PLAU,SOD2	ATF2,Ap1,FOS,JUN,SP1,TP53
HOXA10	transcription regulator	6.17E-03	AQP1,CDKN2B,EGR2,FCER1G,FN1,FZD1,LCN2,RHOG
HAND2	transcription regulator	6.21E-03	ATP2A2,GJA5,LOC102724428/SIK1,PTPRB
FOXO1	transcription regulator	6.36E-03	ATP6V0A1,CDKN2B,CITED2,EGR2,FOS,FOXO1,IL17RA,NOS3,PIK3IP1,SOD2,VCAM1
FHL2	transcription regulator	6.75E-03	IBSP,PDGFRB,WNT5A
RORC	ligand-dependent nuclear receptor	6.87E-03	ELOVL7,HIF1A,IL17RA,IL1B,LCN2,SULF2,VEGFA	HIF1A,RORC,VHL
STAT5a/b	group	7.51E-03	FCER1G,FCGR1A,MYD88
MUC1	other	7.51E-03	HIF1A,SNAI1,SOD2
TCF4	transcription regulator	7.66E-03	CDH17,CDKN2B,FN1,PLAU	CTNNB1,RUNX2,TCF4
CEBPB	transcription regulator	8.21E-03	AOC1,CDKN2B,CFTR,FOS,FZD1,HSD11B1,IL1B,LCN2,STAT3,TNFRSF1A,TNFSF11
EBF1	transcription regulator	8.32E-03	BCL6,FOXO1,TNFSF11
PRKCB	kinase	8.75E-03	ATP6V1C1,FN1,FOS,SOD2	ATF2,FOS,JUN,PRKCB
IKZF1	transcription regulator	8.86E-03	AQP1,FOXO1,MMP14,RUNX1,SULF2,VWF
SP3	transcription regulator	8.94E-03	ATF3,CITED2,FOS,NOS3,PGK1,PLAU,PTPN1,VEGFA
ERG	transcription regulator	8.94E-03	ARHGAP24,NFIL3,NOS3,PLAT,PLAU,PLEK,RYR3,VWF
PTTG1	transcription regulator	9.17E-03	HIF1A,SNAI1,VEGFA	JUN,NFKB1,PTTG1,SP1,STAT3,TP53,TP63
NFATC3	transcription regulator	9.32E-03	ATF3,EGR2,FOS,TNFSF11
HDAC3	transcription regulator	9.32E-03	FOS,IBSP,MEPE,NOS3
TCF12	transcription regulator	9.32E-03	CDKN2B,FN1,FOXO1,PTPRU
SIRT6	enzyme	9.34E-03	IL1RL1,SOD2
PIAS2	transcription regulator	9.34E-03	CDKN2B,FOS
DYRK1B	kinase	9.34E-03	SOD2,SOD3
STAT5B	transcription regulator	9.38E-03	ATP2A2,BCL6,FOS,RASD1,SLC34A2,TNFRSF1A,TNFSF11
HSF1	transcription regulator	9.70E-03	FGF7,FMOD,IL1B,PGK1,RANGAP1,TNFSF11,VCAM1
MEF2C	transcription regulator	1.00E-02	ATP2A2,GJA5,IBSP,LOC102724428/SIK1,PTPRB
MYCN	transcription regulator	1.04E-02	CITED2,CRIM1,EZH1,FN1,INHBA,MAP4,RGS5,SORD,TNFRSF1A
RELB	transcription regulator	1.06E-02	CCL19,IL1B,SOD2,TNFRSF1A
TFEB	transcription regulator	1.10E-02	ATP6V1C1,LAMP1,VEGFA
RELA	transcription regulator	1.14E-02	CCL19,FOS,GCH1,IL1B,INPP5D,PLAU,SFI1,SNAI1,SOD2,VCAM1,VEGFA
ATF6	transcription regulator	1.21E-02	ATP2A2,FOS,VEGFA
CALR	transcription regulator	1.21E-02	ATP2A2,FN1,GJA5
SPI1	transcription regulator	1.21E-02	CD68,CSF1,CTSS,FCER1G,FOS,IL1B,MME
THRB	ligand-dependent nuclear receptor	1.25E-02	ATP2A2,FOS,FZD1,GCH1,HIF1A,THRB,TNFSF11
SMAD3	transcription regulator	1.26E-02	BGN,CDKN2B,FOS,IL1B,INPP5D,PMEPA1,SNAI1,VEGFA
IRF2	transcription regulator	1.26E-02	CFTR,CTSS,IL1B,VCAM1
ARNT2	transcription regulator	1.29E-02	ANGPTL4,CCR1,IL6R,LCP1,LRRFIP1,PGK1,THRB,VEGFA
GFI1	transcription regulator	1.31E-02	CSF1,EGR2,IL1B,IL6R,TNFRSF1A
GLI2	transcription regulator	1.31E-02	CCR1,CLEC7A,IL1B,IL1RL1,SNAI1
ELK4	transcription regulator	1.34E-02	EGR2,FOS
KLF4	transcription regulator	1.36E-02	CDKN2B,FN1,INHBA,KRT19,SOD2,SOD3,VEGFA,WNT5A
MTPN	transcription regulator	1.41E-02	FN1,FOS,PLAT,VCAM1
NKX2-1	transcription regulator	1.45E-02	AQP1,CDKN2B,LCN2,SLC34A2,SLC6A14,SNAI1,VEGFA
TBX5	transcription regulator	1.48E-02	ATP2A2,GJA5,LOC102724428/SIK1,PTPRB
IPMK	kinase	1.50E-02	FOS
NPAS1	transcription regulator	1.50E-02	RELN
TRPS1	transcription regulator	1.50E-02	RUNX1
L3MBTL1	other	1.50E-02	RUNX1
ZNF521	other	1.50E-02	TNFSF11
TBR1	transcription regulator	1.50E-02	RELN
CITED4	transcription regulator	1.50E-02	HIF1A
G10bp1	other	1.50E-02	FN1
MAP2K1	kinase	1.50E-02	FOS
SALL1	transcription regulator	1.50E-02	VEGFA
INSR	kinase	1.50E-02	IGF1R
TAX1BP3	transcription regulator	1.50E-02	FOS
SETD8	enzyme	1.50E-02	RUNX1
SIRT1	transcription regulator	1.53E-02	CDKN2B,FN1,IL1B,SOD2,STAT3,TNFSF11
TBX21	transcription regulator	1.54E-02	IL1RL1,IL6R,RUNX1
KLF6	transcription regulator	1.54E-02	ATF3,IGF1R,PLAU
NOTCH1	transcription regulator	1.54E-02	BCL6,ESM1,FOS,IGF1R,PDGFRB,TNFSF11,WNT5A
TFAP2B	transcription regulator	1.57E-02	EPAS1,SOD2
WT1	transcription regulator	1.64E-02	CSF1,CX3CL1,IDI1,IGF1R,SLC6A6,VEGFA
TBP	transcription regulator	1.65E-02	FN1,FOS,IGF1R,TNFSF11
SQSTM1	transcription regulator	1.66E-02	CITED2,IL1B,PLAT
NFkB (complex)	complex	1.68E-02	CFTR,LCN2,SOD2,TNFSF11,VCAM1
ATF1	transcription regulator	1.79E-02	INHBA,PCSK1,SOD2
SPDEF	transcription regulator	1.82E-02	COL13A1,HIF1A,PLAU,WNT5A
NR1H2	ligand-dependent nuclear receptor	1.82E-02	AQP1,HSD11B1,IL1B,VEGFA
TCF3	transcription regulator	1.84E-02	ATF3,BCL6,CDKN2B,FOXO1,IL1B,NFIL3,PGK1,PTPRU
SMAD2	transcription regulator	1.91E-02	BGN,CDKN2B,IL6R,INPP5D
NFATC2	transcription regulator	1.92E-02	CITED2,EGR2,INHBA,PLAT,PTPN1,SLCO3A1
LMNA	other	2.03E-02	HEATR5A,NOS3,SEMA7A,SKAP2,SLC36A1,TEC,ZNRF2
SNAI2	transcription regulator	2.06E-02	EGR2,FN1,MMP14
ETS	group	2.07E-02	FOS,VWF
PHB2	transcription regulator	2.07E-02	SOCS5,STAT3
TLE1	transcription regulator	2.07E-02	ATF3,FOS
HOXC9	transcription regulator	2.07E-02	NOS3,WNT5A
PLAGL1	transcription regulator	2.07E-02	ANGPTL4,SORD
REST	transcription regulator	2.11E-02	FAM105A,GAD1,PCSK1,SCG3,SNAP25
GLI1	transcription regulator	2.14E-02	EMB,FUCA2,IBSP,KRT19,LZTS1,SNAI1,VEGFA
NR4A1	ligand-dependent nuclear receptor	2.18E-02	ADIPOR2,ATF3,CSF1,HIF1A,PGK1,VCAM1
ZNF217	transcription regulator	2.31E-02	CDKN2B,GAD1,PLAT,ST3GAL6
PAX7	transcription regulator	2.31E-02	EMB,GCH1,PARM1,PRRX1
PKNOX1	transcription regulator	2.35E-02	PGK1,PLAU
KCNIP3	transcription regulator	2.35E-02	CREM,FOS
CDK2AP1	other	2.50E-02	FZD1,SLC9A3R1,WNT5A
E2F1	transcription regulator	2.56E-02	ADIPOR2,CBX7,EGR2,FHDC1,FOS,FOXO1,GMNN,SOD2,TP53INP1,VCAM1,VEGFA
ID1	transcription regulator	2.66E-02	FN1,MMP14,SNAI1
SNAI1	transcription regulator	2.66E-02	FN1,FOS,SNAI1
ATF4	transcription regulator	2.70E-02	ATF3,GCH1,IBSP,TNFSF11,VEGFA
PPARG	ligand-dependent nuclear receptor	2.74E-02	ANGPTL4,ARL4D,ATP2A2,BCL6,FN1,IL1B,KRT19,MMP14,NFE2L2,VCAM1,VEGFA
MYB	transcription regulator	2.75E-02	CDKN2B,FN1,IGF1R,MTSS1
ELK1	transcription regulator	2.82E-02	EGR2,FOS,SNAI1
NCOR1	transcription regulator	2.87E-02	CREM,MME,PMEPA1,SORD
GLIS2	transcription regulator	2.93E-02	MMP14,SNAI1
ZFP36	transcription regulator	2.93E-02	FOS,IL1B
CASK	kinase	2.98E-02	RELN
ALX1	transcription regulator	2.98E-02	SNAI1
ZFP91	transcription regulator	2.98E-02	CCL19
PHF21A	other	2.98E-02	SNAP25
ITGAV	ion channel	2.98E-02	PLAU
ELAVL1	other	2.98E-02	FOS
CUL4A	other	2.98E-02	SOD2
BAZ1A	other	2.98E-02	TNFSF11
CCND2	other	2.98E-02	VEGFA
STK16	kinase	2.98E-02	VEGFA
ZNF197	transcription regulator	2.98E-02	HIF1A
NHLH2	other	2.98E-02	PCSK1
POU4F3	transcription regulator	2.98E-02	FOS
NONO	other	2.98E-02	NOS3
UBE2V1	transcription regulator	2.98E-02	FOS
PPRC1	transcription regulator	2.99E-02	CLDN1,ESM1,LCN2
MAX	transcription regulator	3.24E-02	BCL6,CDKN2B,EZH1,PDGFRB
NFYA	transcription regulator	3.24E-02	IBSP,PDGFRB,PGK1,VWF
VAV2	transcription regulator	3.25E-02	FGF7,FOS
NFATC1	transcription regulator	3.34E-02	ITPR2,TNFSF11,VCAM1
NR1H3	ligand-dependent nuclear receptor	3.37E-02	ACSL3,HSD11B1,IL1B,VEGFA
ASCL1	transcription regulator	3.53E-02	GAD1,RELN,THRB
UBE3A	enzyme	3.57E-02	IL1B,TP53INP1
SMARCD3	transcription regulator	3.57E-02	FMOD,WNT5A
ZBTB17	transcription regulator	3.57E-02	BHLHE40,CDKN2B
PPARA	ligand-dependent nuclear receptor	3.77E-02	ANGPTL4,CFH,FADS1,FOS,HIF1A,IDI1,NFE2L2,SERINC2,SORD,VCAM1,VEGFA
SOX4	transcription regulator	3.91E-02	FN1,FOS
VAV1	transcription regulator	3.91E-02	FOS,VEGFA
RB1	transcription regulator	3.94E-02	CITED2,EHD3,FN1,FOS,GMNN,IGF1R,PMEPA1,VEGFA
CCND1	transcription regulator	4.17E-02	CDKN2B,ELOVL7,FGF7,HSPB8,PMEPA1,SLC4A4,TM7SF2,TP53INP1
MECP2	transcription regulator	4.36E-02	CDKN2B,GAD1,RELN,VEGFA
LHX5	transcription regulator	4.44E-02	GAD1
ELL	transcription regulator	4.44E-02	FOS
EAF2	transcription regulator	4.44E-02	HIF1A
SOX18	transcription regulator	4.44E-02	VCAM1
KIDINS220	transcription regulator	4.44E-02	FOS
CDK6	kinase	4.44E-02	VEGFA
TRIM33	transcription regulator	4.44E-02	RUNX1
ILF3	transcription regulator	4.44E-02	PLAU
PATZ1	transcription regulator	4.44E-02	BCL6
TCEB3	transcription regulator	4.44E-02	ATF3
FOXF2	transcription regulator	4.44E-02	WNT5A
DDB1	other	4.44E-02	FMOD
TSN	other	4.44E-02	BCL6
RING1	transcription regulator	4.44E-02	FOS
YBX1	transcription regulator	4.53E-02	FOS,RELN,SNAI1
PITX2	transcription regulator	4.53E-02	FOXO1,GAD1,WNT5A
NPM1	transcription regulator	4.62E-02	SOD2,VEGFA
DTX1	transcription regulator	4.62E-02	SNAI1,VEGFA
SOX9	transcription regulator	4.74E-02	FOS,GAS7,VEGFA
PLAG1	transcription regulator	4.96E-02	AQP1,KRT19,VEGFA
TAF4B	transcription regulator	4.99E-02	FN1,INHBA
Bio Functions
Categories	Diseases or Functions Annotation	p-Value	Molecules	# Molecules
Organismal Injury and Abnormalities	Fibrosis	2.29E-14	AGTR1,ATF3,ATP2A2,AZIN1,BCL6,BMP1,CCR1,CFTR,CREM,CSF1,CX3CL1,FN1,FZD1,HIF1A,HSPB8,IGF1R,IL17RA,IL1B,INHBA,KCNN4,KLF5,KRT19,miR-138-5p (miRNAs w/seed GCUGGUG),miR-203-3p (and other miRNAs w/seed UGAAAUG),MMP14,MTSS1,MYD88,NFE2L2,NOS3,PDGFRB,PLAT,PLAU,RGS5,RUNX1,SDC3,SEMA7A,SNAI1,SOD2,STAT3,TNFRSF1A,VAV3,VEGFA	42
Cardiovascular System Development and Function	angiogenesis	2.75E-14	ACVRL1,ADM2,AGTR1,ANGPTL4,AQP1,ARHGAP24,CDH13,CHD7,CITED2,COL13A1,CSF1,CTSS,CX3CL1,CXADR,ECE1,EHD3,EHD4,EPAS1,FGF7,FGFRL1,FN1,FOS,FOXO1,GAB1,HIF1A,HSPB8,IL1B,INHBA,KLF5,LCN2,MMP14,NOS3,PAK1,PDGFRB,PGK1,PLAT,PLAU,PRRX1,PTAFR,PTPRB,RGS5,RHOG,RUNX1,STAT3,TMOD1,TNFRSF1A,TNFSF11,VAV3,VCAM1,VEGFA,WNT5A	51
Cellular Movement	migration of cells	2.80E-14	ACVRL1,ANGPTL4,AQP1,ARHGAP24,ATF3,BGN,BHLHE40,CCL19,CCR1,CDH13,CFH,CFTR,CITED2,CLEC7A,CSF1,CTSS,CUL5,CX3CL1,CXADR,DSG2,EGR2,EPAS1,FCER1G,FGF7,FMOD,FN1,FOS,FOXO1,GAB1,GAD1,HIF1A,IGF1R,IL17RA,IL1B,IL1RL1,IL6R,INHBA,INPP5D,KANK1,KLF5,KRT19,LCN2,LCP1,MAP4K1,MME,MMP14,MYD88,NFE2L2,NOS3,P2RY2,PAK1,PDGFRB,PIK3IP1,PLAT,PLAU,PLCB3,PON2,PRRX1,PTAFR,PTP4A1,PTPN1,PTPRU,RAB21,RALB,RARRES1,RELN,RHOG,RNF144A,RU…	91
Cancer	Cancer	4.10E-14	ABI3BP,ABLIM3,ACSL3,ACVRL1,ADM2,AGL,AGTR1,AK4,AMPD3,ANGPTL4,AOC1,AQP1,ARHGAP24,ARL4D,ATF3,ATP1B2,ATP1B3,ATP2A2,ATP6V1E1,AZIN1,B4GALNT3,BCAP29,BCL6,BGN,BHLHE40,BMP1,C18orf54,CASC1,CBX7,CCDC3,CCL19,CCR1,CD68,CDC42EP1,CDH13,CDH17,CDK14,CDKN2B,CELF5,CFH,CFTR,CHD7,CIC,CILP,CLDN1,CLDN10,CLEC7A,CNNM2,COL13A1,COTL1,CREM,CRIM1,CRYL1,CSF1,CTSS,CUL5,CX3CL1,CXADR,DENND1C,DOK3,DOPEY2,DSG2,DUOX1,ECE1,EFHD2,EGR…	283
Cardiovascular System Development and Function, Organismal Development	development of blood vessel	7.55E-14	ACVRL1,ADM2,AGTR1,ANGPTL4,AQP1,ARHGAP24,ATF3,CDH13,CHD7,CITED2,COL13A1,CSF1,CTSS,CX3CL1,CXADR,ECE1,EHD3,EHD4,EPAS1,FGF7,FGFRL1,FN1,FOXO1,GAB1,GJA5,HIF1A,HSPB8,IGF1R,IL1B,IL6R,INHBA,KLF5,LCN2,MMP14,NOS3,PAK1,PDGFRB,PGK1,PLAT,PLAU,PRRX1,PTAFR,PTPN1,PTPRB,RGS5,RHOG,RUNX1,STAT3,TMOD1,TNFRSF1A,TNFSF11,VAV3,VCAM1,VEGFA,WNT5A	55
Cellular Movement	cell movement	1.06E-13	ACVRL1,AGTR1,ANGPTL4,AQP1,ARHGAP24,ATF3,BGN,BHLHE40,CCL19,CCR1,CDH13,CDK14,CFH,CFTR,CITED2,CLEC7A,CSF1,CTSS,CUL5,CX3CL1,CXADR,DSG2,EGR2,EPAS1,FCER1G,FGF7,FMOD,FN1,FOS,FOXO1,GAB1,GAD1,HIF1A,IGF1R,IL17RA,IL1B,IL1RL1,IL6R,INHBA,INPP5D,KANK1,KCNN4,KLF5,KRT19,LCN2,LCP1,MAP4K1,MME,MMP14,MTSS1,MYD88,NFE2L2,NOS3,P2RY2,PAK1,PDGFRB,PIK3IP1,PLAT,PLAU,PLCB3,PON2,PRRX1,PTAFR,PTP4A1,PTPN1,PTPRU,RAB21,RALB,RARR…	96
Tissue Morphology	quantity of cells	9.73E-13	AGTR1,AQP1,ATF3,BCL6,BGN,BHLHE40,CCL19,CCR1,CD7,CDH13,CDH17,CDKN2B,CFH,CFTR,CITED2,CLEC7A,CREM,CSF1,CTSS,CX3CL1,EGR2,EHD4,EPAS1,FCER1G,FCGR1A,FGF7,FGFRL1,FN1,FOS,FOXO1,GAD1,GDA,HIF1A,HSD11B1,HSPB8,IGF1R,IL17RA,IL1B,IL1RL1,IL6R,INHBA,INPP5D,KRT19,LCN2,LNX1,LZTS1,MEPE,MFAP5,MME,MMP14,MYD88,NFE2L2,NFIL3,NOS3,PCSK1,PDGFRB,PLAT,PLAU,PLEK,PTAFR,PTPN13,RELN,RFTN1,RUNX1,SLC11A2,SLC1A1,SLC4A4,SLC6A6,SNAI1…	83
Cardiovascular System Development and Function	development of cardiovascular system	1.44E-12	ACVRL1,ADM2,AGTR1,ANGPTL4,AQP1,ARHGAP24,ATF3,BCL6,CDH13,CHD7,CITED2,COL13A1,CSF1,CTSS,CX3CL1,CXADR,ECE1,EHD3,EHD4,EPAS1,FGF7,FGFRL1,FN1,FOXO1,GAB1,GJA5,HIF1A,HSPB8,IFT57,IGF1R,IL1B,IL6R,INHBA,KLF5,LCN2,MMP14,NOS3,PAK1,PDGFRB,PGK1,PLAT,PLAU,PRRX1,PTAFR,PTPN1,PTPRB,RGS5,RHOG,RUNX1,SLC11A2,SLC22A5,SOD2,STAT3,TMOD1,TNFRSF1A,TNFSF11,VAV3,VCAM1,VEGFA,WNT5A	60
Cell Morphology	morphology of cells	2.50E-12	ACVRL1,AQP1,ATF3,ATP1B2,ATP2A2,BGN,BHLHE40,CCR1,CD68,CDKN2B,CFH,CFTR,CITED2,COL13A1,CREM,CSF1,CXADR,ECE1,EGR2,EHD3,EHD4,EPAS1,FAT3,FCER1G,FGF7,FMOD,FN1,FOS,FOXO1,GAB1,GAD1,GMNN,HSD11B1,IFT57,IGF1R,IL1B,IL1RL1,IL6R,INHBA,INPP5D,ITPR2,KCNN4,KIAA1522,LAMP1,LCN2,LCP1,LRAT,MAP4,MBNL1,miR-203-3p (and other miRNAs w/seed UGAAAUG),MMP14,MTSS1,MYD88,NFE2L2,NOS3,PAK1,PCSK1,PDGFRB,PINK1,PON2,PRRX1,PTPN1,PTP…	91
Cellular Development, Cellular Growth and Proliferation	proliferation of tumor cell lines	8.76E-12	AGTR1,ANGPTL4,AQP1,ATF3,BCL6,CBX7,CDH13,CDK14,CDKN2B,CREM,CSF1,CX3CL1,CXADR,EGR2,ELOVL7,FCER1G,FGF7,FGFRL1,FN1,FOS,FOXO1,GAB1,GMNN,HIF1A,HSD11B1,HSPB8,IGF1R,IL1B,IL6R,INHBA,INPP5D,KCNN4,KLF5,KRT19,LCN2,LCP1,LOC102724428/SIK1,LZTS1,MAPK6,miR-203-3p (and other miRNAs w/seed UGAAAUG),miR-346 (and other miRNAs w/seed GUCUGCC),MMP14,MYD88,NFE2L2,PAK1,PDGFRB,PLAT,PLAU,PMEPA1,PTAFR,PTPN1,PTPN13,PTPRR,PT…	73
Molecular Transport	transport of molecule	1.29E-11	ACSL3,ADIPOR2,AGTR1,AQP1,ARL4D,ATF3,ATP1B2,ATP1B3,ATP2A2,ATP6V1C1,ATP6V1E1,BCL6,BHLHE40,CCR1,CDH17,CDK14,CFTR,CHP1,CITED2,CX3CL1,DOPEY2,EGR2,EPAS1,FCER1G,FGF7,FN1,FOXO1,GAB1,GJA5,HSD11B1,IL1B,INHBA,IP6K2,ITPR2,KCNN4,KCNS3,LCN2,MYD88,NFIL3,NOS3,P2RY2,PDGFRB,PINK1,PLEKHA8,PRKAG2,RANGAP1,RUNX1,RYR3,SERINC2,SLC11A2,SLC16A6,SLC1A1,SLC22A5,SLC23A2,SLC25A15,SLC26A1,SLC26A7,SLC34A2,SLC36A1,SLC38A1,SLC4A4…	74
Inflammatory Response	inflammatory response	1.44E-11	AGTR1,ANGPTL4,ATF3,BCL6,CCL19,CCR1,CFH,CFTR,CLEC7A,CSF1,CTSS,CX3CL1,CXADR,EPAS1,FCER1G,FCGR1A,FN1,FOS,IL17RA,IL1B,IL1RL1,IL6R,INHBA,INPP5D,LCN2,LCP1,MMP14,MYD88,NFE2L2,NFIL3,NOS3,PLAT,PLAU,PON2,PTAFR,RALB,SBNO2,SEMA7A,SOD3,STAT3,TNFRSF1A,TNFSF11,TNFSF13,VAV3,VCAM1,VEGFA,WNT5A	47
Hematological System Development and Function, Inflammatory Response, Tissue Morphology	quantity of phagocytes	1.44E-11	ATF3,CCL19,CCR1,CDH13,CDKN2B,CFH,CLEC7A,CSF1,CTSS,CX3CL1,FCER1G,FCGR1A,FGF7,HSD11B1,IL17RA,IL1B,IL1RL1,INPP5D,LCN2,MFAP5,MYD88,NFE2L2,PCSK1,PLAT,PLAU,RUNX1,ST3GAL6,STAT3,TNFRSF1A,TNFSF11,TNFSF13,VCAM1,VEGFA	33
Cardiovascular System Development and Function, Organismal Development	vasculogenesis	1.46E-11	ACVRL1,AGTR1,ANGPTL4,ARHGAP24,ATF3,CDH13,CHD7,CITED2,COL13A1,CSF1,CX3CL1,CXADR,ECE1,EHD3,EHD4,EPAS1,FGFRL1,FN1,FOXO1,GAB1,HIF1A,HSPB8,IGF1R,IL1B,IL6R,INHBA,KLF5,LCN2,MMP14,NOS3,PAK1,PDGFRB,PLAT,PLAU,PRRX1,PTAFR,PTPN1,PTPRB,RGS5,RHOG,RUNX1,STAT3,TMOD1,TNFRSF1A,TNFSF11,VCAM1,VEGFA,WNT5A	48
Organismal Survival	organismal death	1.48E-11	ACVRL1,AGTR1,ANGPTL4,AQP1,ATF3,ATP1B2,ATP2A2,BCL6,BGN,BMP1,CCR1,CD68,CDKN2B,CFH,CFTR,CITED2,CLDN1,CLEC7A,COL13A1,CREM,CRIM1,CSF1,CXADR,DSG2,ECE1,EGR2,EHD3,EHD4,EPAS1,FCER1G,FGF7,FGFRL1,FN1,FOS,FOXO1,GAB1,GAD1,GBE1,GCH1,GJA5,GMNN,HIF1A,HSPB8,IFT57,IGF1R,IL1B,IL1RL1,IL6R,INHBA,INPP5D,IP6K2,ITPR2,KLF5,KRT19,LAMP1,LCN2,LCP1,miR-203-3p (and other miRNAs w/seed UGAAAUG),MME,MMP14,MTSS1,MYD88,NFE2L2,NFI…	101
Cardiovascular Disease	vascular disease	1.63E-11	ACVRL1,AGTR1,ATP2A2,BCL6,CCR1,CDH13,CFH,CITED2,CTSS,CX3CL1,ECE1,EGR2,EPAS1,FADS1,FCGR1A,FN1,FOS,FOXO1,GBE1,HIF1A,IBSP,IL1B,IL1RL1,IL6R,LCN2,LCP1,LOC102724428/SIK1,MEPE,MMP14,MPPED2,MYD88,NFE2L2,NOS3,NPL,PDE7A,PDGFRB,PIK3IP1,PLAT,PLAU,PLEKHB1,PON3,PTAFR,QPRT,RUNX1,SLC16A6,SLC6A6,SNAP25,SOD2,STAT3,TNFRSF1A,TNFSF11,TNFSF13,VCAM1,VEGFA,VWF	55
Cellular Movement, Immune Cell Trafficking	leukocyte migration	2.37E-11	AQP1,BGN,CCL19,CCR1,CFH,CFTR,CLEC7A,CSF1,CTSS,CX3CL1,CXADR,EGR2,EPAS1,FCER1G,FN1,FOS,FOXO1,HIF1A,IL17RA,IL1B,IL1RL1,IL6R,INHBA,INPP5D,LCN2,LCP1,MAP4K1,MMP14,MYD88,NFE2L2,NOS3,P2RY2,PAK1,PDGFRB,PLAT,PLAU,PLCB3,PON2,PTAFR,RUNX1,SOD2,SOD3,ST3GAL6,STAT3,TNFRSF1A,TNFSF11,TNFSF13,VAV3,VCAM1,VEGFA,VWF,WNT5A	52
Hematological System Development and Function, Tissue Morphology	quantity of blood cells	2.46E-11	AQP1,ATF3,BCL6,BHLHE40,CCL19,CCR1,CD7,CDH13,CDH17,CDKN2B,CFH,CLEC7A,CSF1,CTSS,CX3CL1,EPAS1,FCER1G,FCGR1A,FGF7,FGFRL1,FOS,FOXO1,HIF1A,HSD11B1,IGF1R,IL17RA,IL1B,IL1RL1,INHBA,INPP5D,LCN2,LNX1,MFAP5,MYD88,NFE2L2,NFIL3,PCSK1,PDGFRB,PLAT,PLAU,PLEK,PTAFR,PTPN13,RUNX1,SLC11A2,SLC4A4,SLC6A6,ST3GAL6,STAT3,TEC,TFRC,TNFRSF1A,TNFSF11,TNFSF13,VAV3,VCAM1,VEGFA,VWF	58
Cell Death and Survival	necrosis	2.96E-11	ACVRL1,AGTR1,ATF3,ATP2A2,BCL6,BGN,BHLHE40,CCDC80,CCL19,CD7,CFH,CREM,CSF1,CTSS,CX3CL1,CXADR,DSG2,EGR2,EHD4,EPAS1,EVA1C,FCER1G,FCGR1A,FGF7,FMOD,FN1,FOS,FOXO1,GAB1,GBE1,GCH1,GDA,GSR,HIF1A,HSPB8,IGF1R,IL17RA,IL1B,IL1RL1,IL6R,INHBA,INPP5D,IP6K2,ITPR2,KLF5,LAMP1,LCN2,LOC102724428/SIK1,MAP4,MAP4K1,miR-138-5p (miRNAs w/seed GCUGGUG),miR-203-3p (and other miRNAs w/seed UGAAAUG),MME,MMP14,MYD88,NABP1,NFE2L…	106
Cellular Movement	invasion of cells	3.04E-11	ANGPTL4,ATF3,BHLHE40,CCL19,CCR1,CDK14,CLDN1,CSF1,CTSS,ESM1,FAM105A,FGF7,FMOD,FN1,FOS,FXYD5,GAB1,HIF1A,IGF1R,IL1B,INHBA,KRT19,LCN2,LCP1,MAP4K1,miR-138-5p (miRNAs w/seed GCUGGUG),MMP14,NFE2L2,PAK1,PLAT,PLAU,PRRX1,PTP4A1,PTPN1,RHOG,RNF144A,SKAP2,SLC9A3R1,SNAI1,SOD2,SPARCL1,STAT3,THRB,TNFSF11,TNK2,UNC5C,VAV3,VEGFA,WNT5A	49
Cell Death and Survival	cell death	4.15E-11	ACVRL1,AGTR1,AMPD3,ANGPTL4,AQP1,ATF3,ATP2A2,BCAP29,BCL6,BGN,BHLHE40,BMP1,CBX7,CCDC80,CCL19,CD7,CFH,CFTR,CITED2,CREM,CSF1,CTSS,CUL5,CX3CL1,CXADR,DSG2,ECE1,EGR2,EHD3,EHD4,EPAS1,EVA1C,FCER1G,FCGR1A,FGF7,FGFRL1,FMOD,FN1,FOS,FOXO1,GAB1,GBE1,GCH1,GDA,GMNN,GSR,HIF1A,HSPB8,IBSP,IFT57,IGF1R,IL17RA,IL1B,IL1RL1,IL6R,INHBA,INPP5D,IP6K2,ITPR2,KCNN4,KLF5,KRT19,LAMP1,LCN2,LOC102724428/SIK1,LZTS1,MAP4,MAP4K1,miR…	127
Cardiovascular System Development and Function, Hematological System Development and Function	blood pressure	4.34E-11	ACVRL1,ADM2,AGTR1,ATP2A2,BGN,CDH13,CREM,ECE1,EPAS1,GCH1,GJA5,HIF1A,HSD11B1,HSPB8,IL1B,KCNN4,NOS3,OR51E2,PCSK1,PLAT,PLAU,PTPN1,RGS5,SOD2,SOD3,VAV3,VEGFA	27
Cardiovascular System Development and Function	morphology of cardiovascular system	5.99E-11	ACVRL1,AGTR1,ATP2A2,BCL6,BMP1,CFH,CITED2,CXADR,ECE1,EHD3,EHD4,EPAS1,FGFRL1,FMOD,FN1,FOXO1,GAB1,GBE1,GJA5,HIF1A,HSPB8,IL1B,KCNN4,KLF5,MFAP5,MMP14,NFE2L2,NOS3,PAK1,PDGFRB,PLAU,PRRX1,RHOG,SLC11A2,SLC6A6,SNAP25,SOD2,TFRC,TMOD1,TNFRSF1A,VAV3,VCAM1,VEGFA,VWF	44
Cellular Function and Maintenance	cellular homeostasis	1.18E-10	ADIPOR2,AGTR1,AQP1,ATP2A2,BCL6,BHLHE40,CCL19,CCR1,CD7,CFTR,CHD7,CLDN1,CLEC7A,CX3CL1,EFHD2,EGR2,FCER1G,FCGR1A,FGF7,FN1,FOS,FOXO1,GAB1,GBE1,HIF1A,HSD11B1,HSPB8,IGF1R,IL17RA,IL1B,IL1RL1,INHBA,INPP5D,KCNN4,LAMP1,LCN2,MYD88,NFE2L2,NFIL3,NOS3,P2RY2,PAK1,PCSK1,PINK1,PLAU,PLCB3,RELN,RFTN1,RUNX1,RYR3,SLC22A5,SLC34A2,SLC4A4,SLC9A3R1,SNAI1,SOCS5,SOCS7,SOD2,SORCS2,STAT3,STIM2,TEC,TFRC,TNFRSF1A,TNFSF11,VAV3,V…	69
Cellular Growth and Proliferation, Tissue Development	proliferation of connective tissue cells	1.31E-10	AGTR1,AQP1,ATF3,BGN,CBX7,CDH13,CDKN2B,CITED2,CSF1,DSG2,FGF7,FN1,FOS,FOXO1,HIF1A,IGF1R,IL1B,IL6R,INHBA,IP6K2,KLF5,LZTS1,NOS3,PDGFRB,PGK1,PLAT,PLAU,PTPN1,RASD1,RUNX1,SOD2,STAT3,THRB,TLN2,TNFRSF1A,TNFSF11,TNK2,VAV3,WNT5A	39
Inflammatory Response	inflammation of body region	2.25E-10	ACO2,ADIPOR2,AGTR1,AMPD3,ATF3,BCL6,BHLHE40,CCR1,CDH13,CFH,CFTR,CLEC7A,CSF1,CTSS,EGR2,EPAS1,FCER1G,FCGR1A,HIF1A,HSD11B1,IGF1R,IL17RA,IL1B,IL1RL1,IL6R,INPP5D,LCN2,MAP4K1,miR-135a-5p (and other miRNAs w/seed AUGGCUU),miR-138-5p (miRNAs w/seed GCUGGUG),miR-203-3p (and other miRNAs w/seed UGAAAUG),miR-346 (and other miRNAs w/seed GUCUGCC),MME,MYD88,NFE2L2,NOS3,P2RY2,PDE7A,PDGFRB,PLAT,PLAU,PTAFR,RFTN1,…	51
Cell Death and Survival	cell death of tumor cell lines	2.61E-10	ATF3,ATP2A2,BCL6,BHLHE40,CCDC80,CD7,CFH,CREM,DSG2,EGR2,EPAS1,EVA1C,FCGR1A,FGF7,FN1,FOS,FOXO1,GAB1,GBE1,HIF1A,HSPB8,IGF1R,IL1B,IL1RL1,IL6R,INHBA,INPP5D,IP6K2,ITPR2,KLF5,LAMP1,LCN2,MAP4K1,miR-138-5p (miRNAs w/seed GCUGGUG),miR-203-3p (and other miRNAs w/seed UGAAAUG),MME,MMP14,MYD88,NABP1,NFE2L2,NFIL3,NOS3,PAK1,PINK1,PLAU,PMEPA1,PTAFR,PTPN1,PTPN13,PTPRR,RALB,RASD1,RUNX1,SH2D4A,SLC11A2,SNAI1,SOD2,SO…	71
Molecular Transport	quantity of metal	2.63E-10	AGTR1,AQP1,ATP2A2,CCL19,CCR1,CSF1,CX3CL1,ECE1,FCER1G,FGF7,FN1,FOS,IBSP,IL1B,INPP5D,ITPR2,KCNN4,LCN2,NOS3,P2RY2,PLAU,PLCB3,RYR3,SLC11A2,SLC4A4,SLC9A3R1,STIM2,TEC,TFRC,TMOD1,TNFSF11,VAV3,VCAM1,VEGFA,WNT5A	35
Cellular Development, Tissue Development	differentiation of connective tissue	2.96E-10	ACVRL1,ATF3,ATP2A2,BCAP29,BGN,CSF1,EGR2,EPAS1,FCER1G,FN1,FOS,FOXO1,GAS7,HIF1A,HSD11B1,IBSP,IL1B,IL1RL1,IL6R,INHBA,INPP5D,LCN2,MAP4K1,MMP14,MYD88,NOS3,PDGFRB,PLAU,PTPN1,RUNX1,SBNO2,SEMA7A,SNAI1,SOCS7,SOD2,STAT3,TFRC,THRB,TNFSF11,VEGFA,WNT5A	41
Cell-To-Cell Signaling and Interaction, Cellular Movement	recruitment of cells	3.17E-10	CCL19,CCR1,CLEC7A,CSF1,CX3CL1,FN1,FOS,HIF1A,IL17RA,IL1B,IL1RL1,IL6R,INPP5D,LCN2,MYD88,NFE2L2,NOS3,P2RY2,PDGFRB,RHOG,SOD2,SOD3,ST3GAL6,TNFRSF1A,VAV3,VCAM1,VEGFA,VWF	28
Inflammatory Response	inflammation of body cavity	3.28E-10	ACO2,ADIPOR2,AGTR1,AMPD3,ATF3,BCL6,CCR1,CDH13,CFTR,CLEC7A,CSF1,CTSS,FCGR1A,HIF1A,IGF1R,IL17RA,IL1B,IL1RL1,IL6R,INPP5D,miR-135a-5p (and other miRNAs w/seed AUGGCUU),miR-138-5p (miRNAs w/seed GCUGGUG),miR-203-3p (and other miRNAs w/seed UGAAAUG),MYD88,NFE2L2,NOS3,P2RY2,PDE7A,PDGFRB,PLAT,PLAU,PTAFR,SOD2,STAT3,TNFRSF1A,VEGFA	36
Tissue Development	aggregation of cells	5.37E-10	CDH13,CDH17,FCER1G,FN1,GJA5,HIF1A,IGF1R,INPP5D,LAMP1,MMP14,NOS3,PDGFRB,PLAT,PLCB3,PLEK,PTPN1,RELN,RHOG,STAT3,TEC,TNFRSF1A,TNFSF11,VAV3,VCAM1,VWF,WNT5A	26
Organismal Injury and Abnormalities, Reproductive System Disease	endometriosis	6.67E-10	BCL6,CCL19,CCR1,CITED2,CX3CL1,CXADR,FGF7,FN1,FOS,FOXO1,HIF1A,INHBA,miR-376a-3p (and other miRNAs w/seed UCAUAGA),miR-493-5p (miRNAs w/seed UGUACAU),MMP14,MPPED2,NFIL3,NOS3,PDGFRB,PTAFR,PTP4A1,PTPRR,RALB,RARRES1,SLC1A1,SLC6A6,STS,TNFRSF1A,TNK2,VEGFA	30
Cell Morphology, Cellular Assembly and Organization, Cellular Function and Maintenance	formation of cellular protrusions	7.36E-10	ANGPTL4,AQP1,ARHGAP24,CCL19,CDC42EP1,CDH13,CSF1,FGF7,FN1,FOS,GAB1,GAS7,GDA,IFT57,IGF1R,IL1B,INHBA,KLF5,LCN2,LCP1,LZTS1,MTSS1,MYD88,PAK1,PDGFRB,PLAT,PLAU,RALB,RELN,RHOG,SDC3,SEMA7A,SLC11A2,SLC9A3R1,SLITRK6,SNAP91,SULF2,TBC1D30,TNFRSF1A,TNFSF11,TNK2,VAV3,VEGFA,VWF,WNT5A	45
Cancer	hyperplasia	7.74E-10	AGTR1,ATP2A2,BCL6,BHLHE40,CCDC80,CDH13,CDKN2B,CFH,CFTR,CSF1,CXADR,DOK3,EHD4,FGF7,FOS,HSD11B1,IGF1R,IL17RA,IL1B,IL1RL1,IL6R,INPP5D,IP6K2,LCN2,MMP14,NFE2L2,NOS3,PAK1,PLAU,PTPN1,SNAP25,STAT3,THRB,TNFRSF1A,TNFSF11,VEGFA	36
Cancer	head and neck cancer	8.11E-10	AGTR1,ATP2A2,BGN,CBX7,CCL19,CDH13,CDKN2B,CHD7,CILP,DSG2,FAM19A5,FGF7,FN1,FOXO1,GSR,HIF1A,IGF1R,IL1B,INHBA,LURAP1L,MFAP5,miR-153-3p (and other miRNAs w/seed UGCAUAG),miR-203-3p (and other miRNAs w/seed UGAAAUG),MMP14,MTSS1,PDGFRB,PINK1,PLAU,RELN,RUNX1,RYR3,SLC9A3R1,SLCO3A1,SOCS5,SOD3,STAT3,SYNJ1,THRB,TNFRSF1A,TNFSF11,VAV3,VCAM1,VEGFA,WNT5A	44
Cell-To-Cell Signaling and Interaction, Cellular Movement	recruitment of blood cells	9.06E-10	CCL19,CCR1,CLEC7A,CSF1,CX3CL1,FN1,FOS,HIF1A,IL17RA,IL1B,IL1RL1,IL6R,INPP5D,LCN2,MYD88,NFE2L2,NOS3,P2RY2,RHOG,SOD2,ST3GAL6,TNFRSF1A,VAV3,VCAM1,VEGFA,VWF	26
Cancer	metastasis	9.47E-10	ANGPTL4,AQP1,ATF3,CSF1,DSG2,EPAS1,FN1,FOS,GCH1,GSR,HIF1A,IGF1R,IL17RA,IL1B,IL1RL1,INHBA,LCN2,LOC102724428/SIK1,miR-135a-5p (and other miRNAs w/seed AUGGCUU),miR-138-5p (miRNAs w/seed GCUGGUG),miR-203-3p (and other miRNAs w/seed UGAAAUG),MME,MMP14,MYD88,NOS3,PAK1,PDGFRB,PLAT,PLAU,PRRX1,RALB,RELN,SEL1L3,SNAI1,SOD3,STAT3,THRB,TNFSF11,TNK2,VAV3,VCAM1,VEGFA,WNT5A	43
Cell Death and Survival	apoptosis	9.48E-10	AGTR1,ANGPTL4,AQP1,ATF3,BCL6,BGN,BHLHE40,BMP1,CCDC80,CCL19,CD7,CFH,CFTR,CITED2,CREM,CSF1,CTSS,CUL5,CX3CL1,CXADR,DSG2,ECE1,EGR2,EHD3,EHD4,EPAS1,EVA1C,FCER1G,FCGR1A,FGFRL1,FMOD,FN1,FOS,FOXO1,GAB1,GMNN,GSR,HIF1A,HSPB8,IFT57,IGF1R,IL1B,IL1RL1,IL6R,INHBA,INPP5D,IP6K2,ITPR2,KLF5,LCN2,LOC102724428/SIK1,LZTS1,MAP4,MAP4K1,miR-138-5p (miRNAs w/seed GCUGGUG),miR-203-3p (and other miRNAs w/seed UGAAAUG),MME,…	103
Cell-To-Cell Signaling and Interaction	activation of cells	1.01E-09	ATF3,BHLHE40,CD7,CFH,CLEC7A,CSF1,CTSS,CX3CL1,DOK3,EGR2,FCER1G,FCGR1A,FMOD,FN1,FOS,FOXO1,GJA5,GMNN,HIF1A,HSD11B1,HSPB8,IL1B,IL1RL1,IL6R,INHBA,INPP5D,KCNN4,LCN2,MAP4K1,MEPE,MMP14,MYD88,NFE2L2,NFIL3,NOS3,P2RY2,PDGFRB,PIK3IP1,PLAT,PLAU,PLEK,RUNX1,SBNO2,STAT3,TNFRSF1A,TNFSF11,TNFSF13,VAV3,VCAM1,VEGFA,VWF,WNT5A	52
Cell Death and Survival	apoptosis of tumor cell lines	1.02E-09	ATF3,BCL6,BHLHE40,CCDC80,CD7,CFH,CREM,DSG2,EGR2,EPAS1,EVA1C,FCGR1A,FN1,FOS,FOXO1,GAB1,HIF1A,HSPB8,IGF1R,IL1B,IL1RL1,IL6R,INHBA,INPP5D,IP6K2,ITPR2,KLF5,LCN2,MAP4K1,miR-138-5p (miRNAs w/seed GCUGGUG),miR-203-3p (and other miRNAs w/seed UGAAAUG),MME,MMP14,MYD88,NFE2L2,NFIL3,NOS3,PAK1,PINK1,PLAU,PMEPA1,PTAFR,PTPN1,PTPN13,RALB,RASD1,RUNX1,SNAI1,SOD2,SOD3,STAT3,SULF2,TFRC,TNFRSF1A,TNFSF11,TNFSF13,TRIM2…	59
Cellular Growth and Proliferation	proliferation of cells	1.03E-09	ACVRL1,ADIPOR2,AGTR1,AK4,AKIP1,ANGPTL4,AQP1,ARHGAP24,ATF3,BCL6,BGN,BHLHE40,BMP1,CBX7,CCL19,CCR1,CDH13,CDK14,CDKN2B,CFTR,CITED2,CLDN1,CLEC7A,CREM,CSF1,CTSS,CUL5,CX3CL1,CXADR,DSG2,EGR2,EHD4,ELOVL7,EPAS1,ESM1,FADS1,FCER1G,FGF7,FGFRL1,FMOD,FN1,FOS,FOXO1,GAB1,GAD1,GAS7,GCH1,GJA5,GMNN,HIF1A,HSD11B1,HSPB8,IBSP,IGF1R,IL17RA,IL1B,IL1RL1,IL6R,INHBA,INPP5D,IP6K2,KCNN4,KLF5,KRT19,LAP3,LCN2,LCP1,LOC102724428/…	130
Hematological System Development and Function, Tissue Morphology	quantity of leukocytes	1.22E-09	ATF3,BCL6,BHLHE40,CCL19,CCR1,CD7,CDH13,CDH17,CDKN2B,CFH,CLEC7A,CSF1,CTSS,CX3CL1,FCER1G,FCGR1A,FGF7,FOS,FOXO1,HIF1A,HSD11B1,IGF1R,IL17RA,IL1B,IL1RL1,INHBA,INPP5D,LCN2,LNX1,MFAP5,MYD88,NFE2L2,NFIL3,PCSK1,PLAT,PLAU,PTAFR,PTPN13,RUNX1,SLC4A4,SLC6A6,ST3GAL6,STAT3,TEC,TNFRSF1A,TNFSF11,TNFSF13,VAV3,VCAM1,VEGFA	50
Cellular Movement	infiltration of cells	1.25E-09	BGN,CCL19,CCR1,CFH,CFTR,CSF1,CX3CL1,FCER1G,FN1,HIF1A,IL17RA,IL1B,IL1RL1,IL6R,INPP5D,LCN2,MMP14,MYD88,NFE2L2,NOS3,PLAT,PLAU,PLCB3,SOD3,STAT3,TNFRSF1A,VAV3,VCAM1,VEGFA,VWF	30
Cellular Movement, Hematological System Development and Function, Immune Cell Trafficking	infiltration of leukocytes	1.38E-09	BGN,CCL19,CCR1,CFH,CFTR,CSF1,CX3CL1,FCER1G,FN1,HIF1A,IL17RA,IL1B,IL1RL1,IL6R,INPP5D,LCN2,MMP14,MYD88,NFE2L2,NOS3,PLAT,PLAU,PLCB3,SOD3,STAT3,TNFRSF1A,VAV3,VCAM1,VWF	29
Cancer	abdominal cancer	1.42E-09	ABI3BP,ABLIM3,ACSL3,ACVRL1,ADM2,AGL,AGTR1,AK4,ANGPTL4,AOC1,AQP1,ATF3,ATP1B3,ATP2A2,ATP6V1E1,BCAP29,BCL6,BHLHE40,CASC1,CBX7,CCDC3,CCR1,CD68,CDC42EP1,CDH13,CDH17,CDK14,CDKN2B,CFH,CFTR,CHD7,CILP,CLDN1,CLEC7A,CNNM2,CREM,CRIM1,CRYL1,CSF1,CTSS,CUL5,CX3CL1,CXADR,DOK3,DOPEY2,DSG2,DUOX1,EGR2,EHD4,ELOVL7,EPAS1,EZH1,FAM105A,FAM189A2,FAT3,FCGR1A,FCN1,FGF7,FN1,FOS,FOXO1,FUCA2,GAB1,GAD1,GAS7,GBE1,GCH1,GDA,GMNN…	198
Cancer	abdominal neoplasm	1.46E-09	ABI3BP,ABLIM3,ACSL3,ACVRL1,ADM2,AGL,AGTR1,AK4,ANGPTL4,AOC1,AQP1,ARL4D,ATF3,ATP1B3,ATP2A2,ATP6V1E1,BCAP29,BCL6,BHLHE40,CASC1,CBX7,CCDC3,CCR1,CD68,CDC42EP1,CDH13,CDH17,CDK14,CDKN2B,CFH,CFTR,CHD7,CILP,CLDN1,CLEC7A,CNNM2,CREM,CRIM1,CRYL1,CSF1,CTSS,CUL5,CX3CL1,CXADR,DOK3,DOPEY2,DSG2,DUOX1,EGR2,EHD4,ELOVL7,EPAS1,EZH1,FAM105A,FAM189A2,FAT3,FCGR1A,FCN1,FGF7,FMOD,FN1,FOS,FOXO1,FUCA2,GAB1,GAD1,GAS7,GBE1,GC…	201
Cellular Movement	homing	1.76E-09	AGTR1,CCL19,CCR1,CDH13,CSF1,CX3CL1,CXADR,FCER1G,FN1,FOXO1,GAB1,IGF1R,IL1B,IL6R,INHBA,INPP5D,KCNN4,LCN2,LCP1,MMP14,MYD88,NOS3,P2RY2,PAK1,PDGFRB,PLAU,PON2,PTAFR,PTPN1,RUNX1,STAT3,TNFRSF1A,TNFSF11,VCAM1,VEGFA,WNT5A	36
Inflammatory Response	inflammation of organ	1.78E-09	ACO2,ADIPOR2,AGTR1,AMPD3,ATF3,BCL6,BGN,BHLHE40,CCR1,CDH13,CFH,CFTR,CLEC7A,COL13A1,CSF1,CTSS,CX3CL1,EGR2,EPAS1,FCER1G,FCGR1A,GSR,HIF1A,HSD11B1,IDI1,IGF1R,IL17RA,IL1B,IL1RL1,IL6R,INPP5D,LCN2,MAP4K1,miR-135a-5p (and other miRNAs w/seed AUGGCUU),miR-138-5p (miRNAs w/seed GCUGGUG),miR-203-3p (and other miRNAs w/seed UGAAAUG),miR-346 (and other miRNAs w/seed GUCUGCC),MME,MYD88,NFE2L2,NOS3,P2RY2,PDE7A,P…	57
Connective Tissue Development and Function, Embryonic Development, Organ Development, Organ Morphology, Organismal Development, Skeletal and Muscular System Development and Function, Tissue Development	abnormal morphology of bone	1.98E-09	BGN,BMP1,CD68,CFTR,CHD7,CSF1,ECE1,FCER1G,FGFRL1,FMOD,FOS,GAD1,IBSP,IFT57,IGF1R,INHBA,INPP5D,LAMP1,MEPE,MFAP5,MMP14,NOS3,PRRX1,SBNO2,SLC4A4,SOCS7,SULF2,TM7SF2,TNFRSF1A,TNFSF11,VEGFA,WNT5A	32
Cell-To-Cell Signaling and Interaction, Hematological System Development and Function	activation of blood cells	2.00E-09	ATF3,BHLHE40,CD7,CFH,CLEC7A,CSF1,CTSS,CX3CL1,DOK3,EGR2,FCER1G,FCGR1A,FN1,FOS,FOXO1,GMNN,HIF1A,HSD11B1,HSPB8,IL1B,IL1RL1,IL6R,INHBA,INPP5D,KCNN4,LCN2,MYD88,NFE2L2,NFIL3,NOS3,PLAT,PLEK,RUNX1,SBNO2,STAT3,TNFRSF1A,TNFSF11,TNFSF13,VAV3,VCAM1,VEGFA,VWF,WNT5A	43
Cellular Assembly and Organization, Cellular Function and Maintenance	organization of cytoplasm	2.08E-09	ACVRL1,ANGPTL4,AQP1,ARHGAP24,ATF3,BCL6,CCL19,CDC42EP1,CDH13,CHP1,CSF1,CTSS,CXADR,DOPEY2,EPAS1,FCGR1A,FGF7,FN1,FOS,GAB1,GAS7,GDA,IFT57,IGF1R,IL1B,INHBA,INPP5D,KLF5,LCN2,LCP1,LOC102724428/SIK1,LZTS1,MAP4,MTSS1,MYD88,PAK1,PDGFRB,PLAT,PLAU,PLEK,PTPN1,RALB,RELN,RHOG,SDC3,SEMA7A,SLC11A2,SLC22A5,SLC9A3R1,SLITRK6,SNAP91,SOD2,STAT3,SULF2,SYNM,TBC1D30,TNFRSF1A,TNFSF11,TNK2,VAV3,VEGFA,VWF,WNT5A	63
Cellular Movement, Hematological System Development and Function, Immune Cell Trafficking	cell movement of leukocytes	2.11E-09	BGN,CCL19,CCR1,CFH,CFTR,CSF1,CTSS,CX3CL1,CXADR,EGR2,EPAS1,FCER1G,FN1,FOS,FOXO1,HIF1A,IL17RA,IL1B,IL1RL1,IL6R,INHBA,INPP5D,LCN2,LCP1,MAP4K1,MMP14,MYD88,NFE2L2,NOS3,PLAT,PLAU,PLCB3,PON2,RUNX1,SOD3,STAT3,TNFRSF1A,TNFSF11,TNFSF13,VAV3,VCAM1,VEGFA,VWF,WNT5A	44
Molecular Transport	quantity of metal ion	2.62E-09	AGTR1,AQP1,ATP2A2,CCL19,CCR1,CSF1,CX3CL1,ECE1,FCER1G,FGF7,FN1,FOS,IBSP,IL1B,INPP5D,ITPR2,NOS3,P2RY2,PLAU,PLCB3,RYR3,SLC4A4,SLC9A3R1,STIM2,TEC,TMOD1,TNFSF11,VAV3,VCAM1,VEGFA,WNT5A	31
Cellular Movement	homing of cells	2.82E-09	AGTR1,CCL19,CCR1,CDH13,CSF1,CX3CL1,CXADR,FCER1G,FN1,FOXO1,GAB1,IL1B,IL6R,INHBA,INPP5D,KCNN4,LCN2,LCP1,MMP14,MYD88,NOS3,P2RY2,PAK1,PDGFRB,PLAU,PON2,PTAFR,PTPN1,RUNX1,STAT3,TNFRSF1A,TNFSF11,VCAM1,VEGFA,WNT5A	35
Cellular Development, Tissue Development	differentiation of connective tissue cells	2.88E-09	ACVRL1,ATF3,ATP2A2,BCAP29,BGN,CSF1,EGR2,FCER1G,FN1,FOS,FOXO1,GAS7,HIF1A,HSD11B1,IBSP,IL1B,IL1RL1,IL6R,INHBA,INPP5D,MMP14,MYD88,NOS3,PDGFRB,PLAU,SBNO2,SEMA7A,SNAI1,SOCS7,SOD2,STAT3,TFRC,THRB,TNFSF11,VEGFA,WNT5A	36
Cardiovascular Disease	disorder of artery	3.02E-09	AGTR1,ATP2A2,CCR1,CDH13,CFH,CITED2,CTSS,CX3CL1,ECE1,EGR2,FADS1,FCGR1A,FN1,FOS,FOXO1,GBE1,IBSP,IL1B,IL1RL1,IL6R,LCN2,LCP1,LOC102724428/SIK1,MMP14,MPPED2,MYD88,NFE2L2,NOS3,PDE7A,PIK3IP1,PLAT,PLAU,PLEKHB1,PON3,QPRT,RUNX1,STAT3,TNFRSF1A,TNFSF11,TNFSF13,VCAM1,VEGFA,VWF	43
Cancer	epithelial neoplasia	3.04E-09	ABI3BP,ABLIM3,ACSL3,ACVRL1,ADM2,AGL,AGTR1,AK4,ANGPTL4,AOC1,AQP1,ATP1B3,ATP2A2,ATP6V1E1,BCAP29,BCL6,BGN,BHLHE40,CASC1,CBX7,CCDC3,CCR1,CD68,CDC42EP1,CDH13,CDH17,CDK14,CDKN2B,CFH,CFTR,CHD7,CIC,CILP,CLDN1,CLDN10,CLEC7A,COTL1,CREM,CRIM1,CSF1,CTSS,CUL5,CX3CL1,CXADR,DOK3,DOPEY2,DSG2,DUOX1,EGR2,EHD4,EPAS1,EZH1,FAM105A,FAM189A2,FAM19A5,FAT3,FCGR1A,FCN1,FGF7,FN1,FOS,FOXO1,FUCA2,FXYD5,FZD1,GAB1,GAD1,GAS7,GB…	205
Organismal Development	morphology of vessel	3.09E-09	ACVRL1,AGTR1,ANGPTL4,BMP1,CFH,CITED2,CXADR,ECE1,EHD3,EHD4,FMOD,FN1,FOXO1,HIF1A,KLF5,MFAP5,MMP14,NOS3,PDGFRB,PLAU,PRRX1,SNAP25,TNFRSF1A,VAV3,VEGFA	25
Cardiovascular Disease, Organismal Injury and Abnormalities	fibrosis of heart	3.34E-09	AGTR1,ATF3,ATP2A2,BCL6,CREM,FN1,HSPB8,IGF1R,IL1B,KLF5,NOS3,PLAT,PLAU,RGS5,SNAI1,SOD2,STAT3,VAV3	18
Cardiovascular Disease	occlusion of artery	3.92E-09	AGTR1,ATP2A2,CCR1,CDH13,CFH,CTSS,CX3CL1,EGR2,FADS1,FCGR1A,FN1,FOS,FOXO1,GBE1,IL1B,IL1RL1,LCN2,LCP1,LOC102724428/SIK1,MMP14,MPPED2,MYD88,NFE2L2,NOS3,PDE7A,PIK3IP1,PLAT,PLAU,PLEKHB1,PON3,QPRT,RUNX1,STAT3,TNFRSF1A,TNFSF13,VCAM1,VEGFA,VWF	38
Cellular Assembly and Organization, Cellular Function and Maintenance	organization of cytoskeleton	4.21E-09	ACVRL1,ANGPTL4,AQP1,ARHGAP24,ATF3,BCL6,CCL19,CDC42EP1,CDH13,CHP1,CSF1,CTSS,CXADR,FCGR1A,FGF7,FN1,FOS,GAB1,GAS7,GDA,IFT57,IGF1R,IL1B,INHBA,INPP5D,KLF5,LCN2,LCP1,LOC102724428/SIK1,LZTS1,MAP4,MTSS1,MYD88,PAK1,PDGFRB,PLAT,PLAU,PLEK,PTPN1,RALB,RELN,RHOG,SDC3,SEMA7A,SLC11A2,SLC9A3R1,SLITRK6,SNAP91,STAT3,SULF2,SYNM,TBC1D30,TNFRSF1A,TNFSF11,TNK2,VAV3,VEGFA,VWF,WNT5A	59
Lipid Metabolism, Molecular Transport, Small Molecule Biochemistry	concentration of lipid	4.79E-09	ADIPOR2,ANGPTL4,ATF3,ATP2A2,CCDC80,CFH,CFTR,CSF1,CTSS,CX3CL1,FCER1G,FGF7,FOS,FOXO1,GAD1,HIF1A,HSD11B1,IL17RA,IL1B,INHBA,INPP5D,LCN2,LOC102724428/SIK1,LRAT,MYD88,NOS3,P2RY2,PDGFRB,PLAT,PON2,PON3,PTPN1,RUNX1,SLC1A1,SLC23A2,SLC34A2,SLC4A4,SLC9A3R1,SOD2,STAT3,SYNJ1,THRB,TNFRSF1A,VAV3,VCAM1	45
Organismal Development	abnormal morphology of abdomen	4.87E-09	ACVRL1,AGTR1,ANGPTL4,ATF3,BCL6,BHLHE40,BMP1,CCR1,CDH17,CDKN2B,CFH,CFTR,CITED2,CLEC7A,CRIM1,CSF1,EHD3,EHD4,FCER1G,FGF7,FGFRL1,FOS,FZD1,HSD11B1,INPP5D,KCNN4,KLF5,MMP14,MTSS1,MYD88,NFE2L2,NOS3,PCSK1,PLAU,PRRX1,PTPN1,SLC23A2,SLC4A4,SLC9A3R1,SOCS7,SOD2,TEC,TNFRSF1A,TNFSF11,TP53INP1,VEGFA,WNT5A	47
Cell Signaling, Molecular Transport, Vitamin and Mineral Metabolism	quantity of Ca2+	4.92E-09	AGTR1,ATP2A2,CCL19,CCR1,CSF1,CX3CL1,ECE1,FCER1G,FGF7,FN1,FOS,IBSP,IL1B,INPP5D,ITPR2,NOS3,P2RY2,PLAU,PLCB3,RYR3,SLC9A3R1,STIM2,TEC,TMOD1,TNFSF11,VAV3,VCAM1,VEGFA,WNT5A	29
Cellular Assembly and Organization, Cellular Function and Maintenance	microtubule dynamics	4.95E-09	ANGPTL4,AQP1,ARHGAP24,ATF3,CCL19,CDC42EP1,CDH13,CHP1,CSF1,CTSS,FCGR1A,FGF7,FN1,FOS,GAB1,GAS7,GDA,IFT57,IGF1R,IL1B,INHBA,INPP5D,KLF5,LCN2,LCP1,LOC102724428/SIK1,LZTS1,MAP4,MTSS1,MYD88,PAK1,PDGFRB,PLAT,PLAU,RALB,RELN,RHOG,SDC3,SEMA7A,SLC11A2,SLC9A3R1,SLITRK6,SNAP91,STAT3,SULF2,TBC1D30,TNFRSF1A,TNFSF11,TNK2,VAV3,VEGFA,VWF,WNT5A	53
Hematological System Development and Function, Tissue Morphology	quantity of mononuclear leukocytes	5.53E-09	BHLHE40,CCL19,CCR1,CD7,CDH13,CDH17,CDKN2B,CSF1,CTSS,CX3CL1,FCER1G,FCGR1A,FGF7,FOS,FOXO1,HIF1A,IGF1R,IL17RA,IL1RL1,INHBA,INPP5D,LCN2,LNX1,MFAP5,MYD88,NFIL3,PCSK1,PLAU,PTAFR,PTPN13,RUNX1,SLC4A4,SLC6A6,ST3GAL6,STAT3,TEC,TNFRSF1A,TNFSF11,TNFSF13,VAV3,VCAM1,VEGFA	42
Lipid Metabolism, Small Molecule Biochemistry	synthesis of lipid	6.14E-09	ACSL3,AGTR1,ATF3,CD7,CFTR,CH25H,CLEC7A,COTL1,CSF1,CX3CL1,ELOVL7,FADS1,FCER1G,FCGR1A,FGF7,FOS,FOXO1,GAD1,HSD11B1,IDI1,IGF1R,IL1B,INHBA,INPP5D,KLF5,LRAT,MYD88,PDGFRB,PLAU,PON2,PRKAG2,PTAFR,SERINC2,SLC1A1,SLC6A6,SLC9A3R1,STAT3,STS,TNFRSF1A,VEGFA,VWF	41
Inflammatory Response, Respiratory Disease	inflammation of lung	6.27E-09	ACO2,AGTR1,AMPD3,ATF3,BCL6,CCR1,CDH13,CFTR,CLEC7A,CTSS,HIF1A,IL17RA,IL1B,IL1RL1,miR-138-5p (miRNAs w/seed GCUGGUG),miR-203-3p (and other miRNAs w/seed UGAAAUG),MYD88,NFE2L2,P2RY2,PDGFRB,PLAT,PLAU,PTAFR,STAT3,TNFRSF1A,VEGFA	26
Cardiovascular System Development and Function	abnormal morphology of cardiovascular system	7.01E-09	ACVRL1,AGTR1,ATP2A2,BCL6,BMP1,CFH,CITED2,CXADR,ECE1,EHD3,EHD4,EPAS1,FGFRL1,FMOD,FN1,FOXO1,GAB1,GBE1,GJA5,HIF1A,HSPB8,KCNN4,KLF5,MFAP5,MMP14,NOS3,PDGFRB,PRRX1,SLC11A2,SLC6A6,SNAP25,SOD2,TFRC,TNFRSF1A,VAV3,VCAM1,VEGFA,VWF	38
Organismal Injury and Abnormalities	Lesion Formation	7.05E-09	BCL6,CCR1,CFTR,CRIM1,CSF1,CTSS,CX3CL1,FCER1G,FN1,FOS,FOXO1,HIF1A,IL17RA,IL1B,IL1RL1,MYD88,NFE2L2,NOS3,PLAT,PLAU,PON3,PRRX1,RUNX1,SOD2,STAT3,TNFRSF1A,VCAM1,VEGFA,VWF	29
Inflammatory Response, Respiratory Disease	inflammation of respiratory system component	7.06E-09	ACO2,AGTR1,AMPD3,ATF3,BCL6,CCR1,CDH13,CFTR,CLEC7A,CTSS,HIF1A,IL17RA,IL1B,IL1RL1,IL6R,miR-138-5p (miRNAs w/seed GCUGGUG),miR-203-3p (and other miRNAs w/seed UGAAAUG),MYD88,NFE2L2,P2RY2,PDGFRB,PLAT,PLAU,PTAFR,STAT3,TNFRSF1A,VEGFA	27
Cellular Movement, Hematological System Development and Function, Immune Cell Trafficking	cell movement of myeloid cells	7.98E-09	CCL19,CCR1,CFH,CFTR,CSF1,CTSS,CX3CL1,CXADR,EPAS1,FCER1G,FN1,HIF1A,IL17RA,IL1B,IL1RL1,IL6R,INHBA,INPP5D,LCN2,MMP14,MYD88,NFE2L2,PLAT,PLAU,PLCB3,PON2,SOD3,STAT3,TNFRSF1A,TNFSF11,VAV3,VCAM1,VEGFA,VWF	34
Cell-To-Cell Signaling and Interaction, Hematological System Development and Function, Immune Cell Trafficking, Inflammatory Response	activation of leukocytes	8.20E-09	ATF3,BHLHE40,CD7,CFH,CLEC7A,CSF1,CTSS,CX3CL1,DOK3,EGR2,FCER1G,FCGR1A,FN1,FOS,FOXO1,HIF1A,HSD11B1,HSPB8,IL1B,IL1RL1,IL6R,INHBA,INPP5D,KCNN4,LCN2,MYD88,NFE2L2,NFIL3,NOS3,PLAT,RUNX1,SBNO2,STAT3,TNFRSF1A,TNFSF11,TNFSF13,VAV3,VCAM1,VEGFA,WNT5A	40
Hematological System Development and Function, Tissue Morphology	quantity of antigen presenting cells	8.36E-09	CCL19,CDKN2B,CSF1,CTSS,CX3CL1,FCER1G,FGF7,HSD11B1,IL1B,IL1RL1,INPP5D,LCN2,MYD88,NFE2L2,PCSK1,PLAT,PLAU,STAT3,TNFRSF1A,TNFSF11,TNFSF13,VEGFA	22
Cancer, Gastrointestinal Disease	digestive tract cancer	8.79E-09	ABI3BP,ABLIM3,ACSL3,ACVRL1,ADM2,AGL,AK4,ANGPTL4,AOC1,ATF3,ATP1B3,ATP2A2,ATP6V1E1,BCAP29,BCL6,BGN,CASC1,CBX7,CCDC3,CCL19,CDC42EP1,CDH13,CDH17,CDK14,CDKN2B,CHD7,CILP,CLDN1,CLEC7A,CNNM2,CRYL1,CSF1,CTSS,CUL5,CXADR,DOK3,DSG2,DUOX1,EGR2,EHD4,EPAS1,FAM19A5,FAT3,FGF7,FN1,FOS,FUCA2,GAB1,GAD1,GCH1,GDA,GMNN,GUF1,HIF1A,IBSP,IDI1,IGF1R,IL1B,IL1RL1,IL6R,INHBA,ITPR2,KANK1,KCNN4,KCNS3,KIAA1755,KLF5,KPNA3,KRT19,L…	150
Cardiovascular System Development and Function, Tissue Development	formation of endothelial tube	9.49E-09	ARHGAP24,ATF3,CX3CL1,FN1,FOXO1,HIF1A,MMP14,NOS3,PLAU,STAT3,VEGFA	11
Cardiovascular System Development and Function, Organismal Development	vascularization of body region	9.76E-09	CDH13,EPAS1,HIF1A,IGF1R,IL1B,INHBA,KLF5,MMP14,NOS3,PLAT,PLAU,STAT3,TNFRSF1A,VCAM1,VEGFA	15
Cancer, Gastrointestinal Disease	gastrointestinal tumor	1.17E-08	ABI3BP,ABLIM3,ACSL3,ACVRL1,ADM2,AGL,AK4,ANGPTL4,AOC1,ATF3,ATP2A2,ATP6V1E1,BCAP29,BCL6,BGN,CASC1,CCDC3,CCL19,CDC42EP1,CDH13,CDH17,CDK14,CDKN2B,CHD7,CILP,CLDN1,CLEC7A,CNNM2,CRYL1,CTSS,CUL5,DOK3,DSG2,DUOX1,EGR2,EHD4,EPAS1,FAM19A5,FAT3,FGF7,FN1,FOS,FUCA2,GAB1,GAD1,GCH1,GDA,GMNN,GUF1,HIF1A,IBSP,IDI1,IGF1R,IL1B,IL1RL1,IL6R,INHBA,ITPR2,KANK1,KCNN4,KCNS3,KIAA1755,KLF5,KPNA3,KRT19,LCN2,LNX1,LRRFIP1,LURAP1…	137
Connective Tissue Disorders, Inflammatory Disease, Skeletal and Muscular Disorders	Rheumatic Disease	1.21E-08	BCL6,BGN,BMP1,CCL19,CCR1,CD68,CILP,CSF1,CTSS,EGR2,FCER1G,FCGR1A,FCN1,FMOD,FN1,FOS,FOXO1,GAB1,GSR,HSPB8,IL17RA,IL1B,IL1RL1,IL6R,LAP3,LCN2,LCP1,MAP4K1,MME,MMP14,MS4A7,MYD88,NOS3,PDGFRB,PGK1,PLAT,PLAU,RALB,SCUBE1,SDC3,SLC1A1,SNAP25,SOD2,SOD3,STAT3,TFRC,TNFRSF1A,TNFSF11,TNFSF13,UBE2L6,VCAM1,VEGFA,WNT5A	53
Cellular Movement	cell movement of tumor cell lines	1.28E-08	ATF3,CCL19,CDH13,CDK14,CSF1,CX3CL1,FGF7,FN1,FOS,GAB1,HIF1A,IGF1R,KANK1,KCNN4,KLF5,KRT19,LCP1,MME,MMP14,P2RY2,PAK1,PLAU,PRRX1,PTPN1,PTPRU,RAB21,RALB,RARRES1,RHOG,RNF144A,SDC3,SLC9A3R1,SNAI1,SOD2,SPARCL1,STAT3,SYNM,TNK2,TP53INP1,VAV3,VCAM1,VEGFA,WNT5A	43
Cellular Development, Cellular Growth and Proliferation, Skeletal and Muscular System Development and Function, Tissue Development	proliferation of muscle cells	1.31E-08	AKIP1,CDH13,CX3CL1,CXADR,FN1,FOS,FOXO1,HIF1A,IGF1R,IL1B,IL6R,INHBA,KLF5,LRRFIP1,MMP14,MYD88,NFE2L2,NOS3,PAK1,PDGFRB,PLAT,PLAU,PRRX1,TNFRSF1A,TNFSF11,VEGFA	26
Cell-To-Cell Signaling and Interaction, Cellular Movement, Hematological System Development and Function, Immune Cell Trafficking	recruitment of leukocytes	1.35E-08	CCL19,CCR1,CLEC7A,CSF1,CX3CL1,FN1,FOS,HIF1A,IL17RA,IL1B,IL1RL1,IL6R,INPP5D,LCN2,MYD88,NFE2L2,NOS3,P2RY2,SOD2,ST3GAL6,TNFRSF1A,VAV3,VCAM1,VWF	24
Organismal Development	abnormal morphology of head	1.41E-08	AGTR1,ATP1B2,BMP1,CFH,CFTR,CHD7,CSF1,ECE1,EPAS1,FAT3,FCER1G,FGFRL1,FMOD,FOS,GAD1,HSD11B1,IFT57,IGF1R,INHBA,LAMP1,LRAT,MMP14,MYD88,NFE2L2,NOS3,PDGFRB,PINK1,PLAT,PLAU,PRRX1,PTPN13,SEMA7A,SLC24A4,SLC4A4,SNAP25,SOCS7,SOD2,SPARCL1,SULF2,THRB,TNFRSF1A,TNFSF11,VEGFA,WNT5A	44
Cell Death and Survival	necrosis of kidney	1.45E-08	AGTR1,ATF3,BCL6,BGN,CSF1,FOS,FOXO1,HIF1A,IGF1R,IL1B,IP6K2,LCN2,MYD88,NFE2L2,NOS3,PAK1,PLAT,PLAU,RALB,RHOG,SOD2,TFRC,TNFRSF1A,TNFSF11,TP53INP1,UNC5C	26
Hematological System Development and Function, Tissue Morphology	quantity of lymphocytes	1.58E-08	BHLHE40,CCL19,CCR1,CD7,CDH13,CDH17,CDKN2B,CSF1,CTSS,FCER1G,FCGR1A,FGF7,FOS,FOXO1,HIF1A,IGF1R,IL17RA,IL1RL1,INHBA,INPP5D,LCN2,LNX1,MYD88,NFIL3,PCSK1,PLAU,PTAFR,PTPN13,RUNX1,SLC4A4,SLC6A6,ST3GAL6,STAT3,TEC,TNFRSF1A,TNFSF11,TNFSF13,VAV3,VCAM1,VEGFA	40
Connective Tissue Disorders, Inflammatory Disease, Skeletal and Muscular Disorders	arthritis	1.61E-08	BCL6,BGN,BMP1,CCL19,CCR1,CD68,CILP,CSF1,CTSS,FCER1G,FCGR1A,FCN1,FMOD,FN1,FOS,FOXO1,GSR,HSPB8,IL17RA,IL1B,IL1RL1,IL6R,LAP3,LCP1,MAP4K1,MME,MMP14,MS4A7,MYD88,NOS3,PDGFRB,PGK1,PLAT,PLAU,RALB,SDC3,SLC1A1,SNAP25,SOD2,SOD3,STAT3,TFRC,TNFRSF1A,TNFSF11,TNFSF13,UBE2L6,VCAM1,VEGFA,WNT5A	49
Cardiovascular System Development and Function, Organismal Development, Tissue Morphology	abnormal morphology of blood vessel	1.69E-08	ACVRL1,AGTR1,BMP1,CFH,CITED2,CXADR,ECE1,EHD3,EHD4,FMOD,FN1,FOXO1,HIF1A,KLF5,MFAP5,MMP14,NOS3,PDGFRB,PRRX1,SNAP25,TNFRSF1A,VEGFA	22
Cancer, Gastrointestinal Disease	Gastrointestinal Tract Cancer and Tumors	1.71E-08	ABI3BP,ABLIM3,ACSL3,ACVRL1,ADM2,AGL,AK4,ANGPTL4,AOC1,ATF3,ATP2A2,ATP6V1E1,BCAP29,BCL6,BGN,CASC1,CCDC3,CCL19,CDC42EP1,CDH13,CDH17,CDK14,CHD7,CILP,CLDN1,CLEC7A,CNNM2,CRYL1,CTSS,CUL5,DOK3,DSG2,DUOX1,EGR2,EHD4,EPAS1,FAM19A5,FAT3,FGF7,FN1,FOS,FUCA2,GAB1,GAD1,GCH1,GDA,GMNN,GUF1,HIF1A,IBSP,IDI1,IGF1R,IL1B,IL1RL1,IL6R,INHBA,ITPR2,KANK1,KCNN4,KCNS3,KIAA1755,KLF5,KPNA3,KRT19,LCN2,LNX1,LRRFIP1,LURAP1L,LZTS1…	136
Cellular Development, Cellular Growth and Proliferation, Skeletal and Muscular System Development and Function, Tissue Development	proliferation of smooth muscle cells	1.90E-08	CDH13,CX3CL1,FOS,FOXO1,HIF1A,IGF1R,IL1B,IL6R,INHBA,KLF5,LRRFIP1,MMP14,MYD88,NFE2L2,NOS3,PAK1,PDGFRB,PLAT,PLAU,PRRX1,TNFRSF1A,VEGFA	22
Cellular Movement, Hematological System Development and Function, Immune Cell Trafficking	infiltration of granulocytes	1.92E-08	CCL19,CCR1,CFH,CFTR,CSF1,FCER1G,HIF1A,IL17RA,IL1B,IL1RL1,IL6R,LCN2,MYD88,NFE2L2,PLAT,PLCB3,STAT3,TNFRSF1A,VWF	19
Cancer, Gastrointestinal Disease	gastrointestinal tract cancer	1.93E-08	ABI3BP,ABLIM3,ACSL3,ACVRL1,ADM2,AGL,AK4,ANGPTL4,AOC1,ATF3,ATP2A2,ATP6V1E1,BCAP29,BCL6,BGN,CASC1,CCDC3,CDC42EP1,CDH13,CDH17,CDK14,CHD7,CILP,CLDN1,CLEC7A,CNNM2,CRYL1,CTSS,CUL5,DOK3,DSG2,DUOX1,EGR2,EHD4,EPAS1,FAM19A5,FAT3,FGF7,FN1,FOS,FUCA2,GAB1,GAD1,GCH1,GDA,GMNN,GUF1,HIF1A,IBSP,IDI1,IGF1R,IL1B,IL1RL1,IL6R,INHBA,ITPR2,KANK1,KCNN4,KCNS3,KIAA1755,KLF5,KPNA3,KRT19,LCN2,LNX1,LRRFIP1,LURAP1L,LZTS1,MAPK6…	135
Cellular Function and Maintenance	engulfment of cells	2.15E-08	ATP6V1E1,CDH13,CH25H,CIB2,CLEC7A,CSF1,EHD4,FAT3,FCER1G,FCGR1A,FCN1,FN1,IL1RL1,INPP5D,LCN2,MYD88,ORAI2,PAK1,PLAU,RALB,RHOG,SNAP25,SNAP91,SYNJ1,TNFSF11,VWF,WNT5A	27
Organismal Development	morphology of head	2.31E-08	AGTR1,ATP1B2,BMP1,CFH,CFTR,CHD7,CSF1,ECE1,EPAS1,FAT3,FCER1G,FGFRL1,FMOD,FOS,GAD1,HSD11B1,IFT57,IGF1R,INHBA,LAMP1,LRAT,MMP14,MYD88,NFE2L2,NOS3,PDGFRB,PINK1,PLAT,PLAU,PRRX1,PTPN13,RELN,SEMA7A,SLC24A4,SLC4A4,SNAP25,SOCS7,SOD2,SPARCL1,SULF2,THRB,TNFRSF1A,TNFSF11,VEGFA,WNT5A	45
Cancer, Gastrointestinal Disease	digestive organ tumor	2.39E-08	ABI3BP,ABLIM3,ACSL3,ACVRL1,ADM2,AGL,AK4,ANGPTL4,AOC1,ATF3,ATP1B3,ATP2A2,ATP6V1E1,BCAP29,BCL6,BGN,CASC1,CBX7,CCDC3,CCL19,CDC42EP1,CDH13,CDH17,CDK14,CDKN2B,CHD7,CILP,CLDN1,CLEC7A,CNNM2,CRYL1,CSF1,CTSS,CUL5,CXADR,DOK3,DSG2,DUOX1,EGR2,EHD4,EPAS1,FAM19A5,FAT3,FGF7,FN1,FOS,FUCA2,GAB1,GAD1,GCH1,GDA,GMNN,GUF1,HIF1A,IBSP,IDI1,IGF1R,IL1B,IL1RL1,IL6R,INHBA,ITPR2,KANK1,KCNN4,KCNS3,KIAA1755,KLF5,KPNA3,KRT19,L…	150
Cell Morphology, Cellular Assembly and Organization, Cellular Function and Maintenance	formation of filopodia	2.55E-08	ARHGAP24,CSF1,FGF7,FN1,IL1B,MTSS1,MYD88,PAK1,RELN,RHOG,SDC3,TNFRSF1A,TNK2,VAV3,VEGFA,VWF	16
Cell-To-Cell Signaling and Interaction	activation of connective tissue cells	2.56E-08	CSF1,FCGR1A,FMOD,FN1,IL1B,IL6R,MEPE,MMP14,NOS3,PDGFRB,PLAU,RUNX1,TNFSF11,VCAM1,WNT5A	15
Cell Death and Survival	cell death of renal glomerulus	2.64E-08	AGTR1,ATF3,BGN,EHD3,EHD4,IL1B,PLAT,PLAU,SOD2,TNFSF11	10
Cellular Movement, Hematological System Development and Function, Immune Cell Trafficking	cell movement of granulocytes	2.92E-08	CCL19,CCR1,CFH,CFTR,CSF1,CX3CL1,CXADR,FCER1G,FN1,HIF1A,IL17RA,IL1B,IL1RL1,IL6R,INPP5D,LCN2,MYD88,NFE2L2,PLAT,PLAU,PLCB3,STAT3,TNFRSF1A,VCAM1,VEGFA,VWF	26
Cardiovascular Disease	arteriosclerosis	3.15E-08	AGTR1,ATP2A2,CCR1,CDH13,CTSS,CX3CL1,FADS1,FN1,FOS,FOXO1,GBE1,IBSP,IL1B,IL1RL1,LCN2,MMP14,MYD88,NFE2L2,NOS3,PDE7A,PLAT,PLAU,PLEKHB1,PON3,QPRT,STAT3,TNFRSF1A,VCAM1,VEGFA,VWF	30
Cell Death and Survival	cell viability	3.40E-08	ACVRL1,BCL6,BHLHE40,CCR1,CD7,CDH13,CSF1,CX3CL1,EHD4,FCER1G,FCGR1A,FGF7,FN1,FOS,FOXO1,GAB1,GCH1,GSR,HIF1A,HSPB8,IGF1R,IL1B,IL6R,INPP5D,KLF5,KRT19,LCN2,MFAP5,miR-493-5p (miRNAs w/seed UGUACAU),MYD88,NFE2L2,NFIL3,PAK1,PDGFRB,PIK3IP1,PINK1,PLAU,PTAFR,PTPN1,PTPN13,RALB,RUNX1,SLC11A2,SLC6A8,SNAI1,SNAP25,SOD2,STAT3,SYNM,TEC,TNFRSF1A,TNFSF11,TNFSF13,TNK2,TRIM29,VCAM1,VEGFA,WNT5A	58
Tissue Morphology	deterioration of connective tissue	3.55E-08	FCER1G,FCGR1A,FN1,FOS,HIF1A,IL17RA,IL1B,IL1RL1,MEPE,NFE2L2,PRRX1,SOCS7,SULF2,THRB,TNFRSF1A,TNFSF11	16
Cardiovascular Disease	peripheral vascular disease	3.59E-08	ACVRL1,AGTR1,BCL6,CX3CL1,HIF1A,LCN2,MEPE,NOS3,NPL,PLAT,QPRT,SLC16A6,SLC6A6,SNAP25,TNFRSF1A,VCAM1,VEGFA,VWF	18
Cardiovascular System Development and Function, Hematological System Development and Function	mean arterial pressure	3.71E-08	ADM2,AGTR1,ATP2A2,KCNN4,NOS3,PCSK1,PLAU,PTPN1,SOD2,SOD3,VAV3,VEGFA	12
Cellular Development, Hematological System Development and Function, Hematopoiesis	development of blood cells	3.88E-08	BCL6,BHLHE40,CHD7,CITED2,CSF1,EGR2,EPAS1,FCER1G,FN1,FOS,FOXO1,HIF1A,IGF1R,IL17RA,IL1B,IL1RL1,IL6R,INHBA,INPP5D,LAMP1,MMP14,MYD88,NFIL3,PCSK1,RALB,RFTN1,RUNX1,SLC11A2,SOCS5,SOD2,STAT3,STIM2,TEC,TNFRSF1A,TNFSF11,VAV3,VEGFA	37
Cell-To-Cell Signaling and Interaction, Hematological System Development and Function, Immune Cell Trafficking, Inflammatory Response	activation of antigen presenting cells	4.19E-08	ATF3,CLEC7A,CSF1,CTSS,CX3CL1,FCER1G,FCGR1A,FN1,HSPB8,IL1B,IL1RL1,INHBA,LCN2,MYD88,NFIL3,NOS3,PLAT,SBNO2,STAT3,TNFRSF1A,TNFSF13,VEGFA,WNT5A	23
Cellular Movement, Hematological System Development and Function, Immune Cell Trafficking, Inflammatory Response	cell movement of phagocytes	4.51E-08	CCL19,CCR1,CFH,CFTR,CSF1,CTSS,CX3CL1,CXADR,EPAS1,FCER1G,FN1,HIF1A,IL17RA,IL1B,IL6R,INHBA,INPP5D,LCN2,MMP14,MYD88,NFE2L2,PLAT,PLAU,PLCB3,PON2,SOD3,STAT3,TNFRSF1A,TNFSF11,VAV3,VCAM1,VEGFA,VWF	33
Cellular Development	differentiation of cells	4.98E-08	ACVRL1,ATF3,ATP2A2,BCAP29,BCL6,BGN,BHLHE40,BMP1,CCDC80,CCL19,CCR1,CDKN2B,CHD7,CITED2,COL13A1,CSF1,EGR2,EPAS1,FCER1G,FCGR1A,FGF7,FN1,FOS,FOXO1,FZD1,GAB1,GAS7,GDA,GMNN,HIF1A,HSD11B1,IBSP,IGF1R,IL17RA,IL1B,IL1RL1,IL6R,INHBA,INPP5D,KLF5,LAMP1,LCN2,LCP1,MAP4K1,MBNL1,miR-135a-5p (and other miRNAs w/seed AUGGCUU),MME,MMP14,MYD88,NFE2L2,NFIL3,NOS3,P2RY2,PAK1,PCSK1,PDGFRB,PLAT,PLAU,PTPN1,RALB,RELN,RFTN1,R…	82
Cell Death and Survival	cell survival	5.15E-08	ACVRL1,ATF3,BCL6,BHLHE40,CCR1,CD7,CDH13,CSF1,CX3CL1,EHD4,FCER1G,FCGR1A,FGF7,FN1,FOS,FOXO1,GAB1,GCH1,GSR,HIF1A,HSPB8,IGF1R,IL1B,IL6R,INPP5D,KLF5,KRT19,LCN2,MFAP5,miR-493-5p (miRNAs w/seed UGUACAU),MYD88,NFE2L2,NFIL3,NOS3,PAK1,PDGFRB,PIK3IP1,PINK1,PLAU,PTAFR,PTPN1,PTPN13,RALB,RUNX1,SLC11A2,SLC6A8,SNAI1,SNAP25,SOD2,SOD3,STAT3,SYNM,TEC,TNFRSF1A,TNFSF11,TNFSF13,TNK2,TRIM29,VCAM1,VEGFA,WNT5A	61
Cellular Movement	chemotaxis	5.27E-08	AGTR1,CCL19,CCR1,CDH13,CSF1,CX3CL1,CXADR,FCER1G,FN1,GAB1,IGF1R,IL1B,IL6R,INHBA,INPP5D,KCNN4,LCN2,LCP1,MMP14,MYD88,NOS3,P2RY2,PAK1,PDGFRB,PLAU,PON2,PTAFR,STAT3,TNFRSF1A,TNFSF11,VEGFA,WNT5A	32
Connective Tissue Development and Function, Embryonic Development, Organ Development, Organ Morphology, Organismal Development, Skeletal and Muscular System Development and Function, Tissue Development	abnormal morphology of skull	5.49E-08	BMP1,CHD7,CSF1,ECE1,FGFRL1,FOS,GAD1,IFT57,IGF1R,INHBA,LAMP1,MMP14,PRRX1,SLC4A4,SOCS7,SULF2,TNFSF11,VEGFA,WNT5A	19
Organismal Development	morphology of body cavity	5.62E-08	ACVRL1,AGTR1,ATF3,ATP2A2,BCL6,CCR1,CDH17,CDKN2B,CFTR,CITED2,CLEC7A,CSF1,CXADR,ECE1,EHD4,EPAS1,FCER1G,FGF7,FGFRL1,FMOD,FN1,FOS,FZD1,GBE1,GJA5,HIF1A,HSD11B1,HSPB8,IL1B,INPP5D,KCNN4,MMP14,MYD88,NFE2L2,NOS3,PCSK1,PLAU,PRRX1,PTPN1,RUNX1,SLC4A4,SLC6A6,SOCS7,SOD2,STAT3,TEC,TMOD1,TNFRSF1A,TNFSF11,VAV3,VCAM1,VEGFA,WNT5A	53
Cellular Development, Cellular Growth and Proliferation, Renal and Urological System Development and Function	proliferation of kidney cells	5.93E-08	BGN,CSF1,FCER1G,FGFRL1,IL1B,LCN2,MMP14,NOS3,PDGFRB,PLAU,STAT3	11
Cell-To-Cell Signaling and Interaction, Hematological System Development and Function, Immune Cell Trafficking, Inflammatory Response	activation of phagocytes	5.94E-08	ATF3,CFH,CLEC7A,CSF1,CX3CL1,FCER1G,FN1,HSD11B1,HSPB8,IL1B,IL1RL1,INHBA,LCN2,MYD88,NFIL3,NOS3,PLAT,SBNO2,STAT3,TNFRSF1A,TNFSF11,TNFSF13,VAV3,VEGFA,WNT5A	25
Organ Morphology, Skeletal and Muscular System Development and Function	morphology of muscle	7.65E-08	ACVRL1,ATP2A2,BGN,COL13A1,CXADR,FGFRL1,FMOD,FN1,HIF1A,HSD11B1,HSPB8,IGF1R,IL1B,INPP5D,MBNL1,MMP14,SLC6A6,SNAP25,SOD2,TLN2,TMOD1,VAV3,VCAM1,VEGFA	24
Cellular Movement	chemotaxis of cells	7.84E-08	AGTR1,CCL19,CCR1,CDH13,CSF1,CX3CL1,CXADR,FCER1G,FN1,GAB1,IL1B,IL6R,INHBA,INPP5D,KCNN4,LCN2,LCP1,MMP14,MYD88,NOS3,P2RY2,PAK1,PDGFRB,PLAU,PON2,PTAFR,STAT3,TNFRSF1A,TNFSF11,VEGFA,WNT5A	31
Cellular Movement, Hematological System Development and Function, Immune Cell Trafficking	cell movement of mononuclear leukocytes	7.96E-08	BGN,CCL19,CCR1,CTSS,CX3CL1,EGR2,FN1,FOS,FOXO1,IL17RA,IL1B,INHBA,INPP5D,LCP1,MAP4K1,MMP14,MYD88,PLAU,PLCB3,PON2,RUNX1,STAT3,TNFRSF1A,TNFSF11,TNFSF13,VAV3,VCAM1,VEGFA,WNT5A	29
Cardiovascular Disease	atherosclerosis	8.27E-08	AGTR1,ATP2A2,CCR1,CDH13,CTSS,CX3CL1,FADS1,FN1,FOS,FOXO1,GBE1,IL1B,IL1RL1,LCN2,MMP14,MYD88,NFE2L2,NOS3,PDE7A,PLAT,PLAU,PLEKHB1,PON3,QPRT,STAT3,TNFRSF1A,VCAM1,VEGFA,VWF	29
Cellular Movement	migration of tumor cell lines	8.49E-08	ATF3,CCL19,CX3CL1,FGF7,FN1,GAB1,HIF1A,IGF1R,KANK1,KLF5,KRT19,MME,MMP14,PAK1,PLAU,PRRX1,PTPN1,PTPRU,RAB21,RALB,RARRES1,RHOG,RNF144A,SDC3,SLC9A3R1,SNAI1,SOD2,SPARCL1,STAT3,SYNM,TNK2,TP53INP1,VAV3,VCAM1,VEGFA,WNT5A	36
Cell Death and Survival	neuronal cell death	8.86E-08	ACVRL1,ATF3,CREM,CSF1,CX3CL1,EHD4,FCGR1A,FN1,FOS,FOXO1,GDA,GSR,HIF1A,IGF1R,IL1B,IL6R,INHBA,ITPR2,LCN2,NFE2L2,NOS3,PAK1,PIK3IP1,PINK1,PLAT,PLAU,RASD1,RUNX1,SLC11A2,SLC1A1,SLC6A8,SNAP25,SOD2,STAT3,TNFRSF1A,VEGFA,WNT5A	37
Tissue Development	growth of epithelial tissue	1.08E-07	ACVRL1,AGTR1,ANGPTL4,ARHGAP24,CDH13,CDKN2B,CITED2,CSF1,FGF7,FN1,FOS,FOXO1,HIF1A,IGF1R,IL1B,IL6R,INHBA,KLF5,LCN2,MMP14,MYD88,NFE2L2,PAK1,PIK3IP1,PTAFR,PTPN1,RGS5,RUNX1,STAT3,SULF2,THRB,TNFRSF1A,TNFSF11,VAV3,VEGFA,WNT5A	36
Cell-To-Cell Signaling and Interaction, Inflammatory Response	immune response of leukocytes	1.10E-07	CCL19,CD68,CH25H,CTSS,FCER1G,FCGR1A,FCN1,FN1,FOXO1,IL1B,IL1RL1,IL6R,INPP5D,LCN2,MAP4K1,MYD88,PLAU,STAT3,TNFRSF1A,TNFSF11,UBE2L6,VCAM1	22
Organismal Injury and Abnormalities, Respiratory Disease	edema of lung	1.24E-07	ATP2A2,HIF1A,IL17RA,INPP5D,NOS3,PLAU,PTAFR,SOD3,VEGFA	9
Digestive System Development and Function	abnormal morphology of digestive system	1.24E-07	ACVRL1,ANGPTL4,ATF3,BMP1,CCR1,CFTR,CLEC7A,CSF1,ECE1,EHD4,FOS,INHBA,INPP5D,KLF5,MMP14,MYD88,NFE2L2,NOS3,PLAU,PRRX1,PTPN1,SLC24A4,SLC4A4,SLC9A3R1,SOCS7,SOD2,SULF2,TNFRSF1A,TNFSF11,TP53INP1,VEGFA,WNT5A	32
Embryonic Development, Organismal Development	development of body trunk	1.31E-07	AGTR1,ATF3,CFTR,CHD7,CITED2,CSF1,CX3CL1,CXADR,ECE1,EGR2,EHD3,EHD4,EPAS1,FGF7,FGFRL1,FN1,FOS,FOXO1,GAB1,GJA5,HIF1A,HSD11B1,IFT57,IGF1R,IL1B,IL6R,INHBA,INPP5D,LCN2,MMP14,MYD88,NFE2L2,NOS3,PDGFRB,PLAT,PLAU,RUNX1,SLC22A5,SLC23A2,SOD2,SULF2,TMOD1,TNFRSF1A,TNFSF11,VCAM1,VEGFA,VWF,WNT5A	48
Cancer	hyperplasia of cells	1.32E-07	AGTR1,BCL6,CCDC80,CDH13,CFH,CSF1,DOK3,EHD4,FGF7,IGF1R,IL1RL1,IL6R,INPP5D,NFE2L2,NOS3,PTPN1,STAT3,THRB,TNFSF11,VEGFA	20
Cellular Function and Maintenance	function of blood cells	1.33E-07	AMPD3,ATF3,BCL6,BHLHE40,CCR1,CLEC7A,CSF1,CTSS,FCER1G,FCGR1A,FOS,IL1B,IL1RL1,INPP5D,KCNN4,LCN2,LCP1,MAP4K1,MMP14,MYD88,NFE2L2,NOS3,PAK1,PLAT,PLAU,PLCB3,PTPN13,RHOG,STAT3,TEC,TNFRSF1A,TNFSF13,VEGFA,VWF	34
Cell-To-Cell Signaling and Interaction, Cellular Movement, Hematological System Development and Function, Immune Cell Trafficking, Inflammatory Response	recruitment of phagocytes	1.36E-07	CCL19,CCR1,CSF1,CX3CL1,IL17RA,IL1B,IL6R,INPP5D,LCN2,MYD88,NFE2L2,NOS3,P2RY2,SOD2,ST3GAL6,TNFRSF1A,VAV3,VCAM1,VWF	19
Cell Death and Survival	apoptosis of antigen presenting cells	1.38E-07	CCL19,CSF1,CX3CL1,FOS,HIF1A,IL1B,INPP5D,LCN2,MYD88,NFE2L2,SOD2,STAT3,TNFRSF1A,TNFSF11	14
Cell Morphology	abnormal morphology of cells	1.44E-07	ATF3,ATP1B2,ATP2A2,BGN,BHLHE40,CD68,CDKN2B,CFH,CFTR,CITED2,COL13A1,CSF1,CXADR,ECE1,EGR2,EHD3,EHD4,EPAS1,FAT3,FCER1G,FGF7,FMOD,GAD1,GMNN,HSD11B1,IFT57,IGF1R,IL1B,INPP5D,ITPR2,LAMP1,LRAT,MBNL1,MMP14,MYD88,NFE2L2,NOS3,PDGFRB,PINK1,PRRX1,PTPN1,PTPN13,SBNO2,SLC11A2,SLC23A2,SLC4A4,SLC6A6,SLC9A3R1,SLITRK6,SOD2,SPARCL1,SULF2,TFRC,THRB,TNFSF11,VAV3,VEGFA,WNT5A	58
Cancer	carcinoma	1.44E-07	ABI3BP,ABLIM3,ACSL3,ACVRL1,ADM2,AGL,AK4,ANGPTL4,AOC1,AQP1,ATP1B3,ATP2A2,ATP6V1E1,BCAP29,BCL6,BGN,CASC1,CBX7,CCDC3,CCR1,CD68,CDC42EP1,CDH13,CDH17,CDK14,CDKN2B,CFH,CFTR,CHD7,CILP,CLDN1,CLDN10,CLEC7A,COTL1,CREM,CRIM1,CSF1,CTSS,CUL5,CX3CL1,CXADR,DOK3,DOPEY2,DSG2,DUOX1,EGR2,EHD4,EPAS1,EZH1,FAM105A,FAM189A2,FAM19A5,FAT3,FCGR1A,FCN1,FGF7,FN1,FOS,FOXO1,FUCA2,FXYD5,FZD1,GAB1,GAD1,GAS7,GBE1,GDA,GMNN,GPR155…	194
Dermatological Diseases and Conditions	psoriasis	1.45E-07	ATP2A2,CD7,CLEC7A,CTSS,CX3CL1,FADS1,FGF7,FN1,FOS,HIF1A,IL17RA,IL1B,LCN2,MAPK6,miR-138-5p (miRNAs w/seed GCUGGUG),miR-203-3p (and other miRNAs w/seed UGAAAUG),MMP14,NFIL3,PDGFRB,PLAT,PLAU,PON2,PTP4A1,RARRES1,SLC23A2,SLC6A14,SOD2,TNFSF13,UBE2L6,VCAM1,VEGFA,VWF,WNT5A	33
Metabolic Disease	glucose metabolism disorder	1.52E-07	ADIPOR2,AGTR1,AOC1,AQP1,ATF3,ATP2A2,CCL19,CCR1,CD7,CDH17,CFH,CHP1,CREM,CTSS,CXADR,EPAS1,FCER1G,FCGR1A,FN1,FOS,FOXO1,FXYD5,GBE1,HSD11B1,IGF1R,IL1B,ITPR2,LCN2,LCP1,miR-135a-5p (and other miRNAs w/seed AUGGCUU),miR-298-5p (and other miRNAs w/seed GCAGAGG),MME,MYD88,NOS3,PAK1,PCSK1,PDE7A,PDGFRB,PLEK,PTAFR,PTPN1,QPRT,RGS5,RYR3,SLC6A6,SOCS7,SOD2,SORCS2,ST3GAL6,STAT3,THRB,TNFRSF1A,TNFSF11,VCAM1,VEGFA,VWF	56
Cardiovascular Disease, Developmental Disorder, Organismal Injury and Abnormalities	ventricular hypertrophy	1.76E-07	AGTR1,ATF3,ATP2A2,CREM,EPAS1,HIF1A,IL1RL1,IL6R,INHBA,NOS3,PLAT,PLAU,VAV3	13
Cell-To-Cell Signaling and Interaction	binding of cells	1.86E-07	ADIPOR2,BGN,CCL19,CCR1,CD68,CDC42EP1,CFTR,CLEC7A,CSF1,CX3CL1,CXADR,ESM1,FCGR1A,FN1,IGF1R,IL1B,INHBA,MAP4,NFE2L2,PDGFRB,PLAU,PTPN1,RELN,SNAI1,TFRC,TNFSF11,VCAM1,VEGFA,VWF	29
Cell Death and Survival	apoptosis of macrophages	1.86E-07	CSF1,CX3CL1,FOS,HIF1A,IL1B,INPP5D,LCN2,MYD88,NFE2L2,SOD2,STAT3,TNFRSF1A	12
Embryonic Development, Organismal Development	development of abdomen	2.13E-07	AGTR1,ATF3,CITED2,CSF1,CX3CL1,EHD3,EHD4,EPAS1,FGF7,FGFRL1,FOS,GAB1,HIF1A,IGF1R,IL1B,IL6R,INHBA,LCN2,MMP14,MYD88,NOS3,PDGFRB,PLAT,PLAU,RUNX1,SOD2,SULF2,TNFRSF1A,VEGFA,VWF,WNT5A	31
Inflammatory Disease	chronic inflammatory disorder	2.26E-07	AGTR1,BCL6,BGN,BMP1,CCL19,CCR1,CD68,CFH,COTL1,CSF1,FCGR1A,FCN1,FOS,FOXO1,GSR,HSD11B1,HSPB8,IGF1R,IL17RA,IL1B,IL6R,LAP3,LCN2,LCP1,miR-135a-5p (and other miRNAs w/seed AUGGCUU),MME,MS4A7,MYD88,NFE2L2,NOS3,PGK1,RALB,SBNO2,SDC3,SLC22A5,SLC24A4,SNAP25,STAT3,TFRC,THRB,TNFRSF1A,TNFSF11,TP53INP1,UBE2L6,VAV3,VCAM1,VEGFA,WNT5A	48
Cellular Movement	invasion of tumor cell lines	2.26E-07	ANGPTL4,ATF3,CCL19,CCR1,CDK14,CTSS,ESM1,FGF7,FN1,FXYD5,HIF1A,IGF1R,KRT19,LCN2,LCP1,MAP4K1,miR-138-5p (miRNAs w/seed GCUGGUG),MMP14,PAK1,PLAT,PLAU,PRRX1,PTPN1,RNF144A,SLC9A3R1,SNAI1,SOD2,SPARCL1,STAT3,TNK2,VAV3,VEGFA,WNT5A	33
Cellular Development, Hematological System Development and Function	differentiation of blood cells	2.70E-07	BCL6,BHLHE40,CCR1,CDKN2B,CHD7,CITED2,CSF1,EGR2,EPAS1,FCGR1A,FN1,FOS,FOXO1,HIF1A,IGF1R,IL17RA,IL1B,IL1RL1,IL6R,INHBA,INPP5D,LAMP1,LCN2,LCP1,MAP4K1,MYD88,NFIL3,PCSK1,PTPN1,RFTN1,RUNX1,SOD2,STAT3,TEC,TFRC,TNFRSF1A,TNFSF11,TNFSF13,VEGFA	39
Cell Death and Survival	cell viability of phagocytes	2.82E-07	BCL6,CSF1,CX3CL1,FCER1G,FCGR1A,FOXO1,HIF1A,IL1B,INPP5D,MYD88,STAT3,TNFSF11	12
Cellular Development, Cellular Growth and Proliferation, Connective Tissue Development and Function, Tissue Development	proliferation of fibroblasts	2.93E-07	AQP1,ATF3,CBX7,CDKN2B,CITED2,CSF1,DSG2,FN1,FOS,HIF1A,IGF1R,IL1B,IP6K2,LZTS1,PGK1,PLAT,PLAU,SOD2,STAT3,TLN2,TNFRSF1A,TNK2,WNT5A	23
Carbohydrate Metabolism	quantity of carbohydrate	2.97E-07	ADIPOR2,AQP1,ATP2A2,CCDC80,CFH,CSF1,CXADR,FADS1,FCER1G,FOXO1,GBE1,HIF1A,HSD11B1,IL1B,INHBA,INPP5D,ITPR2,NOS3,P2RY2,PDGFRB,PLAU,PTPN1,RGL1,SOCS7,SOD2,SOD3,STAT3,SYNJ1,TNFRSF1A,TP53INP1	30
Cellular Movement, Hematological System Development and Function, Immune Cell Trafficking	migration of mononuclear leukocytes	3.14E-07	CCL19,CCR1,CTSS,CX3CL1,EGR2,FN1,FOS,FOXO1,IL17RA,IL1B,INPP5D,LCP1,MAP4K1,MMP14,MYD88,PLAU,PLCB3,RUNX1,STAT3,TNFRSF1A,TNFSF13,VCAM1,VEGFA,WNT5A	24
Cellular Movement, Hematological System Development and Function, Immune Cell Trafficking, Inflammatory Response	cell movement of neutrophils	3.18E-07	CCR1,CFH,CFTR,CSF1,CX3CL1,CXADR,FCER1G,FN1,IL17RA,IL1B,IL6R,INPP5D,LCN2,MYD88,PLAT,PLAU,PLCB3,STAT3,TNFRSF1A,VCAM1,VWF	21
Cancer, Tumor Morphology	progression of tumor	3.23E-07	CFTR,CLDN1,CSF1,FOS,FOXO1,HIF1A,IGF1R,PAK1,PLAU,SOD2,SPARCL1,STAT3,TNK2,VEGFA,WNT5A	15
Connective Tissue Development and Function, Organ Development, Skeletal and Muscular System Development and Function	remodeling of bone	3.26E-07	CD68,CSF1,CTSS,FCER1G,IBSP,IL1B,IL6R,INPP5D,MMP14,MYD88,PTAFR,SLC9A3R1,TFRC,TNFRSF1A,TNFSF11,VEGFA	16
Organismal Development	size of body	3.40E-07	AGTR1,ANGPTL4,AQP1,ATP2A2,BCL6,BGN,CBX7,CFTR,CHD7,CSF1,EGR2,EHD3,EHD4,FCER1G,FGFRL1,FMOD,FOS,HSD11B1,IBSP,IGF1R,INPP5D,ITPR2,MMP14,NOS3,PCSK1,PLAT,PLAU,PTPN1,RUNX1,SBNO2,SLC24A4,SLC4A4,SLC6A6,SLITRK6,SOCS7,SOD2,STAT3,SULF2,THRB,TNFRSF1A,TNFSF11,VEGFA,WNT5A	43
Cellular Movement, Hematological System Development and Function, Immune Cell Trafficking	cell movement of lymphocytes	3.54E-07	BGN,CCL19,CCR1,CTSS,CX3CL1,EGR2,FN1,FOS,FOXO1,IL17RA,IL1B,INPP5D,LCP1,MAP4K1,MMP14,MYD88,PLAU,PLCB3,RUNX1,STAT3,TNFRSF1A,TNFSF13,VAV3,VCAM1,WNT5A	25
Cellular Function and Maintenance, Molecular Transport	flux of ion	3.64E-07	CCL19,CCR1,CD7,CFTR,CLEC7A,CX3CL1,EFHD2,FCGR1A,FN1,IL1B,IL1RL1,INPP5D,KCNN4,P2RY2,PAK1,PLCB3,RELN,SLC22A5,STIM2,TEC,VEGFA,VWF	22
Cell Death and Survival	apoptosis of phagocytes	3.72E-07	ATF3,CCL19,CSF1,CX3CL1,FCER1G,FOS,HIF1A,IL1B,INPP5D,LCN2,MYD88,NFE2L2,SOD2,STAT3,TNFRSF1A,TNFSF11	16
Cellular Growth and Proliferation, Tissue Development	proliferation of epithelial cells	3.80E-07	AGTR1,CDH13,CDKN2B,CITED2,FGF7,FN1,FOS,IGF1R,IL1B,IL6R,INHBA,KLF5,LCN2,MMP14,MYD88,NFE2L2,PAK1,PIK3IP1,PTAFR,RUNX1,STAT3,SULF2,THRB,TNFRSF1A,TNFSF11,VAV3,VEGFA,WNT5A	28
Organ Morphology, Skeletal and Muscular System Development and Function	abnormal morphology of muscle	3.81E-07	ACVRL1,ATP2A2,BGN,COL13A1,CXADR,FGFRL1,FMOD,FN1,HIF1A,HSD11B1,HSPB8,IGF1R,INPP5D,MBNL1,MMP14,SLC6A6,SNAP25,SOD2,TLN2,VAV3,VCAM1,VEGFA	22
Cell Death and Survival	cell death of kidney cells	3.81E-07	AGTR1,ATF3,BCL6,BGN,CSF1,FOS,FOXO1,HIF1A,IGF1R,IL1B,IP6K2,LCN2,MYD88,NFE2L2,PAK1,RALB,RHOG,SOD2,TFRC,TNFRSF1A,TNFSF11,TP53INP1,UNC5C	23
Cancer	benign neoplasia	4.10E-07	ACVRL1,ARL4D,ATP2A2,CBX7,CDKN2B,CFH,CX3CL1,EPAS1,EZH1,FGF7,FMOD,FOS,FOXO1,HIF1A,IGF1R,IL6R,KLF5,KPNA3,LCN2,LZTS1,miR-135a-5p (and other miRNAs w/seed AUGGCUU),MMP14,NFE2L2,PAK1,PDGFRB,PLAU,RELN,RGS5,RHOG,SOD2,STAT3,THRB,TNFRSF1A,TNFSF11,TP53INP1,VCAM1,VEGFA	37
Inflammatory Response	immune response of cells	4.16E-07	BCL6,CD68,CH25H,CLEC7A,CSF1,FCER1G,FCGR1A,FCN1,IL1RL1,IL6R,INPP5D,LCN2,MAP4K1,MYD88,PLAU,RALB,RHOG,TNFSF11,TNFSF13,UBE2L6,VWF,WNT5A	22
Cancer, Neurological Disease	central nervous system cancer	4.52E-07	AGTR1,ATP2A2,CDKN2B,CHD7,FN1,FOXO1,GSR,IGF1R,LURAP1L,miR-153-3p (and other miRNAs w/seed UGCAUAG),MMP14,MYD88,PINK1,PLAU,RELN,RYR3,SLC9A3R1,SLCO3A1,SYNJ1,TNFRSF1A,VAV3,VCAM1,VEGFA	23
Cellular Function and Maintenance, Connective Tissue Development and Function, Organ Development, Skeletal and Muscular System Development and Function	function of osteoclasts	4.68E-07	CD68,CSF1,FCER1G,INPP5D,MEPE,MMP14,NOS3,SBNO2,TNFSF11	9
Free Radical Scavenging	synthesis of reactive oxygen species	4.69E-07	AGTR1,CFH,CSF1,CX3CL1,DUOX1,EPAS1,FN1,FOS,FOXO1,GCH1,IL1B,MMP14,MYD88,NFE2L2,NOS3,PDGFRB,PINK1,PLCB3,PON2,PON3,PTPN1,SOD2,STAT3,TFRC,TNFRSF1A,TNFSF11,VCAM1,WNT5A	28
Molecular Transport	secretion of molecule	4.72E-07	ACSL3,AGTR1,AQP1,ARL4D,ATF3,BHLHE40,CFTR,CITED2,CX3CL1,FCER1G,FGF7,FN1,FOXO1,GAB1,HSD11B1,IL1B,INHBA,KCNN4,MYD88,NFIL3,NOS3,P2RY2,PINK1,RUNX1,SLC26A7,SLC4A4,SNAP25,SNAP91,SOD2,STAT3	30
Cell-To-Cell Signaling and Interaction, Hematological System Development and Function, Immune Cell Trafficking, Tissue Development	adhesion of immune cells	4.72E-07	CCL19,CCR1,CSF1,CX3CL1,FCGR1A,FN1,FOXO1,HIF1A,IL1B,IL6R,INPP5D,LCP1,MAP4K1,MYD88,NOS3,PAK1,PLAU,TNFRSF1A,TNFSF11,VAV3,VCAM1,VEGFA,VWF	23
Cell Death and Survival, Hematological System Development and Function	cell viability of myeloid cells	4.76E-07	BCL6,CSF1,CX3CL1,FCER1G,FCGR1A,FN1,HIF1A,IL1B,INPP5D,MYD88,STAT3	11
Cell Death and Survival	cell death of immune cells	4.80E-07	ATF3,BCL6,CCL19,CD7,CSF1,CX3CL1,FCER1G,FCGR1A,FN1,FOS,FOXO1,HIF1A,IL1B,IL6R,INHBA,INPP5D,IP6K2,ITPR2,LCN2,MAP4K1,MYD88,NFE2L2,NFIL3,PDGFRB,RUNX1,SLC6A6,SOD2,STAT3,TNFRSF1A,TNFSF11,TNFSF13,VAV3,VEGFA,WNT5A,ZC3H8	35
Neurological Disease	epileptic seizure	4.96E-07	ANGPTL4,ATF3,CCR1,CH25H,CITED2,CREM,EGR2,FOS,GAD1,IL1B,INHBA,NFIL3,PCSK1,PTP4A1,SLC1A1	15
Connective Tissue Disorders, Inflammatory Disease, Skeletal and Muscular Disorders	experimentally-induced arthritis	5.07E-07	CCR1,CTSS,FCGR1A,FN1,IL17RA,IL1B,IL1RL1,MYD88,NOS3,PLAT,PLAU,STAT3,TNFRSF1A,TNFSF13	14
Cancer, Neurological Disease	glioma cancer	5.19E-07	ATP2A2,CDKN2B,FN1,FOXO1,GSR,IGF1R,miR-153-3p (and other miRNAs w/seed UGCAUAG),MMP14,PINK1,PLAU,RELN,SLC9A3R1,SLCO3A1,SYNJ1,TNFRSF1A,VAV3,VCAM1,VEGFA	18
Cell Signaling, Cellular Function and Maintenance, Molecular Transport, Vitamin and Mineral Metabolism	flux of Ca2+	5.34E-07	CCL19,CCR1,CD7,CLEC7A,CX3CL1,EFHD2,FCGR1A,FN1,IL1B,IL1RL1,INPP5D,KCNN4,P2RY2,PAK1,PLCB3,RELN,STIM2,TEC,VEGFA,VWF	20
Cellular Function and Maintenance, Molecular Transport	flux of cation	5.36E-07	CCL19,CCR1,CD7,CLEC7A,CX3CL1,EFHD2,FCGR1A,FN1,IL1B,IL1RL1,INPP5D,KCNN4,P2RY2,PAK1,PLCB3,RELN,SLC22A5,STIM2,TEC,VEGFA,VWF	21
Cancer	growth of tumor	5.57E-07	ANGPTL4,ATF3,CCR1,CDKN2B,CREM,CSF1,CTSS,EPAS1,FCER1G,FN1,FOS,FOXO1,GCH1,HIF1A,IGF1R,IL1B,IL1RL1,IL6R,INHBA,LCN2,LZTS1,MME,MMP14,MYD88,PAK1,PLAT,PLAU,PTPN13,RALB,RUNX1,SNAI1,SOD2,STAT3,THRB,TNFSF13,VAV3,VEGFA,WNT5A	38
Cancer	head and neck neoplasia	5.61E-07	AGTR1,ATP2A2,BGN,CBX7,CCL19,CDH13,CDKN2B,CHD7,CIC,CILP,DSG2,FAM19A5,FGF7,FN1,FOXO1,GSR,HIF1A,IGF1R,IL1B,IL6R,INHBA,LURAP1L,MFAP5,miR-153-3p (and other miRNAs w/seed UGCAUAG),miR-203-3p (and other miRNAs w/seed UGAAAUG),MMP14,MTSS1,PDGFRB,PINK1,PLAU,RELN,RUNX1,RYR3,SLC9A3R1,SLCO3A1,SOCS5,SOD3,STAT3,SYNJ1,THRB,TNFRSF1A,TNFSF11,TNK2,VAV3,VCAM1,VEGFA,WNT5A	47
Connective Tissue Development and Function, Embryonic Development, Organ Development, Organ Morphology, Organismal Development, Skeletal and Muscular System Development and Function, Tissue Development	abnormal morphology of trabecular bone	5.91E-07	BGN,CD68,CSF1,FCER1G,IBSP,INPP5D,MEPE,MMP14,NOS3,TNFRSF1A,TNFSF11	11
Cell-To-Cell Signaling and Interaction, Tissue Development	adhesion of blood cells	6.04E-07	CCL19,CCR1,CSF1,CX3CL1,FCER1G,FCGR1A,FN1,FOXO1,HIF1A,IL1B,IL6R,INPP5D,LCP1,MAP4K1,MYD88,NOS3,PAK1,PLAU,TNFRSF1A,TNFSF11,VAV3,VCAM1,VEGFA,VWF	24
Cancer	hyperplasia of secretory structure	6.10E-07	CCDC80,CDH13,CSF1,EHD4,FOS,HSD11B1,IGF1R,IL1RL1,MMP14,NFE2L2,PAK1,PLAU,PTPN1,SNAP25,THRB	15
Embryonic Development, Organismal Development	development of head	6.17E-07	ANGPTL4,AQP1,ATP1B2,CFH,CHD7,CREM,CSF1,EGR2,EPAS1,FAT3,FGF7,FGFRL1,FMOD,FN1,FOS,FOXO1,GAD1,HIF1A,HSPB8,IGF1R,INHBA,LCN2,LRAT,MMP14,MYD88,OR51E2,PDGFRB,PLAU,PRRX1,PTAFR,PTPN13,RELN,SNAI1,SOD2,STAT3,THRB,TNFRSF1A,UNC5C,VCAM1,VEGFA,WNT5A	41
Hematological System Development and Function, Inflammatory Response, Tissue Morphology	quantity of macrophages	6.23E-07	CSF1,CTSS,CX3CL1,FGF7,HSD11B1,IL1B,IL1RL1,LCN2,MYD88,NFE2L2,PLAT,PLAU,STAT3,TNFRSF1A,TNFSF13,VEGFA	16
Cell Death and Survival, Connective Tissue Development and Function, Skeletal and Muscular System Development and Function	survival of osteoclasts	6.58E-07	CSF1,IL1B,INPP5D,MYD88,PTAFR,TNFSF11	6
Cellular Development, Hematological System Development and Function, Hematopoiesis, Lymphoid Tissue Structure and Development	development of leukocytes	6.64E-07	BCL6,BHLHE40,CHD7,CSF1,EGR2,FCER1G,FN1,FOS,FOXO1,HIF1A,IGF1R,IL17RA,IL1B,IL1RL1,INHBA,INPP5D,LAMP1,MMP14,MYD88,NFIL3,PCSK1,RALB,RFTN1,RUNX1,SOCS5,STAT3,STIM2,TEC,TNFRSF1A,TNFSF11,VAV3,VEGFA	32
Cardiovascular System Development and Function, Organismal Development, Visual System Development and Function	vascularization of eye	6.70E-07	CDH13,EPAS1,IGF1R,IL1B,INHBA,MMP14,NOS3,PLAT,PLAU,TNFRSF1A,VCAM1,VEGFA	12
Cell-To-Cell Signaling and Interaction, Tissue Development	adhesion of connective tissue cells	7.38E-07	ARHGAP24,CSF1,FN1,IL1B,MME,PLAU,RAB21,RUNX1,SBNO2,TLN2,TMOD1,TNFSF11,VCAM1,VEGFA	14
Tissue Development	development of connective tissue	7.49E-07	BCL6,BGN,BMP1,CITED2,CSF1,FMOD,FOS,HIF1A,IL6R,INPP5D,KLF5,MMP14,PRRX1,RUNX1,SLC11A2,SNAI1,TNFSF11,VCAM1,VEGFA,WNT5A	20
Cell Death and Survival	necrosis of epithelial tissue	7.70E-07	ATF3,BCL6,CTSS,FGF7,FOS,FOXO1,HSPB8,IGF1R,IL1B,IL6R,INHBA,IP6K2,KLF5,LCN2,MYD88,NFE2L2,NOS3,PAK1,PDGFRB,PLAT,PLAU,PTAFR,PTPN1,RGS5,SEMA7A,SOD2,STAT3,TFRC,TNFRSF1A,TNFSF11,TP53INP1,VEGFA	32
Cell Death and Survival	apoptosis of leukocytes	8.29E-07	ATF3,CCL19,CSF1,CX3CL1,FCER1G,FCGR1A,FOS,HIF1A,IL1B,IL6R,INPP5D,ITPR2,LCN2,MAP4K1,MYD88,NFE2L2,RUNX1,SLC6A6,SOD2,STAT3,TNFRSF1A,TNFSF11,TNFSF13,VAV3,VEGFA,WNT5A,ZC3H8	27
Cancer, Neurological Disease	brain cancer	8.38E-07	AGTR1,ATP2A2,CDKN2B,CHD7,FN1,FOXO1,GSR,IGF1R,LURAP1L,miR-153-3p (and other miRNAs w/seed UGCAUAG),MMP14,PINK1,PLAU,RELN,RYR3,SLC9A3R1,SLCO3A1,SYNJ1,TNFRSF1A,VAV3,VCAM1,VEGFA	22
Cancer, Gastrointestinal Disease	intestinal tumor	8.77E-07	ABI3BP,ABLIM3,ACSL3,ACVRL1,ADM2,AGL,AK4,ANGPTL4,AOC1,ATF3,ATP2A2,ATP6V1E1,BCAP29,BCL6,CASC1,CCDC3,CDC42EP1,CDH13,CDH17,CDK14,CDKN2B,CHD7,CLDN1,CLEC7A,CNNM2,CRYL1,CUL5,DOK3,DSG2,DUOX1,EGR2,EHD4,EPAS1,FAT3,FN1,FOS,FUCA2,GAB1,GCH1,GDA,GMNN,GUF1,HIF1A,IBSP,IDI1,IGF1R,IL1B,IL1RL1,IL6R,INHBA,ITPR2,KANK1,KCNN4,KCNS3,KIAA1755,KLF5,KPNA3,LCN2,LNX1,LRRFIP1,LURAP1L,MAPK6,MEGF6,MEPE,miR-135a-5p (and other mi…	121
Cellular Development, Hematopoiesis	maturation of leukocytes	9.40E-07	ATF3,CCL19,CLEC7A,CSF1,FOS,HIF1A,IL1B,INHBA,INPP5D,LCP1,MYD88,NFIL3,RUNX1,SOD3,STAT3,TNFRSF1A,TNFSF11,TNFSF13	18
Cell-To-Cell Signaling and Interaction, Hematological System Development and Function, Immune Cell Trafficking, Inflammatory Response	activation of myeloid cells	9.51E-07	ATF3,CFH,CSF1,CX3CL1,FCER1G,FN1,HSD11B1,IL1B,IL1RL1,INHBA,LCN2,MYD88,NFIL3,NOS3,PLAT,SBNO2,STAT3,TNFSF11,TNFSF13,VAV3,VCAM1,WNT5A	22
Neurological Disease	damage of central nervous system	9.85E-07	ATF3,CREM,CX3CL1,HIF1A,IL1B,IL6R,NFE2L2,NOS3,PLAT,PLAU,SOD2,TNFRSF1A,VWF	13
Cardiovascular Disease, Neurological Disease	cerebrovascular dysfunction	1.04E-06	AGTR1,BCL6,CX3CL1,HIF1A,LCN2,MEPE,NOS3,NPL,PLAT,SLC16A6,SLC6A6,SNAP25,TNFRSF1A,VCAM1,VWF	15
Organismal Development	abnormal morphology of body cavity	1.06E-06	ACVRL1,ATF3,ATP2A2,BCL6,CCR1,CDH17,CDKN2B,CFTR,CITED2,CLEC7A,CSF1,CXADR,ECE1,EHD4,EPAS1,FCER1G,FGFRL1,FMOD,FN1,FOS,FZD1,GBE1,GJA5,HIF1A,HSD11B1,HSPB8,INPP5D,KCNN4,MMP14,MYD88,NFE2L2,NOS3,PCSK1,PLAU,PRRX1,PTPN1,RUNX1,SLC4A4,SLC6A6,SOCS7,SOD2,TEC,TNFRSF1A,TNFSF11,VAV3,VCAM1,VEGFA,WNT5A	48
Cellular Movement, Hematological System Development and Function, Immune Cell Trafficking	Lymphocyte migration	1.12E-06	CCL19,CCR1,CTSS,CX3CL1,EGR2,FN1,FOS,FOXO1,IL17RA,IL1B,INPP5D,LCP1,MAP4K1,MYD88,PLAU,PLCB3,RUNX1,STAT3,TNFRSF1A,TNFSF13,VCAM1,WNT5A	22
Digestive System Development and Function	development of digestive system	1.12E-06	ATF3,CHD7,CITED2,CSF1,ECE1,FN1,FOS,GAD1,IGF1R,IL6R,INHBA,MMP14,MYD88,PLAU,PRRX1,RUNX1,SNAI1,SOD2,TNFRSF1A,VEGFA,VWF,WNT5A	22
Gene Expression	binding of protein binding site	1.14E-06	EGR2,EPAS1,FN1,FOS,FOXO1,IL1B,INPP5D,IP6K2,KLF5,NFE2L2,PAK1,PDGFRB,PTAFR,RUNX1,SNAI1,SOD2,STAT3,TNFRSF1A,TNFSF11,VEGFA	20
Organismal Survival	survival of organism	1.15E-06	AGTR1,AQP1,BCL6,BGN,CCR1,CFTR,CSF1,EPAS1,FOS,FOXO1,IGF1R,IL1B,IL1RL1,IL6R,INHBA,INPP5D,KLF5,KRT19,LAMP1,LCN2,MME,MMP14,MYD88,NFE2L2,NOS3,PLAT,PTPN1,RUNX1,SEMA7A,SOD2,STAT3,THRB,TNFRSF1A,VEGFA,VWF	35
Cell Death and Survival	apoptosis of blood cells	1.20E-06	ATF3,CCL19,CD7,CSF1,CX3CL1,FCER1G,FCGR1A,FOS,HIF1A,IL1B,IL6R,INPP5D,ITPR2,LCN2,MAP4K1,MYD88,NFE2L2,RUNX1,SLC6A6,SOD2,STAT3,TNFRSF1A,TNFSF11,TNFSF13,VAV3,VEGFA,WNT5A,ZC3H8	28
Cellular Movement, Connective Tissue Development and Function	cell movement of fibroblast cell lines	1.22E-06	FN1,FOS,GAB1,MMP14,MTSS1,PAK1,PDGFRB,PLAU,PTPN1,RHOG,SKAP2,STAT3,TP53INP1,VEGFA	14
Cancer, Neurological Disease	glioblastoma cancer	1.25E-06	ATP2A2,FN1,FOXO1,GSR,IGF1R,miR-153-3p (and other miRNAs w/seed UGCAUAG),MMP14,PINK1,PLAU,RELN,SLC9A3R1,SLCO3A1,SYNJ1,TNFRSF1A,VAV3,VCAM1,VEGFA	17
Cardiovascular System Development and Function	neovascularization	1.30E-06	CDH13,CSF1,EPAS1,HIF1A,IGF1R,IL1B,INHBA,MMP14,NOS3,PLAT,PLAU,TNFSF11,VCAM1,VEGFA	14
Gene Expression	binding of DNA	1.37E-06	CD7,CREM,EGR2,EPAS1,FN1,FOS,FOXO1,GMNN,HIF1A,IL1B,IL6R,INPP5D,IP6K2,KLF5,NFE2L2,PAK1,PDGFRB,PLAU,PTAFR,PTPN1,RUNX1,SNAI1,SOD2,STAT3,THRB,TNFRSF1A,TNFSF11,VCAM1,VEGFA	29
Cardiovascular Disease	vascular lesion	1.39E-06	AGTR1,CCR1,CTSS,CX3CL1,FOXO1,IL1B,IL1RL1,MMP14,NFE2L2,NOS3,PLAU,PON3,RUNX1,STAT3,TNFRSF1A,VCAM1,VEGFA	17
Cell Death and Survival	cytolysis	1.45E-06	AMPD3,CD7,CFH,CX3CL1,FCER1G,FCGR1A,GSR,IBSP,IL1B,KCNN4,KRT19,MME,MYD88,NFE2L2,NFIL3,PTPN1,SNAI1,TNFRSF1A,VEGFA	19
Cellular Function and Maintenance	function of antigen presenting cells	1.49E-06	CCR1,CLEC7A,CSF1,CTSS,FCER1G,FCGR1A,FOS,IL1B,LCP1,MAP4K1,MMP14,MYD88,PLAT,PLAU,STAT3,TNFRSF1A,TNFSF13,VEGFA	18
Cellular Movement, Hematological System Development and Function, Immune Cell Trafficking, Inflammatory Response	infiltration by neutrophils	1.50E-06	CFH,CFTR,CSF1,FCER1G,IL17RA,IL1B,IL6R,LCN2,MYD88,PLAT,PLCB3,STAT3,TNFRSF1A,VWF	14
Tissue Development	accumulation of cells	1.50E-06	BGN,CCR1,CSF1,CUL5,CX3CL1,GMNN,IL17RA,IL1B,INPP5D,KRT19,MYD88,P2RY2,PLAT,PLAU,PTPN1,RUNX1,STAT3,TNFRSF1A,TNFSF11,TNFSF13,VCAM1,VEGFA	22
Protein Synthesis	quantity of protein in blood	1.51E-06	ADIPOR2,AGTR1,ANGPTL4,CCDC80,CCR1,CFH,CLEC7A,CTSS,CX3CL1,HSD11B1,HSPB8,IL1B,IL6R,INPP5D,MME,MTSS1,MYD88,NFE2L2,NOS3,PCSK1,PLAU,PTPN1,SDC3,SLC26A1,SOD2,STAT3,THRB,TNFRSF1A,VAV3	29
Cardiovascular Disease, Neurological Disease	ischemia of brain	1.51E-06	AGTR1,BCL6,CX3CL1,HIF1A,MEPE,NOS3,NPL,PLAT,SLC16A6,VWF	10
Carbohydrate Metabolism	metabolism of carbohydrate	1.54E-06	AGL,AGTR1,CSF1,CX3CL1,FGF7,FOXO1,FUCA2,GBE1,HIF1A,IGF1R,IL1B,INPP5D,LRAT,MYD88,P2RY2,PDGFRB,PGK1,PLAU,PLCB3,PLEK,PRKAG2,PTAFR,PTPN1,SERINC2,SLC23A2,SLC9A3R1,SORD,ST3GAL6,STAT3,SULF2,SYNJ1,TNFRSF1A	32
Cellular Function and Maintenance	function of leukocytes	1.54E-06	ATF3,BCL6,BHLHE40,CCR1,CLEC7A,CSF1,CTSS,FCER1G,FCGR1A,FOS,IL1B,IL1RL1,INPP5D,KCNN4,LCN2,LCP1,MAP4K1,MMP14,MYD88,NOS3,PAK1,PLAT,PLAU,PLCB3,PTPN13,RHOG,STAT3,TNFRSF1A,TNFSF13,VEGFA	30
Immunological Disease	systemic autoimmune syndrome	1.60E-06	AGTR1,BCL6,BGN,BMP1,CCL19,CCR1,CD68,CD7,CDH17,CFH,CSF1,CTSS,EGR2,FCER1G,FCGR1A,FCN1,FOS,FOXO1,FXYD5,GSR,HSD11B1,HSPB8,IL17RA,IL1B,IL6R,INPP5D,LAP3,LCN2,LCP1,MME,MS4A7,NFE2L2,PGK1,PLEK,PTAFR,RALB,SCUBE1,SDC3,STAT3,TFRC,TNFRSF1A,TNFSF11,TNFSF13,UBE2L6,VCAM1,VEGFA,WNT5A	47
Connective Tissue Development and Function, Organ Development, Skeletal and Muscular System Development and Function	resorption of bone	1.60E-06	CD68,CSF1,CTSS,FCER1G,IL1B,IL6R,INPP5D,MYD88,PTAFR,SLC9A3R1,TFRC,TNFRSF1A,TNFSF11,VEGFA	14
Cell Death and Survival	necrosis of renal glomerulus	1.61E-06	AGTR1,ATF3,BGN,IL1B,PLAT,PLAU,SOD2,TNFSF11	8
Cardiovascular System Development and Function, Organismal Development, Tissue Morphology	morphology of cardiovascular tissue	1.62E-06	ACVRL1,CXADR,EHD3,EHD4,FGFRL1,FN1,HIF1A,HSPB8,NOS3,PAK1,PDGFRB,RHOG,TMOD1,VCAM1,VEGFA	15
Inflammatory Response	cell-mediated response	1.72E-06	BCL6,CCR1,CLEC7A,FCGR1A,FOXO1,IL1B,IL1RL1,INPP5D,MYD88,NFIL3,PLAU,SLC6A6,STAT3,TNFRSF1A,VEGFA	15
Cell-To-Cell Signaling and Interaction, Hematological System Development and Function, Immune Cell Trafficking, Inflammatory Response	activation of macrophages	1.73E-06	ATF3,CSF1,CX3CL1,FCER1G,FN1,IL1B,IL1RL1,INHBA,LCN2,MYD88,NFIL3,NOS3,PLAT,SBNO2,STAT3,TNFSF13,WNT5A	17
Cellular Development, Hematological System Development and Function, Hematopoiesis, Lymphoid Tissue Structure and Development	development of mononuclear leukocytes	1.73E-06	BCL6,BHLHE40,CHD7,CSF1,EGR2,FCER1G,FOS,FOXO1,HIF1A,IGF1R,IL17RA,IL1B,IL1RL1,INHBA,INPP5D,LAMP1,MMP14,MYD88,NFIL3,PCSK1,RFTN1,RUNX1,SOCS5,STAT3,STIM2,TEC,TNFRSF1A,TNFSF11,VAV3,VEGFA	30
Cellular Movement, Hematological System Development and Function, Immune Cell Trafficking	homing of leukocytes	1.78E-06	CCL19,CCR1,CSF1,CX3CL1,CXADR,FCER1G,FN1,FOXO1,IL1B,IL6R,INHBA,INPP5D,LCN2,LCP1,MYD88,PLAU,PON2,RUNX1,STAT3,TNFRSF1A,TNFSF11,VEGFA,WNT5A	23
Free Radical Scavenging	formation of reactive oxygen species	1.88E-06	CSF1,IL1B,NOS3,PDGFRB,PLCB3,PON3,SOD2,STAT3,TFRC,TNFRSF1A	10
Connective Tissue Disorders, Immunological Disease, Inflammatory Disease, Skeletal and Muscular Disorders	polyarticular juvenile rheumatoid arthritis	1.88E-06	BCL6,CCR1,FOS,GSR,HSPB8,IL17RA,IL1B,IL6R,MME,RALB	10
Cardiovascular System Development and Function	vascularization	1.92E-06	CDH13,CSF1,EPAS1,HIF1A,IGF1R,IL1B,INHBA,KLF5,MMP14,NOS3,PLAT,PLAU,STAT3,TNFRSF1A,TNFSF11,VCAM1,VEGFA	17
Cell-To-Cell Signaling and Interaction, Cellular Movement, Hematological System Development and Function, Immune Cell Trafficking	recruitment of granulocytes	1.93E-06	CCL19,CCR1,CSF1,IL17RA,IL1B,IL1RL1,IL6R,LCN2,MYD88,P2RY2,SOD2,ST3GAL6,TNFRSF1A,VAV3,VCAM1,VWF	16
Cell Death and Survival	apoptosis of myeloid cells	1.95E-06	ATF3,CSF1,CX3CL1,FCER1G,FCGR1A,FOS,HIF1A,IL1B,INPP5D,LCN2,MYD88,NFE2L2,SOD2,STAT3,TNFRSF1A	15
Neurological Disease, Organismal Injury and Abnormalities	damage of brain	2.06E-06	ATF3,CREM,CX3CL1,HIF1A,IL1B,IL6R,NFE2L2,NOS3,PLAT,PLAU,SOD2,VWF	12
Cell Death and Survival	apoptosis of kidney cells	2.09E-06	AGTR1,ATF3,BGN,CSF1,HIF1A,IL1B,LCN2,MYD88,SOD2,TNFSF11	10
Cancer	invasion of epithelial tissue	2.12E-06	FGF7,FN1,GAB1,IGF1R,IL1B,MMP14,RHOG,SNAI1,VEGFA	9
Cancer, Respiratory Disease	metastasis of lung	2.12E-06	ANGPTL4,ATF3,CSF1,EPAS1,HIF1A,IL1RL1,LCN2,THRB,WNT5A	9
Infectious Disease	infection of mammalia	2.14E-06	BCL6,CCR1,CFTR,CH25H,CLEC7A,FCER1G,FCGR1A,FCN1,FOS,IL17RA,IL1B,IL1RL1,IL6R,LCN2,LCP1,MYD88,NOS3,PLAU,PTAFR,PTPN13,TNFRSF1A,VWF	22
Cell-To-Cell Signaling and Interaction, Inflammatory Response	response of phagocytes	2.16E-06	CCL19,CCR1,CH25H,CLEC7A,FCER1G,FCGR1A,FCN1,FN1,IL6R,INPP5D,LCN2,MYD88,PLAU,PTAFR,STAT3,VCAM1	16
Cellular Growth and Proliferation	colony formation of tumor cell lines	2.22E-06	ATF3,BCL6,EPAS1,FOS,HIF1A,IGF1R,IL6R,IP6K2,KRT19,LZTS1,MMP14,PAK1,PLAU,RASD1,SOD2,STAT3,UNC5C,VEGFA	18
Inflammatory Disease, Respiratory Disease	airway hyperresponsiveness	2.32E-06	CDH13,IL17RA,IL1RL1,IL6R,MYD88,NFE2L2,PLAT,PTAFR,STAT3,TNFRSF1A,VEGFA	11
Cell Morphology	polarization of leukocytes	2.32E-06	CCL19,CSF1,CTSS,CX3CL1,FN1,HIF1A,IL1B,LCN2,LCP1,MYD88,STAT3	11
Cellular Function and Maintenance	ion homeostasis of cells	2.37E-06	AGTR1,ATP2A2,CCL19,CCR1,CD7,CFTR,CLEC7A,CX3CL1,EFHD2,FCGR1A,FN1,HIF1A,IL1B,IL1RL1,INPP5D,KCNN4,P2RY2,PAK1,PLCB3,RELN,RYR3,SLC22A5,SLC34A2,SLC9A3R1,STIM2,TEC,TFRC,VEGFA,VWF	29
Cellular Development, Hematopoiesis	maturation of phagocytes	2.42E-06	ATF3,CCL19,CLEC7A,CSF1,FOS,IL1B,INHBA,INPP5D,MYD88,SOD3,STAT3,TNFRSF1A,TNFSF11	13
Neurological Disease	seizures	2.43E-06	ANGPTL4,ATF3,BHLHE40,CCR1,CH25H,CITED2,CREM,EGR2,FGF7,FOS,GAD1,IL1B,INHBA,NFIL3,NOS3,PCSK1,PLAT,PTP4A1,RNF144A,SLC1A1,SOD2,SYNJ1,THRB,TNFRSF1A	24
Cellular Development, Tissue Development	differentiation of bone	2.49E-06	ATP2A2,BCAP29,BGN,CSF1,FCER1G,FN1,FOS,HIF1A,IBSP,IL1RL1,IL6R,INHBA,INPP5D,KLF5,MMP14,MYD88,NOS3,SBNO2,SEMA7A,TFRC,TNFSF11,VEGFA,WNT5A	23
Cancer	invasion of tissue	2.63E-06	FGF7,FMOD,FN1,GAB1,IGF1R,IL1B,INHBA,MMP14,PLAU,PTP4A1,RHOG,SKAP2,SNAI1,STAT3,VEGFA	15
Cancer	neoplasia of cells	2.68E-06	ANGPTL4,ATF3,CXADR,EPAS1,FN1,FOS,HIF1A,INHBA,LZTS1,NOS3,PLAU,RALB,RELN,RUNX1,SNAI1,SOD2,STAT3,THRB,TNFSF11,TNK2,VAV3,VEGFA,WNT5A	23
Cancer	squamous-cell carcinoma	2.94E-06	AQP1,ATP2A2,BGN,CDH13,CILP,COTL1,DSG2,FAM19A5,FGF7,FN1,FOS,INHBA,KLF5,LCN2,LZTS1,MAP4,MBNL1,MFAP5,miR-135a-5p (and other miRNAs w/seed AUGGCUU),miR-203-3p (and other miRNAs w/seed UGAAAUG),miR-346 (and other miRNAs w/seed GUCUGCC),MMP14,MTSS1,NFE2L2,PAK1,RHOG,SOD2,SOD3,STAT3,SYNGR1,TNFRSF1A,VEGFA,WNT5A	33
Cell-To-Cell Signaling and Interaction, Hepatic System Development and Function	activation of liver cells	2.95E-06	CSF1,FMOD,FN1,IL1B,IL6R,PDGFRB,PLAU,WNT5A	8
Cellular Movement	chemotaxis of connective tissue cells	2.95E-06	CSF1,FN1,IL1B,MMP14,NOS3,PLAU,STAT3,TNFSF11	8
Endocrine System Disorders, Gastrointestinal Disease, Metabolic Disease	diabetes mellitus	3.00E-06	ADIPOR2,AGTR1,AOC1,AQP1,ATP2A2,CCL19,CCR1,CD7,CDH17,CFH,CHP1,CREM,CTSS,CXADR,FCER1G,FCGR1A,FN1,FOS,FOXO1,FXYD5,HSD11B1,IGF1R,IL1B,LCN2,LCP1,miR-135a-5p (and other miRNAs w/seed AUGGCUU),miR-298-5p (and other miRNAs w/seed GCAGAGG),MME,PAK1,PDE7A,PDGFRB,PLEK,PTAFR,PTPN1,RGS5,RYR3,SOD2,SORCS2,ST3GAL6,STAT3,THRB,TNFRSF1A,TNFSF11,VCAM1,VEGFA,VWF	46
Cellular Movement	cell movement of breast cancer cell lines	3.09E-06	FGF7,FN1,FOS,GAB1,HIF1A,IGF1R,KRT19,MMP14,PAK1,PLAU,RAB21,RNF144A,SNAI1,STAT3,TNK2,VAV3,VEGFA,WNT5A	18
Cancer	breast or colorectal cancer	3.19E-06	ABI3BP,ABLIM3,ACSL3,ACVRL1,ADM2,AGL,AK4,ANGPTL4,AOC1,ATF3,ATP2A2,ATP6V1E1,BCAP29,BCL6,BHLHE40,CASC1,CCDC3,CCL19,CDC42EP1,CDH13,CDH17,CDK14,CHD7,CLDN1,CLEC7A,CNNM2,CRYL1,CUL5,DOK3,DSG2,DUOX1,EGR2,EHD4,EPAS1,FAT3,FGF7,FN1,FOS,FUCA2,FZD1,GAB1,GCH1,GDA,GMNN,GUF1,HIF1A,HSPB8,IBSP,IDI1,IGF1R,IL1B,IL1RL1,IL6R,INHBA,ITPR2,KANK1,KCNN4,KCNS3,KIAA1755,KPNA3,KRT19,LCN2,LNX1,LOC102724428/SIK1,LRRFIP1,LURAP1L,…	136
Developmental Disorder	Growth Failure	3.21E-06	ACVRL1,AQP1,BCL6,CFTR,COL13A1,CSF1,FGFRL1,FN1,FOXO1,HIF1A,IFT57,IGF1R,ITPR2,MMP14,NFE2L2,NOS3,PLAT,PLAU,PRRX1,RALB,SLC11A2,SLC4A4,SNAI1,SOCS7,SOD2,STAT3,STIM2,SULF2,SYNJ1,TFRC,THRB,TNFSF11	32
Cellular Growth and Proliferation	formation of cells	3.24E-06	ANGPTL4,CSF1,FN1,FOS,FOXO1,FZD1,HIF1A,IGF1R,IL1B,IL1RL1,INHBA,KRT19,LCP1,LRAT,MMP14,NFE2L2,NFIL3,NOS3,PAK1,PLAU,RUNX1,TMOD1,TNFRSF1A,TNFSF11,VEGFA,VWF	26
Embryonic Development, Organismal Development	development of body axis	3.29E-06	ANGPTL4,AQP1,ATP1B2,CFH,CHD7,CREM,CSF1,EGR2,EPAS1,FAT3,FGF7,FGFRL1,FMOD,FN1,FOS,FOXO1,GAD1,HIF1A,HSPB8,IFT57,IGF1R,INHBA,LCN2,LRAT,MMP14,MYD88,OR51E2,PDGFRB,PLAU,PRRX1,PTAFR,PTPN13,RELN,SNAI1,SOD2,STAT3,THRB,TNFRSF1A,UNC5C,VCAM1,VEGFA,WNT5A	42
Cell Morphology	morphology of tumor cell lines	3.32E-06	CREM,FOS,FOXO1,IGF1R,IL6R,miR-203-3p (and other miRNAs w/seed UGAAAUG),MMP14,PAK1,PDGFRB,SNAI1,SOD2,STAT3,TNFSF11,VCAM1,WNT5A	15
Cardiovascular System Development and Function, Organismal Development, Tissue Morphology	abnormal morphology of artery	3.43E-06	ACVRL1,AGTR1,BMP1,CITED2,CXADR,ECE1,FN1,FOXO1,HIF1A,MFAP5,NOS3,PRRX1,VEGFA	13
Cardiovascular System Development and Function, Organ Morphology, Organismal Development	morphology of heart	3.45E-06	ACVRL1,AGTR1,ATP2A2,BCL6,CITED2,CXADR,ECE1,FGFRL1,FMOD,FN1,GBE1,GJA5,HIF1A,HSPB8,IL1B,KCNN4,MMP14,NOS3,SLC6A6,SOD2,TMOD1,VAV3,VCAM1,VEGFA	24
Cell-To-Cell Signaling and Interaction	binding of tumor cell lines	3.49E-06	CD68,CLEC7A,CSF1,CX3CL1,CXADR,ESM1,FN1,IGF1R,IL1B,PLAU,SNAI1,TFRC,VCAM1,VEGFA	14
Cell Signaling	tyrosine phosphorylation	3.51E-06	CCR1,CD7,CSF1,CX3CL1,FCER1G,FCGR1A,FGF7,FN1,IGF1R,IL1B,PDGFRB,PTPN1,PTPN13,VEGFA,VWF	15
Cancer, Endocrine System Disorders, Gastrointestinal Disease	pancreatic cancer	3.61E-06	CTSS,FN1,GAD1,HIF1A,IL1B,KRT19,LCN2,miR-203-3p (and other miRNAs w/seed UGAAAUG),miR-376a-3p (and other miRNAs w/seed UCAUAGA),MMP14,MYD88,PDGFRB,PLAT,PLAU,STAT3,TP53INP1,TRIM29,VEGFA,WNT5A	19
Hematological System Development and Function, Tissue Development	aggregation of blood cells	3.71E-06	FCER1G,GJA5,HIF1A,INPP5D,LAMP1,NOS3,PLAT,PLCB3,PLEK,PTPN1,RHOG,TEC,TNFRSF1A,TNFSF11,VAV3,VWF	16
Neurological Disease	damage of nervous system	3.71E-06	AGTR1,ATF3,CREM,CX3CL1,HIF1A,IL1B,IL6R,NFE2L2,NOS3,PLAT,PLAU,SOD2,TNFRSF1A,VWF	14
Cell Death and Survival	apoptosis of muscle cells	3.73E-06	AGTR1,CREM,CXADR,FOXO1,HIF1A,HSPB8,IGF1R,IL1B,INHBA,KLF5,LCN2,NOS3,PDGFRB,SOD2,STAT3,TNFRSF1A,VEGFA,VWF	18
Cell Death and Survival	cell death of epithelial cells	3.81E-06	ATF3,BCL6,CTSS,FGF7,FOS,FOXO1,HSPB8,IGF1R,IL1B,IL6R,INHBA,IP6K2,LCN2,MYD88,NFE2L2,PAK1,PLAT,PLAU,PTAFR,PTPN1,SEMA7A,SOD2,STAT3,TFRC,TNFRSF1A,TNFSF11,TP53INP1	27
Digestive System Development and Function, Hepatic System Development and Function, Organ Morphology	regeneration of liver	3.84E-06	CREM,FGF7,IL6R,LRAT,NFE2L2,PLAU,STAT3,SULF2,TNFRSF1A	9
Cellular Development, Cellular Growth and Proliferation, Hepatic System Development and Function, Tissue Development	proliferation of hepatocytes	3.93E-06	AGTR1,CITED2,FGF7,FOS,IGF1R,IL1B,IL6R,INHBA,NFE2L2,PIK3IP1,SULF2,TNFRSF1A,VEGFA	13
Connective Tissue Development and Function, Skeletal and Muscular System Development and Function	bone mineral density	3.95E-06	BGN,CCR1,CD68,CSF1,FOS,FOXO1,IBSP,INPP5D,MFAP5,MMP14,NOS3,SLC9A3R1,TNFRSF1A,TNFSF11	14
Cancer, Gastrointestinal Disease	colorectal neoplasia	3.97E-06	ABI3BP,ABLIM3,ACSL3,ACVRL1,ADM2,AGL,AK4,ANGPTL4,AOC1,ATF3,ATP2A2,ATP6V1E1,BCAP29,BCL6,CASC1,CCDC3,CDC42EP1,CDH13,CDH17,CDK14,CHD7,CLDN1,CLEC7A,CNNM2,CRYL1,CUL5,DOK3,DSG2,DUOX1,EGR2,EHD4,EPAS1,FAT3,FN1,FOS,FUCA2,GAB1,GCH1,GDA,GMNN,GUF1,HIF1A,IBSP,IDI1,IGF1R,IL1B,IL1RL1,IL6R,INHBA,ITPR2,KANK1,KCNN4,KCNS3,KIAA1755,KPNA3,LCN2,LNX1,LRRFIP1,LURAP1L,MAPK6,MEGF6,MEPE,miR-135a-5p (and other miRNAs w/seed …	118
Cell Death and Survival	cell death of lymphocytes	3.99E-06	CCL19,CD7,CSF1,FCGR1A,FOS,HIF1A,IL1B,IL6R,INPP5D,IP6K2,ITPR2,LCN2,MAP4K1,NFE2L2,RUNX1,SLC6A6,STAT3,TNFRSF1A,TNFSF13,VAV3,VEGFA,WNT5A,ZC3H8	23
Cellular Function and Maintenance	function of phagocytes	4.00E-06	CCR1,CLEC7A,CSF1,FCER1G,FCGR1A,FOS,IL1B,LCN2,LCP1,MAP4K1,MMP14,MYD88,NOS3,PAK1,PLAT,PLAU,PLCB3,STAT3,TNFRSF1A,VEGFA	20
Cardiovascular Disease	atherosclerotic lesion	4.20E-06	CCR1,CTSS,CX3CL1,FOXO1,IL1B,IL1RL1,NFE2L2,NOS3,PLAU,PON3,TNFRSF1A,VCAM1,VEGFA	13
Developmental Disorder	Hypertrophy	4.31E-06	AGTR1,ATF3,ATP2A2,CFTR,CREM,EHD3,EHD4,EPAS1,FN1,HIF1A,HSD11B1,HSPB8,IL1B,IL1RL1,IL6R,INHBA,KLF5,NOS3,PLAT,PLAU,RGS5,SOD2,STAT3,VAV3,VEGFA,WNT5A	26
Cellular Development, Hematological System Development and Function, Hematopoiesis, Lymphoid Tissue Structure and Development	development of lymphocytes	4.36E-06	BCL6,BHLHE40,CHD7,EGR2,FCER1G,FOS,FOXO1,HIF1A,IGF1R,IL17RA,IL1B,IL1RL1,INHBA,INPP5D,LAMP1,MMP14,MYD88,NFIL3,PCSK1,RFTN1,RUNX1,SOCS5,STAT3,STIM2,TEC,TNFRSF1A,TNFSF11,VAV3,VEGFA	29
Cancer, Gastrointestinal Disease	gastrointestinal carcinoma	4.40E-06	ABI3BP,ABLIM3,ACSL3,ACVRL1,ADM2,AGL,AK4,ANGPTL4,ATP6V1E1,BCAP29,BCL6,BGN,CASC1,CCDC3,CDC42EP1,CDH13,CDH17,CDK14,CHD7,CILP,CLDN1,CLEC7A,CUL5,DOK3,DSG2,DUOX1,EGR2,EHD4,FAM19A5,FAT3,FGF7,FN1,FUCA2,GAB1,GDA,GMNN,GUF1,HIF1A,IDI1,IGF1R,IL1RL1,IL6R,INHBA,ITPR2,KANK1,KCNN4,KCNS3,KIAA1755,KLF5,KPNA3,LCN2,LNX1,LRRFIP1,LURAP1L,LZTS1,MAPK6,MEGF6,MEPE,MFAP5,miR-135a-5p (and other miRNAs w/seed AUGGCUU),miR-20…	110
Gastrointestinal Disease, Hepatic System Disease, Organismal Injury and Abnormalities	damage of liver	4.51E-06	AGTR1,CFH,CSF1,IGF1R,IL1B,IL6R,INHBA,miR-135a-5p (and other miRNAs w/seed AUGGCUU),MYD88,NFE2L2,NOS3,PLAT,PLAU,PTPN1,STAT3,TNFRSF1A,TNFSF11	17
Cellular Development	maturation of cells	4.67E-06	ACVRL1,ATF3,CCL19,CLEC7A,CSF1,EPAS1,FOS,HIF1A,IL1B,INHBA,INPP5D,LCN2,LCP1,miR-135a-5p (and other miRNAs w/seed AUGGCUU),MYD88,NFIL3,PLAU,PTPN1,RUNX1,SOD3,STAT3,TNFRSF1A,TNFSF11,TNFSF13,VEGFA	25
Cell Morphology	orientation of myeloid cells	4.68E-06	CSF1,CTSS,CX3CL1,FN1,HIF1A,LCN2,STAT3	7
Cancer, Respiratory Disease	lung tumor	4.68E-06	ANGPTL4,AOC1,ATF3,CBX7,CCDC3,CCL19,CDH13,CSF1,DOK3,EPAS1,FGF7,FN1,HIF1A,IGF1R,IL1B,IL1RL1,KLF5,KRT19,LCN2,LOC102724428/SIK1,LZTS1,MAP4,miR-138-5p (miRNAs w/seed GCUGGUG),miR-203-3p (and other miRNAs w/seed UGAAAUG),miR-346 (and other miRNAs w/seed GUCUGCC),MMP14,NFE2L2,PCSK1,PDGFRB,PINK1,PLCB3,PTPRU,RALB,SLC4A4,SLC6A6,SOD2,STAT3,THRB,TNK2,VCAM1,VEGFA,VWF,WNT5A	43
Free Radical Scavenging	formation of superoxide	4.72E-06	CSF1,NOS3,PLCB3,PON3,SOD2	5
Hematological System Development and Function, Tissue Development	accumulation of blood cells	4.90E-06	BGN,CCR1,CSF1,CX3CL1,IL17RA,IL1B,INPP5D,KRT19,MYD88,P2RY2,PLAT,PLAU,PTPN1,STAT3,TNFRSF1A,TNFSF13,VCAM1,VEGFA	18
Cellular Movement	migration of prostate cancer cell lines	5.09E-06	FN1,IGF1R,KLF5,MME,MMP14,PAK1,RALB,RARRES1,SDC3,VEGFA	10
Renal and Urological System Development and Function, Reproductive System Development and Function	development of Urinary system	5.12E-06	AGTR1,CITED2,CSF1,CX3CL1,EHD3,EHD4,EPAS1,FGF7,FGFRL1,GAB1,HIF1A,LCN2,MMP14,NOS3,PDGFRB,SULF2,VEGFA,WNT5A	18
Cell-To-Cell Signaling and Interaction, Tissue Development	attachment of cells	5.15E-06	CDH13,CSF1,DSG2,FN1,IGF1R,IL1B,PTAFR,RALB,SDC3,TLN2,VCAM1,VWF	12
Cancer, Gastrointestinal Disease	colorectal cancer	5.18E-06	ABI3BP,ABLIM3,ACSL3,ACVRL1,ADM2,AGL,AK4,ANGPTL4,AOC1,ATF3,ATP2A2,ATP6V1E1,BCAP29,BCL6,CASC1,CCDC3,CDC42EP1,CDH13,CDH17,CDK14,CHD7,CLDN1,CLEC7A,CNNM2,CRYL1,CUL5,DOK3,DSG2,DUOX1,EGR2,EHD4,EPAS1,FAT3,FN1,FOS,FUCA2,GAB1,GCH1,GDA,GMNN,GUF1,HIF1A,IBSP,IDI1,IGF1R,IL1B,IL1RL1,IL6R,INHBA,ITPR2,KANK1,KCNN4,KCNS3,KIAA1755,KPNA3,LCN2,LNX1,LRRFIP1,LURAP1L,MAPK6,MEGF6,MEPE,miR-135a-5p (and other miRNAs w/seed …	117
Cell-To-Cell Signaling and Interaction, Cellular Movement, Hematological System Development and Function, Immune Cell Trafficking, Inflammatory Response	recruitment of neutrophils	5.34E-06	CCL19,CCR1,CSF1,IL17RA,IL1B,IL6R,LCN2,MYD88,P2RY2,SOD2,ST3GAL6,TNFRSF1A,VAV3,VWF	14
Cellular Movement	cell movement of prostate cancer cell lines	5.45E-06	FN1,IGF1R,KLF5,LCP1,MME,MMP14,PAK1,RALB,RARRES1,SDC3,VEGFA	11
Cell-mediated Immune Response, Cellular Movement, Hematological System Development and Function, Immune Cell Trafficking	T cell migration	5.46E-06	CCL19,CCR1,CTSS,CX3CL1,EGR2,FN1,FOXO1,IL17RA,IL1B,INPP5D,LCP1,PLAU,PLCB3,RUNX1,STAT3,TNFRSF1A,WNT5A	17
Organ Morphology, Skeletal and Muscular System Development and Function	size of bone	5.99E-06	AGTR1,BGN,CCR1,CD68,CSF1,FCER1G,FGFRL1,FOS,FOXO1,INPP5D,MEPE,MFAP5,MMP14,NOS3,SBNO2,THRB,TNFSF11	17
Cellular Movement	cell movement of muscle cells	6.01E-06	ATF3,CSF1,FN1,FOXO1,GAB1,IL1B,NFE2L2,NOS3,PAK1,PDGFRB,PLAT,PLAU,PTPN1,STAT3	14
Cell Death and Survival	apoptosis of lymphocytes	6.47E-06	CCL19,CSF1,FCGR1A,FOS,HIF1A,IL1B,IL6R,INPP5D,ITPR2,LCN2,MAP4K1,NFE2L2,RUNX1,SLC6A6,STAT3,TNFRSF1A,TNFSF13,VAV3,VEGFA,WNT5A,ZC3H8	21
Cellular Function and Maintenance	Lymphocyte homeostasis	6.52E-06	BCL6,BHLHE40,CCL19,CHD7,EGR2,FCER1G,FOXO1,HIF1A,IGF1R,IL17RA,IL1B,IL1RL1,INHBA,INPP5D,LAMP1,MYD88,NFIL3,PCSK1,RFTN1,RUNX1,SOCS5,STAT3,STIM2,TNFRSF1A,TNFSF11,VAV3,VEGFA,ZC3H8	28
Cancer, Respiratory Disease	Lung Cancer and Tumors	6.63E-06	ANGPTL4,AOC1,ATF3,CBX7,CCDC3,CCL19,CDH13,CSF1,DOK3,EPAS1,FGF7,FN1,HIF1A,IGF1R,IL1RL1,KLF5,LCN2,LOC102724428/SIK1,LZTS1,MAP4,miR-138-5p (miRNAs w/seed GCUGGUG),miR-203-3p (and other miRNAs w/seed UGAAAUG),miR-346 (and other miRNAs w/seed GUCUGCC),MMP14,NFE2L2,PCSK1,PDGFRB,PINK1,PLCB3,PTPRU,RALB,SLC4A4,SLC6A6,SOD2,STAT3,THRB,TNK2,VCAM1,VEGFA,VWF,WNT5A	41
Cell-To-Cell Signaling and Interaction, Hematological System Development and Function, Immune Cell Trafficking, Inflammatory Response, Tissue Development	adhesion of phagocytes	6.85E-06	CSF1,CX3CL1,FN1,FOXO1,IL1B,INPP5D,LCP1,PAK1,PLAU,VAV3,VCAM1,VWF	12
Cardiovascular Disease, Cardiovascular System Development and Function, Organ Morphology	mass of heart	6.92E-06	AGTR1,ATP2A2,FMOD,HSPB8,IL1B,KCNN4,KLF5,NOS3,SLC6A6,SOD2,TMOD1	11
Organismal Injury and Abnormalities	Cytosis	7.09E-06	CSF1,EPAS1,HIF1A,IL1B,IL1RL1,ITPR2,LAMP1,miR-490-5p (miRNAs w/seed CAUGGAU),MME,MYD88,NFE2L2,PDE7A,PDGFRB,RUNX1,SLC11A2,SOD2,SPARCL1,STAT3,VEGFA	19
Cell Morphology	orientation of macrophages	7.10E-06	CSF1,CTSS,CX3CL1,HIF1A,LCN2,STAT3	6
Cellular Development	differentiation of tumor cell lines	7.29E-06	BCL6,BHLHE40,CSF1,FN1,FOS,HIF1A,IGF1R,IL1B,INHBA,INPP5D,NFE2L2,PDGFRB,PLAT,PTPN1,RELN,RUNX1,SPARCL1,STAT3,THRB,TMBIM1,TNFRSF1A,TNFSF11	22
Cardiovascular System Development and Function, Organismal Development, Visual System Development and Function	neovascularization of eye	7.34E-06	CDH13,EPAS1,IGF1R,IL1B,INHBA,NOS3,PLAT,PLAU,VCAM1,VEGFA	10
Digestive System Development and Function, Organismal Development	morphology of tooth	7.38E-06	CSF1,FOS,INHBA,MMP14,NFE2L2,PRRX1,SLC24A4,SLC4A4,VEGFA	9
Cellular Development, Tissue Development	differentiation of bone cells	7.55E-06	ATP2A2,BCAP29,BGN,CSF1,FCER1G,FN1,FOS,HIF1A,IBSP,IL1RL1,IL6R,INHBA,INPP5D,MMP14,MYD88,NOS3,SBNO2,SEMA7A,TFRC,TNFSF11,VEGFA,WNT5A	22
Lipid Metabolism, Molecular Transport, Small Molecule Biochemistry	secretion of lipid	7.57E-06	ATF3,BHLHE40,CITED2,FGF7,FN1,FOXO1,HSD11B1,IL1B,INHBA,NFIL3,P2RY2,RUNX1,SOD2,STAT3	14
Hematological System Development and Function, Tissue Morphology	quantity of T lymphocytes	8.39E-06	BHLHE40,CCL19,CCR1,CD7,CSF1,CTSS,FCER1G,FGF7,FOS,FOXO1,HIF1A,IGF1R,IL17RA,IL1RL1,INPP5D,MYD88,NFIL3,PCSK1,PTAFR,PTPN13,RUNX1,SLC6A6,STAT3,TNFRSF1A,TNFSF13,VAV3,VCAM1,VEGFA	28
Cell Morphology, Organ Morphology, Skeletal and Muscular System Development and Function, Tissue Morphology	morphology of muscle cells	8.52E-06	ATP2A2,COL13A1,CXADR,FMOD,HSD11B1,IL1B,MBNL1,MMP14,SLC6A6,SOD2,TMOD1,VAV3,VEGFA	13
Cellular Movement, Hair and Skin Development and Function	migration of skin cell lines	8.75E-06	ACVRL1,CX3CL1,FOXO1,PDGFRB,PLAU,VEGFA	6
Cellular Movement, Hematological System Development and Function, Immune Cell Trafficking	homing of mononuclear leukocytes	8.85E-06	CCL19,CCR1,CX3CL1,FN1,FOXO1,IL1B,INHBA,LCP1,PLAU,PON2,RUNX1,STAT3,TNFSF11,VEGFA,WNT5A	15
Cell Morphology	polarization of phagocytes	8.91E-06	CSF1,CTSS,CX3CL1,FN1,HIF1A,LCN2,STAT3	7
Cellular Function and Maintenance, Molecular Transport	influx of cation	8.97E-06	CCR1,CD7,CX3CL1,FN1,IL1B,INPP5D,KCNN4,P2RY2,PAK1,RELN,SLC22A5,STIM2,TEC,VEGFA	14
Cardiovascular Disease, Organismal Injury and Abnormalities, Tissue Morphology	size of atherosclerotic lesion	9.06E-06	CTSS,CX3CL1,FOXO1,IL1B,IL1RL1,PON3,TNFRSF1A,VCAM1,VEGFA	9
Protein Synthesis	oligomerization of protein	9.32E-06	ACVRL1,ANGPTL4,EHD3,EHD4,GCH1,GJA5,IGF1R,LNX1,QPRT,SCUBE1,SLC1A1,SOD2,TNFRSF1A,TNFSF11,VWF	15
Cell-To-Cell Signaling and Interaction	response of antigen presenting cells	9.49E-06	CCL19,CD68,CH25H,CLEC7A,CTSS,FCER1G,FCGR1A,FCN1,IL6R,INPP5D,MAP4K1,MYD88,STAT3,UBE2L6	14
Cardiovascular System Development and Function, Organismal Development	formation of blood vessel	9.54E-06	COL13A1,FN1,GAB1,IL1B,MMP14,NOS3,PDGFRB,STAT3,TNFSF11,VEGFA	10
Skeletal and Muscular System Development and Function	abnormal morphology of appendicular skeleton	9.64E-06	BGN,FCER1G,FGFRL1,FMOD,IBSP,INPP5D,MMP14,NOS3,PRRX1,SULF2,TNFSF11,WNT5A	12
Lipid Metabolism, Small Molecule Biochemistry	synthesis of fatty acid	9.78E-06	ACSL3,CD7,CFTR,CLEC7A,COTL1,ELOVL7,FADS1,FCER1G,FCGR1A,GAD1,IL1B,KLF5,MYD88,PTAFR,SLC1A1,STAT3,TNFRSF1A,VEGFA,VWF	19
Cardiovascular Disease, Developmental Disorder, Organismal Injury and Abnormalities	hypertrophy of heart	9.85E-06	AGTR1,ATF3,ATP2A2,CREM,EPAS1,FN1,HIF1A,HSPB8,IL1B,IL1RL1,IL6R,INHBA,KLF5,NOS3,PLAT,PLAU,RGS5,SOD2,STAT3,VAV3	20
Cell Morphology	polarization of cells	1.02E-05	ADIPOR2,CCL19,CSF1,CTSS,CX3CL1,FN1,HIF1A,IL1B,LCN2,LCP1,MYD88,PAK1,STAT3	13
Organismal Injury and Abnormalities, Respiratory Disease	damage of lung	1.03E-05	CCR1,FGF7,HIF1A,INPP5D,NFE2L2,PTAFR,SEMA7A,SOD3,STAT3,TNFRSF1A,VEGFA,VWF	12
Molecular Transport	transport of ion	1.03E-05	AQP1,ATP1B3,ATP2A2,ATP6V1C1,ATP6V1E1,CCR1,CFTR,CHP1,GJA5,IL1B,IP6K2,ITPR2,KCNN4,KCNS3,NOS3,RYR3,SLC11A2,SLC22A5,SLC26A1,SLC26A7,SLC34A2,SLC36A1,SLC4A4,SLC6A8,SLC9A3R1,ZDHHC13	26
Cellular Movement, Hematopoiesis, Immune Cell Trafficking, Inflammatory Response	cell movement of bone marrow cells	1.04E-05	AQP1,CCR1,HIF1A,MMP14,PDGFRB,VCAM1,VEGFA	7
Cardiovascular Disease, Neurological Disease	ischemic stroke	1.04E-05	AGTR1,BCL6,MEPE,NOS3,NPL,PLAT,SLC16A6	7
Cancer, Cardiovascular System Development and Function	angiogenesis of tumor	1.04E-05	ANGPTL4,CTSS,HIF1A,IL1B,KLF5,MMP14,PAK1,STAT3,VAV3,VEGFA	10
Organismal Development	abnormal morphology of thoracic cavity	1.06E-05	ACVRL1,ATP2A2,BCL6,CFTR,CITED2,CXADR,ECE1,EPAS1,FGFRL1,FMOD,FN1,GBE1,GJA5,HIF1A,HSD11B1,HSPB8,INPP5D,KCNN4,MMP14,NFE2L2,NOS3,PRRX1,RUNX1,SLC6A6,SOD2,TNFRSF1A,VAV3,VCAM1,VEGFA,WNT5A	30
Cellular Movement, Hematological System Development and Function, Immune Cell Trafficking, Inflammatory Response	cell movement of monocytes	1.09E-05	CCR1,CTSS,CX3CL1,FN1,IL1B,INHBA,MMP14,PON2,TNFRSF1A,TNFSF11,VAV3,VCAM1,VEGFA	13
Cell Morphology	sprouting	1.11E-05	ACVRL1,CCL19,EMB,FN1,FOS,GAB1,GDA,IL1B,LCN2,MMP14,MYD88,NOS3,PAK1,PLAT,RALB,RELN,RHOG,RUNX1,SULF2,VEGFA,WNT5A	21
Lipid Metabolism, Small Molecule Biochemistry, Vitamin and Mineral Metabolism	synthesis of terpenoid	1.16E-05	AGTR1,ATF3,CFTR,CH25H,CSF1,CX3CL1,ELOVL7,FGF7,HSD11B1,IDI1,IGF1R,IL1B,INHBA,LRAT,PRKAG2,SLC9A3R1,STS,TNFRSF1A	18
Organismal Development	formation of vessel	1.18E-05	COL13A1,EPAS1,FN1,GAB1,IL1B,MMP14,NOS3,PDGFRB,STAT3,TNFSF11,VEGFA	11
Cancer	malignant neoplasm of thorax	1.18E-05	ANGPTL4,AOC1,ATF3,CBX7,CCDC3,CCL19,CDH13,CSF1,DOK3,EPAS1,FN1,HIF1A,IGF1R,IL1RL1,KLF5,LCN2,LOC102724428/SIK1,LZTS1,MAP4,miR-138-5p (miRNAs w/seed GCUGGUG),miR-203-3p (and other miRNAs w/seed UGAAAUG),miR-346 (and other miRNAs w/seed GUCUGCC),MMP14,NFE2L2,PCSK1,PDGFRB,PINK1,PLCB3,PTPRU,RALB,RUNX1,SLC4A4,SLC6A6,SOD2,STAT3,THRB,TNK2,VCAM1,VEGFA,VWF,WNT5A	41
Organismal Injury and Abnormalities	Organ Degeneration	1.19E-05	ACO2,ATF3,ATP1B2,BCL6,CDKN2B,CFH,CIB2,COL13A1,CREM,CX3CL1,EPAS1,IL1B,IL6R,LRAT,MME,MTSS1,MYD88,NFE2L2,NOS3,PLAT,PLAU,SLC1A1,SLC6A6,SOD2,THRB,TMOD1,VEGFA	27
Embryonic Development, Organ Development, Organismal Development, Tissue Development	development of sensory organ	1.19E-05	ANGPTL4,AQP1,ATP1B2,CFH,CHD7,ECE1,EPAS1,FAT3,FGF7,FMOD,FOS,IGF1R,LCN2,LRAT,MYD88,PDGFRB,PRRX1,PTAFR,PTPN13,SLITRK6,SOD2,STAT3,THRB,TNFRSF1A,VCAM1,VEGFA,WNT5A	27
Cellular Development, Embryonic Development, Hematological System Development and Function, Hematopoiesis, Lymphoid Tissue Structure and Development, Organ Development, Organismal Development, Skeletal and Muscular System Development and Function, Tissue Development	osteoclastogenesis of bone marrow cells	1.21E-05	CCR1,CSF1,FOS,TNFRSF1A,TNFSF11	5
Cellular Movement	mobilization of cells	1.22E-05	CCR1,CSF1,FOS,IL1B,LCN2,NOS3,TNFSF11,VCAM1,VEGFA	9
Cardiovascular System Development and Function, Cellular Movement	cell movement of endothelial cells	1.23E-05	ACVRL1,ANGPTL4,ARHGAP24,CDH13,FN1,FOXO1,GAB1,HIF1A,IL1B,MMP14,MTSS1,NOS3,PDGFRB,PLAU,STAT3,TNFSF11,VAV3,VCAM1,VEGFA,WNT5A	20
Cell-To-Cell Signaling and Interaction, Hematological System Development and Function, Immune Cell Trafficking, Tissue Development	adhesion of mononuclear leukocytes	1.26E-05	CCL19,CX3CL1,FN1,FOXO1,IL1B,IL6R,LCP1,MAP4K1,MYD88,PLAU,VCAM1,VWF	12
Organismal Injury and Abnormalities	Wound	1.26E-05	ACVRL1,AQP1,CFTR,CX3CL1,FGF7,FN1,IL6R,NFE2L2,PAK1,PDGFRB,PLAT,PLAU,TNFRSF1A,VEGFA,WNT5A	15
Cardiovascular System Development and Function, Organ Development	function of heart	1.27E-05	AQP1,BGN,CREM,CSF1,HSPB8,IGF1R,IL1B,NOS3,PLAT,STAT3,VEGFA	11
Cancer, Respiratory Disease	lung cancer	1.27E-05	ANGPTL4,AOC1,ATF3,CBX7,CCDC3,CCL19,CDH13,CSF1,DOK3,EPAS1,FN1,HIF1A,IGF1R,IL1RL1,KLF5,LCN2,LOC102724428/SIK1,LZTS1,MAP4,miR-138-5p (miRNAs w/seed GCUGGUG),miR-203-3p (and other miRNAs w/seed UGAAAUG),miR-346 (and other miRNAs w/seed GUCUGCC),MMP14,NFE2L2,PCSK1,PDGFRB,PINK1,PLCB3,PTPRU,RALB,SLC4A4,SLC6A6,SOD2,STAT3,THRB,TNK2,VCAM1,VEGFA,VWF,WNT5A	40
Humoral Immune Response, Protein Synthesis	production of antibody	1.28E-05	ATF3,BCL6,BHLHE40,CCR1,CDH17,CH25H,CTSS,FCER1G,FCGR1A,FGF7,IL1RL1,MYD88,NFIL3,PLCB3,RFTN1,RHOG,TEC,TNFRSF1A,TNFSF13	19
Lipid Metabolism, Small Molecule Biochemistry, Vitamin and Mineral Metabolism	synthesis of steroid	1.29E-05	AGTR1,ATF3,CFTR,CH25H,CSF1,CX3CL1,ELOVL7,FGF7,HSD11B1,IDI1,IGF1R,IL1B,INHBA,PRKAG2,SLC9A3R1,STS,TNFRSF1A	17
Cell Cycle	mitogenesis	1.30E-05	CSF1,FGF7,FOS,IGF1R,IL1B,INHBA,INPP5D,PAK1,PDGFRB,SOCS5,STAT3,VAV3,VEGFA	13
Cancer	primary neoplasm	1.30E-05	CDKN2B,CSF1,EPAS1,FOXO1,HIF1A,IGF1R,miR-135a-5p (and other miRNAs w/seed AUGGCUU),miR-203-3p (and other miRNAs w/seed UGAAAUG),MMP14,MYD88,PDGFRB,VEGFA,WNT5A	13
Organismal Injury and Abnormalities	damage of epithelial tissue	1.37E-05	AQP1,FGF7,IGF1R,IL1B,NFE2L2,PLAU,STAT3,VEGFA	8
Tissue Morphology	morphology of connective tissue	1.37E-05	ACVRL1,BGN,CD68,CITED2,CSF1,CXADR,FGFRL1,FMOD,FN1,HIF1A,HSD11B1,INPP5D,MMP14,NFE2L2,PDGFRB,PRRX1,PTPN1,SBNO2,SLC11A2,TFRC,TNFSF11,VAV3,VCAM1,VEGFA,VWF	25
Cellular Growth and Proliferation, Inflammatory Response	formation of phagocytes	1.39E-05	ANGPTL4,CSF1,IL1RL1,INHBA,NFE2L2,TNFSF11,VEGFA	7
Cell Cycle	cell cycle progression	1.41E-05	ACVRL1,ATF3,BCL6,CBX7,CDK14,CDKN2B,CITED2,CSF1,CUL5,FGF7,FGFRL1,FOS,FOXO1,GAB1,GAS7,GMNN,HIF1A,IGF1R,IL1B,IL6R,INHBA,INPP5D,KLF5,KRT19,LRAT,LZTS1,MAP4,miR-203-3p (and other miRNAs w/seed UGAAAUG),PAK1,PDGFRB,PTP4A1,PTPN1,PTPRB,SNAI1,SOCS5,ST5,STAT3,THRB,TIFA,TNFSF11,TP53INP1,VAV3,VEGFA	43
Cellular Movement	cell movement of brain cancer cell lines	1.46E-05	CDH13,FN1,KCNN4,MMP14,P2RY2,PLAU,SOD2,STAT3,SYNM,VAV3,VEGFA	11
Cell Signaling, Post-Translational Modification	tyrosine phosphorylation of protein	1.46E-05	CCR1,CD7,CSF1,CX3CL1,FCER1G,FCGR1A,FGF7,FN1,IGF1R,IL1B,PDGFRB,PTPN1,VEGFA,VWF	14
Embryonic Development, Organ Development, Organismal Development, Renal and Urological System Development and Function, Reproductive System Development and Function, Tissue Development	kidney development	1.46E-05	AGTR1,CITED2,CSF1,CX3CL1,EHD3,EHD4,EPAS1,FGF7,FGFRL1,GAB1,HIF1A,LCN2,MMP14,NOS3,PDGFRB,SULF2,VEGFA	17
Cellular Movement, Immune Cell Trafficking	cell movement of lymphatic system cells	1.47E-05	AQP1,CCL19,CCR1,HIF1A,LCP1,MMP14,PDGFRB,VCAM1,VEGFA	9
Cellular Growth and Proliferation, Inflammatory Response	formation of monocytes	1.48E-05	CSF1,INHBA,TNFSF11,VEGFA	4
Cancer, Cellular Development, Cellular Growth and Proliferation, Tumor Morphology	proliferation of tumor cells	1.50E-05	ATF3,CDKN2B,CREM,CSF1,CTSS,FN1,FOS,GCH1,HIF1A,IGF1R,IL1B,IL6R,INHBA,LCN2,LZTS1,MMP14,PLAT,PLAU,PTPN13,SNAI1,STAT3,THRB,TNFSF13,VEGFA,WNT5A	25
Cellular Movement	transmigration of cells	1.52E-05	CCL19,CCR1,CSF1,CTSS,CX3CL1,FN1,IL1B,MMP14,PAK1,TNFRSF1A,VCAM1,VEGFA	12
Cancer	development of tumor	1.53E-05	ANGPTL4,BCL6,CSF1,CTSS,FOS,GMNN,HIF1A,IGF1R,IL1B,INHBA,KLF5,MMP14,MYD88,PAK1,RUNX1,STAT3,TNFRSF1A,TNFSF13,VAV3,VEGFA	20
Hematological System Development and Function, Immune Cell Trafficking, Inflammatory Response, Tissue Development	accumulation of myeloid cells	1.54E-05	CCR1,CSF1,CX3CL1,IL17RA,IL1B,INPP5D,MYD88,P2RY2,PLAU,STAT3,TNFRSF1A,VCAM1,VEGFA	13
Cell Morphology, Tissue Morphology	abnormal morphology of basement membrane	1.56E-05	CFH,COL13A1,EHD3,EHD4,MMP14,VEGFA	6
Free Radical Scavenging, Molecular Transport	quantity of reactive oxygen species	1.63E-05	CITED2,CSF1,GCH1,GSR,IL1B,NFE2L2,NOS3,PON2,PON3,SOD2,TNFRSF1A,TNFSF11,VEGFA	13
Cell-To-Cell Signaling and Interaction	response of myeloid cells	1.71E-05	CH25H,FCER1G,FCGR1A,FCN1,FN1,IL1RL1,IL6R,INPP5D,LCN2,MYD88,PLAU,PTAFR,STAT3,VCAM1	14
Organismal Injury and Abnormalities	interstitial fibrosis	1.77E-05	CFTR,IL1B,KCNN4,KLF5,MMP14,NOS3,PLAT,PLAU,TNFRSF1A	9
Organ Morphology, Organismal Injury and Abnormalities, Skeletal and Muscular Disorders, Tissue Morphology	damage of bone	1.80E-05	FCER1G,HIF1A,IL17RA,IL1B,MEPE,NFE2L2,PRRX1,SOCS7,THRB,TNFRSF1A,TNFSF11	11
Connective Tissue Development and Function, Embryonic Development, Organ Development, Organ Morphology, Organismal Development, Skeletal and Muscular System Development and Function, Tissue Development	morphology of limb bone	1.80E-05	BGN,FCER1G,FMOD,IBSP,INPP5D,MMP14,NOS3,PRRX1,SULF2,TNFSF11,WNT5A	11
Organismal Injury and Abnormalities	degradation of fibrin clot	1.82E-05	MMP14,PLAT,PLAU	3
Hematological System Development and Function, Inflammatory Response, Tissue Development	aggregation of blood platelets	1.83E-05	FCER1G,GJA5,INPP5D,LAMP1,NOS3,PLAT,PLCB3,PLEK,PTPN1,RHOG,TEC,VAV3,VWF	13
Cellular Function and Maintenance, Hematological System Development and Function	function of myeloid cells	1.83E-05	CCR1,CLEC7A,CSF1,FCER1G,FCGR1A,FOS,IL1B,IL1RL1,LCP1,MYD88,NOS3,PLAT,PLAU,PLCB3,STAT3,TNFRSF1A	16
Protein Synthesis	homo-oligomerization of protein	1.84E-05	ANGPTL4,EHD3,EHD4,GCH1,LNX1,SCUBE1,SLC1A1,SOD2,TNFSF11,VWF	10
Cell-mediated Immune Response, Cellular Movement, Hematological System Development and Function, Immune Cell Trafficking	cell movement of T lymphocytes	1.86E-05	CCL19,CCR1,CTSS,CX3CL1,EGR2,FN1,FOXO1,IL17RA,IL1B,INPP5D,LCP1,PLCB3,RUNX1,STAT3,WNT5A	15
Cellular Compromise, Inflammatory Response	degranulation of cells	1.86E-05	ATF3,CCR1,CD7,CX3CL1,FCER1G,FCGR1A,FOS,HSD11B1,IL1B,INPP5D,PAK1,PLAT,RALB,SLC9A3R1,VWF	15
Cancer, Cellular Movement	invasion of epithelial cells	1.87E-05	FGF7,FN1,GAB1,IGF1R,IL1B,SNAI1	6
Cell Morphology	polarization of antigen presenting cells	1.87E-05	CSF1,CTSS,CX3CL1,HIF1A,LCN2,STAT3	6
Cell Morphology	polarization of myeloid cells	1.87E-05	CSF1,CX3CL1,FN1,HIF1A,LCN2,STAT3	6
Cellular Growth and Proliferation	colony formation of cells	1.88E-05	ATF3,BCL6,CSF1,EPAS1,FOS,HIF1A,IGF1R,IL1B,IL6R,INPP5D,IP6K2,KRT19,LZTS1,MMP14,PAK1,PLAU,PTPN1,RASD1,RUNX1,SOD2,STAT3,UNC5C,VAV3,VEGFA,VWF	25
Cell Death and Survival	necrosis of muscle	1.89E-05	AGTR1,BCL6,CREM,CXADR,FOXO1,HIF1A,HSPB8,IGF1R,IL1B,INHBA,KLF5,LCN2,NOS3,PDGFRB,PLAT,SOD2,STAT3,TNFRSF1A,VEGFA,VWF	20
Cellular Movement, Hematological System Development and Function, Immune Cell Trafficking	cell movement of leukocyte cell lines	1.94E-05	CCL19,CCR1,CSF1,CX3CL1,FN1,PLAU,PTAFR,VEGFA,WNT5A	9
Lipid Metabolism, Small Molecule Biochemistry	synthesis of eicosanoid	1.95E-05	CD7,CFTR,CLEC7A,COTL1,FADS1,FCER1G,FCGR1A,IL1B,KLF5,MYD88,PTAFR,STAT3,TNFRSF1A,VEGFA,VWF	15
Gene Expression	transactivation	1.98E-05	ACVRL1,BCL6,CHP1,CIB2,CILP,CITED2,CREM,CRIM1,CXADR,EGR2,EPAS1,FOS,FOXO1,GAB1,HIF1A,HSD11B1,IL1B,INHBA,INPP5D,KLF5,MYD88,NFE2L2,PTPN1,PTPRU,RUNX1,STAT3,THRB,TRIM29,WNT5A	29
Metabolic Disease	amyloidosis	2.02E-05	AQP1,BCL6,BGN,CD68,CH25H,CTSS,FCGR1A,HIF1A,HSD11B1,IL1B,IL6R,LCN2,LRAT,MME,NFE2L2,NOS3,PAK1,PDGFRB,PIK3IP1,PLAT,PLAU,PON2,RELN,SLC6A6,SOD2,STAT3,SYNJ1,VEGFA	28
Humoral Immune Response, Protein Synthesis	quantity of immunoglobulin	2.02E-05	ATF3,BCL6,BHLHE40,CCR1,CDH17,CH25H,CTSS,FCER1G,FCGR1A,IL1RL1,MYD88,NFIL3,PLCB3,RFTN1,RHOG,TEC,TNFRSF1A,TNFSF13	18
Cell-mediated Immune Response, Cellular Function and Maintenance, Hematological System Development and Function	T cell homeostasis	2.03E-05	BCL6,BHLHE40,CCL19,CHD7,EGR2,FCER1G,FOXO1,HIF1A,IGF1R,IL17RA,IL1B,IL1RL1,INHBA,LAMP1,MYD88,PCSK1,RFTN1,RUNX1,SOCS5,STAT3,STIM2,TNFRSF1A,TNFSF11,VAV3,VEGFA,ZC3H8	26
Organ Morphology	morphology of gland	2.03E-05	ATF3,CDKN2B,CFTR,CITED2,ECE1,EHD4,FN1,HSD11B1,INPP5D,ITPR2,MMP14,MYD88,PLAT,PLAU,PTPN1,SLC23A2,SLC9A3R1,SOCS7,THRB,VEGFA	20
Cell-To-Cell Signaling and Interaction, Hematological System Development and Function, Immune Cell Trafficking, Tissue Development	attachment of leukocytes	2.05E-05	CSF1,FN1,IL1B,VCAM1,VWF	5
Organ Morphology	morphology of endocrine gland	2.10E-05	ATF3,CITED2,ECE1,EHD4,FN1,HSD11B1,MYD88,PLAT,PLAU,PTPN1,SLC23A2,SOCS7,THRB,VEGFA	14
Cellular Movement, Hematological System Development and Function	mobilization of blood cells	2.12E-05	CCR1,CSF1,FOS,IL1B,LCN2,TNFSF11,VCAM1,VEGFA	8
Cell Death and Survival	cell viability of connective tissue cells	2.22E-05	CSF1,FOS,GAB1,IGF1R,IL1B,IL6R,INPP5D,MYD88,PTAFR,STAT3,TNFSF11	11
Organismal Injury and Abnormalities, Tissue Morphology	size of lesion	2.28E-05	CSF1,CTSS,CX3CL1,FCER1G,FOXO1,HIF1A,IL1B,IL1RL1,MYD88,NFE2L2,PLAT,PON3,TNFRSF1A,VCAM1,VEGFA,VWF	16
Gastrointestinal Disease	abnormal function of digestive system	2.32E-05	CFTR,CLEC7A,ITPR2,KCNN4,MYD88,SLC26A1,SLC26A7,SULF2,TFRC	9
Cellular Movement, Hematological System Development and Function, Immune Cell Trafficking, Inflammatory Response	chemotaxis of leukocytes	2.33E-05	CCL19,CCR1,CSF1,CX3CL1,CXADR,FCER1G,FN1,IL1B,IL6R,INHBA,INPP5D,LCN2,LCP1,MYD88,PLAU,PON2,TNFRSF1A,TNFSF11,VEGFA,WNT5A	20
Tissue Morphology	abnormal morphology of membrane tissue	2.34E-05	ACVRL1,ANGPTL4,CFH,CFTR,CXADR,FN1,HIF1A,KLF5,MMP14,NOS3,TP53INP1,VCAM1	12
Humoral Immune Response, Protein Synthesis	quantity of IgG	2.35E-05	ATF3,BCL6,BHLHE40,CCR1,CDH17,CH25H,CTSS,FCER1G,FCGR1A,MYD88,NFIL3,RFTN1,TEC,TNFRSF1A,TNFSF13	15
Hematological System Development and Function, Inflammatory Response, Tissue Morphology	quantity of neutrophils	2.35E-05	CDH13,CFH,CLEC7A,CSF1,FCGR1A,IL17RA,IL1B,INPP5D,LCN2,MFAP5,MYD88,ST3GAL6,STAT3,TNFRSF1A,VCAM1	15
Neurological Disease	injury of central nervous system	2.36E-05	ATF3,CX3CL1,NFE2L2,NOS3,PLAT,PLAU,TNFRSF1A,VWF	8
Cellular Movement, Hematological System Development and Function, Immune Cell Trafficking	chemotaxis of leukocyte cell lines	2.38E-05	CCL19,CCR1,CSF1,CX3CL1,PLAU,PTAFR,VEGFA	7
Cancer, Tumor Morphology	invasion of tumor	2.38E-05	CDH17,CSF1,CTSS,ESM1,FN1,GAB1,HIF1A,IGF1R,MMP14,NFE2L2,PLAU,RHOG,STAT3,THRB,VAV3,WNT5A	16
Cellular Movement, Hematological System Development and Function, Immune Cell Trafficking, Inflammatory Response	migration of phagocytes	2.41E-05	CCL19,CCR1,CSF1,CTSS,CX3CL1,EPAS1,FN1,HIF1A,IL17RA,IL1B,INPP5D,MMP14,MYD88,PLAU,TNFRSF1A,VCAM1,VEGFA	17
Cellular Movement	invasion of breast cancer cell lines	2.47E-05	ANGPTL4,CCL19,CTSS,FN1,FXYD5,HIF1A,KRT19,LCN2,MMP14,PAK1,PLAU,RNF144A,SLC9A3R1,SNAI1,STAT3	15
Cellular Growth and Proliferation	colony formation	2.52E-05	ATF3,BCL6,CSF1,EPAS1,FOS,HIF1A,IGF1R,IL1B,IL6R,INPP5D,IP6K2,KRT19,LZTS1,MMP14,MYD88,PAK1,PLAU,PTPN1,RASD1,RUNX1,SOD2,STAT3,UNC5C,VAV3,VEGFA,VWF	26
Organismal Injury and Abnormalities	fibrosis of tissue	2.53E-05	AGTR1,BMP1,CX3CL1,HIF1A,IL1B,MMP14,PLAU,RUNX1,VEGFA	9
Cell Signaling, Cellular Function and Maintenance, Molecular Transport, Vitamin and Mineral Metabolism	influx of Ca2+	2.55E-05	CCR1,CD7,CX3CL1,FN1,IL1B,INPP5D,KCNN4,P2RY2,PAK1,RELN,STIM2,TEC,VEGFA	13
Cellular Movement	migration of breast cancer cell lines	2.58E-05	FGF7,FN1,GAB1,HIF1A,IGF1R,KRT19,MMP14,PAK1,PLAU,RAB21,RNF144A,STAT3,TNK2,VEGFA,WNT5A	15
Cell Morphology	cell spreading	2.61E-05	ARHGAP24,FN1,INPP5D,MAP4,MAP4K1,MYD88,PAK1,PLAU,RHOG,STAT3,SYNM,TNFSF11,TNK2,VAV3,VCAM1,VEGFA,VWF	17
Cellular Compromise, Gastrointestinal Disease, Hepatic System Disease, Organismal Injury and Abnormalities	damage of liver cells	2.62E-05	IGF1R,IL1B,PLAU,STAT3,TNFRSF1A	5
Protein Synthesis	polymerization of protein	2.64E-05	ACVRL1,ANGPTL4,CDC42EP1,CSF1,EHD3,EHD4,GCH1,GJA5,IGF1R,LNX1,PAK1,QPRT,SCUBE1,SLC1A1,SOD2,TNFRSF1A,TNFSF11,VWF	18
Infectious Disease	Fungal Infection	2.70E-05	CCR1,CLEC7A,IL17RA,KCNN4,MYD88,PLAU,TNFRSF1A	7
Cellular Development, Hematological System Development and Function, Hematopoiesis, Tissue Development	differentiation of red blood cells	2.70E-05	EPAS1,HIF1A,IL6R,INHBA,INPP5D,LCN2,MAP4K1,PTPN1,RUNX1,TFRC,VEGFA	11
Digestive System Development and Function, Organismal Development	morphology of mouth	2.70E-05	CFTR,CSF1,ECE1,FOS,INHBA,MMP14,NFE2L2,PRRX1,SLC24A4,SLC4A4,VEGFA	11
Cardiovascular Disease, Neurological Disease	stroke	2.70E-05	AGTR1,BCL6,LCN2,MEPE,NOS3,NPL,PLAT,SLC16A6,SNAP25,TNFRSF1A,VCAM1	11
Cancer	pelvic cancer	2.77E-05	ABI3BP,ABLIM3,AGTR1,AOC1,AQP1,ATF3,BCAP29,BHLHE40,CBX7,CD68,CDC42EP1,CDH13,CFH,CFTR,CHD7,CILP,CREM,CRIM1,CSF1,CTSS,CX3CL1,CXADR,DOPEY2,ELOVL7,EZH1,FAM105A,FAM189A2,FAT3,FCN1,FGF7,FN1,FOS,FOXO1,GAS7,GBE1,GPR155,HIF1A,HSD11B1,IBSP,IFT57,IGF1R,IL1B,INHBA,ITPR2,KCNS3,KIAA1755,KPNA3,KRT19,LAP3,LCN2,LCP1,MAN1A1,MAP4,MAPK6,MFAP5,miR-135a-5p (and other miRNAs w/seed AUGGCUU),miR-203-3p (and other miRNAs …	110
Cardiovascular System Development and Function, Organ Morphology, Organismal Development	abnormal morphology of heart ventricle	2.83E-05	ATP2A2,BCL6,CITED2,CXADR,ECE1,FGFRL1,HIF1A,HSPB8,KCNN4,NOS3,SLC6A6,SOD2,VCAM1	13
Cell Cycle	G1 phase	2.86E-05	ACVRL1,ATF3,BHLHE40,CDKN2B,CREM,CSF1,CUL5,FN1,FOXO1,GMNN,IGF1R,IL1B,INHBA,MAPK6,NFE2L2,RUNX1,SOD2,STAT3,SYNM,TFRC,VEGFA	21
Cellular Development, Hematological System Development and Function, Hematopoiesis, Lymphoid Tissue Structure and Development	development of phagocytes	2.90E-05	CSF1,FN1,FOS,RALB,STAT3,TNFRSF1A,TNFSF11,VEGFA	8
Cancer, Cell Death and Survival, Tumor Morphology	cell viability of tumor cells	2.90E-05	CSF1,FOS,GCH1,IGF1R,NFE2L2,RALB,STAT3,TNFSF13,VCAM1,VEGFA	10
Cancer, Organismal Injury and Abnormalities, Reproductive System Disease	genital tumor	2.94E-05	ABI3BP,ABLIM3,AGTR1,AOC1,AQP1,ARL4D,BCAP29,BHLHE40,CBX7,CD68,CDC42EP1,CDH13,CDKN2B,CFH,CFTR,CHD7,CILP,CREM,CRIM1,CSF1,CTSS,CX3CL1,CXADR,DOPEY2,ELOVL7,EZH1,FAM105A,FAM189A2,FAT3,FCN1,FGF7,FMOD,FN1,FOS,FOXO1,GAS7,GBE1,GPR155,HIF1A,HSD11B1,IBSP,IFT57,IGF1R,IL1B,INHBA,ITPR2,KAZN,KCNS3,KIAA1755,KPNA3,KRT19,LAP3,LCN2,MAN1A1,MAP4,MAPK6,MFAP5,miR-135a-5p (and other miRNAs w/seed AUGGCUU),miR-203-3p (and …	114
Lipid Metabolism, Small Molecule Biochemistry	metabolism of phospholipid	2.96E-05	FADS1,FGF7,FOS,IL1B,INPP5D,LRAT,MYD88,PDGFRB,PLCB3,PLEK,PTAFR,SERINC2,SLC6A6,SYNJ1,VEGFA	15
Cellular Growth and Proliferation	formation of blood cells	3.12E-05	ANGPTL4,CSF1,HIF1A,IL1RL1,INHBA,NFE2L2,NFIL3,TNFSF11,VEGFA,VWF	10
Cell Cycle	interphase	3.16E-05	ACVRL1,ATF3,BHLHE40,CDH13,CDKN2B,CREM,CSF1,CUL5,FN1,FOS,FOXO1,GAB1,GMNN,IGF1R,IL1B,IL6R,INHBA,LZTS1,MAPK6,NFE2L2,PLAU,PMEPA1,RUNX1,SOD2,STAT3,SYNM,TFRC,THRB,TNFSF13,VEGFA	30
Hematological System Development and Function, Immune Cell Trafficking, Inflammatory Response, Tissue Development	accumulation of macrophages	3.20E-05	CCR1,CSF1,CX3CL1,INPP5D,MYD88,PLAU,STAT3,VEGFA	8
Cellular Movement, Hematological System Development and Function, Immune Cell Trafficking, Inflammatory Response	transmigration of phagocytes	3.20E-05	CCL19,CSF1,CTSS,FN1,IL1B,MMP14,TNFRSF1A,VCAM1	8
Cell-To-Cell Signaling and Interaction, Cellular Function and Maintenance, Inflammatory Response	phagocytosis of cells	3.20E-05	CH25H,CLEC7A,CSF1,FCER1G,FCGR1A,FCN1,IL1RL1,INPP5D,LCN2,MYD88,PLAU,RALB,RHOG,TNFSF11,VWF,WNT5A	16
Cellular Movement, Hematopoiesis, Immune Cell Trafficking, Inflammatory Response	migration of mesenchymal stem cells	3.30E-05	AQP1,CCR1,HIF1A,PDGFRB,VEGFA	5
Cardiovascular System Development and Function, Hematological System Development and Function	pressure of artery	3.30E-05	AGTR1,ATP2A2,HSD11B1,NOS3,PCSK1	5
Cellular Function and Maintenance, Hematological System Development and Function	function of macrophages	3.32E-05	CCR1,CLEC7A,CSF1,FCER1G,FCGR1A,FOS,IL1B,LCP1,MYD88,PLAT,PLAU,STAT3,TNFRSF1A	13
Cellular Development, Cellular Growth and Proliferation	proliferation of leukemia cell lines	3.44E-05	CREM,CSF1,FCER1G,FOXO1,IGF1R,IL1B,INHBA,INPP5D,PLAU,PTPRR,RUNX1,STAT3,VEGFA,WNT5A	14
Cell Death and Survival	apoptosis of connective tissue cells	3.44E-05	ATF3,BGN,CSF1,FN1,FOXO1,GAB1,IGF1R,IL1B,MAP4,NFE2L2,NOS3,PAK1,PTPN1,STAT3,TNFRSF1A,TNFSF11,VEGFA	17
Cell Death and Survival	cell viability of blood cells	3.44E-05	BCL6,CSF1,CX3CL1,FCER1G,FCGR1A,FN1,FOXO1,HIF1A,IL1B,INPP5D,MYD88,NFIL3,RUNX1,STAT3,TNFSF11,TNFSF13,VEGFA	17
Cellular Development, Hematological System Development and Function, Hematopoiesis	differentiation of naive lymphocytes	3.46E-05	BCL6,FOXO1,IL1B,LAMP1,RUNX1,STAT3,TNFSF13	7
Lipid Metabolism, Molecular Transport, Small Molecule Biochemistry	secretion of steroid hormone	3.46E-05	BHLHE40,CITED2,FN1,HSD11B1,IL1B,INHBA,NFIL3	7
Cell Signaling	cell surface receptor linked signal transduction	3.48E-05	CX3CL1,DUOX1,FCER1G,IFT57,IL1B,IL6R,MTSS1,MYD88,PLEK,PRRX1,SEMA7A,SOCS5,TEC,TNFRSF1A,TNFSF11,VAV3	16
Cellular Development, Cellular Growth and Proliferation	proliferation of carcinoma cell lines	3.56E-05	CDK14,FGF7,FOXO1,IGF1R,INHBA,LCN2,LOC102724428/SIK1,miR-203-3p (and other miRNAs w/seed UGAAAUG),miR-346 (and other miRNAs w/seed GUCUGCC),NFE2L2,PAK1,PLAU,PTPN1,RASD1,STAT3,TNFRSF1A,VCAM1,WNT5A	18
Cancer	adenocarcinoma	3.61E-05	ABI3BP,ABLIM3,ACSL3,ACVRL1,ADM2,AGL,AK4,ANGPTL4,AOC1,ATP6V1E1,BCAP29,BCL6,BGN,CASC1,CBX7,CCDC3,CD68,CDC42EP1,CDH17,CDK14,CDKN2B,CFH,CFTR,CHD7,CILP,CLDN1,CLDN10,CLEC7A,CREM,CRIM1,CUL5,CX3CL1,CXADR,DOK3,DOPEY2,DUOX1,EGR2,EHD4,EPAS1,EZH1,FAM105A,FAM189A2,FAT3,FCN1,FGF7,FN1,FOS,FOXO1,FUCA2,FXYD5,GAB1,GAD1,GAS7,GBE1,GDA,GPR155,GPRIN3,GUF1,HIF1A,HSD11B1,HSPB8,IGF1R,IL1B,IL1RL1,IL6R,INHBA,ITPR2,KANK1,KC…	157
Cellular Development	differentiation of lymphatic system cells	3.78E-05	ACVRL1,CDKN2B,CSF1,FCER1G,FN1,HIF1A,IL6R,INHBA,LCP1,PDGFRB,RUNX1,SNAI1,TNFSF11,VEGFA	14
Behavior	cognition	3.80E-05	CHD7,CREM,FOS,GPR155,HIF1A,HSD11B1,IL1B,LCN2,MME,NOS3,PLAT,PLAU,RYR3,SLC11A2,SNAP25,SOD2,SOD3,STS,SYNJ1,THRB,TNFRSF1A,VEGFA	22
Cardiovascular System Development and Function, Organ Morphology, Organismal Development	abnormal morphology of heart	3.81E-05	ACVRL1,ATP2A2,BCL6,CITED2,CXADR,ECE1,FGFRL1,FMOD,FN1,GBE1,GJA5,HIF1A,HSPB8,KCNN4,MMP14,NOS3,SLC6A6,SOD2,VAV3,VCAM1,VEGFA	21
Cell-To-Cell Signaling and Interaction, Cellular Movement, Hematological System Development and Function, Immune Cell Trafficking	recruitment of mononuclear leukocytes	3.87E-05	CCL19,CCR1,CX3CL1,FN1,FOS,IL1B,IL6R,MYD88,NOS3,VCAM1	10
Cellular Movement, Skeletal and Muscular System Development and Function	cell movement of smooth muscle cells	3.95E-05	ATF3,CSF1,FN1,IL1B,NFE2L2,NOS3,PAK1,PDGFRB,PLAT,PLAU,PTPN1,STAT3	12
Cardiovascular System Development and Function, Cellular Movement	migration of endothelial cells	3.97E-05	ACVRL1,ANGPTL4,ARHGAP24,CDH13,FN1,FOXO1,GAB1,HIF1A,IL1B,MMP14,NOS3,PDGFRB,PLAU,STAT3,VAV3,VCAM1,VEGFA,WNT5A	18
Lymphoid Tissue Structure and Development, Organ Morphology, Organismal Development	abnormal morphology of marginal zone of spleen	4.12E-05	CDH17,CDKN2B,PCSK1,TEC,TNFSF11	5
Post-Translational Modification	phosphorylation of protein	4.12E-05	ACVRL1,CCR1,CD7,CDK14,CDKN2B,CHP1,CSF1,CX3CL1,FCER1G,FCGR1A,FGF7,FN1,FZD1,IGF1R,IL1B,INHBA,LOC102724428/SIK1,MAP4K1,MAPK6,PAK1,PDGFRB,PINK1,PRKAG2,PTPN1,RELN,SEMA7A,TEC,TNFSF11,VEGFA,VWF,WNT5A	31
Hematological System Development and Function, Immune Cell Trafficking, Inflammatory Response, Tissue Development	accumulation of phagocytes	4.22E-05	CCR1,CSF1,CX3CL1,IL17RA,IL1B,INPP5D,MYD88,PLAU,STAT3,VCAM1,VEGFA	11
Lipid Metabolism, Molecular Transport, Small Molecule Biochemistry	release of eicosanoid	4.22E-05	BCL6,CD7,CLEC7A,CX3CL1,FCER1G,IGF1R,IL1B,MYD88,PTAFR,TNFRSF1A,VEGFA	11
Cell-To-Cell Signaling and Interaction, Tissue Development	attachment of tumor cell lines	4.24E-05	CDH13,DSG2,FN1,IGF1R,RALB,SDC3	6
Cellular Movement	invasion of ovarian cancer cell lines	4.24E-05	ATF3,HIF1A,PLAU,SNAI1,STAT3,VEGFA	6
Cellular Development, Hematological System Development and Function, Hematopoiesis	differentiation of leukocytes	4.26E-05	BCL6,BHLHE40,CCR1,CDKN2B,CHD7,CITED2,CSF1,EGR2,FCGR1A,FOS,FOXO1,IGF1R,IL17RA,IL1B,IL1RL1,INHBA,INPP5D,LAMP1,LCP1,MYD88,NFIL3,PCSK1,RFTN1,RUNX1,STAT3,TEC,TNFRSF1A,TNFSF11,TNFSF13,VEGFA	30
Hematological System Development and Function, Tissue Morphology	quantity of granulocytes	4.26E-05	BCL6,CDH13,CFH,CLEC7A,CSF1,FCGR1A,IL17RA,IL1B,IL1RL1,INPP5D,LCN2,MFAP5,MYD88,RUNX1,ST3GAL6,STAT3,TNFRSF1A,VCAM1	18
Hematological System Development and Function, Immune Cell Trafficking, Inflammatory Response, Tissue Development	accumulation of leukocytes	4.27E-05	BGN,CCR1,CSF1,CX3CL1,IL17RA,IL1B,INPP5D,MYD88,P2RY2,PLAU,PTPN1,STAT3,TNFRSF1A,TNFSF13,VCAM1,VEGFA	16
Cancer, Neurological Disease	central nervous system tumor	4.27E-05	AGTR1,ATP2A2,CDKN2B,CFTR,CHD7,CIC,FN1,FOXO1,GSR,HIF1A,IGF1R,LURAP1L,miR-153-3p (and other miRNAs w/seed UGCAUAG),MMP14,MYD88,PINK1,PLAU,RELN,RYR3,SLC9A3R1,SLCO3A1,STAT3,SYNJ1,TNFRSF1A,TNK2,VAV3,VCAM1,VEGFA,WNT5A	29
Cardiovascular System Development and Function, Hematological System Development and Function	diastolic pressure	4.38E-05	ATP2A2,CDH13,EPAS1,HIF1A,HSPB8,KCNN4,NOS3	7
Cell Death and Survival, Nervous System Development and Function	cell viability of neurons	4.40E-05	CSF1,CX3CL1,EHD4,GSR,IGF1R,IL1B,IL6R,LCN2,PIK3IP1,PINK1,SLC11A2,SLC6A8,SNAP25,STAT3,VEGFA	15
Cancer, Endocrine System Disorders, Gastrointestinal Disease	carcinoma in pancreas	4.41E-05	CTSS,GAD1,HIF1A,KRT19,LCN2,miR-203-3p (and other miRNAs w/seed UGAAAUG),miR-376a-3p (and other miRNAs w/seed UCAUAGA),PDGFRB,PLAT,PLAU,STAT3,TP53INP1	12
Cellular Movement, Skeletal and Muscular System Development and Function	migration of muscle cells	4.41E-05	ATF3,FN1,FOXO1,GAB1,IL1B,NFE2L2,NOS3,PAK1,PDGFRB,PLAT,PLAU,STAT3	12
Cellular Growth and Proliferation, Hematological System Development and Function	formation of granulocytes	4.50E-05	CSF1,INHBA,VEGFA	3
Cellular Development, Skeletal and Muscular System Development and Function	osteoclastogenesis of bone cell lines	4.50E-05	IL1B,STAT3,TNFSF11	3
Cell-To-Cell Signaling and Interaction	response of granulocytes	4.52E-05	FCER1G,FN1,IL1RL1,LCN2,MYD88,PLAU,PTAFR,STAT3,VCAM1	9
Cell Death and Survival	cell death of muscle cells	4.53E-05	AGTR1,BCL6,CREM,CXADR,FOXO1,HIF1A,HSPB8,IGF1R,IL1B,INHBA,KLF5,LCN2,NOS3,PDGFRB,SOD2,STAT3,TNFRSF1A,VEGFA,VWF	19
Behavior	behavior	4.77E-05	ADM2,AGTR1,CCR1,CHD7,CREM,EGR2,FOS,GAD1,GCH1,HIF1A,HSD11B1,IGF1R,IL1B,KCNN4,KLF5,LCN2,MME,MYD88,NFE2L2,NOS3,PAK1,PINK1,PLAT,PLAU,RYR3,SLC11A2,SLC6A14,SLITRK6,SNAP25,SOD2,SOD3,STAT3,STS,SYNJ1,THRB,TNFRSF1A,UBE2L6,VCAM1,VEGFA	39
Cellular Movement, Renal and Urological System Development and Function	cell movement of kidney cell lines	4.77E-05	AGTR1,CCR1,CSF1,FN1,GAB1,MMP14,PAK1,PLAU,PTP4A1,RALB,RHOG	11
Cell Signaling	small GTPase mediated signal transduction	4.93E-05	AGTR1,BCL6,CDC42EP1,CDH13,CHP1,DOK3,KANK1,PAK1,RELN,RHOG,TNK2,VAV3	12
Neurological Disease, Psychological Disorders	tauopathy	4.94E-05	AQP1,BGN,CD68,CH25H,CTSS,FCGR1A,HIF1A,HSD11B1,IL1B,IL6R,LCN2,LRAT,MME,NFE2L2,NOS3,PAK1,PIK3IP1,PLAT,PLAU,PON2,RELN,SLC1A1,SLC6A6,SOD2,STAT3,SYNJ1,VEGFA	27
Organ Morphology, Organismal Development, Renal and Urological System Development and Function	abnormal morphology of mesangial matrix	5.08E-05	CFH,EHD3,EHD4,NOS3,VEGFA	5
Cell Morphology, Hematological System Development and Function, Inflammatory Response	polarization of macrophages	5.08E-05	CTSS,CX3CL1,HIF1A,LCN2,STAT3	5
Embryonic Development, Organ Development, Organismal Development, Tissue Development, Visual System Development and Function	eye development	5.25E-05	ANGPTL4,AQP1,ATP1B2,CFH,CHD7,EPAS1,FAT3,FGF7,FMOD,FOS,LCN2,LRAT,MYD88,PDGFRB,PTAFR,PTPN13,SOD2,STAT3,THRB,TNFRSF1A,VCAM1,VEGFA	22
Cancer, Neurological Disease	glioma	5.28E-05	ATP2A2,CDKN2B,CFTR,CIC,FN1,FOXO1,GSR,HIF1A,IGF1R,miR-153-3p (and other miRNAs w/seed UGCAUAG),MMP14,PINK1,PLAU,RELN,RYR3,SLC9A3R1,SLCO3A1,STAT3,SYNJ1,TNFRSF1A,TNK2,VAV3,VCAM1,VEGFA,WNT5A	25
Organismal Injury and Abnormalities	Edema	5.36E-05	ATP2A2,CITED2,CRIM1,CXADR,ECE1,FN1,HIF1A,IFT57,IL17RA,INPP5D,MME,NOS3,PDGFRB,PLAT,PLAU,PTAFR,SOD3,TFRC,VEGFA	19
Cell Morphology, Cellular Assembly and Organization, Cellular Development, Cellular Function and Maintenance, Nervous System Development and Function, Tissue Development	morphogenesis of neurites	5.36E-05	CCL19,FOS,GAS7,GDA,IGF1R,IL1B,LCN2,LZTS1,MYD88,PAK1,PLAT,RALB,RELN,RHOG,SEMA7A,SLC11A2,SLITRK6,SULF2,WNT5A	19
Cell Death and Survival	cell death of connective tissue cells	5.37E-05	ATF3,BCL6,BGN,CSF1,EGR2,FN1,FOXO1,GAB1,HIF1A,IGF1R,IL1B,MAP4,MMP14,NFE2L2,NOS3,PAK1,PTPN1,RALB,RHOG,RUNX1,SOD2,STAT3,TNFRSF1A,TNFSF11,TP53INP1,TRIM29,UNC5C,VEGFA	28
Cellular Movement, Hematological System Development and Function, Immune Cell Trafficking	transmigration of leukocytes	5.45E-05	CCL19,CCR1,CSF1,CTSS,FN1,IL1B,MMP14,TNFRSF1A,VCAM1,VEGFA	10
Metabolic Disease, Neurological Disease, Psychological Disorders	Alzheimer's disease	5.46E-05	AQP1,BGN,CD68,CH25H,CTSS,FCGR1A,HIF1A,HSD11B1,IL1B,IL6R,LCN2,LRAT,MME,NFE2L2,NOS3,PAK1,PIK3IP1,PLAT,PLAU,PON2,RELN,SLC6A6,SOD2,STAT3,SYNJ1,VEGFA	26
Cardiovascular System Development and Function, Organ Morphology, Skeletal and Muscular System Development and Function	contractility of myocardium	5.49E-05	ATP2A2,GAB1,HSPB8,NOS3,PLAT,PLAU,VAV3	7
Connective Tissue Disorders, Hematological Disease, Organismal Injury and Abnormalities	erythrocytosis	5.49E-05	EPAS1,HIF1A,IL1RL1,NFE2L2,PDGFRB,RUNX1,SLC11A2	7
Cardiovascular System Development and Function, Hematological System Development and Function	pressure of heart ventricle	5.49E-05	ATP2A2,BGN,CREM,HSPB8,NOS3,PLAU,VEGFA	7
Cell-To-Cell Signaling and Interaction, Inflammatory Response	immune response of phagocytes	5.50E-05	CCL19,CH25H,FCER1G,FCGR1A,FCN1,FN1,IL6R,INPP5D,LCN2,MYD88,PLAU,STAT3,VCAM1	13
Cell-To-Cell Signaling and Interaction, Tissue Development	adhesion of tumor cell lines	5.63E-05	CX3CL1,DSG2,FN1,FOS,FOXO1,FXYD5,IGF1R,IL6R,MMP14,NOS3,P2RY2,PLAU,RAB21,STAT3,VCAM1,VEGFA	16
Cellular Growth and Proliferation	formation of leukocytes	5.65E-05	ANGPTL4,CSF1,IL1RL1,INHBA,NFE2L2,NFIL3,TNFSF11,VEGFA	8
Carbohydrate Metabolism	synthesis of carbohydrate	5.73E-05	AGTR1,CSF1,CX3CL1,FGF7,FOXO1,GBE1,IGF1R,IL1B,INPP5D,MYD88,P2RY2,PDGFRB,PLAU,PLCB3,PLEK,PTAFR,PTPN1,SERINC2,SLC9A3R1,SORD,STAT3,TNFRSF1A	22
Cellular Assembly and Organization, Tissue Development	fibrogenesis	5.83E-05	CDH13,EPAS1,FGF7,FN1,GAS7,GDA,HIF1A,HSD11B1,IL1B,KANK1,MME,MTSS1,MYD88,PAK1,PLAT,RELN,SOD2,STAT3,TNFRSF1A,VCAM1,VEGFA	21
Cancer, Cell Death and Survival, Tumor Morphology	cell death of tumor cells	5.84E-05	CSF1,FMOD,FOS,FOXO1,GCH1,HIF1A,HSPB8,IGF1R,IL1B,INHBA,NFE2L2,PLAU,PON2,RALB,RUNX1,STAT3,THRB,TNFSF13,VCAM1,VEGFA	20
Cellular Assembly and Organization, Cellular Function and Maintenance	organization of actin cytoskeleton	5.85E-05	ACVRL1,BCL6,CXADR,FGF7,FN1,LCP1,MTSS1,PAK1,PDGFRB,PLAU,PLEK,RALB,RHOG,SLC9A3R1,VEGFA,VWF	16
Nervous System Development and Function	morphology of nervous system	5.93E-05	AGTR1,ATP1B2,CFH,CITED2,COL13A1,ECE1,EGR2,EPAS1,FAT3,FGF7,FGFRL1,GAD1,HIF1A,HSD11B1,IFT57,IGF1R,IL1B,MYD88,NFE2L2,NOS3,PINK1,PTPN13,RELN,SDC3,SEMA7A,SLITRK6,SNAP25,SOCS7,SOD2,SPARCL1,SULF2,THRB,TNFRSF1A,VEGFA,WNT5A	35
Cellular Development, Embryonic Development, Organ Development, Organismal Development, Skeletal and Muscular System Development and Function, Tissue Development	development of muscle cells	6.10E-05	CXADR,FN1,FOXO1,HIF1A,IGF1R,KRT19,PDGFRB,PLAU,RHOG,TMOD1,VCAM1,VEGFA	12
Organismal Functions, Organismal Injury and Abnormalities, Tissue Morphology	healing of wound	6.10E-05	ACVRL1,AQP1,CX3CL1,FGF7,FN1,IL6R,PAK1,PLAT,PLAU,TNFRSF1A,VEGFA,WNT5A	12
Cellular Development, Hematological System Development and Function, Hematopoiesis, Lymphoid Tissue Structure and Development	development of antigen presenting cells	6.12E-05	CSF1,FN1,FOS,STAT3,TNFRSF1A,TNFSF11,VEGFA	7
Cell Death and Survival	cell death of breast cancer cell lines	6.48E-05	BHLHE40,CCDC80,FGF7,FN1,HIF1A,HSPB8,KLF5,MMP14,NFIL3,NOS3,PINK1,PTPN13,SNAI1,SOD2,STAT3,TFRC,TNFRSF1A,VEGFA	18
Cardiovascular System Development and Function, Organismal Development, Visual System Development and Function	neovascularization of retina	6.53E-05	CDH13,EPAS1,IGF1R,NOS3,VCAM1,VEGFA	6
Organismal Injury and Abnormalities	damage of mice	6.64E-05	COL13A1,EPAS1,GJA5,IL1B,KCNN4,NFE2L2,SLC34A2,SOD3,STAT3	9
Cellular Movement, Hematological System Development and Function, Immune Cell Trafficking, Inflammatory Response	migration of neutrophils	6.64E-05	CCR1,FN1,IL17RA,IL1B,INPP5D,MYD88,PLAU,TNFRSF1A,VCAM1	9
Organismal Survival	morbidity or mortality	6.69E-05	AGTR1,BGN,CCR1,CFH,FCER1G,FCN1,HIF1A,IL1B,IL6R,IP6K2,MYD88,NOS3,TNFRSF1A,VEGFA,VWF	15
Cellular Assembly and Organization	accumulation of granules	6.69E-05	CFTR,ITPR2,PCSK1,SNAP25	4
Cardiovascular Disease	damage of artery	6.69E-05	BGN,CSF1,PLAT,PLAU	4
Organ Morphology	size of exocrine gland	6.69E-05	CBX7,IGF1R,KCNN4,MMP14	4
Cardiovascular System Development and Function, Embryonic Development, Organ Development, Organismal Development, Tissue Development	cardiogenesis	6.73E-05	AGTR1,CHD7,CITED2,CXADR,ECE1,FGFRL1,FN1,FOXO1,GAB1,GJA5,HIF1A,IFT57,PDGFRB,SLC22A5,SOD2,TMOD1,VCAM1,VEGFA,WNT5A	19
Organismal Injury and Abnormalities	development of lesion	6.75E-05	CTSS,FOS,MYD88,NFE2L2,PLAU,TNFRSF1A,VCAM1,VEGFA	8
Cardiovascular System Development and Function	morphology of vasculature	6.78E-05	ACVRL1,AGTR1,CXADR,EHD3,EHD4,EPAS1,FN1,FOXO1,MMP14,NOS3,PDGFRB,VEGFA	12
Tissue Morphology	abnormal morphology of epithelial tissue	6.79E-05	CFH,CFTR,CITED2,COL13A1,ECE1,EHD3,EHD4,EPAS1,IGF1R,INHBA,INPP5D,MMP14,NOS3,PDGFRB,PRRX1,SLC9A3R1,SLITRK6,SOD2,THRB,TNFRSF1A,TNFSF11,VEGFA	22
Neurological Disease, Organismal Injury and Abnormalities	injury of brain	6.82E-05	ATF3,CX3CL1,NFE2L2,NOS3,PLAT,PLAU,VWF	7
Renal and Urological System Development and Function	morphology of Urinary system	6.83E-05	AGTR1,BHLHE40,CCR1,CFH,CRIM1,EHD3,EHD4,FGF7,FGFRL1,MMP14,MTSS1,NOS3,PDGFRB,TNFRSF1A,VEGFA,WNT5A	16
Free Radical Scavenging	generation of reactive oxygen species	7.00E-05	CFH,DUOX1,EPAS1,FOS,IL1B,MMP14,NFE2L2,NOS3,PTPN1,SOD2,STAT3,TNFSF11,VCAM1	13
Cellular Development, Hematological System Development and Function, Hematopoiesis	differentiation of lymphocytes	7.08E-05	BCL6,BHLHE40,CHD7,EGR2,FOS,FOXO1,IGF1R,IL17RA,IL1B,IL1RL1,INHBA,INPP5D,LAMP1,LCP1,MYD88,NFIL3,PCSK1,RFTN1,RUNX1,STAT3,TEC,TNFSF11,TNFSF13,VEGFA	24
Cell Death and Survival	cell death of neuroglia	7.09E-05	CX3CL1,EGR2,IL1B,LCN2,MYD88,NFE2L2,PLAT,STAT3,TNFRSF1A,VEGFA	10
Organ Morphology, Skeletal and Muscular System Development and Function	volume of bone	7.09E-05	AGTR1,CCR1,CD68,CSF1,FOS,INPP5D,MFAP5,NOS3,SBNO2,TNFSF11	10
Cellular Development, Cellular Growth and Proliferation, Hematological System Development and Function	proliferation of mononuclear leukocytes	7.12E-05	BCL6,BHLHE40,CDKN2B,CSF1,EGR2,FCER1G,FN1,FOS,GAD1,HIF1A,IL1B,IL1RL1,IL6R,INHBA,INPP5D,KCNN4,LCP1,MAP4K1,MYD88,NFIL3,PLAU,RHOG,RUNX1,STAT3,TEC,TNFRSF1A,TNFSF11,TNFSF13,TP53INP1,VAV3,VCAM1,VEGFA	32
Cellular Growth and Proliferation	proliferation of hematopoietic cell lines	7.46E-05	CLEC7A,CSF1,FGF7,FN1,FOS,IGF1R,IL1B,IL6R,INHBA,PDGFRB,RUNX1,STAT3,VEGFA,WNT5A	14
Cell Death and Survival	cell death of bone marrow-derived macrophages	7.50E-05	CSF1,HIF1A,INPP5D,MYD88,TNFRSF1A	5
Cell-To-Cell Signaling and Interaction, Inflammatory Response	immune response of antigen presenting cells	7.52E-05	CCL19,CD68,CH25H,CTSS,FCER1G,FCGR1A,FCN1,IL6R,INPP5D,MAP4K1,MYD88,UBE2L6	12
Connective Tissue Development and Function, Embryonic Development, Organ Development, Organ Morphology, Organismal Development, Skeletal and Muscular System Development and Function, Tissue Development	abnormal morphology of long bones	7.58E-05	BGN,FOS,IBSP,INPP5D,MMP14,PRRX1,TNFSF11	7
Cancer	metastasis of cells	7.69E-05	ANGPTL4,ATF3,FN1,INHBA,NOS3,PLAU,RALB,RELN,SNAI1,THRB,TNFSF11,VAV3,WNT5A	13
Cancer, Cell Death and Survival, Tumor Morphology	cell death of cancer cells	7.77E-05	CSF1,FMOD,FOS,FOXO1,GCH1,HIF1A,HSPB8,IGF1R,INHBA,NFE2L2,RALB,RUNX1,STAT3,THRB,TNFSF13,VCAM1,VEGFA	17
Cancer, Endocrine System Disorders	endocrine gland tumor	7.81E-05	ACVRL1,AGTR1,CBX7,CDKN2B,CTSS,EPAS1,FN1,FOXO1,HIF1A,IGF1R,IL6R,MME,MMP14,PCSK1,PDGFRB,RELN,SOCS5,STAT3,THRB,TNFSF11,VCAM1,WNT5A	22
Cancer, Neurological Disease	brain tumor	7.90E-05	AGTR1,ATP2A2,CDKN2B,CHD7,CIC,FN1,FOXO1,GSR,HIF1A,IGF1R,LURAP1L,miR-153-3p (and other miRNAs w/seed UGCAUAG),MMP14,PINK1,PLAU,RELN,RYR3,SLC9A3R1,SLCO3A1,SYNJ1,TNFRSF1A,TNK2,VAV3,VCAM1,VEGFA	25
Cellular Development, Cellular Growth and Proliferation	proliferation of breast cancer cell lines	8.05E-05	CSF1,CX3CL1,FGF7,FN1,FOS,FOXO1,GMNN,HIF1A,HSPB8,IGF1R,IL1B,INHBA,KLF5,KRT19,MAPK6,MMP14,PLAU,SOD2,STAT3,TNFRSF1A,VEGFA	21
Cardiovascular System Development and Function, Cellular Movement	cell movement of vascular endothelial cells	8.41E-05	FN1,GAB1,MTSS1,STAT3,TNFSF11,VAV3,VEGFA	7
Cell-mediated Immune Response, Cellular Development, Cellular Function and Maintenance, Hematological System Development and Function, Hematopoiesis, Lymphoid Tissue Structure and Development	development of helper T lymphocytes	8.41E-05	BCL6,HIF1A,IL1B,IL1RL1,MYD88,SOCS5,STAT3	7
Cardiovascular System Development and Function, Hematological System Development and Function	pressure of left ventricle	8.55E-05	ATP2A2,BGN,CREM,HSPB8,NOS3,VEGFA	6
Cellular Development, Cellular Growth and Proliferation, Renal and Urological System Development and Function	proliferation of mesangial cells	8.55E-05	BGN,FCER1G,IL1B,PDGFRB,PLAU,STAT3	6
Organismal Injury and Abnormalities, Renal and Urological Disease	glomerulosclerosis	8.58E-05	AGTR1,CCR1,KCNN4,MMP14,MTSS1,NOS3,PDGFRB,TNFRSF1A,VAV3,VEGFA	10
Neurological Disease	Movement Disorders	8.66E-05	AQP1,ATP1B2,ATP2A2,ATP6V1E1,BCL6,BGN,BHLHE40,CD68,CFTR,COL13A1,CRIM1,CTSS,CX3CL1,EGR2,FMOD,FOS,GAD1,GCH1,GPR88,IL1B,IP6K2,KANK1,KAZN,LAMP1,LCN2,MAN1A1,MYD88,NFE2L2,PAK1,PGK1,PINK1,PTPRR,RELN,RHOG,RYR3,SLC1A1,SNAP25,SOCS5,SOD2,SPARCL1,SYNJ1,TNFRSF1A,VEGFA	43
Tox Functions
Categories	Diseases or Functions Annotation	p-Value	Molecules	# Molecules
Cardiac Fibrosis	fibrosis of heart	3.34E-09	AGTR1,ATF3,ATP2A2,BCL6,CREM,FN1,HSPB8,IGF1R,IL1B,KLF5,NOS3,PLAT,PLAU,RGS5,SNAI1,SOD2,STAT3,VAV3	18
Renal Necrosis/Cell Death	cell death of renal glomerulus	2.64E-08	AGTR1,ATF3,BGN,EHD3,EHD4,IL1B,PLAT,PLAU,SOD2,TNFSF11	10
Renal Proliferation	proliferation of kidney cells	5.93E-08	BGN,CSF1,FCER1G,FGFRL1,IL1B,LCN2,MMP14,NOS3,PDGFRB,PLAU,STAT3	11
Cardiac Hypertrophy	ventricular hypertrophy	1.76E-07	AGTR1,ATF3,ATP2A2,CREM,EPAS1,HIF1A,IL1RL1,IL6R,INHBA,NOS3,PLAT,PLAU,VAV3	13
Renal Necrosis/Cell Death	cell death of kidney cells	3.81E-07	AGTR1,ATF3,BCL6,BGN,CSF1,FOS,FOXO1,HIF1A,IGF1R,IL1B,IP6K2,LCN2,MYD88,NFE2L2,PAK1,RALB,RHOG,SOD2,TFRC,TNFRSF1A,TNFSF11,TP53INP1,UNC5C	23
Renal Necrosis/Cell Death	necrosis of renal glomerulus	1.61E-06	AGTR1,ATF3,BGN,IL1B,PLAT,PLAU,SOD2,TNFSF11	8
Renal Necrosis/Cell Death	apoptosis of kidney cells	2.09E-06	AGTR1,ATF3,BGN,CSF1,HIF1A,IL1B,LCN2,MYD88,SOD2,TNFSF11	10
Liver Regeneration	regeneration of liver	3.84E-06	CREM,FGF7,IL6R,LRAT,NFE2L2,PLAU,STAT3,SULF2,TNFRSF1A	9
Liver Proliferation	proliferation of hepatocytes	3.93E-06	AGTR1,CITED2,FGF7,FOS,IGF1R,IL1B,IL6R,INHBA,NFE2L2,PIK3IP1,SULF2,TNFRSF1A,VEGFA	13
Liver Damage	damage of liver	4.51E-06	AGTR1,CFH,CSF1,IGF1R,IL1B,IL6R,INHBA,miR-135a-5p (and other miRNAs w/seed AUGGCUU),MYD88,NFE2L2,NOS3,PLAT,PLAU,PTPN1,STAT3,TNFRSF1A,TNFSF11	17
Cardiac Hypertrophy	hypertrophy of heart	9.85E-06	AGTR1,ATF3,ATP2A2,CREM,EPAS1,FN1,HIF1A,HSPB8,IL1B,IL1RL1,IL6R,INHBA,KLF5,NOS3,PLAT,PLAU,RGS5,SOD2,STAT3,VAV3	20
Liver Damage	damage of liver cells	2.62E-05	IGF1R,IL1B,PLAU,STAT3,TNFRSF1A	5
Renal Proliferation	proliferation of mesangial cells	8.55E-05	BGN,FCER1G,IL1B,PDGFRB,PLAU,STAT3	6
Glomerular Injury	glomerulosclerosis	8.58E-05	AGTR1,CCR1,KCNN4,MMP14,MTSS1,NOS3,PDGFRB,TNFRSF1A,VAV3,VEGFA	10
Renal Damage	damage of kidney	9.71E-05	AGTR1,CFH,CSF1,FCGR1A,FN1,LCN2,MYD88,NOS3,PLAT,SLC6A6	10
Liver Fibrosis	activation of hepatic stellate cells	1.25E-04	FMOD,FN1,IL6R,PDGFRB,PLAU,WNT5A	6
Renal Necrosis/Cell Death	apoptosis of glomerular cells	1.25E-04	AGTR1,ATF3,BGN,IL1B,SOD2,TNFSF11	6
Cardiac Necrosis/Cell Death	apoptosis of cardiomyocytes	1.64E-04	AGTR1,CREM,CXADR,HIF1A,HSPB8,IL1B,INHBA,LCN2,NOS3,SOD2,STAT3,VEGFA	12
Liver Inflammation/Hepatitis	inflammation of liver	1.75E-04	ADIPOR2,AGTR1,BCL6,CSF1,FCGR1A,IGF1R,IL17RA,IL6R,miR-135a-5p (and other miRNAs w/seed AUGGCUU),NFE2L2,PDE7A,PLAU,SOD2,STAT3,TNFRSF1A	15
Cardiac Hypertrophy	hypertrophy of left ventricle	3.51E-04	AGTR1,ATP2A2,IL1RL1,NOS3,PLAT,PLAU,VAV3	7
Liver Damage	repair of liver	3.59E-04	NFE2L2,PLAT,PLAU	3
Cardiac Necrosis/Cell Death	cell death of heart	4.06E-04	AGTR1,CREM,CXADR,HIF1A,HSPB8,IL1B,INHBA,LCN2,NOS3,PLAT,SOD2,STAT3,VEGFA	13
Glomerular Injury, Renal Fibrosis	fibrosis of kidney	4.09E-04	AGTR1,KCNN4,MMP14,MTSS1,NOS3,TNFRSF1A,VAV3	7
Cardiac Hypertrophy	hypertrophy of heart cells	4.24E-04	AGTR1,ATF3,CREM,EPAS1,FN1,HSPB8,IL1B,INHBA,PLAU,STAT3	10
Congenital Heart Anomaly	ventricular septal defect	4.31E-04	ATP2A2,BMP1,CITED2,ECE1,FGFRL1,GJA5,NOS3,VEGFA	8
Cardiac Dysfunction	dysfunction of left ventricle	4.40E-04	ANGPTL4,CREM,CSF1,PLAU	4
Cardiac Hypertrophy	hypertrophy of cardiomyocytes	4.47E-04	AGTR1,ATF3,CREM,FN1,HSPB8,IL1B,INHBA,PLAU,STAT3	9
Kidney Failure	failure of kidney	4.73E-04	AGTR1,ATF3,FCER1G,FCGR1A,KCNN4,LCN2,MMP14,MYD88,NOS3,PDE7A,TNFRSF1A,VEGFA	12
Renal Damage	injury of kidney	4.75E-04	CFH,FCGR1A,LCN2,MYD88,NOS3,PLAT,SLC6A6	7
Renal Inflammation, Renal Nephritis	Nephritis	4.99E-04	AGTR1,CCR1,CFH,CSF1,EPAS1,HIF1A,miR-346 (and other miRNAs w/seed GUCUGCC),MYD88,NFE2L2,NOS3,SLC26A1,TNFRSF1A,VCAM1,VEGFA	14
Renal Necrosis/Cell Death	apoptosis of mesangial cells	5.25E-04	ATF3,BGN,IL1B,SOD2	4
Congenital Heart Anomaly	congenital heart disease	6.09E-04	ATP2A2,BMP1,CHD7,CITED2,DSG2,ECE1,FCGR1A,FGFRL1,GJA5,NOS3,VEGFA	11
Renal Hyperplasia/Hyperproliferation	hyperplasia of kidney	6.22E-04	AGTR1,CFH,HSD11B1,NOS3	4
Liver Necrosis/Cell Death	necrosis of liver	6.68E-04	CFH,FOS,IL17RA,IL6R,INHBA,MME,MYD88,NFE2L2,PTPN1,SLC26A1,SOD2,STAT3,TNFRSF1A	13
Renal Hypertrophy	hypertrophy of kidney	8.01E-04	EHD3,EHD4,HSD11B1,NOS3,VEGFA	5
Cardiac Hypertrophy	hypertrophy of atrium	8.24E-04	ATF3,CREM	2
Increased Levels of Alkaline Phosphatase	increased localization of alkaline phosphatase	8.24E-04	ATF3,TNFSF11	2
Glomerular Injury	size of glomerular crescent	8.24E-04	PLAT,PLAU	2
Renal Damage, Renal Tubule Injury	proximal tubular toxicity	9.41E-04	CLDN1,CTSS,FN1,GSR,IL1B,SLC22A5,SLC34A2	7
Liver Hyperplasia/Hyperproliferation	liver cancer	1.00E-03	AOC1,ATP1B3,CBX7,CDK14,CDKN2B,CSF1,CXADR,FOS,HIF1A,IGF1R,LZTS1,MEIS3,miR-135a-5p (and other miRNAs w/seed AUGGCUU),miR-138-5p (miRNAs w/seed GCUGGUG),miR-203-3p (and other miRNAs w/seed UGAAAUG),miR-409a-3p (miRNAs w/seed AUGUUGC),MMP14,MTSS1,NFE2L2,PAK1,PDGFRB,PGK1,PHF20,PIK3IP1,PLAU,RELL1,RELN,RHOG,RYR3,SEL1L3,SPARCL1,STAT3,SULF2,TMEM178A,TNFSF13,TRAK1,VAV3,VEGFA,VPS37B	39
Liver Fibrosis	fibrosis of liver	1.03E-03	AGTR1,CCR1,MYD88,NFE2L2,PDGFRB,PLAU,STAT3,TNFRSF1A	8
Liver Hyperplasia/Hyperproliferation	liver tumor	1.28E-03	AOC1,ATP1B3,CBX7,CDK14,CDKN2B,CSF1,CXADR,FOS,HIF1A,IGF1R,LZTS1,MEIS3,miR-135a-5p (and other miRNAs w/seed AUGGCUU),miR-138-5p (miRNAs w/seed GCUGGUG),miR-203-3p (and other miRNAs w/seed UGAAAUG),miR-409a-3p (miRNAs w/seed AUGUUGC),MMP14,MTSS1,MYD88,NFE2L2,PAK1,PDGFRB,PGK1,PHF20,PIK3IP1,PLAU,RELL1,RELN,RHOG,RYR3,SEL1L3,SPARCL1,STAT3,SULF2,TMEM178A,TNFSF13,TRAK1,VAV3,VEGFA,VPS37B	40
Liver Damage	injury of liver	1.40E-03	CFH,INHBA,MYD88,NFE2L2,NOS3,STAT3,TNFRSF1A,TNFSF11	8
Renal Necrosis/Cell Death	apoptosis of renal tubule	1.44E-03	CSF1,HIF1A,LCN2,MYD88,NOS3	5
Renal Necrosis/Cell Death	apoptosis of kidney cell lines	1.53E-03	BCL6,FOS,FOXO1,NFE2L2,PAK1,RALB,RHOG,SOD2,TFRC,TNFRSF1A,TP53INP1,UNC5C	12
Cardiac Infarction	myocardial infarction	1.61E-03	AGTR1,CSF1,FCER1G,FCGR1A,HIF1A,NOS3,PLAT,TNFRSF1A,VEGFA,VWF	10
Liver Regeneration	delay in regeneration of liver	1.63E-03	LRAT,SULF2	2
Cardiac Dysfunction	dysfunction of heart	1.69E-03	ANGPTL4,ATF3,CREM,CSF1,NOS3,PLAU	6
Liver Necrosis/Cell Death	cell death of hepatocytes	1.86E-03	FOS,IL6R,INHBA,MYD88,NFE2L2,PTPN1,SOD2,STAT3,TNFRSF1A	9
Renal Necrosis/Cell Death	cell death of kidney cell lines	2.03E-03	BCL6,FOS,FOXO1,IGF1R,IP6K2,NFE2L2,PAK1,RALB,RHOG,SOD2,TFRC,TNFRSF1A,TP53INP1,UNC5C	14
Heart Failure	failure of heart	2.29E-03	AGTR1,ATP2A2,BMP1,FOXO1,GAB1,IL1B,IL1RL1,NOS3,PDE7A,PLAU,VEGFA,VWF	12
Kidney Failure	chronic renal failure	2.57E-03	AGTR1,FCGR1A,KCNN4,MMP14,NOS3,PDE7A,TNFRSF1A,VEGFA	8
Kidney Failure	end stage renal disease	2.75E-03	AGTR1,FCGR1A,KCNN4,MMP14,NOS3,PDE7A,TNFRSF1A	7
Glomerular Injury, Renal Hypertrophy	hypertrophy of renal glomerulus	2.95E-03	EHD3,EHD4,NOS3,VEGFA	4
Renal Necrosis/Cell Death	necrosis of renal tubule	3.01E-03	CSF1,HIF1A,LCN2,MYD88,NOS3	5
Renal Necrosis/Cell Death	apoptosis of tubular cells	3.26E-03	CSF1,HIF1A,LCN2,MYD88	4
Renal Proliferation	proliferation of kidney cell lines	3.33E-03	CSF1,ESM1,FOS,INPP5D,KLF5,MMP14,PTP4A1,STAT3,UNC5C	9
Liver Necrosis/Cell Death	cell death of liver cells	3.40E-03	CFH,FOS,IL6R,INHBA,MYD88,NFE2L2,PTPN1,SOD2,STAT3,TNFRSF1A	10
Cardiac Output	cardiac output	3.60E-03	ATP2A2,LCN2,NOS3,VEGFA	4
Congenital Heart Anomaly	double aortic arch	3.99E-03	ECE1,VEGFA	2
Pulmonary Hypertension	pulmonary hypertensive arterial disease	4.34E-03	ACVRL1,EPAS1,NOS3,PDGFRB	4
Cardiac Damage	damage of heart	4.58E-03	BGN,CX3CL1,INHBA,PLAU,STAT3	5
Liver Inflammation/Hepatitis, Liver Steatosis	steatohepatitis	4.75E-03	ADIPOR2,PDE7A,SOD2,TNFRSF1A	4
Glomerular Injury	formation of glomerular crescent	4.91E-03	CCR1,PLAT,PLAU	3
Renal Hyperplasia/Hyperproliferation	hyperplasia of kidney cells	4.91E-03	AGTR1,CFH,NOS3	3
Renal Damage, Renal Tubule Injury	damage of renal tubule	5.18E-03	CSF1,FN1,LCN2,MYD88	4
Increased Levels of Hematocrit	increased hematocrit of organism	5.73E-03	EPAS1,FGFRL1,NFE2L2,SLC11A2,SLC4A4,SOD2	6
Cardiac Infarction	acute myocardial infarction	6.66E-03	FCGR1A,NOS3,PLAT,VEGFA,VWF	5
Liver Necrosis/Cell Death	apoptosis of liver cells	7.11E-03	CFH,IL6R,INHBA,MYD88,PTPN1,SOD2,STAT3,TNFRSF1A	8
Liver Damage	hepatotoxicity	7.20E-03	ARHGAP24,NFE2L2,TNFRSF1A	3
Liver Inflammation/Hepatitis, Liver Steatosis	nonalcoholic steatohepatitis	8.08E-03	ADIPOR2,PDE7A,TNFRSF1A	3
Liver Steatosis	hepatic steatosis	8.69E-03	ADIPOR2,EPAS1,FOXO1,HSD11B1,IL1B,NOS3,PDE7A,SLC22A5,SOD2,STAT3,TNFRSF1A	11
Liver Necrosis/Cell Death	apoptosis of hepatocytes	8.88E-03	IL6R,INHBA,MYD88,PTPN1,SOD2,STAT3,TNFRSF1A	7
Glomerular Injury, Kidney Failure, Renal Fibrosis	interstitial fibrosis of kidney	8.95E-03	KCNN4,MMP14,NOS3,TNFRSF1A	4
Cardiac Pulmonary Embolism	acute pulmonary embolism	9.26E-03	PLAT,VEGFA	2
Cardiac Damage	rupture of heart	9.26E-03	BGN,PLAU	2
Liver Cirrhosis	Cirrhosis	9.30E-03	CCR1,CSF1,FN1,miR-135a-5p (and other miRNAs w/seed AUGGCUU),PDGFRB,PTAFR,TNFRSF1A,WNT5A	8
Cardiac Arrythmia	atrial fibrillation	1.08E-02	AGTR1,ATP2A2,CREM,GJA5,THRB,VEGFA	6
Cardiac Dilation	dilation of heart chamber	1.25E-02	BGN,GAB1,IL1RL1,PLAU	4
Cardiac Hyperplasia/Hyperproliferation	hyperplasia of heart	1.38E-02	AGTR1,CXADR	2
Cardiac Hypertrophy	hypertrophy of myocardium	1.38E-02	IL6R,STAT3	2
Liver Regeneration	regeneration of liver cells	1.38E-02	IL6R,PLAU	2
Cardiac Arteriopathy	coronary artery disease	1.42E-02	AGTR1,CDH13,FADS1,FOS,GBE1,IL1B,NOS3,PDE7A,PLEKHB1,QPRT,VEGFA	11
Renal Inflammation, Renal Nephritis	glomerulonephritis	1.47E-02	AGTR1,CCR1,CFH,miR-346 (and other miRNAs w/seed GUCUGCC),MYD88,NFE2L2,TNFRSF1A,VCAM1,VEGFA	9
Pulmonary Hypertension	primary pulmonary hypertension	1.64E-02	ACVRL1,EPAS1	2
Congenital Heart Anomaly	Hirschsprung disease, cardiac defects, and autonomic dysfunction	1.67E-02	ECE1	1
Cardiac Arrythmia	Wolff-Parkinson-White syndrome	1.67E-02	PRKAG2	1
Cardiac Arrythmia, Congenital Heart Anomaly	arrhythmogenic right ventricular dysplasia familial 10	1.67E-02	DSG2	1
Congenital Heart Anomaly	atrial septal defect type 8	1.67E-02	CITED2	1
Glomerular Injury	collapsing glomerulopathy	1.67E-02	VEGFA	1
Renal Dilation	dilation of proximal convoluted tubule	1.67E-02	BGN	1
Cardiac Arrythmia	familial atrial fibrillation type 11	1.67E-02	GJA5	1
Glomerular Injury	glomerulopathy with fibronectin deposits type 2	1.67E-02	FN1	1
Liver Inflammation/Hepatitis	hepatitis A	1.67E-02	CSF1	1
Pulmonary Hypertension	hereditary hemorrhagic telangiectasia-related pulmonary arterial hypertension	1.67E-02	ACVRL1	1
Glomerular Injury, Renal Hyperplasia/Hyperproliferation	hyperplasia of juxtaglomerular cells	1.67E-02	AGTR1	1
Increased Levels of Albumin	increased permeation of albumin	1.67E-02	VEGFA	1
Increased Levels of Alkaline Phosphatase	increased production of alkaline phosphatase	1.67E-02	VEGFA	1
Increased Levels of Albumin	increased release of albumin	1.67E-02	IL1B	1
Cardiac Infarction	infarction of myocardium	1.67E-02	CSF1	1
Renal Inflammation, Renal Nephritis	necrotizing glomerulonephritis	1.67E-02	VEGFA	1
Cardiac Damage	rupture of left ventricle	1.67E-02	BGN	1
Kidney Failure	septic acute kidney injury	1.67E-02	LCN2	1
Cardiac Arteriopathy	susceptibility to coronary artery spasm 1	1.67E-02	NOS3	1
Congenital Heart Anomaly	ventricular septal defect type 2	1.67E-02	CITED2	1
Hepatocellular Carcinoma, Liver Hyperplasia/Hyperproliferation	hepatocellular carcinoma	1.91E-02	ATP1B3,CBX7,CDK14,CSF1,HIF1A,LZTS1,miR-135a-5p (and other miRNAs w/seed AUGGCUU),MMP14,NFE2L2,PAK1,PDGFRB,PLAU,STAT3,SULF2,TNFSF13	15
Congenital Heart Anomaly	persistent truncus arteriosus	2.03E-02	CITED2,ECE1,VEGFA	3
Liver Damage	damage of hepatocytes	2.21E-02	IGF1R,PLAU	2
Increased Levels of AST	increased localization of AST	2.21E-02	ATF3,PTPN1	2
Cardiac Arrythmia	arrhythmia	2.39E-02	AGTR1,ATP2A2,CREM,DSG2,GJA5,PRKAG2,THRB,VEGFA	8
Increased Levels of Red Blood Cells	increased quantity of red blood cells	2.52E-02	EPAS1,FGFRL1,INHBA,NFE2L2,SLC11A2	5
Cardiac Stenosis	stenosis of cardiac valve	2.52E-02	AGTR1,ATP2A2,FGFRL1,GJA5,VCAM1	5
Liver Inflammation/Hepatitis	acute hepatitis	2.53E-02	CSF1,TNFRSF1A	2
Renal Inflammation, Renal Nephritis	crescentic glomerulonephritis	2.53E-02	VCAM1,VEGFA	2
Increased Levels of LDH	increased release of LDH	2.53E-02	AGTR1,IL1B	2
Increased Levels of Alkaline Phosphatase	increased activation of alkaline phosphatase	2.69E-02	ACVRL1,IL1B,NOS3,TNFSF11	4
Liver Inflammation/Hepatitis	viral hepatitis	2.72E-02	AGTR1,CSF1,FCGR1A,IGF1R,miR-135a-5p (and other miRNAs w/seed AUGGCUU)	5
Liver Damage, Liver Inflammation/Hepatitis	chronic hepatitis	2.92E-02	AGTR1,CSF1,IGF1R,miR-135a-5p (and other miRNAs w/seed AUGGCUU),STAT3	5
Cardiac Congestive Cardiac Failure, Heart Failure	congestive heart failure	3.14E-02	AGTR1,ATP2A2,BMP1,NOS3,PDE7A	5
Renal Proliferation	proliferation of tubular cells	3.20E-02	CSF1,LCN2	2
Cardiac Inflammation	inflammation of heart	3.28E-02	BCL6,NOS3,TNFRSF1A	3
Liver Cholestasis	accumulation of bile acid	3.31E-02	NFE2L2	1
Cardiac Necrosis/Cell Death	apoptosis of endocardial cells	3.31E-02	NOS3	1
Liver Damage	delay in initiation of repair of liver	3.31E-02	NFE2L2	1
Renal Dilation	dilation of glomerular capsule	3.31E-02	BGN	1
Liver Edema	edema of liver	3.31E-02	VEGFA	1
Glomerular Injury	glomerular endotheliosis	3.31E-02	VEGFA	1
Renal Hyperplasia/Hyperproliferation	hyperplasia of distal tubule	3.31E-02	HSD11B1	1
Renal Hypertrophy	hypertrophy of distal tubule	3.31E-02	HSD11B1	1
Cardiac Hypertrophy	hypertrophy of ventricular myocardium	3.31E-02	IL6R	1
Renal Damage	ischemic injury of kidney	3.31E-02	LCN2	1
Glomerular Injury	lipidosis of renal glomerulus	3.31E-02	NOS3	1
Liver Inflammation/Hepatitis, Liver Necrosis/Cell Death	necrotizing inflammation of liver	3.31E-02	TNFRSF1A	1
Liver Proliferation	proliferation of hepatic progenitor cells	3.31E-02	INHBA	1
Renal Regeneration	regeneration of glomerular capillary	3.31E-02	VEGFA	1
Cardiac Stenosis	stenosis of mitral valve	3.31E-02	GJA5	1
Cardiac Dilation	dilation of left ventricle	3.48E-02	BGN,GAB1,PLAU	3
Liver Inflammation/Hepatitis	hepatitis B	3.69E-02	CSF1,FCGR1A,miR-135a-5p (and other miRNAs w/seed AUGGCUU)	3
Increased Levels of ALT	increased localization of ALT	3.94E-02	IL17RA,MYD88	2
Congenital Heart Anomaly	conotruncal heart malformations	4.15E-02	CITED2,ECE1,GJA5,VEGFA	4
Liver Hyperplasia/Hyperproliferation	bile duct cancer	4.32E-02	PGK1,PLAU,STAT3,VEGFA	4
Renal Necrosis/Cell Death	apoptosis of renal tubular epithelial cells	4.33E-02	LCN2,MYD88	2
Glomerular Injury, Renal Hyperplasia/Hyperproliferation	hyperplasia of mesangial cells	4.33E-02	CFH,NOS3	2
Liver Damage, Liver Inflammation/Hepatitis	chronic hepatitis C	4.36E-02	AGTR1,CSF1,IGF1R	3
Cardiac Fibrosis	fibrosis of left ventricle	4.74E-02	CREM,IL1B	2
Liver Steatosis	alcoholic fatty liver disease	4.93E-02	STAT3	1
Cardiac Necrosis/Cell Death	apoptosis of cardiac fibroblasts	4.93E-02	NOS3	1
Renal Proliferation	contact growth inhibition of kidney cell lines	4.93E-02	STAT3	1
Liver Dysfunction	dysfunction of liver	4.93E-02	ATF3	1
Renal Dysfunction	dysfunction of podocytes	4.93E-02	AGTR1	1
Cardiac Hyperplasia/Hyperproliferation	hyperplasia of cardiomyocytes	4.93E-02	AGTR1	1
Renal Inflammation, Renal Nephritis	lupus-like autoimmune nephritis	4.93E-02	NFE2L2	1
Renal Inflammation, Renal Nephritis	membranoproliferative glomerulonephritis	4.93E-02	CFH	1
Liver Regeneration	regeneration of hepatocytes	4.93E-02	PLAU	1
Glomerular Injury, Kidney Failure, Renal Fibrosis	tubulo-interstitial fibrosis of skeletal muscle	4.93E-02	MMP14	1
Congenital Heart Anomaly	double outlet right ventricle	5.08E-02	CITED2,ECE1,GJA5	3
Renal Degeneration	degeneration of kidney	5.15E-02	MTSS1,NOS3	2
Kidney Failure	acute renal failure	5.86E-02	ATF3,LCN2,MYD88	3
Renal Dysfunction	dysfunction of kidney	6.03E-02	AGTR1,MYD88	2
Congenital Heart Anomaly	perimembranous ventricular septal defect	6.03E-02	ECE1,FGFRL1	2
Liver Hyperplasia/Hyperproliferation	cholangiocarcinoma	6.41E-02	PGK1,PLAU,STAT3	3
Glomerular Injury	bleeding of renal glomerulus	6.51E-02	PDGFRB	1
Liver Damage, Liver Inflammation/Hepatitis	chronic autoimmune hepatitis	6.51E-02	STAT3	1
Decreased Levels of Albumin	decreased secretion of albumin	6.51E-02	IL1B	1
Increased Levels of Red Blood Cells	increased production of red blood cells	6.51E-02	EPAS1	1
Liver Cholestasis	lipopolysaccharide hepatocellular cholestasis	6.51E-02	CD68	1
Congenital Heart Anomaly	mesocardia	6.51E-02	CITED2	1
Liver Steatosis	microvesicular hepatic steatosis	6.51E-02	SLC22A5	1
Cardiac Necrosis/Cell Death	necrosis of myocardium	6.51E-02	PLAT	1
Kidney Failure	nephrotoxic acute renal failure	6.51E-02	ATF3	1
Renal Dysplasia	renal tubular dysgenesis	6.51E-02	AGTR1	1
Cardiac Transformation	transformation of endocardial cells	6.51E-02	VEGFA	1
Liver Hyperplasia/Hyperproliferation	metastasis of liver	6.69E-02	IGF1R,PDGFRB,PLAU	3
Renal Inflammation, Renal Nephritis	autoimmune glomerulonephritis	6.94E-02	CFH,MYD88	2
Cardiac Fibrosis	interstitial fibrosis of heart	6.94E-02	IL1B,KLF5	2
Renal Necrosis/Cell Death	apoptosis of podocytes	7.42E-02	AGTR1,TNFSF11	2
Cardiac Stenosis	stenosis of semilunar valve	7.48E-02	AGTR1,ATP2A2,FGFRL1,VCAM1	4
Renal Proliferation	arrest in growth of kidney cell lines	8.07E-02	FOS	1
Cardiac Dysfunction	diastolic dysfunction of left ventricle	8.07E-02	AGTR1	1
Cardiac Enlargement	enlargement of atrium	8.07E-02	CREM	1
Renal Inflammation, Renal Nephritis	experimental crescentic glomerulonephritis	8.07E-02	VEGFA	1
Liver Fibrosis	mitogenesis of hepatic stellate cells	8.07E-02	VEGFA	1
Biliary Hyperplasia	proliferation of bile duct	8.07E-02	CFTR	1
Glomerular Injury, Renal Thrombosis	thrombosis of glomerular capillary	8.07E-02	NOS3	1
Cardiac Proliferation	proliferation of heart cells	8.17E-02	AKIP1,CXADR,FOXO1,STAT3	4
Renal Damage	reperfusion injury of kidney	8.40E-02	MYD88,NOS3	2
Liver Hyperplasia/Hyperproliferation	incidence of liver tumor	8.82E-02	CBX7,LZTS1,MYD88	3
Liver Cirrhosis	cirrhosis of liver	8.98E-02	FN1,miR-135a-5p (and other miRNAs w/seed AUGGCUU),PDGFRB,PTAFR,WNT5A	5
Kidney Failure	acute tubular necrosis	9.61E-02	LCN2	1
Liver Adhesion	adhesion of hepatocytes	9.61E-02	VCAM1	1
Congenital Heart Anomaly	bicuspid aortic valve	9.61E-02	NOS3	1
Cardiac Arrythmia	chronic atrial fibrillation	9.61E-02	ATP2A2	1
Cardiac Damage	damage of cardiomyocytes	9.61E-02	CX3CL1	1
Increased Levels of Bilirubin	increased quantity of bilirubin	9.61E-02	ATF3	1
Increased Levels of ALT	increased release of ALT	9.61E-02	IL1B	1
Liver Cholestasis	obstructive cholestasis	9.61E-02	CD68	1
Cardiac Stenosis	stenosis of pulmonary valve	9.61E-02	FGFRL1	1
Liver Inflammation/Hepatitis	alcoholic hepatitis	9.94E-02	PDE7A,TNFRSF1A	2
Liver Damage, Liver Inflammation/Hepatitis	chronic hepatitis B	1.05E-01	CSF1,miR-135a-5p (and other miRNAs w/seed AUGGCUU)	2
Cardiac Enlargement	enlargement of heart	1.11E-01	SOD2	1
Renal Inflammation, Renal Nephritis	inflammation of renal glomerulus	1.11E-01	NOS3	1
Cardiac Fibrosis	interstitial fibrosis of left ventricle	1.11E-01	IL1B	1
Renal Proliferation	proliferation of podocytes	1.11E-01	STAT3	1
Renal Proliferation	proliferation of renal tubular epithelial cells	1.11E-01	LCN2	1
Cardiac Stenosis	stenosis of pulmonary artery	1.11E-01	CITED2	1
Congenital Heart Anomaly	atrial septal defect	1.15E-01	ATP2A2,CITED2	2
Liver Hematopoiesis	erythropoiesis of liver	1.26E-01	FOS	1
Increased Levels of Albumin	increased localization of albumin	1.26E-01	STAT3	1
Cardiac Stress Response	oxidative stress response of heart	1.26E-01	NOS3	1
Cardiac Fibrosis	perivascular fibrosis	1.26E-01	NOS3	1
Renal Hypoplasia	hypoplasia of kidney	1.27E-01	CRIM1,NOS3	2
Cardiac Inflammation	myocarditis	1.38E-01	BCL6,IL1B	2
Cardiac Stenosis	non-rheumatic aortic stenosis	1.41E-01	VCAM1	1
Liver Hepatomegaly	hepatomegaly	1.46E-01	ACVRL1,INPP5D,WNT5A	3
Cardiac Proliferation	proliferation of cardiomyocytes	1.50E-01	AKIP1,CXADR,FOXO1	3
Renal Necrosis/Cell Death	apoptosis of proximal tubule cells	1.55E-01	HIF1A	1
Renal Atrophy	atrophy of renal glomerulus	1.55E-01	AGTR1	1
Renal Atrophy	atrophy of renal medulla	1.55E-01	AGTR1	1
Cardiac Output	cardiac output of heart	1.55E-01	LCN2	1
Glomerular Injury, Renal Fibrosis	fibrosis of renal glomerulus	1.55E-01	NOS3	1
Hepatocellular Carcinoma, Liver Hyperplasia/Hyperproliferation	inoperable hepatocellular carcinoma	1.55E-01	PDGFRB	1
Kidney Failure	ischemic acute renal failure	1.55E-01	LCN2	1
Hepatocellular Carcinoma, Liver Hyperplasia/Hyperproliferation	local hepatocellular carcinoma	1.55E-01	PDGFRB	1
Cardiac Proliferation	proliferation of ventricular myocytes	1.55E-01	FOXO1	1
Hepatocellular Carcinoma, Liver Hyperplasia/Hyperproliferation	unresectable hepatocellular carcinoma	1.55E-01	PDGFRB	1
Cardiac Damage	injury of heart	1.55E-01	INHBA,STAT3	2
Congenital Heart Anomaly	congenital heart block	1.69E-01	FCGR1A	1
Hepatocellular Carcinoma, Liver Hyperplasia/Hyperproliferation	metastatic hepatocellular carcinoma	1.69E-01	PDGFRB	1
Liver Fibrosis, Liver Proliferation	proliferation of hepatic stellate cells	1.79E-01	AGTR1,IL6R	2
Decreased Levels of Albumin	decreased excretion of albumin	1.83E-01	NOS3	1
Cardiac Proliferation	proliferation of cardiac fibroblasts	1.83E-01	STAT3	1
Renal Damage, Renal Tubule Injury	damage of tubulointerstitium	1.97E-01	FN1	1
Hepatocellular Carcinoma, Liver Hyperplasia/Hyperproliferation	incidence of hepatocellular carcinoma	1.97E-01	CBX7,LZTS1	2
Renal Hydronephrosis	hydronephrosis	1.99E-01	AGTR1,CCL19,IGF1R	3
Cardiac Stenosis	stenosis of aortic valve	2.03E-01	AGTR1,VCAM1	2
Cardiac Infarction	ST-elevation myocardial infarction	2.10E-01	VWF	1
Increased Levels of Creatinine	increased clearance of creatinine	2.10E-01	VAV3	1
Liver Hyperplasia/Hyperproliferation	liver adenoma	2.10E-01	STAT3	1
Glutathione Depletion In Liver	quantity of glutathione in liver	2.10E-01	NFE2L2	1
Liver Cirrhosis	primary biliary cirrhosis	2.16E-01	PDGFRB,PTAFR,WNT5A	3
Renal Inflammation, Renal Nephritis	lupus nephritis	2.29E-01	miR-346 (and other miRNAs w/seed GUCUGCC),TNFRSF1A,VCAM1	3
Increased Levels of Potassium	increased excretion of K+	2.36E-01	VAV3	1
Liver Necrosis/Cell Death	focal necrosis of liver	2.49E-01	TNFRSF1A	1
Liver Hyperbilirubinemia	hyperbilirubinemia	2.62E-01	FCGR1A	1
Liver Hyperplasia/Hyperproliferation	tumorigenesis of liver	2.74E-01	PIK3IP1	1
Cardiac Fibrosis	fibrosis of myocardium	2.86E-01	PLAU	1
Congenital Heart Anomaly	situs inversus totalis	2.86E-01	CITED2	1
Cardiac Hypertrophy	hypertrophy of ventricular myocytes	3.10E-01	INHBA	1
Renal Necrosis/Cell Death	cell viability of kidney cell lines	3.21E-01	BCL6,PAK1	2
Liver Hyperplasia/Hyperproliferation	benign neoplasm of liver	3.21E-01	CBX7	1
Hepatocellular Carcinoma, Liver Hyperplasia/Hyperproliferation	development of hepatocellular carcinoma	3.21E-01	STAT3	1
Liver Cholestasis	intrahepatic cholestasis	3.33E-01	CD68,CFTR	2
Cardiac Dilation	dilation of heart	3.44E-01	SOD2	1
Cardiac Hypertrophy	hypertrophy of right ventricle	3.44E-01	EPAS1	1
Cardiac Arrythmia	ventricular fibrillation	3.44E-01	THRB	1
Cardiac Necrosis/Cell Death	apoptosis of ventricular myocytes	3.55E-01	NOS3	1
Liver Hyperplasia/Hyperproliferation	proliferation of liver cancer cells	3.55E-01	STAT3	1
Liver Necrosis/Cell Death	apoptosis of liver cell lines	4.07E-01	STAT3	1
Cardiac Necrosis/Cell Death	cell viability of cardiomyocytes	4.07E-01	HSPB8	1
Bradycardia, Cardiac Arrythmia	bradycardia	4.27E-01	AGTR1	1
Heart Failure	chronic heart failure	4.36E-01	AGTR1	1
Increased Levels of Creatinine	increased quantity of creatinine	4.64E-01	SLC34A2	1
Liver Failure	failure of liver	5.55E-01	VEGFA	1
Cardiac Stenosis	stenosis of aorta	5.55E-01	ATP2A2	1
Cardiac Arrythmia, Tachycardia	ventricular tachycardia	6.04E-01	THRB	1
Liver Cholestasis	progressive familial intrahepatic cholestasis type 1	6.30E-01	CFTR	1
Regulator Effects
Networks
ID	Molecules in Network	Score	Focus Molecules	Top Diseases and Functions
1	14-3-3,ADIPOR2,ARHGAP24,ATP1B2,AUH,AZIN1,C21orf91,CCDC80,CDH13,CDK14,CDKN2B,CHD7,CIB2,CLDN10,CX3CL1,DSG2,EFHD2,EGR2,EZH1,FAM19A5,FAT3,FHDC1,FOXO1,GAD1,GSR,Histone h3,Histone h4,IL17RA,IL6R,ITPR2,JUN/JUNB/JUND,KIAA0513,KIAA1522,KIAA1755,KPNA3,LAMP1,LURAP1L,MHC Class II (complex),miR-153-3p (and other miRNAs w/seed UGCAUAG),miR-298-5p (and other miRNAs w/seed GCAGAGG),miR-344d-3p (and other miRNAs …	110	62	Cellular Movement, Neurological Disease, Organismal Injury and Abnormalities
2	26s Proteasome,ABI3BP,ABLIM3,ACVRL1,Adaptor protein 2,Alpha tubulin,AMPD3,Ap2 alpha,BCAP29,C18orf54,CFTR,CIC,Clathrin,COTL1,ENPP3,ERK,Erm,ESM1,EVA1C,F Actin,GCH1,GDA,GMNN,Hsp70,Hsp90,INHBA,IP6K2,KCNS3,LCP1,Lfa-1,LRAT,LRRFIP1,LZTS1,MAN1A1,MAP4,MBNL1,miR-135a-5p (and other miRNAs w/seed AUGGCUU),miR-203-3p (and other miRNAs w/seed UGAAAUG),miR-376a-3p (and other miRNAs w/seed UCAUAGA),miR-490-5p (m…	97	57	Digestive System Development and Function, Organ Morphology, Organismal Development
3	AGTR1,Akt,AQP1,ATP6V0A1,ATP6V1C1,ATP6V1E1,Calcineurin A,Calmodulin,CCR1,chemokine,CHP1,CILP,ERK1/2,estrogen receptor,Fc receptor,FCER1G,FCGR1A,FGFRL1,Focal adhesion kinase,FZD1,G protein alphai,GAB1,Gpcr,GPR88,GPR155,growth factor receptor,IGF1R,IgG,INPP5D,Insulin,Integrin,JAK,MAP4K1,Mapk,MME,MYD88,NCK,P2RY2,p85 (pik3r),Par6,PARD6G,Pdgfr,PDGFRB,phosphatase,PI3K (complex),PLC gamma,PLCB3,PTAFR,PTP…	57	40	Carbohydrate Metabolism, Cell-To-Cell Signaling and Interaction, Cell Signaling
4	ANGPTL4,Ap1,ATF3,ATP2A2,BGN,BHLHE40,BMP1,C/ebp,C1q,Cbp/p300,CCL19,CFH,CH25H,CITED2,collagen,Collagen type I,Collagen type II,Collagen type III,Collagen type IV,Collagen type ix,Collagen type VI,Collagen(s),Creb,CREM,CSF1,CTSS,Cyclin A,EPAS1,FGF7,Fibrin,Fibrinogen,FMOD,FN1,FOS,GBE1,HIF1A,IBSP,IDI1,IL1,IL-1R,IL1B,IL1RL1,KCNN4,KLF5,KRT19,Laminin,LRP,MEGF6,MFAP5,Mmp,MMP14,N-cor,NFIL3,NFkB (complex),P…	53	38	Cell-To-Cell Signaling and Interaction, Cardiovascular Disease, Tissue Morphology
5	ARMC6,ATP1A4,ATP1B3,C11orf83,CLEC7A,CPOX,CRIM1,CRYL1,CTSH,DOPEY2,DPM1,ECE1,ECE2,EHD4,EMB,EVPL,FADS1,FAM96B,FASTKD2,FERMT3,FUCA2,FXYD5,GUF1,HEATR5A,IDH3B,IFT20,IFT52,IFT57,IFT88,KAZN,KIAA2026,LAP3,LOC102724428/SIK1,LTBP4,MRPS10,MRPS16,NCAPG2,NDUFA6,NME3,NUBP2,PDXDC1,PHLDA3,PLEK,QPRT,RARS2,RFTN1,RMDN2,SAAL1,SCD5,SF3B6,SLC11A2,SLC22A5,SLC25A15,SLC26A1,SLC43A3,SLC6A6,SMAP1,SPARCL1,ST5,STYXL1,SYNGR1,T…	46	34	Post-Translational Modification, Endocrine System Development and Function, Protein Synthesis
6	ADM2,AGL,ARHGAP25,B4GALNT3,BIN3,C7orf33,CCNYL1,CELF5,COQ9,CUL5,DCAF15,DUOX1,ELOF1,FAM105A,FAM110A,FCHO1,FCRLA,GALNT10,GAS7,GRID2IP,IGFL1,JMJD4,JMJD8,KANK1,LCN2,let-7a-5p (and other miRNAs w/seed GAGGUAG),LOC100131094,MAPK6,MEIS3,MFSD4,miR-138-5p (miRNAs w/seed GCUGGUG),miR-296-5p (miRNAs w/seed GGGCCCC),miR-4640-5p (and other miRNAs w/seed GGGCCAG),miR-4651 (and other miRNAs w/seed GGGGUGG),MROH6…	44	33	Ophthalmic Disease, Organismal Injury and Abnormalities, Organ Morphology
7	ACSBG1,ACSL3,Actin,AK4,ANKS6,ANXA8/ANXA8L1,AOC1,APP,ARHGAP15,ARL4D,BCL6,C21orf59,C2orf47,C5orf28,CAMK2N2,CCNL1,CINP,CLDN1,CLDN3,CLDN16,CLDN17,CLDN20,CXADR,DENND1C,ELOVL7,FSD1L,GPN2,LMCD1,LNX1,LPAR4,Lymphotoxin,LYN,MAP3K6,miR-3064-5p (and other miRNAs w/seed CUGGCUG),miR-346 (and other miRNAs w/seed GUCUGCC),MIR17HG,MRPS24,MTERFD2,MURC,NME3,NME6,NPL,NUP37,PAK1,PAK1IP1,PDZD4,PINK1,PLEKHB1,PP2A,RASL…	33	27	Cellular Development, Cellular Growth and Proliferation, Hematological System Development and Function
8	ACO2,ARHGDIG,Asc2,BAG3,Cald1,CBX7,CCDC3,CD68,CDC42EP1,CDH7,CDH9,CDH10,CDH16,CDH17,CDH18,Crip2,CSNK2A1,CTNNB1,DIRAS3,EED,FAM189A2,FCN1,FRMD7,FUZ,GPRIN3,HDAC3,HEATR5B,HSPB8,Igkv1-117,JUN,Kat6b,LMNA,MEPE,mir-154,miR-154-3p (and other miRNAs w/seed AUCAUAC),miR-24-3p (and other miRNAs w/seed GGCUCAG),miR-409a-3p (miRNAs w/seed AUGUUGC),miR-637 (and other miRNAs w/seed CUGGGGG),MTA1,MTFR2,MYC,NOL11,NU…	31	26	Cell Cycle, Connective Tissue Disorders, Organ Morphology
9	AHR,Ahr-aryl hydrocarbon-Arnt-Esr1,Ahr-aryl hydrocarbon-Arnt-Esr1/2-p300,AKIP1,ALG6,ANO4,C3orf43,C7orf49,CASC1,CBL,CD7,CEBPA,CHCHD10,CHST1,CNNM2,COL13A1,COL27A1,DOK3,DUSP22,EHD3,ESR1,FAM150B,GDAP1L1,GJA5,GPR22,HPR,HSD11B1,Hsd3b4 (includes others),INSL5,JAKMIP1,Keratin,LMTK3,MCUR1,MFSD2A,miR-124-3p (and other miRNAs w/seed AAGGCAC),miR-182-5p (and other miRNAs w/seed UUGGCAA),miR-23a-3p (and other…	26	23	Cancer, Organismal Injury and Abnormalities, Reproductive System Disease
10	mir-15,miR-16-2-3p (and other miRNAs w/seed CCAAUAU)	2	1	Cancer, Cell Death and Survival, Hematological Disease
Tox Lists
Ingenuity Toxicity Lists	-log(p-value)	Ratio	Molecules
Cardiac Fibrosis	8.78E00	9.89E-02	FN1,ATF3,SNAI1,HSPB8,STAT3,NOS3,BCL6,ATP2A2,SOD2,RGS5,VAV3,CREM,KLF5,IGF1R,IL1B,PLAU,AGTR1,PLAT
Renal Necrosis/Cell Death	8.08E00	5.89E-02	EHD3,HIF1A,NOS3,BCL6,PAK1,SOD2,RHOG,IGF1R,IP6K2,NFE2L2,PLAT,UNC5C,TP53INP1,TNFSF11,ATF3,MYD88,TNFRSF1A,BGN,LCN2,RALB,FOS,FOXO1,CSF1,EHD4,TFRC,IL1B,PLAU,AGTR1
Cardiac Hypertrophy	5.16E00	5.25E-02	ATF3,EPAS1,FN1,IL1RL1,IL6R,HSPB8,STAT3,HIF1A,NOS3,ATP2A2,INHBA,SOD2,RGS5,VAV3,CREM,KLF5,IL1B,PLAU,AGTR1,PLAT
Increases Renal Proliferation	4.96E00	8.53E-02	MMP14,LCN2,ESM1,KLF5,IL1B,FGFRL1,STAT3,PLAU,NOS3,PTP4A1,PDGFRB
Oxidative Stress	4.36E00	1.23E-01	GSR,FOS,VCAM1,SOD2,STAT3,NFE2L2,SOD3
Increases Liver Damage	4.18E00	8.57E-02	MYD88,TNFRSF1A,IL6R,PTPN1,IGF1R,IL1B,STAT3,PLAU,PLAT
Liver Proliferation	4.05E00	5.91E-02	TNFRSF1A,IL6R,INHBA,VEGFA,FOS,IGF1R,IL1B,SULF2,NFE2L2,FGF7,CITED2,PIK3IP1,AGTR1
Persistent Renal Ischemia-Reperfusion Injury (Mouse)	3.9E00	1.67E-01	VCAM1,CTSS,MMP14,LCN2,AOC1
Hepatic Fibrosis	3.69E00	8.33E-02	VEGFA,FN1,CSF1,MMP14,BGN,IL1B,ECE1,FGF7
Cardiac Necrosis/Cell Death	3.28E00	4.92E-02	VEGFA,SOD2,CREM,LCN2,HSPB8,IL1B,HIF1A,STAT3,NOS3,CXADR,AGTR1,INHBA,PLAT
Acute Renal Failure Panel (Rat)	3.24E00	9.68E-02	FOS,VCAM1,ATF3,CD68,LCN2,AQP1
Liver Necrosis/Cell Death	3.15E00	4.76E-02	MME,FOS,SOD2,TNFRSF1A,MYD88,PTPN1,IL6R,SLC26A1,CFH,STAT3,IL17RA,NFE2L2,INHBA
Increases Cardiac Dysfunction	2.49E00	1.08E-01	ANGPTL4,CREM,PLAU,NOS3
Genes associated with Chronic Allograft Nephropathy (Human)	2.31E00	1.43E-01	VCAM1,FN1,CCL19
NF-κB Signaling	2.02E00	4.25E-02	TNFSF11,MYD88,TNFRSF1A,IGF1R,FCER1G,MAPK6,IL1B,FGFRL1,PDGFRB
Mechanism of Gene Regulation by Peroxisome Proliferators via PPARα	1.67E00	5.26E-02	FOS,TNFRSF1A,IL1B,CITED2,PDGFRB
Hypoxia-Inducible Factor Signaling	1.53E00	5.71E-02	VEGFA,HIF1A,NOS3,UBE2L6
Increases Renal Nephritis	1.51E00	7.32E-02	CSF1,MYD88,TNFRSF1A
Long-term Renal Injury Anti-oxidative Response Panel (Rat)	1.45E00	1.11E-01	SOD2,SOD3
Increases Renal Damage	1.4E00	5.19E-02	MYD88,FCGR1A,AGTR1,PLAT
VDR/RXR Activation	1.38E00	5.13E-02	TNFSF11,COL13A1,FOXO1,IL1RL1
Biogenesis of Mitochondria	1.36E00	1E-01	EPAS1,CXADR
Decreases Depolarization of Mitochondria and Mitochondrial Membrane	1.36E00	1E-01	PAK1,ATP2A2
Increases Liver Hepatitis	1.27E00	5.88E-02	TNFRSF1A,STAT3,IL17RA
Increases Glomerular Injury	1.27E00	5.88E-02	VEGFA,AGTR1,PDGFRB
Hepatic Cholestasis	1.23E00	3.64E-02	SLCO3A1,MYD88,TNFRSF1A,IL1RL1,PRKAG2,IL1B
Increases Heart Failure	1.22E00	8.33E-02	FOXO1,PLAU
TGF-β Signaling	1.19E00	4.44E-02	FOS,MAP4K1,INHBA,PMEPA1
Protection from Hypoxia-induced Renal Ischemic Injury (Rat)	1.19E00	2.5E-01	VEGFA
Renal Proximal Tubule Toxicity Biomarker Panel (Rat)	1.13E00	7.41E-02	CLDN10,SLC34A2
Positive Acute Phase Response Proteins	1.05E00	6.67E-02	SOD2,VWF
Glutathione Depletion - Hepatocellular Hypertrophy	9E-01	1.25E-01	GSR
LXR/RXR Activation	8.22E-01	3.25E-02	TNFRSF1A,IL1RL1,IL1B,PON3
Genes Upregulated in Response to Proteinuria-induced Oxidative Stress in Renal Proximal Tubule Cells (Human)	8.1E-01	1E-01	SOD3
Mitochondrial Dysfunction	7.78E-01	2.87E-02	GSR,SOD2,ACO2,TRAK1,PINK1
Increases Damage of Mitochondria	7.72E-01	9.09E-02	IL1B
RAR Activation	7.64E-01	2.84E-02	VEGFA,FOS,LRAT,PRKAG2,CITED2
Increases Cardiac Proliferation	7.47E-01	4.35E-02	STAT3,AKIP1
PPARα/RXRα Activation	7.17E-01	2.73E-02	IL1RL1,PRKAG2,PLCB3,IL1B,ADIPOR2
NRF2-mediated Oxidative Stress Response	7.03E-01	2.56E-02	GSR,FOS,SOD2,HSPB8,NFE2L2,SOD3
Increases Bradycardia	6.51E-01	6.67E-02	AGTR1
p53 Signaling	6.39E-01	3.03E-02	TP53INP1,HIF1A,TRIM29
Cholesterol Biosynthesis	6.27E-01	6.25E-02	IDI1
LPS/IL-1 Mediated Inhibition of RXR Function	6.14E-01	2.39E-02	ACSL3,MYD88,TNFRSF1A,IL1RL1,IL1B,SOD3
Renal Glomerulus Panel (Human)	6.04E-01	5.88E-02	EHD3
Increases Liver Hyperplasia/Hyperproliferation	5.99E-01	2.88E-02	MYD88,IGF1R,STAT3
Cell Cycle: G1/S Checkpoint Regulation	5.2E-01	3.03E-02	FOXO1,CDKN2B
PXR/RXR Activation	5.11E-01	2.99E-02	FOXO1,PRKAG2
Decreases Transmembrane Potential of Mitochondria and Mitochondrial Membrane	5.08E-01	2.56E-02	SOD2,LCN2,IL1B
FXR/RXR Activation	4.48E-01	2.36E-02	FOXO1,IL1B,PON3
Increases Liver Steatosis	4.4E-01	2.63E-02	EPAS1,IL1B
Increases Cardiac Dilation	4.25E-01	3.57E-02	PLAU
TR/RXR Activation	3.81E-01	2.35E-02	HIF1A,THRB
Hepatic Stellate Cell Activation	3.51E-01	2.86E-02	PDGFRB
Aryl Hydrocarbon Receptor Signaling	2.96E-01	1.86E-02	FOS,IL1B,NFE2L2
Pro-Apoptosis	2.95E-01	2.38E-02	TNFRSF1A
Increases Transmembrane Potential of Mitochondria and Mitochondrial Membrane	2.44E-01	2E-02	SOD2
Fatty Acid Metabolism	2.33E-01	1.71E-02	ACSL3,AUH
Molecules
Symbol	Entrez Gene Name	Gene symbol -- human (Hugo / HGNC, Entrez Gene)/miRBase (mature)	Networks	Location	Type(s)	Biomarker Application(s)	Drug(s)	Entrez Gene ID for Human	Entrez Gene ID for Mouse	Entrez Gene ID for Rat
14-3-3	--	--	1	Cytoplasm	group	unspecified application
26s Proteasome	--	--	2	Cytoplasm	complex		carfilzomib, bortezomib/sorafenib, bortezomib/melphalan, bortezomib/doxorubicin, bortezomib/vorinostat, bortezomib/rituximab, bortezomib
ABI3BP	ABI family, member 3 (NESH) binding protein	ABI3BP	2	Extracellular Space	other			25890
ABLIM3	actin binding LIM protein family, member 3	ABLIM3	2	Cytoplasm	other			22885	319713	307395
ACO2	aconitase 2, mitochondrial	ACO2	8	Cytoplasm	enzyme			50	11429	79250
ACSBG1	acyl-CoA synthetase bubblegum family member 1	--	7	Cytoplasm	enzyme			23205	94180	171410
ACSL3	acyl-CoA synthetase long-chain family member 3	ACSL3	7	Cytoplasm	enzyme			2181	74205	114024
Actin	--	--	7	Cytoplasm	group	response to therapy
ACVRL1	activin A receptor type II-like 1	ACVRL1	2	Plasma Membrane	kinase	diagnosis		94	11482	25237
Adaptor protein 2	--	--	2	Cytoplasm	complex
ADIPOR2	adiponectin receptor 2	ADIPOR2	1	Plasma Membrane	other			79602	68465	312670
ADM2	adrenomedullin 2	ADM2	6	Extracellular Space	other			79924	223780	399475
AGL	amylo-alpha-1, 6-glucosidase, 4-alpha-glucanotransferase	AGL	6	Cytoplasm	enzyme			178	77559	362029
AGTR1	angiotensin II receptor, type 1	AGTR1	3	Plasma Membrane	G-protein coupled receptor		amlodipine/olmesartan medoxomil, olmesartan, amlodipine/hydrochlorothiazide/valsartan, amlodipine/telmisartan, aliskiren/valsartan, azilsartan kamedoxomil, amlodipine/hydrochlorothiazide/olmesartan medoxomil, aspirin/dipyridamole/telmisartan, clopidogrel/telmisartan, amlodipine/valsartan, hydrochlorothiazide/losartan, hydrochlorothiazide/valsartan, candesartan, candesartan cilexetil, olmesartan m…	185	11607	24180
AHR	aryl hydrocarbon receptor	--	9	Nucleus	ligand-dependent nuclear receptor			196	11622	25690
Ahr-aryl hydrocarbon-Arnt-Esr1	--	--	9	Nucleus	complex
Ahr-aryl hydrocarbon-Arnt-Esr1/2-p300	--	--	9	Nucleus	complex
AK4	adenylate kinase 4	AK4	7	Cytoplasm	kinase			205	11639	29223
AKIP1	A kinase (PRKA) interacting protein 1	AKIP1	9	Nucleus	other			56672	57373	361624
Akt	--	--	3	Cytoplasm	group	diagnosis,disease progression,efficacy,prognosis,response to therapy,safety	afuresertib
ALG6	ALG6, alpha-1,3-glucosyltransferase	--	9	Cytoplasm	enzyme			29929	320438	362547
Alpha tubulin	--	--	2	Cytoplasm	group
ALX1	ALX homeobox 1	--		Nucleus	transcription regulator			8092	216285	25401
AMPD3	adenosine monophosphate deaminase 3	AMPD3	2	Cytoplasm	enzyme			272	11717	25095
ANGPTL4	angiopoietin-like 4	ANGPTL4	4	Extracellular Space	other			51129	57875	362850
ANKS6	ankyrin repeat and sterile alpha motif domain containing 6	--	7	Cytoplasm	other			203286	75691	362515
ANO4	anoctamin 4	--	9	Plasma Membrane	ion channel			121601	320091	299714
ANXA8/ANXA8L1	annexin A8-like 1	--	7	Plasma Membrane	other			728113|653145	11752	306283
AOC1	amine oxidase, copper containing 1	AOC1	7	Extracellular Space	enzyme			26	76507	65029
Ap1	--	--	4	Nucleus	complex
Ap2 alpha	--	--	2	Plasma Membrane	group
APP	amyloid beta (A4) precursor protein	--	7	Plasma Membrane	other	diagnosis,efficacy,unspecified application	bapineuzumab, florbetapir F18, florbetaben F	351	11820	54226
AQP1	aquaporin 1 (Colton blood group)	AQP1	3	Plasma Membrane	transporter			358	11826	25240
AR	androgen receptor	--		Nucleus	ligand-dependent nuclear receptor	diagnosis,disease progression,efficacy	estradiol valerate/testosterone enanthate, estradiol cypionate/testosterone cypionate, BMS-641988, cyproterone acetate/ethinyl estradiol, enzalutamide, 1-testosterone, flutamide/goserelin, nandrolone phenpropionate, drospirenone/ethinyl estradiol, nilutamide, bicalutamide, flutamide, nandrolone decanoate, testosterone cypionate, cyproterone acetate, drospirenone, medroxyprogesterone acetate, oxan…	367	11835	24208
ARHGAP15	Rho GTPase activating protein 15	--	7	Cytoplasm	other			55843	76117	295635
ARHGAP24	Rho GTPase activating protein 24	ARHGAP24	1	Cytoplasm	other			83478	231532	305156
ARHGAP25	Rho GTPase activating protein 25	--	6	Cytoplasm	other			9938	232201	500246
ARHGDIG	Rho GDP dissociation inhibitor (GDI) gamma	--	8	Cytoplasm	other			398	14570	360500
ARL4D	ADP-ribosylation factor-like 4D	ARL4D	7	Nucleus	enzyme			379	80981	303559
ARMC6	armadillo repeat containing 6	--	5	Other	other			93436	76813	306352
ARNT	aryl hydrocarbon receptor nuclear translocator	--		Nucleus	transcription regulator			405	11863	25242
ARNT2	aryl-hydrocarbon receptor nuclear translocator 2	--		Nucleus	transcription regulator			9915	11864	25243
Asc2	anterior suture cataract 2	--	8	Other	other				104386
ASCL1	achaete-scute family bHLH transcription factor 1	--		Nucleus	transcription regulator	unspecified application		429	17172	64186
ATF1	activating transcription factor 1	--		Nucleus	transcription regulator			466	11908|100040260	315305
ATF2	activating transcription factor 2	--		Nucleus	transcription regulator	prognosis		1386	11909	81647
ATF3	activating transcription factor 3	ATF3	4	Nucleus	transcription regulator	unspecified application		467	11910	25389
ATF4	activating transcription factor 4	--		Nucleus	transcription regulator			468	11911	79255
ATF6	activating transcription factor 6	--		Cytoplasm	transcription regulator			22926	226641	304962
ATN1	atrophin 1	--		Nucleus	transcription regulator			1822	13498	100911672|29515
ATP1A4	ATPase, Na+/K+ transporting, alpha 4 polypeptide	--	5	Plasma Membrane	transporter		digoxin, ethacrynic acid, perphenazine	480	27222	29132
ATP1B2	ATPase, Na+/K+ transporting, beta 2 polypeptide	ATP1B2	1	Plasma Membrane	transporter			482	11932	24214
ATP1B3	ATPase, Na+/K+ transporting, beta 3 polypeptide	ATP1B3	5	Plasma Membrane	transporter			483	11933	25390
ATP2A2	ATPase, Ca++ transporting, cardiac muscle, slow twitch 2	ATP2A2	4	Cytoplasm	transporter			488	11938	29693
ATP6V0A1	ATPase, H+ transporting, lysosomal V0 subunit a1	ATP6V0A1	3	Cytoplasm	transporter			535	11975	29757
ATP6V1C1	ATPase, H+ transporting, lysosomal 42kDa, V1 subunit C1	ATP6V1C1	3	Cytoplasm	transporter			528	66335	299971
ATP6V1E1	ATPase, H+ transporting, lysosomal 31kDa, V1 subunit E1	ATP6V1E1	3	Cytoplasm	transporter			529	11973	297566
AUH	AU RNA binding protein/enoyl-CoA hydratase	AUH	1	Cytoplasm	enzyme			549	11992	361215
AZIN1	antizyme inhibitor 1	AZIN1	1	Cytoplasm	enzyme			51582	54375	58961
B4GALNT3	beta-1,4-N-acetyl-galactosaminyl transferase 3	B4GALNT3	6	Other	enzyme			283358	330406	500306
BAG3	BCL2-associated athanogene 3	--	8	Cytoplasm	other			9531	29810	293524
BAZ1A	bromodomain adjacent to zinc finger domain, 1A	--		Nucleus	other			11177	217578	314126
BCAP29	B-cell receptor-associated protein 29	BCAP29	2	Cytoplasm	transporter			55973	12033	298943
BCL6	B-cell CLL/lymphoma 6	BCL6	7	Nucleus	transcription regulator	diagnosis,efficacy,prognosis,unspecified application		604	12053	303836
BCL6B	B-cell CLL/lymphoma 6, member B	--		Nucleus	transcription regulator			255877	12029	360551
BGN	biglycan	BGN	4	Extracellular Space	other			633	12111	25181
BHLHE40	basic helix-loop-helix family, member e40	BHLHE40	4	Nucleus	transcription regulator			8553	20893	79431
BIN3	bridging integrator 3	--	6	Cytoplasm	other			55909	57784	361065
BMP1	bone morphogenetic protein 1	BMP1	4	Extracellular Space	peptidase	efficacy		649	12153	83470
C/ebp	--	--	4	Cytoplasm	group
C11orf83	chromosome 11 open reading frame 83	--	5	Extracellular Space	other			790955	107197	690344
C18orf54	chromosome 18 open reading frame 54	C18orf54	2	Extracellular Space	other			162681	269033
C1q	--	--	4	Plasma Membrane	complex
C21orf59	chromosome 21 open reading frame 59	--	7	Cytoplasm	other			56683	68001	288269
C21orf91	chromosome 21 open reading frame 91	C21orf91	1	Other	other			54149	67102	360692
C2orf47	chromosome 2 open reading frame 47	--	7	Other	other			79568	68115	301418
C3orf43	chromosome 3 open reading frame 43	--	9	Other	other			255798	69576	100911042|498096
C5orf28	chromosome 5 open reading frame 28	--	7	Other	other			64417	633640	499532
C7orf33	chromosome 7 open reading frame 33	--	6	Other	other			202865
C7orf49	chromosome 7 open reading frame 49	C7orf49	9	Other	other			78996	78412	500077
Calcineurin A	--	--	3	Other	group
Cald1	caldesmon 1	--	8	Plasma Membrane	other				109624	25687
Calmodulin	--	--	3	Cytoplasm	group
CALR	calreticulin	--		Cytoplasm	transcription regulator	unspecified application		811	12317	64202
CAMK2N2	calcium/calmodulin-dependent protein kinase II inhibitor 2	--	7	Nucleus	other			94032	73047	59314
CASC1	cancer susceptibility candidate 1	CASC1	9	Cytoplasm	other			55259	320662	297720
CASK	calcium/calmodulin-dependent serine protein kinase (MAGUK family)	--		Plasma Membrane	kinase			8573	12361	29647
CBL	Cbl proto-oncogene, E3 ubiquitin protein ligase	--	9	Nucleus	transcription regulator			867	12402	500985
Cbp/p300	--	--	4	Nucleus	group
CBX7	chromobox homolog 7	CBX7	8	Nucleus	other			23492	52609	362962
CCDC3	coiled-coil domain containing 3	CCDC3	8	Cytoplasm	other			83643	74186	498795
CCDC80	coiled-coil domain containing 80	CCDC80	1	Nucleus	other			151887	67896	64387
CCL19	chemokine (C-C motif) ligand 19	CCL19	4	Extracellular Space	cytokine	disease progression,unspecified application		6363	100039848|100861647|100043918|100861618|100039789|100039053|100040035|24047|100039973|100043921	362506
CCND1	cyclin D1	--		Nucleus	transcription regulator	diagnosis,efficacy,prognosis,response to therapy,unspecified application	arsenic trioxide/tretinoin, arsenic trioxide/daunorubicin/tretinoin, arsenic trioxide/gemtuzumab ozogamicin/tretinoin, arsenic trioxide/idarubicin/tretinoin, arsenic trioxide	595	12443	58919
CCND2	cyclin D2	--		Nucleus	other	diagnosis,efficacy		894	12444	64033
CCNL1	cyclin L1	--	7	Nucleus	other			57018	56706	114121
CCNYL1	cyclin Y-like 1	CCNYL1	6	Plasma Membrane	other			151195	227210	316452
CCR1	chemokine (C-C motif) receptor 1	CCR1	3	Plasma Membrane	G-protein coupled receptor			1230	12768	57301
CD7	CD7 molecule	CD7	9	Plasma Membrane	other			924	12516	303747
CD68	CD68 molecule	CD68	8	Plasma Membrane	other	diagnosis,efficacy		968	12514	287435
CDC42EP1	CDC42 effector protein (Rho GTPase binding) 1	CDC42EP1	8	Extracellular Space	other			11135	104445	315121
CDH7	cadherin 7, type 2	--	8	Plasma Membrane	other			1005	241201	29162
CDH9	cadherin 9, type 2 (T1-cadherin)	--	8	Plasma Membrane	other			1007	12565	29163
CDH10	cadherin 10, type 2 (T2-cadherin)	--	8	Plasma Membrane	other			1008	320873	29181
CDH13	cadherin 13	CDH13	1	Plasma Membrane	other	diagnosis,disease progression,prognosis		1012	12554	192248
CDH16	cadherin 16, KSP-cadherin	--	8	Plasma Membrane	enzyme			1014	12556	307614
CDH17	cadherin 17, LI cadherin (liver-intestine)	CDH17	8	Plasma Membrane	transporter			1015	12557	117048
CDH18	cadherin 18, type 2	--	8	Plasma Membrane	other			1016	320865	310174
CDK6	cyclin-dependent kinase 6	--		Nucleus	kinase		palbociclib, LEE011, alvocidib	1021	12571	114483
CDK14	cyclin-dependent kinase 14	CDK14	1	Nucleus	kinase			5218	18647	362316
CDK2AP1	cyclin-dependent kinase 2 associated protein 1	--		Nucleus	other			8099	13445	360804
CDKN2A	cyclin-dependent kinase inhibitor 2A	--		Nucleus	transcription regulator	diagnosis,disease progression,efficacy,prognosis,response to therapy,safety		1029	12578	25163
CDKN2B	cyclin-dependent kinase inhibitor 2B (p15, inhibits CDK4)	CDKN2B	1	Nucleus	transcription regulator	diagnosis,prognosis		1030	12579	25164
CEBPA	CCAAT/enhancer binding protein (C/EBP), alpha	--	9	Nucleus	transcription regulator	diagnosis,disease progression,prognosis		1050	12606	24252
CEBPB	CCAAT/enhancer binding protein (C/EBP), beta	--		Nucleus	transcription regulator			1051	12608	24253
CELF5	CUGBP, Elav-like family member 5	CELF5	6	Other	other			60680	319586	314647
CFH	complement factor H	CFH	4	Extracellular Space	other	unspecified application		3075	12628	155012
CFTR	cystic fibrosis transmembrane conductance regulator (ATP-binding cassette sub-family C, member 7)	CFTR	2	Plasma Membrane	ion channel	diagnosis,disease progression	crofelemer, ivacaftor	1080	12638	24255
CH25H	cholesterol 25-hydroxylase	CH25H	4	Cytoplasm	enzyme	unspecified application		9023	12642	309527
CHCHD10	coiled-coil-helix-coiled-coil-helix domain containing 10	CHCHD10	9	Cytoplasm	other			400916	103172	361824
CHD7	chromodomain helicase DNA binding protein 7	CHD7	1	Nucleus	enzyme			55636	320790	312974
chemokine	--	--	3	Other	group
CHP1	calcineurin-like EF-hand protein 1	CHP1	3	Cytoplasm	transporter			11261	56398	64152
CHST1	carbohydrate (keratan sulfate Gal-6) sulfotransferase 1	--	9	Cytoplasm	enzyme			8534	76969	295934
CIB2	calcium and integrin binding family member 2	CIB2	1	Other	kinase			10518	56506	300719
CIC	capicua transcriptional repressor	CIC	2	Other	other			23152	71722	308435
CILP	cartilage intermediate layer protein, nucleotide pyrophosphohydrolase	CILP	3	Extracellular Space	phosphatase			8483	214425	315761
CINP	cyclin-dependent kinase 2 interacting protein	--	7	Nucleus	other			51550	67236	299334
CITED2	Cbp/p300-interacting transactivator, with Glu/Asp-rich carboxy-terminal domain, 2	CITED2	4	Nucleus	transcription regulator			10370	17684	114490
CITED4	Cbp/p300-interacting transactivator, with Glu/Asp-rich carboxy-terminal domain, 4	--		Nucleus	transcription regulator			163732	56222	114491
Clathrin	--	--	2	Cytoplasm	complex
CLDN1	claudin 1	CLDN1	7	Plasma Membrane	other	prognosis		9076	12737	65129
CLDN3	claudin 3	--	7	Plasma Membrane	transmembrane receptor	diagnosis,unspecified application		1365	12739	65130
CLDN10	claudin 10	CLDN10	1	Plasma Membrane	other			9071	58187	290485
CLDN16	claudin 16	--	7	Plasma Membrane	transporter			10686	114141	155268
CLDN17	claudin 17	--	7	Plasma Membrane	other			26285	239931	304125
CLDN20	claudin 20	--	7	Plasma Membrane	other			49861	621628	680178
CLEC7A	C-type lectin domain family 7, member A	CLEC7A	5	Plasma Membrane	transmembrane receptor			64581	56644	502902
CLOCK	clock circadian regulator	--		Nucleus	transcription regulator			9575	12753	60447
CNNM2	cyclin M2	CNNM2	9	Plasma Membrane	other			54805	94219	294014
COL13A1	collagen, type XIII, alpha 1	COL13A1	9	Plasma Membrane	other		collagenase clostridium histolyticum	1305	12817	499431
COL27A1	collagen, type XXVII, alpha 1	--	9	Extracellular Space	other		collagenase clostridium histolyticum	85301	373864	298101
collagen	--	--	4	Other	group
Collagen type I	--	--	4	Other	complex	diagnosis
Collagen type II	--	--	4	Other	complex
Collagen type III	--	--	4	Other	complex
Collagen type IV	--	--	4	Other	complex
Collagen type ix	--	--	4	Other	complex
Collagen type VI	--	--	4	Other	complex
Collagen(s)	--	--	4	Extracellular Space	complex
COQ9	coenzyme Q9	COQ9	6	Cytoplasm	other			57017	67914	498909
COTL1	coactosin-like F-actin binding protein 1	COTL1	2	Cytoplasm	other			23406	72042	361422
CPOX	coproporphyrinogen oxidase	--	5	Cytoplasm	enzyme			1371	12892	304024
Creb	--	--	4	Nucleus	group
CREB1	cAMP responsive element binding protein 1	--		Nucleus	transcription regulator			1385	12912	81646
CREM	cAMP responsive element modulator	CREM	4	Nucleus	transcription regulator			1390	12916	25620
CRIM1	cysteine rich transmembrane BMP regulator 1 (chordin-like)	CRIM1	5	Extracellular Space	kinase	unspecified application		51232	50766	298744
Crip2	cysteine rich protein 2	--	8	Plasma Membrane	other				68337	338401
CRYL1	crystallin, lambda 1	CRYL1	5	Cytoplasm	enzyme			51084	68631	290277
CSF1	colony stimulating factor 1 (macrophage)	CSF1	4	Extracellular Space	cytokine	diagnosis,disease progression,efficacy,prognosis,unspecified application		1435	12977	78965
CSNK2A1	casein kinase 2, alpha 1 polypeptide	--	8	Cytoplasm	kinase			1457	12995	116549
CTNNB1	catenin (cadherin-associated protein), beta 1, 88kDa	--	8	Nucleus	transcription regulator	diagnosis,disease progression,efficacy,prognosis		1499	12387	84353
CTSH	cathepsin H	--	5	Cytoplasm	peptidase			1512	13036	25425
CTSS	cathepsin S	CTSS	4	Cytoplasm	peptidase			1520	13040	50654
CUL5	cullin 5	CUL5	6	Nucleus	ion channel			8065	75717	64624
CUL4A	cullin 4A	--		Nucleus	other			8451	99375	361181
CX3CL1	chemokine (C-X3-C motif) ligand 1	CX3CL1	1	Extracellular Space	cytokine			6376	20312	89808
CXADR	coxsackie virus and adenovirus receptor	CXADR	7	Plasma Membrane	transmembrane receptor			1525	13052	89843
Cyclin A	--	--	4	Nucleus	group	unspecified application
DCAF15	DDB1 and CUL4 associated factor 15	--	6	Other	other			90379	212123	304653
DDB1	damage-specific DNA binding protein 1, 127kDa	--		Nucleus	other			1642	13194	64470
DDIT3	DNA-damage-inducible transcript 3	--		Nucleus	transcription regulator			1649	13198	29467
DENND1C	DENN/MADD domain containing 1C	DENND1C	7	Other	other			79958	70785	363326
DIRAS3	DIRAS family, GTP-binding RAS-like 3	--	8	Plasma Membrane	enzyme	diagnosis		9077
DOK3	docking protein 3	DOK3	9	Cytoplasm	other			79930	27261	306760
DOPEY2	dopey family member 2	DOPEY2	5	Cytoplasm	other			9980	70028	304077
DPM1	dolichyl-phosphate mannosyltransferase polypeptide 1, catalytic subunit	--	5	Cytoplasm	enzyme			8813	13480	296394
DSG2	desmoglein 2	DSG2	1	Plasma Membrane	other			1829	13511	307562
DTX1	deltex 1, E3 ubiquitin ligase	--		Nucleus	transcription regulator			1840	14357	687424
DUOX1	dual oxidase 1	DUOX1	6	Plasma Membrane	enzyme			53905	99439	266807
DUSP22	dual specificity phosphatase 22	--	9	Cytoplasm	phosphatase			56940	105352	361242
DYRK1B	dual-specificity tyrosine-(Y)-phosphorylation regulated kinase 1B	--		Nucleus	kinase			9149	13549	308468
E2F1	E2F transcription factor 1	--		Nucleus	transcription regulator	disease progression,prognosis		1869	13555	399489
EAF2	ELL associated factor 2	--		Nucleus	transcription regulator			55840	106389	266787
EBF1	early B-cell factor 1	--		Nucleus	transcription regulator			1879	13591	116543
ECE1	endothelin converting enzyme 1	ECE1	5	Plasma Membrane	peptidase			1889	230857	94204
ECE2	endothelin converting enzyme 2	--	5	Plasma Membrane	peptidase			9718	107522	408243
EED	embryonic ectoderm development	--	8	Nucleus	transcription regulator			8726	13626	293104
EFHD2	EF-hand domain family, member D2	EFHD2	1	Other	other			79180	27984	298609
EGR1	early growth response 1	--		Nucleus	transcription regulator	diagnosis		1958	13653	24330
EGR2	early growth response 2	EGR2	1	Nucleus	transcription regulator			1959	13654	114090
EGR4	early growth response 4	--		Nucleus	transcription regulator			1961	13656	25129
EHD3	EH-domain containing 3	EHD3	9	Cytoplasm	other			30845	57440	192249
EHD4	EH-domain containing 4	EHD4	5	Plasma Membrane	enzyme			30844	98878	192204
ELAVL1	ELAV like RNA binding protein 1	--		Cytoplasm	other	efficacy		1994	15568	363854
ELF1	E74-like factor 1 (ets domain transcription factor)	--		Nucleus	transcription regulator			1997	13709	85424
ELK1	ELK1, member of ETS oncogene family	--		Nucleus	transcription regulator			2002	13712	314436
ELK4	ELK4, ETS-domain protein (SRF accessory protein 1)	--		Nucleus	transcription regulator			2005	13714	304786
ELL	elongation factor RNA polymerase II	--		Nucleus	transcription regulator			8178	13716	306347
ELOF1	elongation factor 1 homolog (S. cerevisiae)	--	6	Nucleus	other			84337	66126	691193
ELOVL7	ELOVL fatty acid elongase 7	ELOVL7	7	Cytoplasm	enzyme			79993	74559	361895
EMB	embigin	EMB	5	Plasma Membrane	other			133418	13723	114511
ENPP3	ectonucleotide pyrophosphatase/phosphodiesterase 3	ENPP3	2	Plasma Membrane	enzyme			5169	209558	54410
EPAS1	endothelial PAS domain protein 1	EPAS1	4	Nucleus	transcription regulator	prognosis		2034	13819	29452
ERG	v-ets avian erythroblastosis virus E26 oncogene homolog	--		Nucleus	transcription regulator	prognosis		2078	13876	170909
ERK	--	--	2	Other	group	efficacy
ERK1/2	--	--	3	Cytoplasm	group
Erm	--	--	2	Cytoplasm	group
ESM1	endothelial cell-specific molecule 1	ESM1	2	Extracellular Space	growth factor			11082	71690	64536
ESR1	estrogen receptor 1	--	9	Nucleus	ligand-dependent nuclear receptor	diagnosis,disease progression,efficacy,prognosis,response to therapy	17-alpha-ethinylestradiol, fulvestrant, beta-estradiol, estradiol 17beta-cypionate, estriol, estrone, estradiol valerate, mestranol, 3-(4-methoxy)phenyl-4-((4-(2-(1-piperidinyl)ethoxy)phenyl)methyl)-2H-1-benzopyran-7-ol, bazedoxifene, estradiol valerate/testosterone enanthate, TAS-108, ethinyl estradiol/ethynodiol diacetate, estradiol acetate, esterified estrogens, estradiol cypionate/medroxyprog…	2099	13982	24890
ESR2	estrogen receptor 2 (ER beta)	--		Nucleus	ligand-dependent nuclear receptor	diagnosis,efficacy,prognosis,response to therapy	17-alpha-ethinylestradiol, fulvestrant, beta-estradiol, estradiol 17beta-cypionate, estrone, estradiol valerate, 3-(4-methoxy)phenyl-4-((4-(2-(1-piperidinyl)ethoxy)phenyl)methyl)-2H-1-benzopyran-7-ol, bazedoxifene, estradiol valerate/testosterone enanthate, TAS-108, ethinyl estradiol/ethynodiol diacetate, estradiol acetate, esterified estrogens, estradiol cypionate/medroxyprogesterone acetate, es…	2100	13983	25149
estrogen receptor	--	--	3	Nucleus	group	diagnosis,efficacy,unspecified application	estradiol valerate
ETS	--	--		Nucleus	group
ETS1	v-ets avian erythroblastosis virus E26 oncogene homolog 1	--		Nucleus	transcription regulator	unspecified application		2113	23871	24356
ETV5	ets variant 5	--		Nucleus	transcription regulator			2119	104156	303828
EVA1C	eva-1 homolog C (C. elegans)	EVA1C	2	Other	other			59271	70967	360695
EVPL	envoplakin	--	5	Plasma Membrane	other			2125	14027	303687
EZH1	enhancer of zeste homolog 1 (Drosophila)	EZH1	1	Nucleus	enzyme			2145	14055	303547
F Actin	--	--	2	Cytoplasm	complex	unspecified application
FADS1	fatty acid desaturase 1	FADS1	5	Plasma Membrane	enzyme			3992	76267	84575
FAM105A	family with sequence similarity 105, member A	FAM105A	6	Other	other			54491	223433	310190
FAM110A	family with sequence similarity 110, member A	FAM110A	6	Other	other			83541	73847	311535
FAM150B	family with sequence similarity 150, member B	--	9	Other	other			285016	100294583	679566
FAM189A2	family with sequence similarity 189, member A2	FAM189A2	8	Other	other			9413	381217	309415
FAM19A5	family with sequence similarity 19 (chemokine (C-C motif)-like), member A5	FAM19A5	1	Extracellular Space	other			25817	106014	500915
FAM96B	family with sequence similarity 96, member B	--	5	Cytoplasm	other			51647	68523	680987
FASTKD2	FAST kinase domains 2	--	5	Cytoplasm	other			22868	75619	301463
FAT3	FAT atypical cadherin 3	FAT3	1	Plasma Membrane	other			120114	270120	191571
Fc receptor	--	--	3	Other	group
FCER1G	Fc fragment of IgE, high affinity I, receptor for; gamma polypeptide	FCER1G	3	Plasma Membrane	transmembrane receptor			2207	14127	25441
FCGR1A	Fc fragment of IgG, high affinity Ia, receptor (CD64)	FCGR1A	3	Plasma Membrane	transmembrane receptor		IgG	2209	14129	295279
FCHO1	FCH domain only 1	--	6	Plasma Membrane	other			23149	74015
FCN1	ficolin (collagen/fibrinogen domain containing) 1	FCN1	8	Extracellular Space	other			2219	14134	114091
FCRLA	Fc receptor-like A	--	6	Plasma Membrane	other			84824	98752	304965
FERMT3	fermitin family member 3	--	5	Cytoplasm	enzyme			83706	108101	309186
FGF7	fibroblast growth factor 7	FGF7	4	Extracellular Space	growth factor			2252	14178	29348
FGFRL1	fibroblast growth factor receptor-like 1	FGFRL1	3	Plasma Membrane	transmembrane receptor			53834	116701	360903
FHDC1	FH2 domain containing 1	FHDC1	1	Other	other			85462	229474	295161
FHL2	four and a half LIM domains 2	--		Nucleus	transcription regulator			2274	14200	63839
Fibrin	--	--	4	Extracellular Space	complex	disease progression,efficacy,unspecified application	factor XIII
Fibrinogen	--	--	4	Plasma Membrane	complex	diagnosis,disease progression,efficacy,prognosis,safety
FMOD	fibromodulin	FMOD	4	Extracellular Space	other			2331	14264	64507
FN1	fibronectin 1	FN1	4	Extracellular Space	enzyme	diagnosis,efficacy,prognosis,unspecified application	ocriplasmin	2335	14268	25661
Focal adhesion kinase	--	--	3	Cytoplasm	group
FOS	FBJ murine osteosarcoma viral oncogene homolog	FOS	4	Nucleus	transcription regulator	diagnosis,efficacy		2353	14281	314322
FOSL1	FOS-like antigen 1	--		Nucleus	transcription regulator			8061	14283	25445
FOXF2	forkhead box F2	--		Nucleus	transcription regulator			2295	14238
FOXL2	forkhead box L2	--		Nucleus	transcription regulator			668	26927	367152
FOXO1	forkhead box O1	FOXO1	1	Nucleus	transcription regulator			2308	56458	84482
FOXO3	forkhead box O3	--		Nucleus	transcription regulator	efficacy		2309	56484	294515
FOXO4	forkhead box O4	--		Nucleus	transcription regulator			4303	54601	302415
FRMD7	FERM domain containing 7	FRMD7	8	Plasma Membrane	other			90167	385354	302826
FSD1L	fibronectin type III and SPRY domain containing 1-like	--	7	Other	other			83856	319636	313208
FUCA2	fucosidase, alpha-L- 2, plasma	FUCA2	5	Extracellular Space	enzyme			2519	66848	292485
FUZ	fuzzy planar cell polarity protein	--	8	Plasma Membrane	other			80199	70300	308577
FXYD5	FXYD domain containing ion transport regulator 5	FXYD5	5	Plasma Membrane	ion channel			53827	18301	60338
FZD1	frizzled class receptor 1	FZD1	3	Plasma Membrane	G-protein coupled receptor			8321	14362	58868
G protein alphai	--	--	3	Cytoplasm	group
G10bp1	--	--		Other	other
GAB1	GRB2-associated binding protein 1	GAB1	3	Cytoplasm	other			2549	14388	361388
GAD1	glutamate decarboxylase 1 (brain, 67kDa)	GAD1	1	Cytoplasm	enzyme	unspecified application		2571	14415	24379
GALNT10	polypeptide N-acetylgalactosaminyltransferase 10	GALNT10	6	Cytoplasm	enzyme			55568	171212	170501
GAS7	growth arrest-specific 7	GAS7	6	Cytoplasm	transcription regulator			8522	14457	85246
GATA1	GATA binding protein 1 (globin transcription factor 1)	--		Nucleus	transcription regulator			2623	14460	100911167|25172
GATA2	GATA binding protein 2	--		Nucleus	transcription regulator			2624	14461	25159
GATA4	GATA binding protein 4	--		Nucleus	transcription regulator			2626	14463	54254
GBE1	glucan (1,4-alpha-), branching enzyme 1	GBE1	4	Cytoplasm	enzyme			2632	74185	288333
GCH1	GTP cyclohydrolase 1	GCH1	2	Cytoplasm	enzyme			2643	14528	29244
GDA	guanine deaminase	GDA	2	Cytoplasm	enzyme			9615	14544	83585
GDAP1L1	ganglioside induced differentiation associated protein 1-like 1	--	9	Other	other			78997	228858	311616
GFI1	growth factor independent 1 transcription repressor	--		Nucleus	transcription regulator			2672	14581	24388
GJA5	gap junction protein, alpha 5, 40kDa	GJA5	9	Plasma Membrane	transporter			2702	14613	50563
GLI1	GLI family zinc finger 1	--		Nucleus	transcription regulator	efficacy		2735	14632	140589
GLI2	GLI family zinc finger 2	--		Nucleus	transcription regulator	efficacy		2736	14633	304729
GLIS2	GLIS family zinc finger 2	--		Nucleus	transcription regulator			84662	83396	302946
GMNN	geminin, DNA replication inhibitor	GMNN	2	Nucleus	transcription regulator	unspecified application		51053	57441	291137
Gpcr	--	--	3	Other	group
GPN2	GPN-loop GTPase 2	--	7	Other	other			54707	100210	362614
GPR22	G protein-coupled receptor 22	--	9	Plasma Membrane	G-protein coupled receptor			2845	73010	298944
GPR88	G protein-coupled receptor 88	GPR88	3	Plasma Membrane	G-protein coupled receptor			54112	64378	64443
GPR155	G protein-coupled receptor 155	GPR155	3	Plasma Membrane	G-protein coupled receptor			151556	68526	311730
GPRIN3	GPRIN family member 3	GPRIN3	8	Other	other			285513	243385	502784
GRID2IP	glutamate receptor, ionotropic, delta 2 (Grid2) interacting protein	--	6	Cytoplasm	other			392862	170935	288484
growth factor receptor	--	--	3	Plasma Membrane	group
GSR	glutathione reductase	GSR	1	Cytoplasm	enzyme		carmustine/prednisone, carmustine	2936	14782	116686
GUF1	GUF1 GTPase homolog (S. cerevisiae)	GUF1	5	Cytoplasm	other			60558	231279	305317
HAND2	heart and neural crest derivatives expressed 2	--		Nucleus	transcription regulator			9464	15111	64637
HDAC3	histone deacetylase 3	--	8	Nucleus	transcription regulator		tributyrin, belinostat, pyroxamide, mocetinostat, bortezomib/vorinostat, vorinostat, romidepsin	8841	15183	84578
HDAC4	histone deacetylase 4	--		Nucleus	transcription regulator		tributyrin, belinostat, pyroxamide, romidepsin	9759	208727	363287
HEATR5A	HEAT repeat containing 5A	HEATR5A	5	Other	other			25938	320487	362737
HEATR5B	HEAT repeat containing 5B	--	8	Other	other			54497	320473	362683
HIC1	hypermethylated in cancer 1	--		Nucleus	transcription regulator	diagnosis		3090	15248	100912068
HIF1A	hypoxia inducible factor 1, alpha subunit (basic helix-loop-helix transcription factor)	HIF1A	4	Nucleus	transcription regulator	diagnosis,efficacy,prognosis,response to therapy		3091	15251	29560
HIF3A	hypoxia inducible factor 3, alpha subunit	--		Nucleus	transcription regulator			64344	53417	64345
Histone h3	--	--	1	Nucleus	group	efficacy
Histone h4	--	--	1	Nucleus	group	efficacy
HOXA10	homeobox A10	--		Nucleus	transcription regulator			3206	15395	100912608|100911668|100909714
HOXC6	homeobox C6	--		Nucleus	transcription regulator	diagnosis		3223	15425	252885
HOXC9	homeobox C9	--		Nucleus	transcription regulator			3225	15427	368178
HPR	haptoglobin-related protein	--	9	Extracellular Space	peptidase			3250
HSD11B1	hydroxysteroid (11-beta) dehydrogenase 1	HSD11B1	9	Cytoplasm	enzyme			3290	15483	25116
Hsd3b4 (includes others)	hydroxy-delta-5-steroid dehydrogenase, 3 beta- and steroid delta-isomerase 4	--	9	Cytoplasm	enzyme				15495|100043461|15496|100043456	24470|100911116
HSF1	heat shock transcription factor 1	--		Nucleus	transcription regulator			3297	15499	79245
Hsp70	--	--	2	Cytoplasm	group	unspecified application
Hsp90	--	--	2	Cytoplasm	group
HSPB8	heat shock 22kDa protein 8	HSPB8	8	Cytoplasm	kinase			26353	80888	113906
HTT	huntingtin	--		Cytoplasm	transcription regulator	unspecified application		3064	15194	29424
IBSP	integrin-binding sialoprotein	IBSP	4	Extracellular Space	other	efficacy		3381	15891	24477
ID1	inhibitor of DNA binding 1, dominant negative helix-loop-helix protein	--		Nucleus	transcription regulator	disease progression		3397	15901	25261
IDH3B	isocitrate dehydrogenase 3 (NAD+) beta	--	5	Cytoplasm	enzyme			3420	170718	94173
IDI1	isopentenyl-diphosphate delta isomerase 1	IDI1	4	Cytoplasm	enzyme			3422	319554	89784
IFT20	intraflagellar transport 20 homolog (Chlamydomonas)	--	5	Cytoplasm	other			90410	55978	287541
IFT52	intraflagellar transport 52 homolog (Chlamydomonas)	--	5	Cytoplasm	other			51098	245866	362265
IFT57	intraflagellar transport 57 homolog (Chlamydomonas)	IFT57	5	Cytoplasm	other	disease progression		55081	73916	303968
IFT88	intraflagellar transport 88 homolog (Chlamydomonas)	--	5	Cytoplasm	other			8100	21821	305918
IGF1R	insulin-like growth factor 1 receptor	IGF1R	3	Plasma Membrane	transmembrane receptor	diagnosis,efficacy,prognosis	linsitinib, cixutumumab, ganitumab, AVE1642, BIIB022, IGF1, ceritinib	3480	16001	25718
IGFL1	IGF-like family member 1	--	6	Extracellular Space	other			374918
IgG	--	--	3	Extracellular Space	complex	efficacy,prognosis
Igkv1-117	immunoglobulin kappa variable 1-117	--	8	Other	other				16098
IKZF1	IKAROS family zinc finger 1 (Ikaros)	--		Nucleus	transcription regulator	efficacy		10320	22778
IL1	--	--	4	Extracellular Space	group	efficacy,prognosis,response to therapy	rilonacept
IL-1R	--	--	4	Plasma Membrane	group
IL17RA	interleukin 17 receptor A	IL17RA	1	Plasma Membrane	transmembrane receptor			23765	16172	312679
IL1B	interleukin 1, beta	IL1B	4	Extracellular Space	cytokine	diagnosis,efficacy,prognosis	canakinumab, gevokizumab, canakinumab/INS, gallium nitrate	3553	16176	24494
IL1RL1	interleukin 1 receptor-like 1	IL1RL1	4	Plasma Membrane	transmembrane receptor			9173	17082	25556
IL6R	interleukin 6 receptor	IL6R	1	Plasma Membrane	transmembrane receptor	efficacy	tocilizumab	3570	16194	24499
ILF3	interleukin enhancer binding factor 3, 90kDa	--		Nucleus	transcription regulator			3609	16201	84472
INHBA	inhibin, beta A	INHBA	2	Extracellular Space	growth factor	diagnosis		3624	16323	29200
INPP5D	inositol polyphosphate-5-phosphatase, 145kDa	INPP5D	3	Cytoplasm	phosphatase			3635	16331	54259
INSL5	insulin-like 5	--	9	Extracellular Space	other			10022	23919
INSR	insulin receptor	--		Plasma Membrane	kinase	prognosis	insulin detemir, INS, canakinumab/INS, insulin aspart/insulin detemir, ceritinib, insulin glargine/insulin lispro, insulin aspart, insulin glulisine, insulin lispro, insulin glargine, protamine zinc insulin	3643	16337	24954
Insulin	--	--	3	Extracellular Space	group
Integrin	--	--	3	Plasma Membrane	complex
IP6K2	inositol hexakisphosphate kinase 2	IP6K2	2	Cytoplasm	kinase			51447	76500	59268
IPMK	inositol polyphosphate multikinase	--		Nucleus	kinase			253430	69718	171458
IRF1	interferon regulatory factor 1	--		Nucleus	transcription regulator			3659	16362	24508
IRF2	interferon regulatory factor 2	--		Nucleus	transcription regulator			3660	16363	290749
IRF4	interferon regulatory factor 4	--		Nucleus	transcription regulator	efficacy		3662	16364	291100
IRF6	interferon regulatory factor 6	--		Nucleus	transcription regulator			3664	54139	364081
IRF8	interferon regulatory factor 8	--		Nucleus	transcription regulator			3394	15900	292060
ITGAV	integrin, alpha V	--		Plasma Membrane	ion channel	diagnosis	abciximab, CNTO 95, cilengitide	3685	16410	296456
ITPR2	inositol 1,4,5-trisphosphate receptor, type 2	ITPR2	1	Cytoplasm	ion channel			3709	16439	81678
JAK	--	--	3	Cytoplasm	group		tofacitinib
JAKMIP1	janus kinase and microtubule interacting protein 1	--	9	Cytoplasm	other			152789	76071	305434
JMJD4	jumonji domain containing 4	--	6	Other	other			65094	194952	287359
JMJD8	jumonji domain containing 8	--	6	Other	other			339123	72106	360498
JUN	jun proto-oncogene	--	8	Nucleus	transcription regulator	prognosis		3725	16476	24516
JUN/JUNB/JUND	--	--	1	Nucleus	group
JUNB	jun B proto-oncogene	--		Nucleus	transcription regulator	response to therapy		3726	16477	24517
KANK1	KN motif and ankyrin repeat domains 1	KANK1	6	Nucleus	transcription regulator			23189	107351	309429
Kat6b	K(lysine) acetyltransferase 6B	--	8	Nucleus	enzyme				54169	688634
KAZN	kazrin, periplakin interacting protein	KAZN	5	Plasma Membrane	other			23254	71529	313672
KCNIP3	Kv channel interacting protein 3, calsenilin	--		Nucleus	transcription regulator			30818	56461	65199
KCNN4	potassium intermediate/small conductance calcium-activated channel, subfamily N, member 4	KCNN4	4	Plasma Membrane	ion channel		betamethasone/clotrimazole, clotrimazole, senicapoc	3783	16534	65206
KCNS3	potassium voltage-gated channel, delayed-rectifier, subfamily S, member 3	KCNS3	2	Plasma Membrane	ion channel			3790	238076	83588
Keratin	--	--	9	Nucleus	group
KIAA0513	KIAA0513	KIAA0513	1	Other	other			9764	234797	307907
KIAA1522	KIAA1522	KIAA1522	1	Other	other			57648	97130	500552
KIAA1755	KIAA1755	KIAA1755	1	Other	other			85449	228846	311592
KIAA2026	KIAA2026	--	5	Other	other			158358	240613	309307
KIDINS220	kinase D-interacting substrate, 220kDa	--		Nucleus	transcription regulator			57498	77480	116478
KLF2	Kruppel-like factor 2	--		Nucleus	transcription regulator			10365	16598	306330
KLF4	Kruppel-like factor 4 (gut)	--		Nucleus	transcription regulator			9314	16600	114505
KLF5	Kruppel-like factor 5 (intestinal)	KLF5	4	Nucleus	transcription regulator			688	12224	84410
KLF6	Kruppel-like factor 6	--		Nucleus	transcription regulator			1316	23849	58954
KPNA3	karyopherin alpha 3 (importin alpha 4)	KPNA3	1	Nucleus	transporter			3839	16648	361055
KRT19	keratin 19	KRT19	4	Cytoplasm	other	diagnosis,disease progression,prognosis,unspecified application		3880	16669	360626
L3MBTL1	l(3)mbt-like 1 (Drosophila)	--		Nucleus	other			26013	241764	311613
Laminin	--	--	4	Extracellular Space	complex
LAMP1	lysosomal-associated membrane protein 1	LAMP1	1	Plasma Membrane	other			3916	16783	25328
LAP3	leucine aminopeptidase 3	LAP3	5	Cytoplasm	peptidase	safety		51056	66988	289668
LCN2	lipocalin 2	LCN2	6	Extracellular Space	transporter	diagnosis,unspecified application		3934	16819	170496
LCP1	lymphocyte cytosolic protein 1 (L-plastin)	LCP1	2	Cytoplasm	other	disease progression		3936	18826	306071
let-7a-5p (and other miRNAs w/seed GAGGUAG)	--	--	6	Cytoplasm	mature microRNA	unspecified application
Lfa-1	--	--	2	Plasma Membrane	complex
LHX5	LIM homeobox 5	--		Nucleus	transcription regulator			64211	16873	124451
LMCD1	LIM and cysteine-rich domains 1	--	7	Cytoplasm	transcription regulator	unspecified application		29995	30937	494021
LMNA	lamin A/C	--	8	Nucleus	other			4000	16905	60374
LMTK3	lemur tyrosine kinase 3	--	9	Other	kinase			114783	381983	691056
LNX1	ligand of numb-protein X 1, E3 ubiquitin protein ligase	LNX1	7	Cytoplasm	enzyme			84708	16924	360926
LOC100131094	uncharacterized LOC100131094	--	6	Other	other			100131094
LOC102724428/SIK1	salt-inducible kinase 1	SIK1	5	Nucleus	kinase		dabrafenib, dabrafenib/trametinib	150094|102724428
LPAR4	lysophosphatidic acid receptor 4	--	7	Plasma Membrane	other			2846	78134	302378
LRAT	lecithin retinol acyltransferase (phosphatidylcholine--retinol O-acyltransferase)	LRAT	2	Cytoplasm	enzyme			9227	79235	64047
LRP	--	--	4	Other	group
LRRFIP1	leucine rich repeat (in FLII) interacting protein 1	LRRFIP1	2	Cytoplasm	other			9208	16978
LTBP4	latent transforming growth factor beta binding protein 4	--	5	Extracellular Space	growth factor			8425	108075	292734
LURAP1L	leucine rich adaptor protein 1-like	LURAP1L	1	Other	other			286343	52829	362535
Lymphotoxin	--	--	7	Extracellular Space	complex
LYN	v-yes-1 Yamaguchi sarcoma viral related oncogene homolog	--	7	Cytoplasm	kinase		bosutinib	4067	17096	81515
LZTS1	leucine zipper, putative tumor suppressor 1	LZTS1	2	Nucleus	transcription regulator			11178	211134	266711
MAN1A1	mannosidase, alpha, class 1A, member 1	MAN1A1	2	Cytoplasm	enzyme			4121	17155	294410
MAP4	microtubule-associated protein 4	MAP4	2	Cytoplasm	other	efficacy		4134	17758	367171
MAP2K1	mitogen-activated protein kinase kinase 1	--		Cytoplasm	kinase		selumetinib, trametinib, dabrafenib/trametinib	5604	26395	170851
MAP3K6	mitogen-activated protein kinase kinase kinase 6	--	7	Other	kinase			9064	53608	313022
MAP4K1	mitogen-activated protein kinase kinase kinase kinase 1	MAP4K1	3	Cytoplasm	kinase			11184	26411	292763
Mapk	--	--	3	Cytoplasm	group	diagnosis,disease progression,efficacy,prognosis,response to therapy
MAPK6	mitogen-activated protein kinase 6	MAPK6	6	Cytoplasm	kinase			5597	50772	58840
MAX	MYC associated factor X	--		Nucleus	transcription regulator			4149	17187	60661
MBNL1	muscleblind-like splicing regulator 1	MBNL1	2	Nucleus	other			4154	56758	282635
MCUR1	mitochondrial calcium uniporter regulator 1	MCUR1	9	Cytoplasm	other			63933	76137	291034
MECP2	methyl CpG binding protein 2 (Rett syndrome)	--		Nucleus	transcription regulator	unspecified application		4204	17257	29386
MEF2C	myocyte enhancer factor 2C	--		Nucleus	transcription regulator	unspecified application		4208	17260	499497
MEGF6	multiple EGF-like-domains 6	MEGF6	4	Cytoplasm	other			1953	230971	100911486|65049
MEIS3	Meis homeobox 3	MEIS3	6	Nucleus	transcription regulator			56917	17537	361514
MEPE	matrix extracellular phosphoglycoprotein	MEPE	8	Extracellular Space	other			56955	94111	79110
MFAP5	microfibrillar associated protein 5	MFAP5	4	Extracellular Space	other			8076	50530	362429
MFSD4	major facilitator superfamily domain containing 4	--	6	Other	other			148808	213006	498228
MFSD2A	major facilitator superfamily domain containing 2A	--	9	Other	other			84879	76574	298504
MHC Class II (complex)	--	--	1	Plasma Membrane	complex
mir-15	microRNA 15a	--	10	Cytoplasm	microRNA	unspecified application		406950|406948|406951|406971|406949	387190|723949|387134|387174|387175	100313997|100314150|100314281
mir-154	microRNA 494	--	8	Cytoplasm	microRNA	diagnosis,unspecified application		619555|664616|724025|724026|406946|664612|574413|574452|574454|442914|574434|442897|100302209|494330|100126297|494326|100302157|574410|494331	723862|723878|723935|723940|387172|723933|723912|723833|751524|723863|723839|723917|723857	100314167|100314085|100314087|100314283|100314196|100313969|100314212|100314082|100314084|100314257|100314106|100314039|100314284
miR-124-3p (and other miRNAs w/seed AAGGCAC)	--	--	9	Cytoplasm	mature microRNA	unspecified application
miR-135a-5p (and other miRNAs w/seed AUGGCUU)	--	rno-miR-135b	2	Cytoplasm	mature microRNA
miR-138-5p (miRNAs w/seed GCUGGUG)	--	rno-miR-138	6	Cytoplasm	mature microRNA	unspecified application
miR-153-3p (and other miRNAs w/seed UGCAUAG)	--	rno-miR-153	1	Cytoplasm	mature microRNA
miR-154-3p (and other miRNAs w/seed AUCAUAC)	--	rno-miR-154*	8	Cytoplasm	mature microRNA
miR-16-2-3p (and other miRNAs w/seed CCAAUAU)	--	rno-miR-16*	10	Cytoplasm	mature microRNA
miR-182-5p (and other miRNAs w/seed UUGGCAA)	--	--	9	Cytoplasm	mature microRNA
miR-203-3p (and other miRNAs w/seed UGAAAUG)	--	rno-miR-203	2	Cytoplasm	mature microRNA
miR-23a-3p (and other miRNAs w/seed UCACAUU)	--	--	9	Cytoplasm	mature microRNA	unspecified application
miR-24-3p (and other miRNAs w/seed GGCUCAG)	--	--	8	Cytoplasm	mature microRNA	unspecified application
miR-27a-3p (and other miRNAs w/seed UCACAGU)	--	--	9	Cytoplasm	mature microRNA
miR-296-5p (miRNAs w/seed GGGCCCC)	--	--	6	Cytoplasm	mature microRNA	unspecified application
miR-298-5p (and other miRNAs w/seed GCAGAGG)	--	rno-miR-298	1	Cytoplasm	mature microRNA
miR-3064-5p (and other miRNAs w/seed CUGGCUG)	--	rno-miR-3085	7	Cytoplasm	mature microRNA
miR-344d-3p (and other miRNAs w/seed AUAUAAC)	--	rno-miR-410	1	Cytoplasm	mature microRNA
miR-346 (and other miRNAs w/seed GUCUGCC)	--	rno-miR-346	7	Cytoplasm	mature microRNA	unspecified application
miR-34a-5p (and other miRNAs w/seed GGCAGUG)	--	--	9	Cytoplasm	mature microRNA	unspecified application
miR-376a-3p (and other miRNAs w/seed UCAUAGA)	--	rno-miR-376b-3p	2	Cytoplasm	mature microRNA
miR-409a-3p (miRNAs w/seed AUGUUGC)	--	rno-miR-409-3p	8	Cytoplasm	mature microRNA
miR-4640-5p (and other miRNAs w/seed GGGCCAG)	--	--	6	Cytoplasm	mature microRNA
miR-4651 (and other miRNAs w/seed GGGGUGG)	--	--	6	Cytoplasm	mature microRNA	unspecified application
miR-490-5p (miRNAs w/seed CAUGGAU)	--	rno-miR-490*	2	Cytoplasm	mature microRNA	unspecified application
miR-493-5p (miRNAs w/seed UGUACAU)	--	rno-miR-493*		Cytoplasm	mature microRNA
miR-637 (and other miRNAs w/seed CUGGGGG)	--	--	8	Cytoplasm	mature microRNA	unspecified application
miR-92a-3p (and other miRNAs w/seed AUUGCAC)	--	--	9	Cytoplasm	mature microRNA	unspecified application
MIR17HG	miR-17-92 cluster host gene (non-protein coding)	--	7	Other	other	unspecified application		407975	75957
MITF	microphthalmia-associated transcription factor	--		Nucleus	transcription regulator	unspecified application		4286	17342	25094
MME	membrane metallo-endopeptidase	MME	3	Plasma Membrane	peptidase	diagnosis,efficacy,unspecified application		4311	17380	24590
Mmp	--	--	4	Nucleus	group
MMP14	matrix metallopeptidase 14 (membrane-inserted)	MMP14	4	Extracellular Space	peptidase	diagnosis,prognosis,unspecified application	marimastat	4323	17387	81707
MPPED2	metallophosphoesterase domain containing 2	MPPED2	1	Other	other			744	77015	362185
MROH6	maestro heat-like repeat family member 6	--	6	Other	other			642475	223645	100359562
MRPS10	mitochondrial ribosomal protein S10	--	5	Cytoplasm	other			55173	64657	363187
MRPS16	mitochondrial ribosomal protein S16	--	5	Cytoplasm	other			51021	66242	688912
MRPS24	mitochondrial ribosomal protein S24	--	7	Cytoplasm	other			64951	64660	498406
MS4A7	membrane-spanning 4-domains, subfamily A, member 7	MS4A7	1	Other	other			58475	109225	293744
MTA1	metastasis associated 1	--	8	Nucleus	transcription regulator	diagnosis,response to therapy		9112	116870	64520
MTERFD2	MTERF domain containing 2	--	7	Cytoplasm	other			130916	69821	363289
MTFR2	mitochondrial fission regulator 2	--	8	Cytoplasm	other			113115	71804	100911069
MTG2	mitochondrial ribosome-associated GTPase 2	--	6	Cytoplasm	enzyme			26164	52856	296462
MTPN	myotrophin	--		Nucleus	transcription regulator			136319	14489	79215
MTSS1	metastasis suppressor 1	MTSS1	2	Cytoplasm	other			9788	211401	362918
MTURN	maturin, neural progenitor differentiation regulator homolog (Xenopus)	MTURN	2	Other	other			222166		297109
MUC1	mucin 1, cell surface associated	--		Plasma Membrane	other	diagnosis,disease progression,efficacy,prognosis,unspecified application	HuHMFG1	4582
MURC	muscle-related coiled-coil protein	--	7	Cytoplasm	other			347273	68016	313225
MYB	v-myb avian myeloblastosis viral oncogene homolog	--		Nucleus	transcription regulator			4602	17863
MYC	v-myc avian myelocytomatosis viral oncogene homolog	--	8	Nucleus	transcription regulator	diagnosis,efficacy,prognosis,response to therapy,unspecified application		4609	17869	24577
MYCN	v-myc avian myelocytomatosis viral oncogene neuroblastoma derived homolog	--		Nucleus	transcription regulator	diagnosis,prognosis		4613	18109	298894
MYD88	myeloid differentiation primary response 88	MYD88	3	Plasma Membrane	other			4615	17874	301059
MYOCD	myocardin	--		Nucleus	transcription regulator			93649	214384	246297
N-cor	--	--	4	Nucleus	group
NAB2	NGFI-A binding protein 2 (EGR1 binding protein 2)	--		Nucleus	transcription regulator			4665	17937	314910
NABP1	nucleic acid binding protein 1	NABP1	2	Nucleus	other			64859	109019	363227
NCAPG2	non-SMC condensin II complex, subunit G2	--	5	Nucleus	other			54892	76044	362798
NCK	--	--	3	Cytoplasm	group
NCOR1	nuclear receptor corepressor 1	--		Nucleus	transcription regulator			9611	20185	54299
NDUFA6	NADH dehydrogenase (ubiquinone) 1 alpha subcomplex, 6, 14kDa	--	5	Cytoplasm	enzyme			4700	67130	315167
NEUROG1	neurogenin 1	--		Nucleus	transcription regulator	diagnosis		4762	18014	29410
NFAT5	nuclear factor of activated T-cells 5, tonicity-responsive	--		Nucleus	transcription regulator			10725	54446	307820
NFATC1	nuclear factor of activated T-cells, cytoplasmic, calcineurin-dependent 1	--		Nucleus	transcription regulator			4772	18018	100361818
NFATC2	nuclear factor of activated T-cells, cytoplasmic, calcineurin-dependent 2	--		Nucleus	transcription regulator			4773	18019	311658
NFATC3	nuclear factor of activated T-cells, cytoplasmic, calcineurin-dependent 3	--		Nucleus	transcription regulator			4775	18021	361400
NFE2L2	nuclear factor, erythroid 2-like 2	NFE2L2	1	Nucleus	transcription regulator	efficacy		4780	18024	83619
NFIL3	nuclear factor, interleukin 3 regulated	NFIL3	4	Nucleus	transcription regulator			4783	18030	114519
NFKB1	nuclear factor of kappa light polypeptide gene enhancer in B-cells 1	--		Nucleus	transcription regulator		dexamethasone/thalidomide, bortezomib/dexamethasone/thalidomide, rituximab/thalidomide, bortezomib/thalidomide, prednisone/thalidomide, triflusal, thalidomide	4790	18033	81736
NFKB2	nuclear factor of kappa light polypeptide gene enhancer in B-cells 2 (p49/p100)	--		Nucleus	transcription regulator			4791	18034	309452
NFkB (complex)	--	--	4	Nucleus	complex	diagnosis,disease progression,efficacy,prognosis
NFKBIA	nuclear factor of kappa light polypeptide gene enhancer in B-cells inhibitor, alpha	--		Cytoplasm	transcription regulator			4792	18035	25493
NFKBIB	nuclear factor of kappa light polypeptide gene enhancer in B-cells inhibitor, beta	--		Nucleus	transcription regulator			4793	18036	81525
NFYA	nuclear transcription factor Y, alpha	--		Nucleus	transcription regulator			4800	18044	29508
NHLH2	nescient helix loop helix 2	--		Nucleus	other			4808	18072	295327
NKAIN1	Na+/K+ transporting ATPase interacting 1	NKAIN1	6	Other	other			79570	67149	500557
NKX2-1	NK2 homeobox 1	--		Nucleus	transcription regulator	unspecified application		7080	21869	25628
NKX2-3	NK2 homeobox 3	--		Nucleus	transcription regulator			159296	18089	309389
NKX3-1	NK3 homeobox 1	--		Nucleus	transcription regulator			4824	18095	305999
NLGN4Y	neuroligin 4, Y-linked	--	9	Plasma Membrane	enzyme			22829
NME3	NME/NM23 nucleoside diphosphate kinase 3	--	5,7	Cytoplasm	kinase			4832	79059	85269
NME6	NME/NM23 nucleoside diphosphate kinase 6	--	7	Cytoplasm	kinase			10201	54369	58964
NOL11	nucleolar protein 11	--	8	Nucleus	other			25926	68979	688885
NONO	non-POU domain containing, octamer-binding	--		Nucleus	other			4841	53610	317259
NOS3	nitric oxide synthase 3 (endothelial cell)	NOS3	2	Cytoplasm	enzyme	disease progression,prognosis	5,6,7,8-tetrahydrobiopterin, GW 273629, targinine	4846	18127	24600
NOTCH1	notch 1	--		Plasma Membrane	transcription regulator	diagnosis,efficacy		4851	18128	25496
NOTUM	notum pectinacetylesterase homolog (Drosophila)	--	6	Other	other			147111	77583	303743
NPAS1	neuronal PAS domain protein 1	--		Nucleus	transcription regulator			4861	18142	308387
NPL	N-acetylneuraminate pyruvate lyase (dihydrodipicolinate synthase)	NPL	7	Other	enzyme			80896	74091	304860
NPM1	nucleophosmin (nucleolar phosphoprotein B23, numatrin)	--		Nucleus	transcription regulator	disease progression,unspecified application		4869	18148	25498
NR1H2	nuclear receptor subfamily 1, group H, member 2	--		Nucleus	ligand-dependent nuclear receptor			7376	22260	58851
NR1H3	nuclear receptor subfamily 1, group H, member 3	--		Nucleus	ligand-dependent nuclear receptor			10062	22259	58852
NR3C1	nuclear receptor subfamily 3, group C, member 1 (glucocorticoid receptor)	--	9	Nucleus	ligand-dependent nuclear receptor	efficacy	rimexolone, medrysone, clocortolone pivalate, diflorasone diacetate, fluorometholone, dexamethasone phosphate, cortisone acetate, halcinonide, flurandrenolide, desoximetasone, desonide, prednisolone, clobetasol propionate, fluocinolone acetonide, prednisone, hydrocortisone, triamcinolone, dexamethasone 21-acetate, 11beta hydrocortisone acetate, betamethasone, dexamethasone, budesonide, fluticason…	2908	14815	24413
NR4A1	nuclear receptor subfamily 4, group A, member 1	--		Nucleus	ligand-dependent nuclear receptor	unspecified application		3164	15370	79240
NUBP2	nucleotide binding protein 2	--	5	Nucleus	other			10101	26426	287125
NUP37	nucleoporin 37kDa	--	7	Nucleus	transporter			79023	69736	299706
NUPR1	nuclear protein, transcriptional regulator, 1	--	8	Nucleus	transcription regulator			26471	56312	100912108|113900
OR51E2	olfactory receptor, family 51, subfamily E, member 2	OR51E2	1	Plasma Membrane	G-protein coupled receptor			81285	170639	170816
ORAI2	ORAI calcium release-activated calcium modulator 2	ORAI2	6	Plasma Membrane	other			80228	269717	304592
P2RY2	purinergic receptor P2Y, G-protein coupled, 2	P2RY2	3	Plasma Membrane	G-protein coupled receptor		suramin	5029	18442	29597
p85 (pik3r)	--	--	3	Cytoplasm	group
PAK1	p21 protein (Cdc42/Rac)-activated kinase 1	PAK1	7	Cytoplasm	kinase			5058	18479	29431
PAK1IP1	PAK1 interacting protein 1	--	7	Nucleus	other			55003	68083	361232
PANX2	pannexin 2	--	6	Plasma Membrane	transporter			56666	406218	362979
Par6	--	--	3	Other	group
PARD6G	par-6 family cell polarity regulator gamma	PARD6G	3	Plasma Membrane	other			84552	93737	307237
PARM1	prostate androgen-regulated mucin-like protein 1	PARM1	6	Extracellular Space	other			25849	231440	286894
PARS2	prolyl-tRNA synthetase 2, mitochondrial (putative)	--	6	Cytoplasm	enzyme			25973	230577	313429
PATZ1	POZ (BTB) and AT hook containing zinc finger 1	--		Nucleus	transcription regulator			23598	56218	305471
PAX7	paired box 7	--		Nucleus	transcription regulator			5081	18509	500574
Pcnt	pericentrin (kendrin)	--	8	Cytoplasm	other				18541
PCSK1	proprotein convertase subtilisin/kexin type 1	PCSK1	8	Cytoplasm	peptidase	unspecified application		5122	18548
PDE7A	phosphodiesterase 7A	PDE7A	2	Cytoplasm	enzyme		dyphylline, nitroglycerin, aminophylline, anagrelide, milrinone, dipyridamole, ketotifen, tolbutamide, theophylline, pentoxifylline	5150	18583	81744
Pdgfr	--	--	3	Plasma Membrane	group	efficacy	motesanib, linifanib, ponatinib
PDGFRB	platelet-derived growth factor receptor, beta polypeptide	PDGFRB	3	Plasma Membrane	kinase	prognosis,response to therapy,unspecified application	nilotinib, dasatinib, sunitinib, pazopanib, axitinib, tivozanib, tandutinib, regorafenib, bortezomib/sorafenib, lapatinib/pazopanib, dexamethasone/lenalidomide/sorafenib, bevacizumab/sorafenib, imatinib/sirolimus, imatinib, sorafenib, becaplermin	5159	18596	24629
PDX1	pancreatic and duodenal homeobox 1	--		Nucleus	transcription regulator			3651	18609	29535
PDXDC1	pyridoxal-dependent decarboxylase domain containing 1	--	5	Cytoplasm	other			23042	94184	304721
PDZD4	PDZ domain containing 4	--	7	Cytoplasm	other			57595	245469	293856
PEPCK	--	--	4	Nucleus	group
PGK1	phosphoglycerate kinase 1	PGK1	4	Cytoplasm	kinase			5230	18655	24644
PGR	progesterone receptor	--		Nucleus	ligand-dependent nuclear receptor	diagnosis,efficacy,response to therapy,unspecified application	misoprostol, dienogest, ulipristal acetate, asoprisnil, ethynodiol diacetate, norethindrone acetate, ethinyl estradiol/ethynodiol diacetate, estradiol cypionate/medroxyprogesterone acetate, tosagestin, estradiol/norethindrone acetate, ZK 230211, etonogestrel, nestorone, ethinyl estradiol/etonogestrel, leuprolide acetate/norethindrone acetate, megestrol acetate/tamoxifen, ethynodiol, desogestrel/e…	5241	18667	25154
PHB2	prohibitin 2	--		Cytoplasm	transcription regulator			11331	12034	114766
PHF20	PHD finger protein 20	PHF20	2	Nucleus	other			51230	228829	311575
PHF21A	PHD finger protein 21A	--		Nucleus	other			51317	192285	362166
PHLDA3	pleckstrin homology-like domain, family A, member 3	PHLDA3	5	Plasma Membrane	other			23612	27280	363989
phosphatase	--	--	3	Other	group
PI3K (complex)	--	--	3	Cytoplasm	complex
PIAS2	protein inhibitor of activated STAT, 2	--		Nucleus	transcription regulator			9063	17344	83422
PIK3IP1	phosphoinositide-3-kinase interacting protein 1	PIK3IP1	1	Other	other			113791	216505	305472
PINK1	PTEN induced putative kinase 1	PINK1	7	Cytoplasm	kinase	diagnosis		65018	68943	298575
PITX2	paired-like homeodomain 2	--		Nucleus	transcription regulator	diagnosis,prognosis		5308	18741	54284
Pka	--	--	2	Cytoplasm	complex
PKNOX1	PBX/knotted 1 homeobox 1	--		Nucleus	transcription regulator			5316	18771	294322
PLAG1	pleiomorphic adenoma gene 1	--		Nucleus	transcription regulator			5324	56711	297804
PLAGL1	pleiomorphic adenoma gene-like 1	--		Nucleus	transcription regulator			5325	22634	25157
PLAT	plasminogen activator, tissue	PLAT	4	Extracellular Space	peptidase	diagnosis,efficacy,prognosis,safety,unspecified application	6-aminocaproic acid	5327	18791	25692
PLAU	plasminogen activator, urokinase	PLAU	4	Extracellular Space	peptidase	disease progression,efficacy,prognosis		5328	18792	25619
PLC gamma	--	--	3	Cytoplasm	group
PLCB3	phospholipase C, beta 3 (phosphatidylinositol-specific)	PLCB3	3	Cytoplasm	enzyme			5331	18797	29322
Pld	--	--	8	Cytoplasm	group
PLEK	pleckstrin	PLEK	5	Cytoplasm	other			5341	56193	364206
PLEKHA8	pleckstrin homology domain containing, family A (phosphoinositide binding specific) member 8	PLEKHA8	8	Extracellular Space	transporter			84725	231999	500132
PLEKHB1	pleckstrin homology domain containing, family B (evectins) member 1	PLEKHB1	7	Cytoplasm	other			58473	27276	64471
PLET1	placenta expressed transcript 1	--	9	Plasma Membrane	other			349633	76509	363060
PLLP	plasmolipin	--	6	Plasma Membrane	transporter			51090	67801	64364
PMCH	pro-melanin-concentrating hormone	--	8	Extracellular Space	other			5367	110312	24659
PMEPA1	prostate transmembrane protein, androgen induced 1	PMEPA1	1	Plasma Membrane	other			56937	65112	311676
PODNL1	podocan-like 1	PODNL1	8	Other	other			79883	244550	288907
PON2	paraoxonase 2	PON2	2	Plasma Membrane	enzyme			5445	330260	296851
PON3	paraoxonase 3	PON3	9	Extracellular Space	enzyme			5446	269823	312086
PORCN	porcupine homolog (Drosophila)	--	6	Cytoplasm	other			64840	53627	317368
POU4F3	POU class 4 homeobox 3	--		Nucleus	transcription regulator			5459	18998	364855
PP2A	--	--	7	Cytoplasm	complex
PPARA	peroxisome proliferator-activated receptor alpha	--		Nucleus	ligand-dependent nuclear receptor	diagnosis	choline fenofibrate, aleglitazar, choline fenofibrate/simvastatin, ezetimibe/fenofibrate, NS-220, tesaglitazar, bezafibrate, clofibrate, fenofibrate, docosahexaenoic acid, gemfibrozil	5465	19013	25747
PPARD	peroxisome proliferator-activated receptor delta	--		Nucleus	ligand-dependent nuclear receptor	diagnosis	treprostinil, icosapent, GW501516, bezafibrate	5467	19015	25682
PPARG	peroxisome proliferator-activated receptor gamma	--		Nucleus	ligand-dependent nuclear receptor	diagnosis,efficacy,unspecified application	icosapent, amlodipine/telmisartan, aleglitazar, aspirin/dipyridamole/telmisartan, clopidogrel/telmisartan, glimepiride/rosiglitazone, nicotinic acid/pioglitazone, alogliptin/pioglitazone, rosiglitazone, farglitazar, sulfasalazine, pioglitazone, telmisartan, tesaglitazar, troglitazone, hydrochlorothiazide/telmisartan, balsalazide, mesalamine, bezafibrate	5468	19016	25664
PPP1CA	protein phosphatase 1, catalytic subunit, alpha isozyme	--	9	Cytoplasm	phosphatase			5499	19045	24668
PPRC1	peroxisome proliferator-activated receptor gamma, coactivator-related 1	--		Nucleus	transcription regulator			23082	226169	294007
PPWD1	peptidylprolyl isomerase domain and WD repeat containing 1	--	8	Nucleus	enzyme			23398	238831	294711
PRDM1	PR domain containing 1, with ZNF domain	--		Nucleus	transcription regulator			639	12142	309871
PRDM13	PR domain containing 13	--	9	Nucleus	other			59336	230025	689695
PRKAG2	protein kinase, AMP-activated, gamma 2 non-catalytic subunit	PRKAG2	2	Cytoplasm	kinase			51422	108099	373545
PRKCB	protein kinase C, beta	--		Cytoplasm	kinase	diagnosis,efficacy,unspecified application	enzastaurin, ruboxistaurin, ingenol mebutate	5579	18751	25023
PRR18	proline rich 18	--	6	Other	other			285800	320111	361481
PRRX1	paired related homeobox 1	PRRX1	1	Nucleus	transcription regulator			5396	18933	266813
PTAFR	platelet-activating factor receptor	PTAFR	3	Plasma Membrane	G-protein coupled receptor		lexipafant	5724	19204	58949
PTP4A1	protein tyrosine phosphatase type IVA, member 1	PTP4A1	3	Cytoplasm	phosphatase			7803	19243	29463|102547074
PTPase	--	--	3	Cytoplasm	group
PTPN1	protein tyrosine phosphatase, non-receptor type 1	PTPN1	3	Cytoplasm	phosphatase	prognosis		5770	19246	24697
PTPN13	protein tyrosine phosphatase, non-receptor type 13 (APO-1/CD95 (Fas)-associated phosphatase)	PTPN13	3	Cytoplasm	phosphatase			5783	19249	498331
PTPN18	protein tyrosine phosphatase, non-receptor type 18 (brain-derived)	PTPN18	3	Nucleus	phosphatase			26469	19253	301333
PTPRB	protein tyrosine phosphatase, receptor type, B	PTPRB	3	Plasma Membrane	phosphatase			5787	19263	314843
PTPRR	protein tyrosine phosphatase, receptor type, R	PTPRR	3	Plasma Membrane	phosphatase			5801	19279	94202
PTPRU	protein tyrosine phosphatase, receptor type, U	PTPRU	3	Plasma Membrane	phosphatase			10076	19273	116680
PTTG1	pituitary tumor-transforming 1	--		Nucleus	transcription regulator	prognosis		9232	30939	64193
QPRT	quinolinate phosphoribosyltransferase	QPRT	5	Cytoplasm	enzyme		atorvastatin/niacin, nicotinic acid/pioglitazone, nicotinic acid, lovastatin/niacin	23475	67375	293504
RAB21	RAB21, member RAS oncogene family	RAB21	1	Cytoplasm	enzyme			23011	216344	299799
RAB4B	RAB4B, member RAS oncogene family	--	6	Plasma Membrane	enzyme			53916	19342	50866
[truncated: 265 more rows]
